# Supplementary material for: Expanding the substrate scope of pyrrolysyl-transfer RNA synthetase enzymes to include non-α-amino acids in vitro and in vivo
Source: Nat Chem. 2023 Jun 1;15(7):960–71. doi: 10.1038/s41557-023-01224-y (PMC10322718; doi:10.1038/s41557-023-01224-y)
Supplement: Supplementary file 3 — All masses identified in intact tRNA mass spectra are listed here. N-1 and N-2 refer to the tRNA missing the final nucleotides 1 and 2 at the 3′ end, respectively. P and PPP indicate that the 5′ end of the tRNA has a mono- or triphosphate, respectively. N+G and N+GG refer to tRNA products with non-templated addition of guanosine residues identified in the mass spectrum. Note that for some enzyme/substrate pairs there is evidence that the N+G products are acylated by the synthetase, suggesting that the untemplated guanosine addition does not exclude these tRNA species from activity with the synthetase. [file 41557_2023_1224_MOESM3_ESM.xlsx]

## Sheet: Data S1. Masses identified in d
Unacylated			Monoacylated			Diacylated
Identity	Expected	Observed	Identity	Expected	Observed	Identity	Expected	Observed
MatRNAPyl
tRNAPyl (N-2) 5'-P	22326	22325.6
tRNAPyl (N-1) 5'-P	22631	22631
tRNAPyl (N-1) 5'-PPP	22791	22790.8
tRNAPyl 5'-P	22960	22960
tRNAPyl 5'-PPP	23120	23120.4
tRNAPyl (N+G) 5'-P	23305	23305.3
tRNAPyl (N+G) 5'-PPP	23465	23465.2
tRNAPyl (N+GG) 5'-P	23651	23650.5
MaPylRS WT	L-BocK (1)
tRNAPyl (N-2) 5'-P	22326	22324.6
tRNAPyl (N-1) 5'-P	22631	22630
tRNAPyl (N-1) 5'-PPP	22791	22790.1
tRNAPyl 5'-P	22960	22959.1	tRNAPyl 5'-P	23188.4	23187.3
tRNAPyl 5'-PPP	23120	23119.4	tRNAPyl 5'-PPP	23348.4	23347.4
tRNAPyl (N+G) 5'-P	23305	23304.1	tRNAPyl (N+G) 5'-P	23533.4	23532.4
tRNAPyl (N+G) 5'-PPP	23465	23464.1	tRNAPyl (N+G) 5'-PPP	23693.4	23692.9
tRNAPyl (N+GG) 5'-P	23651	-
MaPylRS WT	(S)-6-(Boc-amino)-2-hydroxyhexanoic Acid (2)
tRNAPyl (N-2) 5'-P	22326	22325.5
tRNAPyl (N-1) 5'-P	22631	22630.7
tRNAPyl (N-1) 5'-PPP	22791	22790.8
tRNAPyl 5'-P	22960	22959.9	tRNAPyl 5'-P	23189.4	23189.1	tRNAPyl 5'-P	23418.8	23418.5
tRNAPyl 5'-PPP	23120	23119.8	tRNAPyl 5'-PPP	23349.4	23349.3	tRNAPyl 5'-PPP	23578.8	23578.6
tRNAPyl (N+G) 5'-P	23305	23304.8	tRNAPyl (N+G) 5'-P	23534.4	23534.4	tRNAPyl (N+G) 5'-P	23763.8	23766.8
tRNAPyl (N+G) 5'-PPP	23465	-	tRNAPyl (N+G) 5'-PPP	23694.4	23694.4	tRNAPyl (N+G) 5'-PPP	23923.8	23924.4
tRNAPyl (N+GG) 5'-P	23651	-
MaPylRS WT	6-(Boc-amino)hexanoic acid (3)
tRNAPyl (N-2) 5'-P	22326	22324.9
tRNAPyl (N-1) 5'-P	22631	22630.3
tRNAPyl (N-1) 5'-PPP	22791	22790.4
tRNAPyl 5'-P	22960	22959.4	tRNAPyl 5'-P	23173.4	23173.3	tRNAPyl 5'-P	23386.9	23385.4
tRNAPyl 5'-PPP	23120	23119.7	tRNAPyl 5'-PPP	23333.4	23333
tRNAPyl (N+G) 5'-P	23305	23304.6	tRNAPyl (N+G) 5'-P	23518.4	23517.8
tRNAPyl (N+G) 5'-PPP	23465	23464.6
tRNAPyl (N+GG) 5'-P	23651	-
MaPylRS WT	D-BocK (5)
tRNAPyl (N-2) 5'-P	22326	22325.3
tRNAPyl (N-1) 5'-P	22631	22630.4
tRNAPyl (N-1) 5'-PPP	22791	22960
tRNAPyl 5'-P	22960	23319.8
tRNAPyl 5'-PPP	23120	-
tRNAPyl (N+G) 5'-P	23305	23304.8
tRNAPyl (N+G) 5'-PPP	23465	-
tRNAPyl (N+GG) 5'-P	23651	-
MaPylRS WT	2-(4-((tert-butoxycarbonyl)amino)butyl)malonic acid (16)
tRNAPyl (N-2) 5'-P	22326	22325.6
tRNAPyl (N-1) 5'-P	22631	22630.7
tRNAPyl (N-1) 5'-PPP	22791	-
tRNAPyl 5'-P	22960	22960.1	tRNAPyl 5'-P (malonic acid product)	23217.4	23217.2
			tRNAPyl 5'-P (decarboxylation product)	23173.4	23172.8
tRNAPyl 5'-PPP	23120	23120.3
tRNAPyl (N+G) 5'-P	23305	23305.1
tRNAPyl (N+G) 5'-PPP	23465	23465.3
tRNAPyl (N+GG) 5'-P	23651	-
MaFRS1	L-phenylalanine (7)
tRNAPyl (N-2) 5'-P	22326	22325.7
tRNAPyl (N-1) 5'-P	22631	22630.8
tRNAPyl (N-1) 5'-PPP	22791	22791.1
tRNAPyl 5'-P	22960	22960.1	tRNAPyl 5'-P	23107.3	23107.2	tRNAPyl 5'-P	23254.7	23254.4
tRNAPyl 5'-PPP	23120	23120.2	tRNAPyl 5'-PPP	23267.3	23267.3	tRNAPyl 5'-PPP	23414.7	23414.2
tRNAPyl (N+G) 5'-P	23305	23305.2	tRNAPyl (N+G) 5'-P	23452.3	23452.3	tRNAPyl (N+G) 5'-P	23599.7	23599.4
tRNAPyl (N+G) 5'-PPP	23465	23464.8	tRNAPyl (N+G) 5'-PPP	23612.3	23612.4	tRNAPyl (N+G) 5'-PPP	23759.7	23759.9
tRNAPyl (N+GG) 5'-P	23651	23650.4
MaFRS1	S-3-phenyllactic acid (9)
tRNAPyl (N-2) 5'-P	22326	22325.7
tRNAPyl (N-1) 5'-P	22631	22631
tRNAPyl (N-1) 5'-PPP	22791	22791.1
tRNAPyl 5'-P	22960	22960.4	tRNAPyl 5'-P	23108.3	23108.1	tRNAPyl 5'-P	23256.6	23255.8
tRNAPyl 5'-PPP	23120	23120.4	tRNAPyl 5'-PPP	23268.3	23268.4	tRNAPyl 5'-PPP	23416.6	23415.8
tRNAPyl (N+G) 5'-P	23305	23305.4	tRNAPyl (N+G) 5'-P	23453.3	23452.9	tRNAPyl (N+G) 5'-P	23601.6	23601.3
tRNAPyl (N+G) 5'-PPP	23465	23465.2	tRNAPyl (N+G) 5'-PPP	23613.3	23614.2	tRNAPyl (N+G) 5'-PPP	23761.6	23760.9
tRNAPyl (N+GG) 5'-P	23651	-
MaFRS1	3-phenylpropanoic acid (10)
tRNAPyl (N-2) 5'-P	22326	22325.5
tRNAPyl (N-1) 5'-P	22631	22630.8
tRNAPyl (N-1) 5'-PPP	22791	-
tRNAPyl 5'-P	22960	22960.4	tRNAPyl 5'-P	23092.3	23091.9
tRNAPyl 5'-PPP	23120	23120.4
tRNAPyl (N+G) 5'-P	23305	23305.3
tRNAPyl (N+G) 5'-PPP	23465	23465.4
tRNAPyl (N+GG) 5'-P	23651	-
MaFRS1	N-methyl-L-phenylalanine (11)
tRNAPyl (N-2) 5'-P	22326	22325.3
tRNAPyl (N-1) 5'-P	22631	22630.9
tRNAPyl (N-1) 5'-PPP	22791	22791.2
tRNAPyl 5'-P	22960	22960.4	tRNAPyl 5'-P	23121.4	23120.8
tRNAPyl 5'-PPP	23120	23120.3
tRNAPyl (N+G) 5'-P	23305	23305.4
tRNAPyl (N+G) 5'-PPP	23465	-
tRNAPyl (N+GG) 5'-P	23651	-
MaFRS1	D-phenylalanine (12)
tRNAPyl (N-2) 5'-P	22326	22325.5
tRNAPyl (N-1) 5'-P	22631	22630.8
tRNAPyl (N-1) 5'-PPP	22791	-
tRNAPyl 5'-P	22960	22960.3
tRNAPyl 5'-PPP	23120	23120
tRNAPyl (N+G) 5'-P	23305	23305.2
tRNAPyl (N+G) 5'-PPP	23465	-
tRNAPyl (N+GG) 5'-P	23651	-
MaFRS1	α-mercapto-benzenepropanoic acid (13), 1:10 aaRS:tRNA
tRNAPyl (N-2) 5'-P	22326	22325.6
tRNAPyl (N-1) 5'-P	22631	22631
tRNAPyl (N-1) 5'-PPP	22791	-
tRNAPyl 5'-P	22960	22960.6
tRNAPyl 5'-PPP	23120	23120.5
tRNAPyl (N+G) 5'-P	23305	23305.5
tRNAPyl (N+G) 5'-PPP	23465	-
tRNAPyl (N+GG) 5'-P	23651	-
MaFRS1	α-mercapto-benzenepropanoic acid (13), 1:2 aaRS:tRNA
tRNAPyl (N-2) 5'-P	22326	22325.8
tRNAPyl (N-1) 5'-P	22631	22631.3
tRNAPyl (N-1) 5'-PPP	22791	-
tRNAPyl 5'-P	22960	22960.6	tRNAPyl 5'-P	23124.4	23123	tRNAPyl 5'-P	23288.7	23287.1
tRNAPyl 5'-PPP	23120	23120.7
tRNAPyl (N+G) 5'-P	23305	23305.6
tRNAPyl (N+G) 5'-PPP	23465	23465.7
tRNAPyl (N+GG) 5'-P	23651	-
MaFRS1	2-benzylmalonic acid (14)
tRNAPyl (N-2) 5'-P	22326	22325.8
tRNAPyl (N-1) 5'-P	22631	22631
tRNAPyl (N-1) 5'-PPP	22791	22790.8
tRNAPyl 5'-P	22960	22960.3	tRNAPyl 5'-P (malonic acid product)	23136.3	23135.9
			tRNAPyl 5'-P (decarboxylation product)	23092.3	23092.3
tRNAPyl 5'-PPP	23120	23120.4
tRNAPyl (N+G) 5'-P	23305	23305.3
tRNAPyl (N+G) 5'-PPP	23465	23465.3
tRNAPyl (N+GG) 5'-P	23651	23650.7
MaFRS1	N-formyl-L-phenylalanine (15)
tRNAPyl (N-2) 5'-P	22326	22324.4
tRNAPyl (N-1) 5'-P	22631	22629.8
tRNAPyl (N-1) 5'-PPP	22791	-
tRNAPyl 5'-P	22960	22959	tRNAPyl 5'-P	23135.3	23133.1	tRNAPyl 5'-P	23310.7	23309.5
tRNAPyl 5'-PPP	23120	23119.3	tRNAPyl 5'-PPP	23295.3	23293.6	tRNAPyl 5'-PPP	23470.7	23469.4
tRNAPyl (N+G) 5'-P	23305	23304.2	tRNAPyl (N+G) 5'-P	23480.3	23478.8
tRNAPyl (N+G) 5'-PPP	23465	-
tRNAPyl (N+GG) 5'-P	23651	-
MaFRS1	2-(3-bromobenzyl)malonic acid (19)
tRNAPyl (N-2) 5'-P	22326	22324.5
tRNAPyl (N-1) 5'-P	22631	22630.1
tRNAPyl (N-1) 5'-PPP	22791	22790.1
tRNAPyl 5'-P	22960	22959.2	tRNAPyl 5'-P (malonic acid product)	23215.2	23214.5	tRNAPyl 5'-P (malonic acid product)	23470.4	23469.5
			tRNAPyl 5'-P (decarboxylation product)	23171.2	23171	tRNAPyl 5'-P (single decarboxylation product)	23426.4	23426.5
						tRNAPyl 5'-P (double decarboxylation product)	23381.8	23382.4
tRNAPyl 5'-PPP	23120	23119.6	tRNAPyl 5'-PPP (decarboxylation product)	23331.2	23330.8
tRNAPyl (N+G) 5'-P	23305	23304.4
tRNAPyl (N+G) 5'-PPP	23465	23464.3
tRNAPyl (N+GG) 5'-P	23651	23649
MaFRS1	2-(3-methylbenzyl)malonic acid (17)
tRNAPyl (N-2) 5'-P	22326	22324.6
tRNAPyl (N-1) 5'-P	22631	22630.2
tRNAPyl (N-1) 5'-PPP	22791	22790.2
tRNAPyl 5'-P	22960	22959.2	tRNAPyl 5'-P (malonic acid product)	23150.3	23149.1	tRNAPyl 5'-P (malonic acid product)	23340.7	23340.3
			tRNAPyl 5'-P (decarboxylation product)	23106.3	23105.5	tRNAPyl 5'-P (single decarboxylation product)	23296.6	23296.3
						tRNAPyl 5'-P (double decarboxylation product)	23252.6	23252.5
tRNAPyl 5'-PPP	23120	23119.7	tRNAPyl 5'-PPP (decarboxylation product)	23266.3	23265.9
tRNAPyl (N+G) 5'-P	23305	23304.6
tRNAPyl (N+G) 5'-PPP	23465	23464.8
tRNAPyl (N+GG) 5'-P	23651	-
MaFRS1	2-(3-(trifluoromethyl)benzyl)malonic acid (18)
tRNAPyl (N-2) 5'-P	22326	23225.1
tRNAPyl (N-1) 5'-P	22631	22630.5
tRNAPyl (N-1) 5'-PPP	22791	22790.7
tRNAPyl 5'-P	22960	22959.6	tRNAPyl 5'-P (malonic acid product)	23204.3	23203.1	tRNAPyl 5'-P (malonic acid product)	23448.6	23447.4
			tRNAPyl 5'-P (decarboxylation product)	23160.3	23159.8	tRNAPyl 5'-P (single decarboxylation product)	23404.6	23404.3
						tRNAPyl 5'-P (double decarboxylation product)	23360.6	23359.1
tRNAPyl 5'-PPP	23120	23119.9	tRNAPyl 5'-PPP (decarboxylation product)	23320.3	23320
tRNAPyl (N+G) 5'-P	23305	23304.9	tRNAPyl (N+G) 5'-P (decarboxylation product)	23505.3	23505.1
tRNAPyl (N+G) 5'-PPP	23465	23464.6	tRNAPyl (N+G) 5'-PPP (decarboxylation product)	23665.3	23665.3
tRNAPyl (N+GG) 5'-P	23651	-
MaFRS2	L-phenylalanine (7)
tRNAPyl (N-2) 5'-P	22326	22325.5
tRNAPyl (N-1) 5'-P	22631	22630.8
tRNAPyl (N-1) 5'-PPP	22791	-
tRNAPyl 5'-P	22960	22960.2	tRNAPyl 5'-P	23107.3	23107.4	tRNAPyl 5'-P	23254.7	23254.2
tRNAPyl 5'-PPP	23120	23120	tRNAPyl 5'-PPP	23267.3	23267.3	tRNAPyl 5'-PPP	23414.7	23414.7
tRNAPyl (N+G) 5'-P	23305	23304.9	tRNAPyl (N+G) 5'-P	23452.3	23452.3	tRNAPyl (N+G) 5'-P	23599.7	23599.4
tRNAPyl (N+G) 5'-PPP	23465	-				tRNAPyl (N+G) 5'-PPP	23759.7	23758.3
tRNAPyl (N+GG) 5'-P	23651	-
MaFRS2	S-3-phenyllactic acid (9)
tRNAPyl (N-2) 5'-P	22326	22325.4
tRNAPyl (N-1) 5'-P	22631	22630.9
tRNAPyl (N-1) 5'-PPP	22791	-
tRNAPyl 5'-P	22960	22960	tRNAPyl 5'-P	23108.3	23108.2	tRNAPyl 5'-P	23256.6	23256.4
tRNAPyl 5'-PPP	23120	23120.3	tRNAPyl 5'-PPP	23268.3	23268.3
tRNAPyl (N+G) 5'-P	23305	23305.2	tRNAPyl (N+G) 5'-P	23453.3	23453.3
tRNAPyl (N+G) 5'-PPP	23465	-
tRNAPyl (N+GG) 5'-P	23651	-
MaFRS2	3-phenylpropanoic acid (10)
tRNAPyl (N-2) 5'-P	22326	22325.6
tRNAPyl (N-1) 5'-P	22631	22631
tRNAPyl (N-1) 5'-PPP	22791	-
tRNAPyl 5'-P	22960	22960.5	tRNAPyl 5'-P	23092.3	23092.3
tRNAPyl 5'-PPP	23120	23120.3
tRNAPyl (N+G) 5'-P	23305	23305.3
tRNAPyl (N+G) 5'-PPP	23465	-
tRNAPyl (N+GG) 5'-P	23651	-
MaFRS2	N-methyl-L-phenylalanine (11)
tRNAPyl (N-2) 5'-P	22326	22325.6
tRNAPyl (N-1) 5'-P	22631	22630.8
tRNAPyl (N-1) 5'-PPP	22791	-
tRNAPyl 5'-P	22960	22960.4	tRNAPyl 5'-P	23121.4	23121.7
tRNAPyl 5'-PPP	23120	23120.2
tRNAPyl (N+G) 5'-P	23305	23305.2
tRNAPyl (N+G) 5'-PPP	23465	-
tRNAPyl (N+GG) 5'-P	23651	-
MaFRS2	D-phenylalanine (12)
tRNAPyl (N-2) 5'-P	22326	22325.3
tRNAPyl (N-1) 5'-P	22631	22630.7
tRNAPyl (N-1) 5'-PPP	22791	-
tRNAPyl 5'-P	22960	22959.8
tRNAPyl 5'-PPP	23120	23120.1
tRNAPyl (N+G) 5'-P	23305	23305.1
tRNAPyl (N+G) 5'-PPP	23465	-
tRNAPyl (N+GG) 5'-P	23651	-
MaFRS2	α-mercapto-benzenepropanoic acid (13)
tRNAPyl (N-2) 5'-P	22326	22325.9
tRNAPyl (N-1) 5'-P	22631	22631.2
tRNAPyl (N-1) 5'-PPP	22791	-
tRNAPyl 5'-P	22960	22960.5	tRNAPyl 5'-P	23124.4	23124.3
tRNAPyl 5'-PPP	23120	23120.5
tRNAPyl (N+G) 5'-P	23305	23305.5	tRNAPyl (N+G) 5'-P	23469.4	23469.3
tRNAPyl (N+G) 5'-PPP	23465	-
tRNAPyl (N+GG) 5'-P	23651	-
MaFRS2	2-benzylmalonic acid (14)
tRNAPyl (N-2) 5'-P	22326	22325.3
tRNAPyl (N-1) 5'-P	22631	22630.5
tRNAPyl (N-1) 5'-PPP	22791	22790.7
tRNAPyl 5'-P	22960	22960.1	tRNAPyl 5'-P (malonic acid product)	23136.3	23135.4
			tRNAPyl 5'-P (decarboxylation product)	23092.3	23092
tRNAPyl 5'-PPP	23120	23119.9
tRNAPyl (N+G) 5'-P	23305	23304.9
tRNAPyl (N+G) 5'-PPP	23465	-
tRNAPyl (N+GG) 5'-P	23651	-
MaFRS2	N-formyl-L-phenylalanine (15)
tRNAPyl (N-2) 5'-P	22326	22325
tRNAPyl (N-1) 5'-P	22631	22630.2
tRNAPyl (N-1) 5'-PPP	22791	-
tRNAPyl 5'-P	22960	22959.7	tRNAPyl 5'-P	23135.3	23134.7	tRNAPyl 5'-P	23310.7	23310.1
tRNAPyl 5'-PPP	23120	23119.6	tRNAPyl 5'-PPP	23295.3	23294.3
tRNAPyl (N+G) 5'-P	23305	23304.6	tRNAPyl (N+G) 5'-P	23480.3	23479.5
tRNAPyl (N+G) 5'-PPP	23465	-
tRNAPyl (N+GG) 5'-P	23651	-
MaFRS2	2-(3-bromobenzyl)malonic acid (19)
tRNAPyl (N-2) 5'-P	22326	22325.3
tRNAPyl (N-1) 5'-P	22631	22630.6
tRNAPyl (N-1) 5'-PPP	22791	-
tRNAPyl 5'-P	22960	22959.8	tRNAPyl 5'-P (malonic acid product)	23215.2	23214.6
			tRNAPyl 5'-P (decarboxylation product)	23171.2	23171.1
tRNAPyl 5'-PPP	23120	23120.1
tRNAPyl (N+G) 5'-P	23305	23305
tRNAPyl (N+G) 5'-PPP	23465	-
tRNAPyl (N+GG) 5'-P	23651	-
MaFRS2	2-(3-methylbenzyl)malonic acid (17)
tRNAPyl (N-2) 5'-P	22326	22325.5
tRNAPyl (N-1) 5'-P	22631	22630.8
tRNAPyl (N-1) 5'-PPP	22791	-
tRNAPyl 5'-P	22960	22960.4	tRNAPyl 5'-P (malonic acid product)	23150.3	23149.6
			tRNAPyl 5'-P (decarboxylation product)	23106.3	23106.4
tRNAPyl 5'-PPP	23120	23120.1
tRNAPyl (N+G) 5'-P	23305	23305.3
tRNAPyl (N+G) 5'-PPP	23465	-
tRNAPyl (N+GG) 5'-P	23651	-
MaFRS2	2-(3-(trifluoromethyl)benzyl)malonic acid (18)
tRNAPyl (N-2) 5'-P	22326	22325.8
tRNAPyl (N-1) 5'-P	22631	22631
tRNAPyl (N-1) 5'-PPP	22791	-
tRNAPyl 5'-P	22960	22960.4	tRNAPyl 5'-P (malonic acid product)	23204.3	23203.8
			tRNAPyl 5'-P (decarboxylation product)	23160.3	23160.5
tRNAPyl 5'-PPP	23120	23120.5
tRNAPyl (N+G) 5'-P	23305	23305.5
tRNAPyl (N+G) 5'-PPP	23465	-
tRNAPyl (N+GG) 5'-P	23651	-
MaFRSA	L-phenylalanine (7)
tRNAPyl (N-2) 5'-P	22326	22325.7
tRNAPyl (N-1) 5'-P	22631	22630.9
tRNAPyl (N-1) 5'-PPP	22791	-
tRNAPyl 5'-P	22960	22960.3	tRNAPyl 5'-P	23107.3	23107.2
tRNAPyl 5'-PPP	23120	23120.3
tRNAPyl (N+G) 5'-P	23305	23305.3
tRNAPyl (N+G) 5'-PPP	23465	-
tRNAPyl (N+GG) 5'-P	23651	-
MaFRSA	2-(3-bromobenzyl)malonic acid (19)
tRNAPyl (N-2) 5'-P	22326	22324.9
tRNAPyl (N-1) 5'-P	22631	22630.4
tRNAPyl (N-1) 5'-PPP	22791	22790.3
tRNAPyl 5'-P	22960	22959.3	tRNAPyl 5'-P (malonic acid product)	23215.2	23214.2
			tRNAPyl 5'-P (decarboxylation product)	23171.2	23170.8
tRNAPyl 5'-PPP	23120	23119.9		23331.2	23330.5
tRNAPyl (N+G) 5'-P	23305	23304.8		23516.2	23515.8
tRNAPyl (N+G) 5'-PPP	23465	23464.6
tRNAPyl (N+GG) 5'-P	23651	-
MaFRSA	2-(3-methylbenzyl)malonic acid (17)
tRNAPyl (N-2) 5'-P	22326	22325.2
tRNAPyl (N-1) 5'-P	22631	22630.6
tRNAPyl (N-1) 5'-PPP	22791	22790.6
tRNAPyl 5'-P	22960	22959.7	tRNAPyl 5'-P (malonic acid product)	23150.3	23149.9
			tRNAPyl 5'-P (decarboxylation product)	23106.3	23106.1	tRNAPyl 5'-P (double decarboxylation product)	23252.6	23254.1
						UNKNOWN		23210.4
tRNAPyl 5'-PPP	23120	23120.1
tRNAPyl (N+G) 5'-P	23305	23304.9
tRNAPyl (N+G) 5'-PPP	23465	23464.7
tRNAPyl (N+GG) 5'-P	23651	23650.1
MaFRSA	2-(3-(trifluoromethyl)benzyl)malonic acid (18)
tRNAPyl (N-2) 5'-P	22326	22325.2
tRNAPyl (N-1) 5'-P	22631	22630.7
tRNAPyl (N-1) 5'-PPP	22791	-
tRNAPyl 5'-P	22960	22959.8	tRNAPyl 5'-P (malonic acid product)	23204.3	23203.8
			tRNAPyl 5'-P (decarboxylation product)	23160.3	23160.3
tRNAPyl 5'-PPP	23120	23120.2
tRNAPyl (N+G) 5'-P	23305	23305.1
tRNAPyl (N+G) 5'-PPP	23465	23465.1
tRNAPyl (N+GG) 5'-P	23651	-
MaFRSA	L-phenylalanine (7) and 2-(3-(trifluoromethyl)benzyl)malonic acid (18)
tRNAPyl (N-2) 5'-P	22326	22325.3
tRNAPyl (N-1) 5'-P	22631	22630.8
tRNAPyl (N-1) 5'-PPP	22791	-
tRNAPyl 5'-P	22960	22960.1	tRNAPyl 5'-P (malonic acid product)	23204.3	23203.6
			tRNAPyl 5'-P (decarboxylation product)	23160.3	23160.4
tRNAPyl 5'-PPP	23120	23120.2
tRNAPyl (N+G) 5'-P	23305	23305.1	tRNAPyl (N+G) 5'-P (decarboxylation product)	23505.3	23505.4
tRNAPyl (N+GG) 5'-P	23651	23650.5
