# Supplementary material for: Expanding the substrate scope of pyrrolysyl-transfer RNA synthetase enzymes to include non-α-amino acids in vitro and in vivo
Source: Nat Chem. 2023 Jun 1;15(7):960–71. doi: 10.1038/s41557-023-01224-y (PMC10322718; doi:10.1038/s41557-023-01224-y)
Supplement: Supplementary file 4 — Numerical MS data. [file 41557_2023_1224_MOESM4_ESM.xlsx]

## Sheet: Figure 1d
MaPylRS, 1					MaPylRS, 2					MaPylRS, 3
Time (min)	+	∆tRNA	∆aaRS	∆substrate	Time (min)	+	∆tRNA	∆aaRS	∆substrate	Time (min)	+	∆tRNA	∆aaRS	∆substrate
0.059	471				0.059	148				0.059	22
0.076	12				0.075	28				0.076	60
0.092	816				0.092	153				0.093	15
0.109	318				0.109	141				0.109	807
0.126	70				0.125	86				0.126	0
0.142	302				0.142	286				0.143	18
0.159	103				0.159	27				0.159	13
0.176	75				0.175	245				0.176	2
0.192	52				0.192	110				0.193	10
0.209	281				0.209	884				0.209	480
0.226	249				0.225	26				0.226	65
0.242	90				0.242	52				0.243	33
0.259	1036				0.259	568				0.259	361
0.276	851				0.275	905				0.276	228
0.292	538				0.292	2925				0.293	120
0.309	578				0.309	3127				0.309	887
0.326	780				0.325	1290				0.326	368
0.342	1018				0.342	1522				0.343	290
0.359	1304				0.359	1550				0.359	1378
0.376	2223				0.375	3756				0.376	4335
0.392	3947				0.392	3129				0.393	7478
0.409	4233				0.409	6589				0.409	11963
0.426	5311				0.425	5481				0.426	14742
0.442	2136				0.442	3163				0.443	9037
0.459	1615				0.459	3108				0.459	1706
0.476	1411				0.475	2688				0.476	5386
0.492	781				0.492	1935				0.493	4709
0.509	1023				0.509	1225				0.509	9234
0.526	422				0.525	1499				0.526	3037
0.542	1500				0.542	1944				0.543	5197
0.559	1293				0.559	1841				0.559	2148
0.576	116				0.575	1414				0.576	461
0.592	300				0.592	2559				0.593	264
0.609	642				0.609	1488				0.609	211
0.626	621				0.625	1052				0.626	619
0.642	865				0.642	1352				0.643	296
0.659	371				0.659	694				0.659	205
0.676	290				0.675	227				0.676	352
0.692	433				0.692	460				0.693	433
0.709	425				0.709	54				0.709	778
0.726	122				0.725	508				0.726	574
0.742	522				0.742	595				0.743	231
0.759	212				0.759	218				0.759	177
0.776	495				0.775	186				0.776	796
0.792	47				0.792	359				0.793	359
0.809	986				0.809	248				0.809	358
0.826	321				0.825	22				0.826	552
0.842	227				0.842	907				0.843	226
0.859	247				0.859	672				0.859	404
0.876	153				0.875	38				0.876	20
0.892	1				0.892	231				0.893	638
0.909	551				0.909	80				0.909	723
0.926	307				0.925	876				0.926	683
0.942	160				0.942	175				0.943	254
0.959	166				0.959	583				0.959	420
0.976	0				0.975	508				0.976	743
0.992	107				0.992	183				0.993	324
1.009	214				1.009	1163				1.009	251
1.026	428				1.025	789				1.026	294
1.048	100				1.048	273				1.048	521
1.053	24				1.053	267				1.054	15
1.059	0				1.059	65				1.059	63
1.065	169				1.064	73				1.065	0
1.07	1				1.07	279				1.071	67
1.076	148				1.075	27				1.076	14
1.081	0				1.081	12				1.082	156
1.087	183				1.087	599				1.087	5
1.092	12				1.092	67				1.093	81
1.098	10				1.098	2				1.098	0
1.103	54				1.103	57				1.104	486
1.109	5				1.109	147				1.109	479
1.115	6				1.114	45				1.115	418
1.12	216				1.12	138				1.12	179
1.126	673				1.125	269				1.126	8
1.131	487				1.131	11				1.132	226
1.137	426				1.137	181				1.137	234
1.142	129				1.142	370				1.143	0
1.148	37				1.148	17				1.148	114
1.153	43				1.153	161				1.154	172
1.159	140				1.159	189				1.159	3
1.164	167				1.164	133				1.165	11
1.17	373				1.17	63				1.17	1
1.176	195				1.175	108				1.176	158
1.181	95				1.181	45				1.182	156
1.187	24				1.187	47				1.187	192
1.192	59				1.192	111				1.193	7
1.198	69				1.198	230				1.198	0
1.203	103				1.203	21				1.204	636
1.209	963				1.209	56				1.209	48
1.214	111				1.214	23				1.215	475
1.22	88				1.22	274				1.22	367
1.226	140				1.225	162				1.226	27
1.231	126				1.231	358				1.232	0
1.237	67				1.236	26				1.237	91
1.242	161				1.242	86				1.243	30
1.248	652				1.248	197				1.248	250
1.253	196				1.253	43				1.254	346
1.259	152				1.259	774				1.259	711
1.264	206				1.264	57				1.265	12
1.27	371				1.27	195				1.27	1
1.276	2427				1.275	241				1.276	4
1.281	124				1.281	445				1.281	106
1.287	81				1.286	95				1.287	18
1.292	74				1.292	360				1.293	30
1.298	362				1.298	9				1.298	131
1.303	332				1.303	598				1.304	93
1.309	41				1.309	14				1.309	945
1.314	2				1.314	47				1.315	175
1.32	10				1.32	10				1.32	13
1.326	45				1.325	361				1.326	54
1.331	47				1.331	107				1.331	4
1.337	140				1.336	0				1.337	490
1.342	794				1.342	234				1.343	19
1.348	372				1.348	113				1.348	2
1.353	3				1.353	24				1.354	182
1.359	170				1.359	1002				1.359	269
1.364	422				1.364	246				1.365	74
1.37	135				1.37	147				1.37	174
1.375	0				1.375	7				1.376	3
1.381	131				1.381	40				1.381	1
1.387	5				1.386	5				1.387	265
1.392	2				1.392	10				1.393	1
1.398	141				1.397	4				1.398	36
1.403	2				1.403	546				1.404	20
1.409	198				1.409	190				1.409	259
1.414	169				1.414	245				1.415	27
1.42	140				1.42	16				1.42	91
1.425	0				1.425	140				1.426	140
1.431	719				1.431	136				1.431	2
1.437	99				1.436	145				1.437	0
1.442	140				1.442	190				1.443	604
1.448	0				1.447	285				1.448	2
1.453	38				1.453	22				1.454	72
1.459	81				1.459	56				1.459	2
1.464	1746				1.464	743				1.465	12
1.47	2				1.47	114				1.47	22
1.475	197				1.475	338				1.476	48
1.481	5				1.481	544				1.481	4
1.487	1				1.486	796				1.487	115
1.492	2				1.492	310				1.492	51
1.498	8				1.497	36				1.498	23
1.503	704				1.503	29				1.504	28
1.509	514				1.509	65				1.509	3
1.514	129				1.514	542				1.515	20
1.52	0				1.52	36				1.52	24
1.525	2388				1.525	30				1.526	45
1.531	71				1.531	102				1.531	227
1.536	29				1.536	442				1.537	17
1.542	4				1.542	78				1.542	6
1.548	2				1.547	0				1.548	175
1.553	164				1.553	0				1.554	140
1.559	22				1.559	1				1.559	157
1.564	31				1.564	230				1.565	11
1.57	403				1.57	130				1.57	76
1.575	42				1.575	9				1.576	981
1.581	154				1.581	12				1.581	238
1.586	80				1.586	22				1.587	283
1.592	9				1.592	360				1.592	12
1.598	35				1.597	19				1.598	62
1.603	2				1.603	0				1.604	12
1.609	1582				1.608	108				1.609	667
1.614	12				1.614	40				1.615	584
1.62	2				1.62	16				1.62	531
1.625	36				1.625	179				1.626	12
1.631	214				1.631	7				1.631	19
1.636	90				1.636	9				1.637	271
1.642	14				1.642	2				1.642	32
1.648	84				1.647	889				1.648	8
1.653	605				1.653	877				1.654	178
1.659	147				1.658	25				1.659	40
1.664	222				1.664	77				1.665	62
1.67	20				1.67	41				1.67	6
1.675	33				1.675	11				1.676	26
1.681	244				1.681	380				1.681	1
1.686	0				1.686	15				1.687	2
1.692	29				1.692	306				1.692	1258
1.698	15				1.697	0				1.698	320
1.703	11				1.703	1				1.703	202
1.709	523				1.708	331				1.709	0
1.714	15				1.714	363				1.715	382
1.72	1345				1.72	36				1.72	203
1.725	91				1.725	105				1.726	47
1.731	203				1.731	63				1.731	2
1.736	71				1.736	2				1.737	18
1.742	40				1.742	508				1.742	360
1.747	24				1.747	50				1.748	251
1.753	106				1.753	9				1.753	977
1.759	132				1.758	43				1.759	371
1.764	0				1.764	0				1.765	913
1.77	345				1.77	123				1.77	12
1.775	1442				1.775	25				1.776	35
1.781	0				1.781	346				1.781	34
1.786	25				1.786	256				1.787	287
1.792	0				1.792	24				1.792	6
1.797	29				1.797	44				1.798	36
1.803	42				1.803	682				1.803	9
1.809	33				1.808	276				1.809	614
1.814	37				1.814	41				1.815	439
1.82	1025				1.819	15				1.82	255
1.825	1				1.825	0				1.826	92
1.831	5				1.831	167				1.831	10
1.836	106				1.836	16				1.837	4
1.842	85				1.842	11				1.842	3
1.847	64				1.847	25				1.848	13
1.853	2				1.853	173				1.853	7
1.859	2				1.858	58				1.859	384
1.864	17				1.864	31				1.865	0
1.87	8				1.869	163				1.87	98
1.875	38				1.875	368				1.876	1
1.881	273				1.881	0				1.881	443
1.886	31				1.886	59				1.887	65
1.892	2				1.892	1				1.892	60
1.897	281				1.897	3				1.898	104
1.903	256				1.903	599				1.903	3
1.909	26				1.908	150				1.909	489
1.914	11				1.914	0				1.915	0
1.92	1				1.919	245				1.92	948
1.925	62				1.925	0				1.926	66
1.931	82				1.931	149				1.931	5
1.936	1774				1.936	38				1.937	715
1.942	201				1.942	65				1.942	1047
1.947	451				1.947	43				1.948	104
1.953	518				1.953	13				1.953	97
1.958	174				1.958	218				1.959	313
1.964	808				1.964	404				1.965	105
1.97	50				1.969	13				1.97	3
1.975	79				1.975	114				1.976	40
1.981	248				1.981	6				1.981	1721
1.986	105				1.986	427				1.987	39
1.992	25				1.992	44				1.992	28
1.997	28				1.997	155				1.998	4
2.003	174				2.003	46				2.003	103
2.008	49				2.008	700				2.009	70
2.014	1216				2.014	45				2.015	552
2.02	120				2.019	288				2.02	15
2.025	216				2.025	177				2.026	25
2.031	1				2.03	377				2.031	454
2.036	42				2.036	444				2.037	277
2.042	155				2.042	602				2.042	1149
2.047	72				2.047	868				2.048	35
2.053	84				2.053	161				2.053	942
2.058	82				2.058	319				2.059	238
2.064	76				2.064	931				2.065	1149
2.07	2221				2.069	239				2.07	383
2.075	0				2.075	428				2.076	856
2.081	342				2.08	292				2.081	2049
2.086	206				2.086	25				2.087	233
2.092	2354				2.092	93				2.092	194
2.097	477				2.097	1630				2.098	969
2.103	9				2.103	1049				2.103	1237
2.108	1642				2.108	831				2.109	2061
2.114	107				2.114	142				2.114	2550
2.12	658				2.119	179				2.12	2185
2.125	213				2.125	360				2.126	1323
2.131	16				2.13	1415				2.131	514
2.136	825				2.136	35				2.137	1385
2.142	708				2.142	2056				2.142	1316
2.147	781				2.147	478				2.148	689
2.153	974				2.153	1293				2.153	356
2.158	960				2.158	3053				2.159	3677
2.164	2873				2.164	915				2.164	2315
2.169	262				2.169	2289				2.17	1125
2.175	3693				2.175	1551				2.176	1514
2.181	1427				2.18	832				2.181	1316
2.186	1134				2.186	4910				2.187	2634
2.192	1345				2.192	1056				2.192	3058
2.197	1395				2.197	525				2.198	721
2.203	5415				2.203	2620				2.203	788
2.208	1668				2.208	1293				2.209	538
2.214	1557				2.214	1822				2.214	3166
2.219	2067				2.219	1026				2.22	2048
2.225	1737				2.225	1409				2.226	250
2.231	447				2.23	1675				2.231	588
2.236	2456				2.236	906				2.237	1838
2.242	1507				2.241	2290				2.242	4239
2.247	1430				2.247	3843				2.248	445
2.253	1479				2.253	997				2.253	1060
2.258	2099				2.258	724				2.259	181
2.264	1477				2.264	1486				2.264	2139
2.269	1865				2.269	3971				2.27	749
2.275	1703				2.275	3521				2.276	1745
2.281	808				2.28	1782				2.281	1649
2.286	304				2.286	2893				2.287	2913
2.292	711				2.291	4787				2.292	1747
2.297	1814				2.297	2413				2.298	2781
2.303	1654				2.303	4130				2.303	1350
2.308	2760				2.308	392				2.309	3641
2.314	2191				2.314	2213				2.314	1290
2.319	2825				2.319	4558				2.32	724
2.325	2576				2.325	342				2.325	596
2.331	1995				2.33	4846				2.331	2266
2.336	3260				2.336	2008				2.337	1213
2.342	3126				2.341	1372				2.342	1019
2.347	2400				2.347	5188				2.348	2258
2.353	1673				2.353	2493				2.353	848
2.358	1018				2.358	2676				2.359	1458
2.364	783				2.364	1041				2.364	2560
2.369	548				2.369	1471				2.37	1086
2.375	2114				2.375	2569				2.375	5327
2.38	3541				2.38	1807				2.381	2099
2.386	23933				2.386	4901				2.387	1279
2.392	118005				2.391	7917				2.392	3697
2.397	233677				2.397	6356				2.398	3067
2.403	318859				2.402	12303				2.403	4442
2.408	347704				2.408	12017				2.409	2922
2.414	311776				2.414	9246				2.414	3541
2.419	248091				2.419	9989				2.42	5279
2.425	191683				2.425	6567				2.425	4014
2.43	222390				2.43	6086				2.431	3557
2.436	414457				2.436	7786				2.437	4614
2.442	820452				2.441	6538				2.442	7328
2.447	1110011				2.447	8436				2.448	40701
2.453	1197776				2.452	16561				2.453	106906
2.458	1030435				2.458	15879				2.459	181927
2.464	790651				2.464	19762				2.464	212552
2.469	549087				2.469	14848				2.47	211298
2.475	377943				2.475	13170				2.475	180010
2.48	273648				2.48	11174				2.481	103827
2.486	188823				2.486	5683				2.487	73973
2.492	144856				2.491	6505				2.492	61289
2.497	119678				2.497	4551				2.498	35235
2.503	91523				2.502	6206				2.503	32704
2.508	80504				2.508	5331				2.509	25747
2.514	52512				2.514	4947				2.514	20733
2.519	58435				2.519	3471				2.52	14946
2.525	43434				2.525	3533				2.525	20968
2.53	47796				2.53	5962				2.531	16840
2.536	27557				2.536	2215				2.536	11698
2.541	19648				2.541	2012				2.542	9323
2.547	12336				2.547	1303				2.548	10103
2.553	11854				2.552	1139				2.553	5181
2.558	11514				2.558	3171				2.559	6287
2.564	8805				2.564	1634				2.564	5558
2.569	9656				2.569	4433				2.57	4637
2.575	5384				2.575	1630				2.575	6529
2.58	4793				2.58	2085				2.581	4238
2.586	7528				2.586	1795				2.586	3821
2.591	2120				2.591	2678				2.592	4771
2.597	1553				2.597	1500				2.598	5243
2.603	5875				2.602	947				2.603	2217
2.608	6078				2.608	2198				2.609	2988
2.614	2864				2.613	1622				2.614	696
2.619	3438				2.619	1988				2.62	1385
2.625	3761				2.625	2280				2.625	3275
2.63	2170				2.63	14841				2.631	3670
2.636	3778				2.636	68613				2.636	1487
2.641	3307				2.641	182606				2.642	1279
2.647	2420				2.647	339672				2.648	3486
2.653	2646				2.652	435244				2.653	6240
2.658	2200				2.658	442704				2.659	6031
2.664	3170				2.663	367264				2.664	2127
2.669	1451				2.669	280446				2.67	3899
2.675	1577				2.675	184033				2.675	3564
2.68	1132				2.68	126764				2.681	5079
2.686	3133				2.686	100379				2.686	5099
2.691	2498				2.691	86740				2.692	4842
2.697	1622				2.697	56684				2.697	2382
2.703	691				2.702	62586				2.703	4605
2.708	768				2.708	140783				2.709	3130
2.714	2187				2.713	366181				2.714	2670
2.719	110				2.719	726061				2.72	4578
2.725	1210				2.725	1060819				2.725	5084
2.73	239				2.73	1134390				2.731	4047
2.736	1291				2.736	1044788				2.736	3848
2.741	299				2.741	744264				2.742	4556
2.747	1372				2.747	597500				2.747	3364
2.752	1259				2.752	407553				2.753	2521
2.758	1539				2.758	258885				2.759	2951
2.764	1030				2.763	201580				2.764	2462
2.769	1571				2.769	152696				2.77	3186
2.775	1970				2.775	124628				2.775	6867
2.78	2734				2.78	111485				2.781	3460
2.802	5405				2.808	143671				2.803	517376
2.819	5272				2.824	86225				2.82	3001304
2.836	5306				2.841	65755				2.836	2135731
2.852	6337				2.858	45713				2.853	904599
2.869	7675				2.874	22637				2.87	388645
2.886	3259				2.891	20977				2.886	231541
2.902	6199				2.908	16346				2.903	138468
2.919	8641				2.924	15852				2.92	142608
2.936	6979				2.941	13941				2.936	2264778
2.952	5718				2.958	14669				2.953	4350840
2.969	6280				2.974	14147				2.97	2140868
2.986	6481				2.991	17791				2.986	734688
3.002	3472				3.008	17991				3.003	404331
3.019	10869				3.024	13611				3.02	223996
3.036	9176				3.041	10561				3.036	132635
3.052	6731				3.058	9539				3.053	69023
3.069	12017				3.074	9458				3.07	39214
3.086	7528				3.091	11161				3.086	23251
3.102	7030				3.108	12164				3.103	19344
3.119	7437				3.124	12851				3.12	16661
3.136	10740				3.141	16257				3.136	16082
3.152	14391				3.158	17064				3.153	14610
3.169	13235				3.174	20586				3.17	19884
3.186	16304				3.191	21407				3.186	25803
3.202	17843				3.208	16893				3.203	20900
3.219	17977				3.224	28283				3.22	34884
3.236	22059				3.241	21305				3.236	35069
3.252	18816				3.258	27844				3.253	40468
3.269	15400				3.274	31219				3.27	44495
3.286	25487				3.291	32567				3.286	38463
3.302	28552				3.308	33734				3.303	41108
3.319	50401				3.324	30972				3.32	40775
3.336	106292				3.341	32441				3.336	43945
3.352	61036				3.358	34978				3.353	42826
3.369	44846				3.374	33413				3.37	51208
3.386	34608				3.391	36982				3.386	48625
3.402	34137				3.408	32174				3.403	61766
3.419	34286				3.424	42342				3.42	53734
3.436	25444				3.441	46679				3.436	69508
3.452	25014				3.458	34987				3.453	67043
3.469	19594				3.474	32179				3.47	50264
3.486	8455				3.491	28496				3.486	44243
3.502	9897				3.508	22902				3.503	42864
3.519	11986				3.524	20594				3.52	34978
3.536	11407				3.541	15414				3.536	31849
3.552	9846				3.558	14354				3.553	24416
3.569	6588				3.574	10611				3.57	22735
3.586	7399				3.591	14936				3.586	17161
3.602	7837				3.608	6352				3.603	20246
3.619	10111				3.624	7071				3.62	18098
3.636	5962				3.641	6486				3.636	15247
3.652	5888				3.658	5586				3.653	14662
3.669	3790				3.674	3925				3.67	13602
3.686	6863				3.691	3897				3.686	10541
3.702	1073				3.708	4675				3.703	10443
3.719	2542				3.724	3572				3.72	9583
3.736	2548				3.741	3713				3.736	8247
3.752	4907				3.758	2588				3.753	14124
3.769	1846				3.774	3979				3.77	9755
3.786	1215				3.791	2456				3.786	11355
3.802	1063				3.808	3371				3.803	5558
3.819	696				3.824	2410				3.82	9420
3.836	3101				3.841	3604				3.836	5873
3.852	1636				3.858	2964				3.853	8031
3.869	1454				3.874	3530				3.87	8923
3.886	1122				3.891	2674				3.886	3486
3.902	1899				3.908	1792				3.903	5000
3.919	1202				3.924	1603				3.92	4084
3.936	366				3.941	680				3.936	8252
3.952	751				3.958	2647				3.953	9230
3.969	320				3.974	1717				3.97	5814
3.986	799				3.991	494				3.986	6331
4.002	780				4.008	4102				4.003	6576
4.019	637				4.024	1806				4.02	4479
4.036	1628				4.041	855				4.036	6422
4.052	116				4.058	1122				4.053	5926
4.069	1024				4.074	1080				4.07	3699
4.086	1065				4.091	2379				4.086	4717
4.102	145				4.108	789				4.103	1871
4.119	101				4.124	146				4.12	2726
4.136	882				4.141	1059				4.136	3187
4.152	17				4.158	1316				4.153	2387
4.169	134				4.174	570				4.17	1560
4.186	392				4.191	686				4.186	263
4.202	35				4.208	459				4.203	773
4.219	255				4.224	2759				4.22	703
4.236	252				4.241	37				4.236	2095
4.252	411				4.258	249				4.253	101
4.269	938				4.274	3				4.27	358
4.286	12				4.291	3				4.286	93
4.302	34				4.308	2				4.303	46
4.319	208				4.324	118				4.32	488
4.336	176				4.341	52				4.336	81
4.352	685				4.358	346				4.353	148
4.369	280				4.374	176				4.37	172
4.386	241				4.391	827				4.386	441
4.402	9				4.408	831				4.403	258
4.419	244				4.424	30				4.42	334
4.436	275				4.441	20				4.436	70
4.452	9				4.458	474				4.453	62
4.469	228				4.474	206				4.47	645
4.486	38				4.491	246				4.486	158
0.062		73			0.057		102			0.059		0
0.079		10			0.074		111			0.076		259
0.095		228			0.091		24			0.093		12
0.112		326			0.107		78			0.109		1315
0.129		8			0.124		11			0.126		111
0.145		39			0.141		221			0.143		763
0.162		92			0.157		454			0.159		277
0.179		164			0.174		137			0.176		611
0.195		2			0.191		5			0.193		30
0.212		83			0.207		55			0.209		211
0.229		291			0.224		51			0.226		354
0.245		343			0.241		10			0.243		1303
0.262		294			0.257		524			0.259		109
0.279		329			0.274		595			0.276		355
0.295		975			0.291		1742			0.293		210
0.312		1069			0.307		2419			0.309		96
0.329		836			0.324		1010			0.326		918
0.345		1285			0.341		1215			0.343		652
0.362		2462			0.357		2150			0.359		1406
0.379		2307			0.374		3393			0.376		1988
0.395		4470			0.391		4170			0.393		7792
0.412		2831			0.407		5190			0.409		14895
0.429		3307			0.424		4994			0.426		12454
0.445		1834			0.441		4050			0.443		8076
0.462		1682			0.457		2380			0.459		6015
0.479		1045			0.474		2836			0.476		3760
0.495		606			0.491		1616			0.493		7066
0.512		584			0.507		1391			0.509		6884
0.529		635			0.524		1869			0.526		4780
0.545		414			0.541		517			0.543		4629
0.562		560			0.557		1693			0.559		6042
0.579		556			0.574		1440			0.576		514
0.595		991			0.591		2186			0.593		87
0.612		287			0.607		3367			0.609		423
0.629		1130			0.624		1410			0.626		709
0.645		464			0.641		2921			0.643		949
0.662		536			0.657		1044			0.659		229
0.679		982			0.674		517			0.676		126
0.695		605			0.691		193			0.693		325
0.712		40			0.707		293			0.709		277
0.729		135			0.724		79			0.726		264
0.745		518			0.741		308			0.743		265
0.762		153			0.757		34			0.759		295
0.779		71			0.774		341			0.776		305
0.795		131			0.791		268			0.793		586
0.812		67			0.807		375			0.809		610
0.829		0			0.824		470			0.826		392
0.845		15			0.841		299			0.842		127
0.862		55			0.857		171			0.859		982
0.879		512			0.874		17			0.876		83
0.895		418			0.891		1134			0.892		113
0.912		165			0.907		995			0.909		310
0.929		42			0.924		206			0.926		310
0.945		4			0.941		233			0.942		112
0.962		196			0.957		228			0.959		202
0.979		811			0.974		728			0.976		205
0.995		44			0.991		413			0.992		492
1.012		154			1.007		159			1.009		254
1.029		340			1.024		499			1.026		398
1.051		51			1.046		1			1.048		67
1.057		107			1.052		1			1.054		180
1.062		1933			1.057		8			1.059		174
1.068		52			1.063		2			1.065		172
1.073		54			1.068		1			1.07		136
1.079		34			1.074		2			1.076		3
1.084		10			1.08		278			1.081		1
1.09		59			1.085		3			1.087		323
1.095		1124			1.091		633			1.092		726
1.101		0			1.096		23			1.098		0
1.106		0			1.102		0			1.104		92
1.112		14			1.107		21			1.109		40
1.118		0			1.113		156			1.115		123
1.123		0			1.118		97			1.12		2
1.129		79			1.124		60			1.126		178
1.134		152			1.13		122			1.131		255
1.14		1			1.135		125			1.137		56
1.145		6			1.141		220			1.142		1
1.151		132			1.146		267			1.148		3
1.156		112			1.152		106			1.154		177
1.162		74			1.157		210			1.159		169
1.168		145			1.163		228			1.165		433
1.173		70			1.168		713			1.17		4
1.179		785			1.174		691			1.176		469
1.184		60			1.18		474			1.181		16
1.19		2091			1.185		221			1.187		252
1.195		1217			1.191		65			1.192		123
1.201		308			1.196		78			1.198		143
1.206		1792			1.202		257			1.204		2
1.212		166			1.207		251			1.209		144
1.218		13			1.213		305			1.215		0
1.223		165			1.218		160			1.22		97
1.229		74			1.224		92			1.226		7
1.234		1			1.229		94			1.231		37
1.24		2			1.235		24			1.237		143
1.245		65			1.241		60			1.242		1
1.251		226			1.246		6			1.248		12
1.256		184			1.252		129			1.254		43
1.262		3			1.257		84			1.259		7
1.268		1			1.263		60			1.265		2
1.273		83			1.268		69			1.27		62
1.279		15			1.274		427			1.276		106
1.284		22			1.279		121			1.281		48
1.29		26			1.285		8			1.287		1839
1.295		6			1.291		1			1.292		88
1.301		18			1.296		19			1.298		60
1.306		1			1.302		544			1.303		220
1.312		279			1.307		24			1.309		128
1.317		4			1.313		1			1.315		51
1.323		8			1.318		9			1.32		2
1.329		121			1.324		405			1.326		80
1.334		0			1.329		35			1.331		10
1.34		18			1.335		0			1.337		3
1.345		57			1.341		1765			1.342		240
1.351		224			1.346		0			1.348		15
1.356		74			1.352		714			1.353		408
1.362		116			1.357		0			1.359		156
1.367		0			1.363		30			1.365		1
1.373		15			1.368		1025			1.37		144
1.379		80			1.374		72			1.376		1017
1.384		135			1.379		10			1.381		20
1.39		1			1.385		1			1.387		129
1.395		8			1.39		0			1.392		35
1.401		290			1.396		77			1.398		0
1.406		0			1.402		0			1.403		8
1.412		0			1.407		28			1.409		2
1.417		3			1.413		73			1.415		72
1.423		1			1.418		3			1.42		183
1.429		23			1.424		61			1.426		0
1.434		82			1.429		6			1.431		1
1.44		67			1.435		99			1.437		22
1.445		10			1.44		94			1.442		22
1.451		0			1.446		0			1.448		27
1.456		6			1.452		4			1.453		4
1.462		9			1.457		300			1.459		5
1.467		0			1.463		4			1.465		122
1.473		9			1.468		3			1.47		1
1.478		76			1.474		15			1.476		41
1.484		0			1.479		10			1.481		10
1.49		18			1.485		6			1.487		372
1.495		1			1.49		7			1.492		0
1.501		57			1.496		1			1.498		5
1.506		173			1.502		26			1.503		4
1.512		9			1.507		107			1.509		14
1.517		490			1.513		185			1.514		5
1.523		215			1.518		0			1.52		59
1.528		0			1.524		49			1.526		653
1.534		42			1.529		0			1.531		267
1.54		2			1.535		82			1.537		0
1.545		137			1.54		7			1.542		101
1.551		31			1.546		11			1.548		74
1.556		227			1.552		11			1.553		17
1.562		54			1.557		0			1.559		12
1.567		9			1.563		585			1.564		88
1.573		0			1.568		6			1.57		23
1.578		0			1.574		14			1.576		28
1.584		759			1.579		105			1.581		2
1.59		19			1.585		10			1.587		0
1.595		1009			1.59		1282			1.592		7
1.601		0			1.596		313			1.598		712
1.606		47			1.601		0			1.603		1
1.612		7			1.607		0			1.609		552
1.617		16			1.613		82			1.614		262
1.623		6			1.618		57			1.62		137
1.628		1			1.624		9			1.626		383
1.634		999			1.629		428			1.631		50
1.64		100			1.635		0			1.637		21
1.645		47			1.64		207			1.642		269
1.651		442			1.646		340			1.648		610
1.656		94			1.651		0			1.653		46
1.662		539			1.657		69			1.659		5
1.667		15			1.663		211			1.664		652
1.673		141			1.668		11			1.67		4
1.678		81			1.674		178			1.676		47
1.684		422			1.679		4			1.681		55
1.689		50			1.685		0			1.687		1192
1.695		50			1.69		0			1.692		233
1.701		23			1.696		2			1.698		2
1.706		1			1.701		1340			1.703		97
1.712		39			1.707		1525			1.709		758
1.717		35			1.713		4			1.714		3
1.723		86			1.718		775			1.72		41
1.728		497			1.724		1			1.725		87
1.734		4			1.729		70			1.731		131
1.739		6			1.735		171			1.737		1
1.745		2			1.74		1489			1.742		92
1.751		310			1.746		0			1.748		173
1.756		349			1.751		7			1.753		32
1.762		97			1.757		69			1.759		29
1.767		0			1.763		1			1.764		9
1.773		0			1.768		46			1.77		182
1.778		112			1.774		4			1.775		0
1.784		0			1.779		45			1.781		1
1.789		0			1.785		41			1.787		748
1.795		246			1.79		2			1.792		7
1.801		10			1.796		5			1.798		4
1.806		37			1.801		139			1.803		0
1.812		198			1.807		2			1.809		0
1.817		69			1.812		83			1.814		5
1.823		0			1.818		5			1.82		978
1.828		171			1.824		0			1.825		265
1.834		12			1.829		3			1.831		0
1.839		5			1.835		443			1.837		23
1.845		18			1.84		11			1.842		404
1.851		44			1.846		178			1.848		22
1.856		3			1.851		1			1.853		24
1.862		297			1.857		0			1.859		0
1.867		0			1.862		6			1.864		17
1.873		31			1.868		157			1.87		12
1.878		8			1.874		25			1.875		278
1.884		23			1.879		1			1.881		594
1.889		32			1.885		3			1.887		0
1.895		3			1.89		3			1.892		81
1.9		0			1.896		47			1.898		263
1.906		21			1.901		1			1.903		1
1.912		297			1.907		222			1.909		3
1.917		30			1.912		245			1.914		22
1.923		13			1.918		0			1.92		2153
1.928		33			1.924		455			1.925		163
1.934		2			1.929		12			1.931		4
1.939		50			1.935		19			1.936		486
1.945		90			1.94		32			1.942		131
1.95		15			1.946		34			1.948		237
1.956		0			1.951		586			1.953		1
1.962		0			1.957		247			1.959		180
1.967		294			1.962		66			1.964		142
1.973		0			1.968		244			1.97		77
1.978		137			1.974		48			1.975		250
1.984		497			1.979		0			1.981		61
1.989		540			1.985		707			1.986		249
1.995		387			1.99		71			1.992		245
2		565			1.996		3			1.998		332
2.006		38			2.001		369			2.003		2332
2.012		142			2.007		251			2.009		12
2.017		517			2.012		0			2.014		265
2.023		57			2.018		218			2.02		55
2.028		73			2.023		376			2.025		187
2.034		1016			2.029		120			2.031		730
2.039		9			2.035		183			2.036		21
2.045		13			2.04		57			2.042		942
2.05		6			2.046		138			2.048		316
2.056		39			2.051		344			2.053		775
2.062		161			2.057		469			2.059		1263
2.067		156			2.062		12			2.064		24
2.073		454			2.068		93			2.07		357
2.078		3			2.073		172			2.075		250
2.084		611			2.079		607			2.081		79
2.089		575			2.085		276			2.086		2623
2.095		59			2.09		180			2.092		796
2.1		517			2.096		2373			2.097		1697
2.106		124			2.101		95			2.103		359
2.111		620			2.107		2037			2.109		1207
2.117		6			2.112		826			2.114		1187
2.123		555			2.118		446			2.12		2176
2.128		550			2.123		2037			2.125		1390
2.134		1252			2.129		6254			2.131		3541
2.139		226			2.135		1572			2.136		4622
2.145		1121			2.14		231			2.142		47
2.15		259			2.146		77			2.147		2085
2.156		213			2.151		1784			2.153		971
2.161		1715			2.157		2508			2.159		418
2.167		1801			2.162		1611			2.164		929
2.173		1335			2.168		15			2.17		1580
2.178		2582			2.173		929			2.175		3126
2.184		762			2.179		2019			2.181		3038
2.189		861			2.184		2488			2.186		438
2.195		2405			2.19		2326			2.192		2050
2.2		2969			2.196		2088			2.197		2616
2.206		1523			2.201		2304			2.203		1033
2.211		3801			2.207		4006			2.209		1441
2.217		2910			2.212		1665			2.214		89
2.223		879			2.218		5919			2.22		3180
2.228		1113			2.223		2049			2.225		621
2.234		3806			2.229		1181			2.231		1980
2.239		815			2.234		6588			2.236		1909
2.245		1870			2.24		4733			2.242		5649
2.25		473			2.246		3210			2.247		1485
2.256		1227			2.251		3126			2.253		2014
2.261		1450			2.257		2892			2.259		2813
2.267		1956			2.262		3612			2.264		2171
2.273		1584			2.268		7410			2.27		2355
2.278		3146			2.273		3422			2.275		3441
2.284		3085			2.279		5898			2.281		1574
2.289		836			2.284		5071			2.286		1272
2.295		1572			2.29		5500			2.292		1173
2.3		990			2.296		3566			2.297		1596
2.306		2912			2.301		3548			2.303		1303
2.311		3831			2.307		1332			2.308		3342
2.317		2409			2.312		1688			2.314		3075
2.322		3932			2.318		3355			2.32		861
2.328		2530			2.323		755			2.325		4817
2.334		2079			2.329		4659			2.331		3602
2.339		2144			2.334		1039			2.336		939
2.345		1825			2.34		3712			2.342		3360
2.35		1340			2.346		1546			2.347		3006
2.356		1171			2.351		1071			2.353		2929
2.361		1470			2.357		2495			2.358		3154
2.367		497			2.362		1952			2.364		817
2.372		751			2.368		2349			2.37		1477
2.378		1188			2.373		1434			2.375		4505
2.384		888			2.379		4056			2.381		3340
2.389		468			2.384		5072			2.386		1593
2.395		1097			2.39		4232			2.392		1825
2.4		579			2.395		6643			2.397		4610
2.406		1004			2.401		9938			2.403		4254
2.411		111			2.407		11539			2.408		3842
2.417		503			2.412		8734			2.414		4509
2.422		501			2.418		5948			2.42		5182
2.428		1890			2.423		10399			2.425		3074
2.434		704			2.429		13329			2.431		5936
2.439		2758			2.434		8142			2.436		5878
2.445		1897			2.44		4703			2.442		11537
2.45		1728			2.445		6554			2.447		47662
2.456		1089			2.451		15036			2.453		116705
2.461		1456			2.457		17926			2.458		176824
2.467		3765			2.462		15498			2.464		177995
2.472		3232			2.468		16765			2.47		162950
2.478		3564			2.473		12645			2.475		136657
2.483		3950			2.479		15821			2.481		93685
2.489		5509			2.484		10343			2.486		74812
2.495		6488			2.49		5573			2.492		60425
2.5		6644			2.495		7068			2.497		39925
2.506		3119			2.501		5310			2.503		29939
2.511		5133			2.507		5588			2.508		21272
2.517		1707			2.512		4896			2.514		19000
2.522		2650			2.518		1979			2.519		15359
2.528		3278			2.523		2620			2.525		15572
2.533		1989			2.529		1245			2.531		9116
2.539		1927			2.534		2004			2.536		8960
2.545		1903			2.54		358			2.542		5063
2.55		840			2.545		319			2.547		5646
2.556		958			2.551		3529			2.553		6166
2.561		682			2.557		589			2.558		6130
2.567		1237			2.562		809			2.564		6795
2.572		1735			2.568		668			2.569		4085
2.578		1613			2.573		2107			2.575		7834
2.583		1070			2.579		687			2.581		4515
2.589		2056			2.584		449			2.586		5435
2.595		1668			2.59		512			2.592		4433
2.6		593			2.595		4193			2.597		4539
2.606		2480			2.601		2352			2.603		3402
2.611		4902			2.606		1377			2.608		1660
2.617		428			2.612		2832			2.614		1601
2.622		1180			2.618		1130			2.619		1868
2.628		2273			2.623		3127			2.625		2709
2.633		647			2.629		3296			2.631		2295
2.639		2346			2.634		3539			2.636		3806
2.645		1051			2.64		4841			2.642		2053
2.65		2482			2.645		3680			2.647		4944
2.656		1152			2.651		3855			2.653		2539
2.661		1304			2.656		5001			2.658		4853
2.667		1706			2.662		5401			2.664		4714
2.672		725			2.668		3333			2.669		4165
2.678		2215			2.673		2877			2.675		5403
2.683		1722			2.679		1723			2.681		4143
2.689		609			2.684		2386			2.686		1583
2.694		1981			2.69		4746			2.692		4479
2.7		1393			2.695		5303			2.697		3050
2.706		620			2.701		6628			2.703		4942
2.711		743			2.706		5484			2.708		3925
2.717		95			2.712		8422			2.714		4550
2.722		593			2.718		6695			2.719		3135
2.728		152			2.723		4830			2.725		3180
2.733		1287			2.729		2750			2.73		5829
2.739		639			2.734		2615			2.736		1532
2.744		582			2.74		2614			2.742		4924
2.75		112			2.745		3663			2.747		4072
2.756		85			2.751		2315			2.753		3350
2.761		1048			2.756		4860			2.758		2913
2.767		291			2.762		3761			2.764		4559
2.772		573			2.768		2809			2.769		2900
2.778		747			2.773		2307			2.775		3027
2.783		1009			2.779		3429			2.78		5153
2.806		5653			2.784		2135			2.803		13456
2.822		5317			2.806		5012			2.819		12152
2.839		4640			2.823		9403			2.836		10380
2.856		5333			2.84		19948			2.853		10514
2.872		4022			2.856		28273			2.869		12436
2.889		10882			2.873		16530			2.886		17268
2.906		6464			2.89		11009			2.903		16953
2.922		5372			2.906		9128			2.919		11523
2.939		5679			2.923		10092			2.936		16334
2.956		7151			2.94		15331			2.953		13280
2.972		6410			2.956		16754			2.969		13735
2.989		8182			2.973		15458			2.986		15565
3.006		7586			2.99		11529			3.003		15743
3.022		3510			3.006		19214			3.019		12241
3.039		8163			3.023		12911			3.036		12451
3.056		7557			3.04		8106			3.053		16868
3.072		6492			3.056		8280			3.069		20838
3.089		11940			3.073		14579			3.086		14325
3.106		5520			3.09		13957			3.103		12323
3.122		5429			3.106		11363			3.119		12158
3.139		7273			3.123		8245			3.136		14678
3.155		10661			3.14		14550			3.153		11776
3.172		20378			3.156		19110			3.169		16981
3.189		15503			3.173		20903			3.186		18446
3.205		11810			3.19		19862			3.203		25071
3.222		11989			3.206		17376			3.219		25669
3.239		26920			3.223		24199			3.236		28770
3.255		23414			3.24		26343			3.253		31594
3.272		17011			3.256		27551			3.269		37367
3.289		18301			3.273		26825			3.286		37636
3.305		30672			3.29		35962			3.303		37823
3.322		63946			3.306		34541			3.319		44700
3.339		104872			3.323		35019			3.336		38044
3.355		70688			3.34		30440			3.353		46684
3.372		41488			3.356		30584			3.369		40135
3.389		33765			3.373		28551			3.386		54670
3.405		37674			3.39		27914			3.403		79375
3.422		36022			3.406		32729			3.419		59792
3.439		28957			3.423		36880			3.436		91732
3.455		22499			3.44		35561			3.453		72027
3.472		18218			3.456		39500			3.469		55607
3.489		5256			3.473		32687			3.486		50391
3.505		8653			3.49		30623			3.503		45765
3.522		10206			3.506		22289			3.519		36040
3.539		9852			3.523		16075			3.536		30483
3.555		8641			3.54		11856			3.553		26361
3.572		7276			3.556		10904			3.569		24189
3.589		8220			3.573		10982			3.586		14718
3.605		12607			3.59		8255			3.603		15197
3.622		10284			3.606		9702			3.619		15808
3.639		5080			3.623		10136			3.636		14650
3.655		3254			3.64		9655			3.653		13605
3.672		4817			3.656		8613			3.669		14468
3.689		4113			3.673		6838			3.686		6879
3.705		3346			3.69		4821			3.703		9409
3.722		3298			3.706		2809			3.719		10731
3.739		1696			3.723		4267			3.736		9370
3.755		1434			3.74		3317			3.753		7753
3.772		2534			3.756		1941			3.769		8849
3.789		2370			3.773		3562			3.786		6942
3.805		2248			3.79		3206			3.803		7467
3.822		4516			3.806		1906			3.819		10161
3.839		1980			3.823		3017			3.836		6549
3.855		1539			3.84		2121			3.853		5155
3.872		754			3.856		2148			3.869		8287
3.889		1704			3.873		3126			3.886		6096
3.905		1940			3.89		2055			3.903		5703
3.922		1196			3.906		4229			3.919		7905
3.939		2120			3.923		1133			3.936		6895
3.955		1327			3.94		2231			3.953		6899
3.972		774			3.956		1451			3.969		7420
3.989		508			3.973		1604			3.986		4740
4.005		427			3.99		1366			4.003		2940
4.022		819			4.006		1054			4.019		5052
4.039		525			4.023		1565			4.036		3157
4.055		315			4.04		1544			4.053		2704
4.072		646			4.056		1824			4.069		4000
4.089		469			4.073		576			4.086		1817
4.105		142			4.09		91			4.103		2392
4.122		207			4.106		440			4.119		536
4.139		1196			4.123		617			4.136		1900
4.155		7			4.14		654			4.153		680
4.172		1028			4.156		992			4.169		224
4.189		478			4.173		939			4.186		627
4.205		462			4.19		531			4.203		547
4.222		578			4.206		416			4.219		152
4.239		220			4.223		226			4.236		727
4.255		344			4.24		84			4.253		159
4.272		202			4.256		189			4.269		84
4.289		165			4.273		255			4.286		425
4.305		194			4.29		99			4.303		562
4.322		23			4.306		692			4.319		482
4.339		136			4.323		486			4.336		596
4.355		282			4.34		413			4.353		488
4.372		371			4.356		0			4.369		336
4.389		1027			4.373		84			4.386		136
4.405		593			4.39		990			4.403		688
4.422		587			4.406		374			4.419		2152
4.439		759			4.423		253			4.436		100
4.455		549			4.44		25			4.453		155
4.472		6			4.456		171			4.469		191
4.489		99			4.473		568			4.486		139
0.062			0		4.49		8			0.059			150
0.079			0		0.064			79		0.076			21
0.096			23		0.081			119		0.093			32
0.112			39		0.098			13		0.109			214
0.129			12		0.114			52		0.126			152
0.145			790		0.131			3		0.143			532
0.162			4		0.148			561		0.159			149
0.179			293		0.164			17		0.176			326
0.195			16		0.181			2984		0.193			689
0.212			94		0.198			4		0.209			396
0.229			9		0.214			164		0.226			550
0.245			616		0.231			1		0.243			111
0.262			491		0.248			356		0.259			760
0.279			783		0.264			510		0.276			431
0.295			1101		0.281			1068		0.293			937
0.312			905		0.298			4116		0.309			305
0.329			529		0.314			2493		0.326			771
0.345			1197		0.331			1172		0.343			1120
0.362			1922		0.348			1318		0.359			1519
0.379			2782		0.364			1855		0.376			3653
0.395			2495		0.381			3837		0.393			5200
0.412			3656		0.398			3952		0.409			13111
0.429			3139		0.414			6390		0.426			12636
0.445			1184		0.431			4421		0.443			6680
0.462			2283		0.448			2835		0.459			4968
0.479			760		0.464			2021		0.476			5743
0.495			593		0.481			231		0.493			6555
0.512			526		0.498			2917		0.509			7181
0.529			300		0.514			1972		0.526			4045
0.545			1627		0.531			1256		0.543			3486
0.562			808		0.548			2714		0.559			4938
0.579			553		0.564			1013		0.576			1046
0.595			720		0.581			829		0.593			185
0.612			692		0.598			1626		0.609			269
0.629			646		0.614			1701		0.626			437
0.645			604		0.631			1923		0.643			419
0.662			169		0.648			1568		0.659			665
0.679			436		0.664			471		0.676			626
0.695			588		0.681			315		0.693			283
0.712			99		0.698			387		0.709			74
0.729			29		0.714			165		0.726			536
0.745			1		0.731			108		0.743			251
0.762			14		0.747			1878		0.759			395
0.779			106		0.764			115		0.776			302
0.795			116		0.781			558		0.793			437
0.812			948		0.797			641		0.809			693
0.829			2131		0.814			58		0.826			359
0.845			760		0.831			305		0.843			432
0.862			363		0.847			113		0.859			552
0.879			1067		0.864			5		0.876			687
0.895			532		0.881			201		0.893			280
0.912			9		0.897			572		0.909			146
0.929			36		0.914			394		0.926			188
0.945			126		0.931			291		0.943			548
0.962			110		0.947			18		0.959			185
0.979			151		0.964			31		0.976			144
0.995			175		0.981			561		0.993			393
1.012			186		0.997			183		1.009			36
1.029			42		1.014			10		1.026			477
1.051			23		1.031			216		1.048			223
1.057			1		1.053			13		1.054			0
1.062			41		1.059			8		1.059			58
1.068			16		1.064			711		1.065			56
1.073			2		1.07			80		1.07			91
1.079			289		1.075			122		1.076			283
1.084			141		1.081			56		1.082			31
1.09			83		1.086			260		1.087			17
1.095			4		1.092			59		1.093			16
1.101			3		1.097			111		1.098			79
1.107			0		1.103			408		1.104			62
1.112			467		1.109			33		1.109			111
1.118			3		1.114			60		1.115			264
1.123			0		1.12			33		1.12			21
1.129			392		1.125			264		1.126			32
1.134			32		1.131			0		1.132			684
1.14			416		1.136			28		1.137			141
1.145			421		1.142			342		1.143			0
1.151			60		1.147			196		1.148			0
1.157			66		1.153			235		1.154			528
1.162			5		1.159			98		1.159			13
1.168			125		1.164			410		1.165			1
1.173			285		1.17			352		1.17			57
1.179			354		1.175			157		1.176			2
1.184			1070		1.181			215		1.182			345
1.19			34		1.186			78		1.187			74
1.195			110		1.192			181		1.193			93
1.201			652		1.197			255		1.198			90
1.207			351		1.203			18		1.204			373
1.212			10		1.209			501		1.209			43
1.218			86		1.214			517		1.215			106
1.223			81		1.22			88		1.22			6
1.229			322		1.225			35		1.226			223
1.234			16		1.231			162		1.231			48
1.24			88		1.236			9		1.237			165
1.245			3		1.242			77		1.243			65
1.251			1043		1.247			155		1.248			94
1.256			20		1.253			2		1.254			978
1.262			65		1.259			100		1.259			38
1.268			240		1.264			215		1.265			0
1.273			321		1.27			457		1.27			756
1.279			39		1.275			11		1.276			8
1.284			161		1.281			51		1.281			121
1.29			50		1.286			496		1.287			61
1.295			149		1.292			250		1.293			5
1.301			33		1.297			10		1.298			86
1.306			183		1.303			86		1.304			80
1.312			44		1.308			5		1.309			159
1.318			68		1.314			38		1.315			3
1.323			369		1.32			5		1.32			19
1.329			19		1.325			266		1.326			4
1.334			214		1.331			42		1.331			1
1.34			0		1.336			113		1.337			19
1.345			157		1.342			0		1.343			24
1.351			5		1.347			20		1.348			41
1.356			2		1.353			0		1.354			51
1.362			1632		1.358			45		1.359			21
1.368			79		1.364			0		1.365			70
1.373			275		1.37			89		1.37			92
1.379			2		1.375			12		1.376			93
1.384			185		1.381			2		1.381			283
1.39			17		1.386			81		1.387			0
1.395			204		1.392			142		1.392			114
1.401			3		1.397			34		1.398			6
1.406			130		1.403			37		1.404			9
1.412			5		1.408			1		1.409			11
1.418			998		1.414			113		1.415			125
1.423			0		1.42			8		1.42			60
1.429			31		1.425			14		1.426			56
1.434			41		1.431			94		1.431			4
1.44			107		1.436			3		1.437			374
1.445			43		1.442			233		1.442			396
1.451			351		1.447			679		1.448			2
1.456			107		1.453			0		1.454			25
1.462			39		1.458			2		1.459			124
1.467			24		1.464			3		1.465			1
1.473			317		1.47			6		1.47			134
1.479			136		1.475			0		1.476			136
1.484			229		1.481			8		1.481			860
1.49			248		1.486			83		1.487			97
1.495			45		1.492			1		1.492			106
1.501			135		1.497			190		1.498			147
1.506			5		1.503			21		1.504			10
1.512			2		1.508			13		1.509			1
1.517			8		1.514			43		1.515			553
1.523			2		1.519			10		1.52			11
1.529			108		1.525			1		1.526			53
1.534			607		1.531			663		1.531			46
1.54			185		1.536			3		1.537			102
1.545			1604		1.542			743		1.542			31
1.551			158		1.547			6		1.548			12
1.556			2		1.553			7		1.554			149
1.562			5		1.558			493		1.559			0
1.567			4		1.564			255		1.565			605
1.573			0		1.569			177		1.57			119
1.579			12		1.575			173		1.576			12
1.584			3		1.581			0		1.581			0
1.59			276		1.586			3		1.587			1263
1.595			896		1.592			287		1.592			1
1.601			34		1.597			99		1.598			0
1.606			124		1.603			1		1.603			159
1.612			0		1.608			1		1.609			3
1.617			0		1.614			79		1.615			33
1.623			1		1.619			12		1.62			46
1.629			24		1.625			172		1.626			18
1.634			1		1.631			15		1.631			254
1.64			0		1.636			6		1.637			335
1.645			0		1.642			0		1.642			304
1.651			283		1.647			24		1.648			20
1.656			215		1.653			3		1.653			93
1.662			13		1.658			9		1.659			82
1.667			127		1.664			388		1.665			0
1.673			42		1.669			0		1.67			26
1.678			456		1.675			1018		1.676			286
1.684			0		1.681			3		1.681			18
1.69			222		1.686			152		1.687			419
1.695			54		1.692			131		1.692			1456
1.701			28		1.697			35		1.698			1
1.706			63		1.703			812		1.703			316
1.712			0		1.708			39		1.709			83
1.717			137		1.714			101		1.715			1262
1.723			3		1.719			0		1.72			7
1.728			0		1.725			2		1.726			64
1.734			300		1.73			516		1.731			1768
1.74			0		1.736			2		1.737			123
1.745			1		1.742			228		1.742			668
1.751			23		1.747			76		1.748			340
1.756			303		1.753			33		1.753			604
1.762			2		1.758			0		1.759			4
1.767			238		1.764			23		1.765			3
1.773			0		1.769			92		1.77			182
1.778			2058		1.775			12		1.776			517
1.784			1		1.78			424		1.781			136
1.79			99		1.786			163		1.787			0
1.795			10		1.792			12		1.792			126
1.801			3		1.797			55		1.798			272
1.806			574		1.803			175		1.803			3
1.812			83		1.808			2392		1.809			554
1.817			16		1.814			42		1.814			5
1.823			34		1.819			13		1.82			3
1.828			188		1.825			99		1.826			122
1.834			2		1.83			60		1.831			76
1.839			3		1.836			233		1.837			1
1.845			0		1.842			742		1.842			45
1.851			0		1.847			184		1.848			10
1.856			34		1.853			0		1.853			0
1.862			175		1.858			216		1.859			120
1.867			3		1.864			66		1.864			163
1.873			4		1.869			8		1.87			53
1.878			128		1.875			550		1.876			0
1.884			73		1.88			0		1.881			963
1.889			55		1.886			184		1.887			22
1.895			25		1.891			8		1.892			1
1.901			8		1.897			33		1.898			333
1.906			181		1.903			322		1.903			6
1.912			11		1.908			304		1.909			0
1.917			316		1.914			223		1.914			19
1.923			0		1.919			17		1.92			5
1.928			246		1.925			12		1.926			1
1.934			307		1.93			0		1.931			26
1.939			751		1.936			14		1.937			17
1.945			405		1.941			54		1.942			21
1.951			117		1.947			4		1.948			66
1.956			2		1.953			7		1.953			0
1.962			105		1.958			65		1.959			821
1.967			70		1.964			54		1.964			88
1.973			306		1.969			6		1.97			55
1.978			269		1.975			50		1.976			4
1.984			14		1.98			435		1.981			6
1.989			57		1.986			45		1.987			610
1.995			0		1.991			31		1.992			2418
2.001			270		1.997			71		1.998			666
2.006			102		2.003			317		2.003			184
2.012			130		2.008			265		2.009			609
2.017			21		2.014			269		2.014			278
2.023			38		2.019			87		2.02			749
2.028			96		2.025			0		2.025			1266
2.034			460		2.03			803		2.031			125
2.039			15		2.036			1590		2.037			411
2.045			308		2.041			1615		2.042			452
2.05			201		2.047			264		2.048			2110
2.056			10		2.053			91		2.053			85
2.062			2188		2.058			506		2.059			215
2.067			721		2.064			219		2.064			54
2.073			183		2.069			163		2.07			30
2.078			820		2.075			102		2.075			734
2.084			1297		2.08			106		2.081			1951
2.089			1089		2.086			697		2.087			404
2.095			661		2.091			45		2.092			1595
2.1			26		2.097			41		2.098			399
2.106			621		2.102			9		2.103			655
2.112			29		2.108			849		2.109			2463
2.117			470		2.114			535		2.114			417
2.123			72		2.119			876		2.12			13
2.128			128		2.125			733		2.125			1101
2.134			2031		2.13			355		2.131			1103
2.139			8		2.136			547		2.137			637
2.145			1284		2.141			2525		2.142			2385
2.15			1412		2.147			628		2.148			928
2.156			149		2.152			873		2.153			2223
2.162			219		2.158			3646		2.159			317
2.167			730		2.164			2431		2.164			174
2.173			1660		2.169			956		2.17			537
2.178			991		2.175			2350		2.175			486
2.184			188		2.18			3431		2.181			1267
2.189			442		2.186			84		2.187			6032
2.195			1956		2.191			565		2.192			574
2.2			1393		2.197			1243		2.198			566
2.206			4337		2.202			1451		2.203			1879
2.212			3288		2.208			4362		2.209			3499
2.217			111		2.214			852		2.214			1151
2.223			1301		2.219			1073		2.22			1262
2.228			724		2.225			902		2.225			1490
2.234			424		2.23			521		2.231			1845
2.239			2904		2.236			1794		2.236			1122
2.245			2314		2.241			2809		2.242			1821
2.25			969		2.247			694		2.248			243
2.256			612		2.252			2361		2.253			2290
2.261			1379		2.258			1612		2.259			6805
2.267			468		2.264			2410		2.264			1102
2.273			1261		2.269			1967		2.27			1079
2.278			1438		2.275			928		2.275			1068
2.284			1314		2.28			3367		2.281			733
2.289			468		2.286			2487		2.286			316
2.295			1260		2.291			1794		2.292			4532
2.3			1175		2.297			2349		2.298			1809
2.306			3223		2.302			3156		2.303			1028
2.311			1565		2.308			2000		2.309			5425
2.317			2696		2.313			2882		2.314			4965
2.323			2683		2.319			4473		2.32			664
2.328			2341		2.325			4289		2.325			3881
2.334			1847		2.33			1714		2.331			3392
2.339			1265		2.336			2974		2.336			1278
2.345			1719		2.341			2368		2.342			842
2.35			1197		2.347			3208		2.348			1320
2.356			2479		2.352			2050		2.353			726
2.361			1116		2.358			1180		2.359			508
2.367			1097		2.363			3993		2.364			2844
2.373			898		2.369			1847		2.37			2300
2.378			775		2.375			892		2.375			3744
2.384			1620		2.38			2257		2.381			6336
2.389			1878		2.386			2284		2.386			6316
2.395			429		2.391			5213		2.392			2610
2.4			1118		2.397			8002		2.397			3358
2.406			1445		2.402			5945		2.403			3151
2.411			1280		2.408			10329		2.409			2758
2.417			2086		2.413			10867		2.414			5284
2.423			480		2.419			12110		2.42			3596
2.428			1237		2.425			5623		2.425			2949
2.434			541		2.43			6405		2.431			1590
2.439			1962		2.436			8427		2.436			7539
2.445			2714		2.441			10137		2.442			10886
2.45			2147		2.447			9784		2.447			30146
2.456			2973		2.452			16258		2.453			88683
2.461			1009		2.458			19065		2.459			154627
2.467			2210		2.463			22245		2.464			186134
2.472			3095		2.469			14326		2.47			181972
2.478			3598		2.475			13356		2.475			159944
2.484			4443		2.48			9314		2.481			124005
2.489			5290		2.486			12280		2.486			84368
2.495			2618		2.491			12148		2.492			60128
2.5			5973		2.497			5059		2.497			41261
2.506			4176		2.502			4876		2.503			31943
2.511			2350		2.508			5416		2.509			29185
2.517			3133		2.513			3172		2.514			20976
2.522			1735		2.519			3256		2.52			17134
2.528			3117		2.524			6128		2.525			16144
2.534			3836		2.53			2680		2.531			13271
2.539			2208		2.536			1940		2.536			10354
2.545			1068		2.541			2552		2.542			10057
2.55			863		2.547			452		2.547			6102
2.556			1092		2.552			4372		2.553			7588
2.561			3589		2.558			1483		2.559			3250
2.567			460		2.563			1423		2.564			4587
2.572			1210		2.569			879		2.57			5173
2.578			266		2.574			344		2.575			4897
2.584			915		2.58			3711		2.581			3246
2.589			610		2.586			1498		2.586			3233
2.595			887		2.591			1568		2.592			5429
2.6			1159		2.597			2111		2.597			4987
2.606			1293		2.602			1155		2.603			3986
2.611			1458		2.608			435		2.608			3953
2.617			1260		2.613			2547		2.614			4427
2.622			786		2.619			1336		2.62			2180
2.628			1006		2.624			2397		2.625			3181
2.634			2648		2.63			1973		2.631			3791
2.639			663		2.636			3837		2.636			3829
2.645			1025		2.641			2453		2.642			2320
2.65			684		2.647			5044		2.647			5442
2.656			743		2.652			4462		2.653			3507
2.661			62		2.658			1910		2.658			5098
2.667			1811		2.663			1967		2.664			1223
2.672			2291		2.669			1163		2.67			1779
2.678			775		2.674			7986		2.675			4177
2.683			716		2.68			3777		2.681			2456
2.689			1939		2.686			3431		2.686			4887
2.695			1553		2.691			3606		2.692			3312
2.7			1277		2.697			4135		2.697			6738
2.706			1869		2.702			5096		2.703			3401
2.711			894		2.708			4317		2.708			4051
2.717			184		2.713			7250		2.714			4486
2.722			2253		2.719			8910		2.72			2576
2.728			791		2.724			6230		2.725			2851
2.733			1507		2.73			3120		2.731			5314
2.739			990		2.735			1495		2.736			2129
2.745			1770		2.741			2893		2.742			5164
2.75			1604		2.747			1674		2.747			4838
2.756			2019		2.752			1525		2.753			3016
2.761			1823		2.758			3703		2.758			5656
2.767			1374		2.763			729		2.764			3512
2.772			1729		2.769			1355		2.77			3257
2.778			907		2.774			3207		2.775			5973
2.783			815		2.78			2303		2.781			4200
2.806			4828		2.808			8789		2.803			13423
2.822			5180		2.824			8732		2.819			15356
2.839			3640		2.841			18944		2.836			11522
2.856			5569		2.858			24857		2.853			13498
2.872			4828		2.874			17510		2.869			13158
2.889			6052		2.891			13413		2.886			12979
2.906			4151		2.908			11987		2.903			17029
2.922			4307		2.924			9075		2.919			14512
2.939			5724		2.941			15293		2.936			15656
2.956			5336		2.958			14399		2.953			15957
2.972			5545		2.974			14231		2.969			12851
2.989			4754		2.991			21495		2.986			9104
3.006			3923		3.008			15274		3.003			10070
3.022			4277		3.024			7119		3.019			10509
3.039			4466		3.041			10237		3.036			13160
3.056			5629		3.058			6799		3.053			12147
3.072			7344		3.074			10187		3.069			13242
3.089			8560		3.091			14811		3.086			10308
3.106			6266		3.108			7939		3.103			14599
3.122			7160		3.124			10701		3.119			14211
3.139			7125		3.141			19732		3.136			13852
3.156			10144		3.158			14453		3.153			15817
3.172			10429		3.174			21290		3.169			19943
3.189			10098		3.191			27935		3.186			23082
3.206			14016		3.208			22489		3.203			24391
3.222			11579		3.224			18000		3.219			27371
3.239			18793		3.241			20102		3.236			39773
3.256			19436		3.258			31555		3.253			32721
3.272			14755		3.274			36937		3.269			34415
3.289			20752		3.291			33423		3.286			38155
3.306			22444		3.308			38000		3.303			41902
3.322			58555		3.324			30754		3.319			40699
3.339			111416		3.341			34733		3.336			41602
3.356			64043		3.358			33517		3.353			48072
3.372			38584		3.374			24668		3.369			35585
3.389			31500		3.391			33011		3.386			39568
3.406			32366		3.408			37389		3.403			44308
3.422			27829		3.424			37914		3.419			45665
3.439			30342		3.441			36765		3.436			39736
3.456			19314		3.458			33589		3.453			39056
3.472			19197		3.474			31406		3.469			42764
3.489			4084		3.491			27077		3.486			41558
3.506			6796		3.508			30688		3.503			36016
3.522			6890		3.524			17513		3.519			31865
3.539			10547		3.541			14279		3.536			26108
3.556			7750		3.558			11352		3.553			24341
3.572			10429		3.574			12648		3.569			17744
3.589			8695		3.591			9552		3.586			17329
3.606			8912		3.608			8538		3.603			19483
3.622			8763		3.624			7947		3.619			13866
3.639			7271		3.641			5261		3.636			11050
3.656			3772		3.658			3997		3.653			8626
3.672			4132		3.674			5267		3.669			8655
3.689			2434		3.691			4388		3.686			17125
3.706			4301		3.708			5197		3.703			9856
3.722			4721		3.724			4503		3.719			9873
3.739			877		3.741			3197		3.736			8524
3.756			3124		3.758			2785		3.753			7470
3.772			2986		3.774			2558		3.769			6002
3.789			1295		3.791			2672		3.786			6000
3.806			1094		3.808			3916		3.803			9019
3.822			991		3.824			2016		3.819			9362
3.839			804		3.841			963		3.836			3374
3.856			564		3.858			1682		3.853			7701
3.872			1278		3.874			2323		3.869			8167
3.889			659		3.891			2748		3.886			8655
3.906			1387		3.908			956		3.903			7338
3.922			429		3.924			643		3.919			4337
3.939			192		3.941			3290		3.936			6987
3.956			686		3.958			2743		3.953			4264
3.972			254		3.974			2307		3.969			4824
3.989			90		3.991			672		3.986			3691
4.006			565		4.008			1465		4.003			6498
4.022			143		4.024			1749		4.019			5332
4.039			887		4.041			2201		4.036			3108
4.056			262		4.058			864		4.053			5488
4.072			542		4.074			137		4.069			3242
4.089			45		4.091			267		4.086			5285
4.106			67		4.108			552		4.103			1853
4.122			616		4.124			102		4.119			1957
4.139			113		4.141			120		4.136			1697
4.156			1		4.158			221		4.153			1070
4.172			84		4.174			138		4.169			973
4.189			186		4.191			499		4.186			677
4.206			50		4.208			315		4.203			783
4.222			184		4.224			67		4.219			1652
4.239			93		4.241			508		4.236			449
4.256			349		4.258			45		4.253			19
4.272			219		4.274			447		4.269			3
4.289			12		4.291			2043		4.286			2136
4.306			21		4.308			111		4.303			969
4.322			854		4.324			107		4.319			33
4.339			682		4.341			960		4.336			409
4.356			321		4.358			31		4.353			125
4.372			233		4.374			74		4.369			354
4.389			965		4.391			43		4.386			20
4.406			494		4.408			70		4.403			180
4.422			97		4.424			101		4.419			273
4.439			150		4.441			544		4.436			51
4.456			162		4.458			235		4.453			545
4.472			127		4.474			283		4.469			331
4.489			1552		4.491			317		4.486			158
0.064				116	0.064				0	0.064				1
0.081				12	0.081				297	0.081				111
0.098				17	0.098				143	0.098				27
0.114				5	0.114				24	0.114				0
0.131				222	0.131				160	0.131				52
0.148				0	0.148				0	0.148				4
0.164				0	0.164				0	0.164				56
0.181				257	0.181				16	0.181				138
0.198				763	0.198				3	0.198				4
0.214				0	0.214				28	0.214				781
0.231				0	0.231				0	0.231				5
0.248				89	0.248				83	0.248				0
0.264				471	0.264				734	0.264				247
0.281				751	0.281				1120	0.281				828
0.298				1038	0.298				1043	0.298				584
0.314				549	0.314				1248	0.314				1298
0.331				457	0.331				1058	0.331				1552
0.348				1156	0.348				1420	0.348				702
0.364				2005	0.364				2375	0.364				1289
0.381				3882	0.381				4098	0.381				2298
0.398				5795	0.398				5096	0.398				4621
0.414				3402	0.414				7615	0.414				6636
0.431				6200	0.431				8083	0.431				19037
0.448				4432	0.448				9448	0.448				24399
0.464				3738	0.464				5557	0.464				15259
0.481				1549	0.481				2070	0.481				4948
0.498				886	0.498				3278	0.498				7817
0.514				1335	0.514				3495	0.514				5079
0.531				1550	0.531				4328	0.531				19118
0.548				1145	0.548				2501	0.548				19353
0.564				2104	0.564				1835	0.564				8265
0.581				1565	0.581				3065	0.581				9961
0.598				1140	0.598				1590	0.598				5586
0.614				727	0.614				2565	0.614				559
0.631				1523	0.631				3150	0.631				483
0.648				1566	0.648				3214	0.648				716
0.664				756	0.664				2636	0.664				1484
0.681				774	0.681				1594	0.681				371
0.698				1022	0.698				913	0.698				268
0.714				1153	0.714				759	0.714				894
0.731				520	0.731				701	0.731				555
0.748				178	0.748				811	0.748				178
0.764				481	0.764				511	0.764				1276
0.781				287	0.781				636	0.781				1987
0.798				726	0.798				913	0.798				2941
0.814				281	0.814				356	0.814				196
0.831				245	0.831				280	0.831				109
0.848				50	0.848				224	0.848				1767
0.864				57	0.864				349	0.864				352
0.881				1	0.881				332	0.881				2072
0.898				127	0.898				459	0.898				1117
0.914				293	0.914				531	0.914				1038
0.931				450	0.931				68	0.931				992
0.948				202	0.948				248	0.948				1350
0.964				13	0.964				720	0.964				1282
0.981				468	0.981				103	0.981				1265
0.998				24	0.998				772	0.998				1135
1.014				279	1.014				997	1.014				457
1.031				1541	1.031				316	1.031				1822
1.053				3	1.053				27	1.053				1045
1.059				997	1.059				219	1.059				1024
1.064				0	1.064				0	1.064				761
1.07				280	1.07				86	1.07				267
1.075				3	1.075				270	1.075				36
1.081				1	1.081				2	1.081				2
1.087				117	1.087				307	1.087				184
1.092				1	1.092				70	1.092				11
1.098				1458	1.098				0	1.098				1771
1.103				0	1.103				9	1.103				440
1.109				204	1.109				59	1.109				388
1.114				32	1.114				2	1.114				1
1.12				0	1.12				313	1.12				349
1.125				0	1.125				0	1.125				1496
1.131				528	1.131				276	1.131				1178
1.137				27	1.137				251	1.137				82
1.142				44	1.142				391	1.142				357
1.148				0	1.148				0	1.148				746
1.153				35	1.153				634	1.153				2
1.159				0	1.159				139	1.159				116
1.164				2	1.164				725	1.164				1484
1.17				8	1.17				700	1.17				960
1.175				504	1.175				0	1.175				1713
1.181				0	1.181				105	1.181				543
1.186				370	1.186				0	1.186				3
1.192				2	1.192				3	1.192				471
1.198				76	1.198				333	1.198				890
1.203				2	1.203				82	1.203				71
1.209				2	1.209				0	1.209				228
1.214				101	1.214				10	1.214				165
1.22				238	1.22				0	1.22				1
1.225				109	1.225				118	1.225				429
1.231				382	1.231				1	1.231				195
1.236				31	1.236				98	1.236				391
1.242				60	1.242				47	1.242				964
1.248				197	1.248				1	1.248				428
1.253				56	1.253				74	1.253				195
1.259				1	1.259				1	1.259				372
1.264				3	1.264				10	1.264				900
1.27				166	1.27				32	1.27				258
1.275				124	1.275				3	1.275				707
1.281				128	1.281				194	1.281				404
1.286				35	1.286				114	1.286				1431
1.292				45	1.292				225	1.292				31
1.298				494	1.298				663	1.298				225
1.303				351	1.303				1	1.303				250
1.309				567	1.309				0	1.309				172
1.314				328	1.314				126	1.314				1623
1.32				44	1.32				1	1.32				193
1.325				0	1.325				9	1.325				362
1.331				93	1.331				93	1.331				142
1.336				0	1.336				76	1.336				11
1.342				185	1.342				5	1.342				3455
1.348				561	1.348				22	1.348				649
1.353				171	1.353				360	1.353				877
1.359				303	1.359				407	1.359				257
1.364				501	1.364				5	1.364				3
1.37				19	1.37				12	1.37				2130
1.375				243	1.375				113	1.375				26
1.381				96	1.381				438	1.381				244
1.386				83	1.386				15	1.386				51
1.392				247	1.392				18	1.392				393
1.397				571	1.397				6	1.397				638
1.403				741	1.403				31	1.403				336
1.409				101	1.409				181	1.409				507
1.414				333	1.414				6	1.414				395
1.42				41	1.42				47	1.42				937
1.425				20	1.425				116	1.425				279
1.431				103	1.431				0	1.431				91
1.436				209	1.436				0	1.436				711
1.442				244	1.442				0	1.442				590
1.447				101	1.447				164	1.447				837
1.453				0	1.453				1	1.453				102
1.459				71	1.459				97	1.459				318
1.464				2	1.464				151	1.464				120
1.47				1	1.47				2	1.47				1
1.475				397	1.475				264	1.475				94
1.481				68	1.481				0	1.481				1078
1.486				391	1.486				0	1.486				2311
1.492				137	1.492				2	1.492				177
1.497				1	1.497				152	1.497				640
1.503				0	1.503				33	1.503				119
1.509				50	1.509				0	1.509				1
1.514				76	1.514				14	1.514				7
1.52				2	1.52				333	1.52				3535
1.525				0	1.525				6	1.525				52
1.531				108	1.531				98	1.531				825
1.536				0	1.536				166	1.536				581
1.542				0	1.542				0	1.542				91
1.547				74	1.547				46	1.547				358
1.553				145	1.553				0	1.553				270
1.559				53	1.559				94	1.559				153
1.564				708	1.564				1289	1.564				144
1.57				33	1.57				5	1.57				100
1.575				0	1.575				212	1.575				709
1.581				61	1.581				61	1.581				40
1.586				2	1.586				0	1.586				32
1.592				0	1.592				170	1.592				12
1.597				0	1.597				740	1.597				1
1.603				2	1.603				15	1.603				373
1.608				5	1.608				40	1.608				1
1.614				0	1.614				0	1.614				84
1.62				0	1.62				135	1.62				550
1.625				0	1.625				778	1.625				1
1.631				0	1.631				4	1.631				2090
1.636				61	1.636				72	1.636				1468
1.642				0	1.642				23	1.642				337
1.647				3	1.647				6	1.647				127
1.653				432	1.653				8	1.653				156
1.658				44	1.658				72	1.658				41
1.664				697	1.664				51	1.664				39
1.67				89	1.67				33	1.67				0
1.675				0	1.675				0	1.675				572
1.681				6	1.681				68	1.681				57
1.686				567	1.686				226	1.686				787
1.692				1	1.692				14	1.692				387
1.697				0	1.697				0	1.697				824
1.703				19	1.703				8	1.703				113
1.708				485	1.708				3	1.708				633
1.714				59	1.714				90	1.714				222
1.72				0	1.72				778	1.72				140
1.725				3	1.725				1	1.725				4
1.731				77	1.731				0	1.731				1208
1.736				27	1.736				242	1.736				49
1.742				130	1.742				0	1.742				46
1.747				3	1.747				0	1.747				144
1.753				480	1.753				6	1.753				57
1.758				70	1.758				18	1.758				70
1.764				37	1.764				0	1.764				27
1.77				0	1.77				10	1.77				0
1.775				44	1.775				120	1.775				48
1.781				0	1.781				28	1.781				453
1.786				0	1.786				1	1.786				0
1.792				1	1.792				3	1.792				1236
1.797				55	1.797				0	1.797				1962
1.803				1	1.803				195	1.803				239
1.808				676	1.808				181	1.808				1978
1.814				24	1.814				470	1.814				1694
1.819				42	1.819				71	1.819				429
1.825				2	1.825				30	1.825				604
1.831				23	1.831				0	1.831				1150
1.836				164	1.836				279	1.836				453
1.842				0	1.842				6	1.842				1511
1.847				0	1.847				0	1.847				2
1.853				0	1.853				116	1.853				636
1.858				580	1.858				0	1.858				3
1.864				2	1.864				0	1.864				222
1.869				88	1.869				36	1.869				2629
1.875				17	1.875				20	1.875				1752
1.881				0	1.881				1	1.881				2251
1.886				39	1.886				14	1.886				336
1.892				82	1.892				506	1.892				624
1.897				0	1.897				0	1.897				1
1.903				20	1.903				0	1.903				2
1.908				0	1.908				12	1.908				2716
1.914				0	1.914				3	1.914				477
1.919				69	1.919				2	1.919				1120
1.925				177	1.925				171	1.925				24
1.931				49	1.931				0	1.931				85
1.936				0	1.936				121	1.936				4135
1.942				0	1.942				660	1.942				16
1.947				889	1.947				446	1.947				6
1.953				2	1.953				554	1.953				143
1.958				0	1.958				0	1.958				58
1.964				98	1.964				129	1.964				993
1.969				297	1.969				0	1.969				1350
1.975				26	1.975				726	1.975				1173
1.98				172	1.98				311	1.98				153
1.986				108	1.986				259	1.986				1233
1.992				14	1.992				21	1.992				301
1.997				1404	1.997				234	1.997				1314
2.003				102	2.003				560	2.003				396
2.008				202	2.008				90	2.008				4541
2.014				399	2.014				77	2.014				17
2.019				23	2.019				438	2.019				3142
2.025				549	2.025				13	2.025				762
2.03				353	2.03				227	2.03				51
2.036				311	2.036				0	2.036				160
2.042				190	2.042				4	2.042				63
2.047				1267	2.047				975	2.047				3545
2.053				2106	2.053				0	2.053				7
2.058				1183	2.058				267	2.058				820
2.064				363	2.064				399	2.064				235
2.069				1523	2.069				382	2.069				516
2.075				54	2.075				249	2.075				97
2.08				2235	2.08				1602	2.08				966
2.086				34	2.086				1227	2.086				23
2.092				386	2.092				45	2.092				13
2.097				430	2.097				209	2.097				3561
2.103				1948	2.103				774	2.103				923
2.108				940	2.108				355	2.108				1420
2.114				581	2.114				3589	2.114				6588
2.119				614	2.119				2	2.119				1275
2.125				2935	2.125				4	2.125				1890
2.13				3100	2.13				350	2.13				1037
2.136				3069	2.136				4359	2.136				3400
2.142				556	2.142				111	2.142				1417
2.147				1605	2.147				2792	2.147				452
2.153				2055	2.153				4330	2.153				1970
2.158				4619	2.158				4444	2.158				1304
2.164				1699	2.164				909	2.164				3703
2.169				4956	2.169				488	2.169				2411
2.175				3050	2.175				2613	2.175				4829
2.18				7329	2.18				3471	2.18				3585
2.186				5508	2.186				1015	2.186				5285
2.191				3935	2.191				1257	2.191				2863
2.197				2205	2.197				5551	2.197				5607
2.203				2735	2.203				3289	2.203				2811
2.208				5970	2.208				1870	2.208				3776
2.214				8844	2.214				3337	2.214				11158
2.219				6584	2.219				6083	2.219				6611
2.225				3035	2.225				8759	2.225				3351
2.23				3701	2.23				6556	2.23				2780
2.236				4338	2.236				6606	2.236				3360
2.241				6082	2.241				3735	2.241				2964
2.247				3604	2.247				6606	2.247				1540
2.253				1987	2.253				6333	2.253				6447
2.258				2936	2.258				6131	2.258				3780
2.264				12586	2.264				9477	2.264				4201
2.269				7021	2.269				7570	2.269				2681
2.275				1648	2.275				6156	2.275				5287
2.28				8441	2.28				10269	2.28				9140
2.286				4045	2.286				8926	2.286				4258
2.291				3075	2.291				2309	2.291				8727
2.297				5389	2.297				8535	2.297				3680
2.303				5533	2.303				9489	2.303				6848
2.308				11003	2.308				6880	2.308				3205
2.314				2488	2.314				7119	2.314				5726
2.319				9072	2.319				2848	2.319				2940
2.325				1445	2.325				10516	2.325				4019
2.33				1375	2.33				6938	2.33				11348
2.336				4424	2.336				7352	2.336				3685
2.341				7555	2.341				5122	2.341				4048
2.347				1722	2.347				2579	2.347				8232
2.353				1105	2.353				4185	2.353				2510
2.358				5512	2.358				663	2.358				5973
2.364				2393	2.364				1348	2.364				1699
2.369				1025	2.369				1027	2.369				7140
2.375				4697	2.375				3181	2.375				3414
2.38				5022	2.38				4409	2.38				6001
2.386				2684	2.386				3577	2.386				1957
2.391				3203	2.391				8304	2.391				1152
2.397				6932	2.397				6689	2.397				818
2.402				2670	2.402				3202	2.402				5220
2.408				5341	2.408				3038	2.408				7976
2.414				5946	2.414				3827	2.414				5171
2.419				905	2.419				3746	2.419				7892
2.425				1052	2.425				1294	2.425				1872
2.43				4245	2.43				3180	2.43				3815
2.436				3794	2.436				5056	2.436				2275
2.441				4060	2.441				1638	2.441				2519
2.447				4738	2.447				3121	2.447				1708
2.452				1791	2.452				5743	2.452				1583
2.458				6504	2.458				2270	2.458				7330
2.464				4287	2.464				5540	2.464				4013
2.469				1455	2.469				5260	2.469				9732
2.475				4636	2.475				6279	2.475				14653
2.48				4606	2.48				1177	2.48				16043
2.486				410	2.486				6580	2.486				27670
2.491				835	2.491				6593	2.491				35728
2.497				4087	2.497				6293	2.497				36057
2.502				6490	2.502				9616	2.502				24411
2.508				7708	2.508				3596	2.508				22443
2.514				2708	2.514				2267	2.514				21052
2.519				8227	2.519				5275	2.519				16028
2.525				6181	2.525				1271	2.525				6908
2.53				3468	2.53				5427	2.53				7104
2.536				575	2.536				4813	2.536				5753
2.541				5060	2.541				3054	2.541				2258
2.547				881	2.547				3635	2.547				10514
2.552				1798	2.552				1841	2.552				8210
2.558				5045	2.558				2943	2.558				5279
2.564				6637	2.564				1388	2.564				9328
2.569				4392	2.569				1438	2.569				4132
2.575				364	2.575				5832	2.575				3165
2.58				3715	2.58				900	2.58				5682
2.586				2902	2.586				4530	2.586				2500
2.591				699	2.591				4025	2.591				3148
2.597				4973	2.597				3498	2.597				3094
2.602				394	2.602				1725	2.602				1560
2.608				326	2.608				2045	2.608				2638
2.613				691	2.613				3414	2.613				1435
2.619				910	2.619				3164	2.619				4794
2.625				2895	2.625				2233	2.625				886
2.63				981	2.63				856	2.63				1274
2.636				1708	2.636				1555	2.636				1657
2.641				1608	2.641				1651	2.641				778
2.647				1313	2.647				1012	2.647				1072
2.652				1283	2.652				92	2.652				717
2.658				1057	2.658				808	2.658				3532
2.663				2521	2.663				708	2.663				1090
2.669				1299	2.669				3566	2.669				1784
2.675				640	2.675				5720	2.675				611
2.68				869	2.68				205	2.68				492
2.686				2744	2.686				1066	2.686				511
2.691				970	2.691				2528	2.691				300
2.697				489	2.697				1021	2.697				1502
2.702				272	2.702				326	2.702				1483
2.708				300	2.708				1972	2.708				869
2.713				18	2.713				99	2.713				1349
2.719				0	2.719				1543	2.719				1666
2.725				287	2.725				327	2.725				2112
2.73				115	2.73				582	2.73				671
2.736				1817	2.736				3693	2.736				1434
2.741				1090	2.741				778	2.741				1963
2.747				937	2.747				318	2.747				4288
2.752				1175	2.752				671	2.752				414
2.758				375	2.758				3059	2.758				1898
2.763				1069	2.763				5023	2.763				1128
2.769				742	2.769				721	2.769				1892
2.775				68	2.775				52	2.775				1257
2.78				1218	2.78				462	2.78				1077
2.808				2645	2.808				4139	2.808				1824
2.824				4357	2.824				2176	2.824				4446
2.841				3682	2.841				1587	2.841				1551
2.858				5125	2.858				5268	2.858				3981
2.874				1149	2.874				2242	2.874				4914
2.891				2856	2.891				3960	2.891				7748
2.908				4975	2.908				5857	2.908				2872
2.924				1722	2.924				3560	2.924				8260
2.941				5334	2.941				4701	2.941				6757
2.958				2459	2.958				3944	2.958				5070
2.974				3835	2.974				7881	2.974				2922
2.991				2922	2.991				24495	2.991				3385
3.008				570	3.008				25547	3.008				2554
3.024				2935	3.024				54395	3.024				6810
3.041				987	3.041				36659	3.041				5538
3.058				1971	3.058				18623	3.058				6939
3.074				2537	3.074				9505	3.074				4478
3.091				7328	3.091				5764	3.091				7295
3.108				6930	3.108				3722	3.108				9457
3.124				4462	3.124				8607	3.124				7664
3.141				4013	3.141				5385	3.141				7449
3.158				9192	3.158				2535	3.158				9513
3.174				2341	3.174				10661	3.174				8814
3.191				5560	3.191				9099	3.191				7790
3.208				9049	3.208				9633	3.208				8275
3.224				12200	3.224				14509	3.224				8460
3.241				18793	3.241				12270	3.241				19047
3.258				9560	3.258				16057	3.258				25083
3.274				12513	3.274				18494	3.274				28940
3.291				17983	3.291				28606	3.291				29654
3.308				15884	3.308				50742	3.308				24936
3.324				14464	3.324				61447	3.324				22738
3.341				16317	3.341				29652	3.341				23111
3.358				17188	3.358				27374	3.358				20586
3.374				18487	3.374				29815	3.374				27480
3.391				22218	3.391				27439	3.391				28085
3.408				24032	3.408				30903	3.408				32218
3.424				27571	3.424				33258	3.424				46351
3.441				35338	3.441				34086	3.441				41770
3.458				34597	3.458				40975	3.458				40351
3.474				41899	3.474				60252	3.474				54979
3.491				50790	3.491				52647	3.491				53444
3.508				24609	3.508				34859	3.508				40060
3.524				23472	3.524				29594	3.524				40427
3.541				30799	3.541				33178	3.541				33246
3.558				22715	3.558				25683	3.558				28677
3.574				15788	3.574				14661	3.574				22177
3.591				16519	3.591				16170	3.591				21595
3.608				10096	3.608				15383	3.608				21435
3.624				7823	3.624				8108	3.624				8571
3.641				11575	3.641				10093	3.641				7963
3.658				6502	3.658				5570	3.658				11778
3.674				7909	3.674				5307	3.674				6607
3.691				7204	3.691				5534	3.691				4578
3.708				7764	3.708				4422	3.708				6907
3.724				11983	3.724				2987	3.724				4101
3.741				8441	3.741				4004	3.741				3766
3.758				4034	3.758				3415	3.758				3940
3.774				3440	3.774				5616	3.774				6074
3.791				2996	3.791				994	3.791				2284
3.808				869	3.808				1162	3.808				2967
3.824				2553	3.824				151	3.824				1076
3.841				1737	3.841				1495	3.841				1766
3.858				2243	3.858				3042	3.858				1947
3.874				804	3.874				801	3.874				1510
3.891				536	3.891				2046	3.891				1248
3.908				1631	3.908				430	3.908				78
3.924				635	3.924				627	3.924				1369
3.941				2976	3.941				305	3.941				461
3.958				30	3.958				709	3.958				489
3.974				194	3.974				1740	3.974				441
3.991				718	3.991				359	3.991				1584
4.008				993	4.008				551	4.008				401
4.024				630	4.024				2888	4.024				3401
4.041				710	4.041				521	4.041				2289
4.058				682	4.058				434	4.058				714
4.074				1168	4.074				300	4.074				3264
4.091				383	4.091				482	4.091				375
4.108				127	4.108				293	4.108				891
4.124				738	4.124				353	4.124				4949
4.141				3204	4.141				2879	4.141				272
4.158				479	4.158				2473	4.158				713
4.174				593	4.174				2196	4.174				183
4.191				243	4.191				516	4.191				78
4.208				599	4.208				163	4.208				457
4.224				221	4.224				281	4.224				2273
4.241				607	4.241				754	4.241				448
4.258				93	4.258				18	4.258				431
4.274				62	4.274				359	4.274				12
4.291				184	4.291				413	4.291				2
4.308				28	4.308				10	4.308				880
4.324				2	4.324				174	4.324				2483
4.341				502	4.341				35	4.341				5
4.358				910	4.358				5	4.358				87
4.374				2	4.374				237	4.374				332
4.391				4	4.391				71	4.391				17
4.408				14	4.408				80	4.408				11
4.424				15	4.424				89	4.424				1317
4.441				169	4.441				2350	4.441				120
4.458				82	4.458				2	4.458				2436
4.474				80	4.474				73	4.474				100
4.491				34	4.491				77	4.491				53

## Sheet: Figure 1e
	1	2	3	4	5
MaPylRS	53.8	90.5	61.6		0
