# Supplementary material for: Expanding the substrate scope of pyrrolysyl-transfer RNA synthetase enzymes to include non-α-amino acids in vitro and in vivo
Source: Nat Chem. 2023 Jun 1;15(7):960–71. doi: 10.1038/s41557-023-01224-y (PMC10322718; doi:10.1038/s41557-023-01224-y)
Supplement: Supplementary file 5 — Numerical MS data. [file 41557_2023_1224_MOESM5_ESM.xlsx]

## Sheet: Figure 2c
MaFRS1, 7					MaFRS1, 8					MaFRS1, 9					MaFRS1, 10					MaFRS2, 7					MaFRS2, 8					MaFRS2, 9					MaFRS2, 10
Time (minutes)	+	∆tRNA	∆aaRS	∆substrate	Time (minutes)	+	∆tRNA	∆aaRS	∆substrate	Time (minutes)	+	∆tRNA	∆aaRS	∆substrate	Time (minutes)	+	∆tRNA	∆aaRS	∆substrate	Time (minutes)	+	∆tRNA	∆aaRS	∆substrate	Time (minutes)	+	∆tRNA	∆aaRS	∆substrate	Time (minutes)	+	∆tRNA	∆aaRS	∆substrate	Time (min)	+	∆tRNA	∆aaRS	∆substrate
0.056	0				0.059	2				0.058	0				0.062	407				0.05	3				0.061	0				0.06	0				0.063	521
0.072	1				0.076	4				0.075	0				0.078	240				0.067	0				0.078	0				0.077	0				0.08	1356
0.089	4				0.092	0				0.091	0				0.095	872				0.084	2				0.095	0				0.094	0				0.097	678
0.106	5				0.109	0				0.108	0				0.112	247				0.101	0				0.111	0				0.11	0				0.113	605
0.122	0				0.126	0				0.125	0				0.128	66				0.117	55				0.128	7				0.127	0				0.13	1073
0.139	5				0.142	0				0.141	0				0.145	280				0.134	78				0.145	0				0.144	0				0.147	573
0.156	1				0.159	0				0.158	0				0.162	331				0.151	0				0.161	0				0.16	1				0.163	1266
0.172	0				0.176	0				0.175	0				0.178	247				0.167	0				0.178	0				0.177	459				0.18	558
0.189	103				0.192	0				0.191	0				0.195	336				0.184	0				0.195	0				0.194	0				0.197	830
0.206	3				0.209	0				0.208	1				0.212	118				0.201	0				0.211	0				0.21	0				0.213	179
0.222	1				0.226	0				0.225	143				0.228	108				0.217	0				0.228	6				0.227	1				0.23	957
0.239	0				0.242	0				0.241	34				0.245	672				0.234	0				0.245	0				0.244	472				0.247	2800
0.255	22				0.259	0				0.258	0				0.262	395				0.251	0				0.261	0				0.26	0				0.263	353
0.272	237				0.276	0				0.275	0				0.278	357				0.267	0				0.278	0				0.277	0				0.28	589
0.289	0				0.292	1				0.291	0				0.295	334				0.284	238				0.295	3				0.294	0				0.297	715
0.305	0				0.309	0				0.308	0				0.312	367				0.301	0				0.311	0				0.31	1				0.313	380
0.322	13				0.326	0				0.325	0				0.328	348				0.317	0				0.328	0				0.327	18				0.33	1399
0.339	0				0.342	0				0.341	0				0.345	1749				0.334	0				0.345	1				0.344	1				0.347	299
0.355	4				0.359	13				0.358	9				0.362	719				0.351	0				0.361	0				0.36	0				0.363	2772
0.372	0				0.376	0				0.375	1				0.378	2152				0.367	0				0.378	0				0.377	0				0.38	694
0.389	0				0.392	0				0.391	0				0.395	2395				0.384	0				0.395	0				0.394	2				0.397	1616
0.405	188				0.409	0				0.408	0				0.412	461				0.401	0				0.411	0				0.41	196				0.413	3948
0.422	0				0.426	0				0.425	2				0.428	176				0.417	0				0.428	0				0.427	425				0.43	501
0.439	0				0.442	0				0.441	0				0.445	1283				0.434	0				0.445	0				0.444	0				0.447	1466
0.455	0				0.459	0				0.458	8				0.461	884				0.451	360				0.461	0				0.46	0				0.463	2047
0.472	0				0.476	0				0.475	0				0.478	294				0.467	0				0.478	0				0.477	16				0.48	1153
0.489	9				0.492	0				0.491	0				0.495	472				0.484	0				0.495	3				0.494	0				0.497	680
0.505	0				0.509	0				0.508	0				0.511	1502				0.501	0				0.511	41				0.51	0				0.513	2089
0.522	0				0.526	0				0.525	14				0.528	1667				0.517	0				0.528	5				0.527	0				0.53	813
0.539	41				0.542	1				0.541	46				0.545	1859				0.534	0				0.545	0				0.544	0				0.547	780
0.555	0				0.559	0				0.558	0				0.561	1017				0.551	1				0.561	0				0.56	0				0.563	1123
0.572	18				0.576	0				0.575	493				0.578	1750				0.567	5				0.578	0				0.577	0				0.58	775
0.589	0				0.592	0				0.591	1				0.595	2696				0.584	0				0.595	337				0.594	0				0.597	2132
0.605	0				0.609	0				0.608	1672				0.611	1932				0.601	5				0.611	1				0.61	437				0.613	4288
0.622	0				0.626	0				0.625	0				0.628	1598				0.617	0				0.628	0				0.627	2				0.63	1862
0.639	0				0.642	0				0.641	3				0.645	946				0.634	428				0.645	0				0.644	1				0.647	4248
0.655	0				0.659	0				0.658	0				0.661	1890				0.651	61				0.661	0				0.66	0				0.663	2345
0.672	0				0.676	3				0.675	0				0.678	2158				0.667	0				0.678	0				0.677	231				0.68	2873
0.689	0				0.692	0				0.691	0				0.695	719				0.684	0				0.695	0				0.694	0				0.697	2507
0.705	0				0.709	0				0.708	0				0.711	1225				0.701	6				0.711	0				0.71	0				0.713	2949
0.722	4				0.726	1				0.725	0				0.728	176				0.717	37				0.728	0				0.727	0				0.73	4274
0.739	0				0.742	1				0.741	0				0.745	250				0.734	489				0.745	2				0.744	52				0.747	5157
0.755	0				0.759	0				0.758	0				0.761	489				0.751	104				0.761	0				0.76	0				0.763	6213
0.772	0				0.776	0				0.775	1				0.778	612				0.767	0				0.778	0				0.777	257				0.78	1765
0.789	1				0.792	0				0.791	0				0.795	2108				0.784	0				0.795	4				0.794	0				0.797	3154
0.805	0				0.809	0				0.808	8				0.811	1592				0.801	0				0.811	0				0.81	0				0.813	1285
0.822	34				0.826	0				0.825	0				0.828	3074				0.817	4				0.828	0				0.827	0				0.83	2973
0.839	0				0.842	0				0.841	104				0.845	3082				0.834	0				0.845	0				0.844	0				0.847	1704
0.855	0				0.859	0				0.858	0				0.861	1207				0.851	0				0.861	0				0.86	0				0.863	1911
0.872	0				0.876	0				0.875	0				0.878	1243				0.867	0				0.878	0				0.877	48				0.88	1717
0.889	153				0.892	0				0.891	284				0.895	1461				0.884	0				0.895	2				0.894	0				0.897	2801
0.905	0				0.909	0				0.908	0				0.911	1761				0.901	1				0.911	0				0.91	1				0.913	2707
0.922	16				0.926	0				0.925	0				0.928	709				0.917	133				0.928	0				0.927	0				0.93	681
0.939	0				0.943	0				0.941	0				0.945	1240				0.934	0				0.945	0				0.944	34				0.947	639
0.955	0				0.959	343				0.958	334				0.961	25849				0.951	0				0.961	1				0.96	0				0.963	564
0.972	0				0.976	0				0.975	0				0.978	21689				0.967	0				0.978	0				0.977	19				0.98	1059
0.989	0				0.993	0				0.991	0				0.995	25996				0.984	0				0.995	0				0.994	0				0.997	177
1.005	0				1.009	0				1.008	0				1.011	23596				1.001	0				1.011	0				1.01	0				1.013	182
1.022	0				1.026	3				1.025	1				1.028	19463				1.018	0				1.028	0				1.027	4				1.03	1239
1.044	0				1.048	0				1.047	0				1.05	6914				1.034	0				1.05	0				1.049	0				1.052	21
1.05	0				1.054	0				1.052	0				1.056	4833				1.056	0				1.056	0				1.055	0				1.058	32
1.055	93				1.059	0				1.058	0				1.061	3363				1.062	0				1.061	0				1.06	0				1.063	86
1.061	1				1.065	2283				1.064	0				1.067	2726				1.068	21				1.067	10145				1.066	647				1.069	144
1.067	145				1.07	2869				1.069	670				1.073	8323				1.073	101				1.072	5996				1.071	782				1.074	168
1.072	87				1.076	3788				1.075	10				1.078	10588				1.079	327				1.078	7004				1.077	1572				1.08	359
1.078	34				1.081	2340				1.08	110				1.084	5321				1.084	243				1.083	10870				1.083	172				1.086	96
1.083	164				1.087	903				1.086	310				1.089	5670				1.09	515				1.089	13391				1.088	40				1.091	272
1.089	635				1.093	10549				1.091	107				1.095	2789				1.095	45				1.095	5339				1.094	223				1.097	70
1.094	146				1.098	4385				1.097	479				1.1	8790				1.101	18				1.1	12886				1.099	962				1.102	201
1.1	111				1.104	6593				1.102	103				1.106	5831				1.106	4				1.106	10620				1.105	197				1.108	307
1.105	130				1.109	4508				1.108	27				1.111	8173				1.112	793				1.111	8882				1.11	139				1.113	281
1.111	133				1.115	6917				1.114	203				1.117	11380				1.118	1277				1.117	12764				1.116	1				1.119	562
1.117	748				1.12	5721				1.119	110				1.123	14898				1.123	27				1.122	3234				1.121	66				1.124	158
1.122	119				1.126	5883				1.125	45				1.128	12259				1.129	38				1.128	8761				1.127	124				1.13	287
1.128	374				1.131	11090				1.13	29				1.134	9668				1.134	1536				1.133	5098				1.133	21				1.136	192
1.133	26				1.137	9222				1.136	43				1.139	7027				1.14	6				1.139	3679				1.138	141				1.141	151
1.139	5				1.143	11866				1.141	99				1.145	9951				1.145	82				1.145	8123				1.144	64				1.147	304
1.144	70				1.148	5381				1.147	298				1.15	11559				1.151	59				1.15	10393				1.149	141				1.152	142
1.15	244				1.154	7161				1.152	194				1.156	11856				1.156	638				1.156	8757				1.155	191				1.158	454
1.155	115				1.159	3317				1.158	683				1.161	11395				1.162	45				1.161	8367				1.16	437				1.163	583
1.161	61				1.165	2136				1.163	71				1.167	12989				1.168	337				1.167	3455				1.166	794				1.169	217
1.167	891				1.17	5598				1.169	58				1.173	10104				1.173	0				1.172	6133				1.171	110				1.174	823
1.172	32				1.176	4104				1.175	109				1.178	12586				1.179	0				1.178	3322				1.177	183				1.18	334
1.178	0				1.182	12564				1.18	294				1.184	8660				1.184	1				1.183	5718				1.182	468				1.186	528
1.183	728				1.187	2212				1.186	745				1.189	4742				1.19	118				1.189	3473				1.188	878				1.191	214
1.189	613				1.193	8537				1.191	508				1.195	12667				1.195	44				1.194	1738				1.194	289				1.197	701
1.194	352				1.198	5159				1.197	325				1.2	5308				1.201	163				1.2	882				1.199	17				1.202	886
1.2	427				1.204	4264				1.202	168				1.206	7032				1.206	364				1.206	2807				1.205	198				1.208	1396
1.205	3				1.209	5396				1.208	302				1.211	5287				1.212	610				1.211	137				1.21	70				1.213	507
1.211	294				1.215	3254				1.213	43				1.217	9825				1.218	1330				1.217	1417				1.216	106				1.219	1818
1.217	253				1.22	7669				1.219	143				1.223	8438				1.223	3				1.222	1074				1.221	101				1.224	3080
1.222	1055				1.226	8224				1.225	135				1.228	8612				1.229	54				1.228	845				1.227	66				1.23	1012
1.228	23				1.231	3207				1.23	0				1.234	8566				1.234	16				1.233	1436				1.232	982				1.235	1600
1.233	9				1.237	602				1.236	39				1.239	13588				1.24	78				1.239	177				1.238	62				1.241	921
1.239	1				1.243	6739				1.241	409				1.245	7267				1.245	17				1.244	407				1.244	86				1.247	1394
1.244	209				1.248	2733				1.247	211				1.25	10956				1.251	36				1.25	3885				1.249	166				1.252	890
1.25	141				1.254	954				1.252	77				1.256	10614				1.256	0				1.256	7				1.255	207				1.258	1464
1.255	290				1.259	4583				1.258	253				1.261	13780				1.262	0				1.261	314				1.26	338				1.263	323
1.261	4				1.265	1410				1.263	139				1.267	14119				1.268	0				1.267	392				1.266	108				1.269	646
1.266	15				1.27	2445				1.269	65				1.272	10782				1.273	467				1.272	20				1.271	1196				1.274	70
1.272	3				1.276	566				1.275	349				1.278	9145				1.279	678				1.278	88				1.277	2				1.28	1078
1.278	101				1.281	63				1.28	348				1.284	15150				1.284	18				1.283	24				1.282	21				1.285	1253
1.283	34				1.287	2779				1.286	476				1.289	10310				1.29	47				1.289	0				1.288	1064				1.291	117
1.289	512				1.293	1341				1.291	29				1.295	17013				1.295	8				1.294	72				1.294	183				1.297	1096
1.294	10				1.298	1628				1.297	143				1.3	11885				1.301	1010				1.3	46				1.299	2084				1.302	617
1.3	4				1.304	709				1.302	65				1.306	13294				1.306	13				1.306	14				1.305	110				1.308	583
1.305	16				1.309	317				1.308	156				1.311	11939				1.312	7				1.311	104				1.31	93				1.313	286
1.311	0				1.315	1101				1.313	460				1.317	9803				1.318	123				1.317	83				1.316	273				1.319	261
1.316	10				1.32	7				1.319	203				1.322	15999				1.323	37				1.322	76				1.321	98				1.324	103
1.322	2				1.326	543				1.324	125				1.328	13135				1.329	226				1.328	0				1.327	199				1.33	1741
1.328	46				1.331	3523				1.33	211				1.334	15210				1.334	94				1.333	51				1.332	17				1.335	2133
1.333	7				1.337	757				1.336	83				1.339	10232				1.34	0				1.339	4				1.338	607				1.341	1394
1.339	66				1.343	6				1.341	323				1.345	17166				1.345	51				1.344	144				1.344	964				1.347	1276
1.344	2				1.348	340				1.347	222				1.35	15122				1.351	8				1.35	2				1.349	204				1.352	1620
1.35	27				1.354	26				1.352	120				1.356	12756				1.356	10				1.356	19				1.355	56				1.358	1065
1.355	380				1.359	1493				1.358	812				1.361	16443				1.362	333				1.361	197				1.36	169				1.363	424
1.361	4				1.365	118				1.363	47				1.367	11915				1.368	4				1.367	15				1.366	196				1.369	1875
1.366	0				1.37	70				1.369	200				1.372	11694				1.373	17				1.372	1771				1.371	385				1.374	757
1.372	136				1.376	53				1.374	47				1.378	9271				1.379	2				1.378	73				1.377	107				1.38	2512
1.378	14				1.381	82				1.38	60				1.384	9886				1.384	28				1.383	0				1.382	303				1.385	1431
1.383	58				1.387	11				1.386	585				1.389	14203				1.39	2080				1.389	36				1.388	125				1.391	998
1.389	1				1.393	245				1.391	362				1.395	16442				1.395	0				1.394	9				1.393	243				1.397	1639
1.394	226				1.398	0				1.397	40				1.4	11763				1.401	194				1.4	0				1.399	373				1.402	3238
1.4	1				1.404	723				1.402	167				1.406	16009				1.406	53				1.405	988				1.405	47				1.408	697
1.405	30				1.409	475				1.408	350				1.411	10964				1.412	55				1.411	59				1.41	318				1.413	1607
1.411	1				1.415	0				1.413	458				1.417	10067				1.418	664				1.417	1353				1.416	53				1.419	2758
1.416	7				1.42	197				1.419	3				1.422	13201				1.423	206				1.422	276				1.421	3				1.424	3231
1.422	0				1.426	73				1.424	474				1.428	11710				1.429	390				1.428	337				1.427	363				1.43	1502
1.428	16				1.431	0				1.43	64				1.434	12030				1.434	544				1.433	202				1.432	1				1.435	861
1.433	1				1.437	553				1.436	1972				1.439	11028				1.44	423				1.439	23				1.438	106				1.441	3760
1.439	477				1.442	36				1.441	14				1.445	11891				1.445	1200				1.444	4				1.443	1099				1.446	1595
1.444	469				1.448	43				1.447	119				1.45	6507				1.451	213				1.45	103				1.449	51				1.452	451
1.45	355				1.454	735				1.452	172				1.456	8067				1.457	2568				1.455	899				1.455	50				1.458	911
1.455	19				1.459	815				1.458	1012				1.461	9674				1.462	3144				1.461	704				1.46	54				1.463	1846
1.461	11				1.465	0				1.463	15				1.467	9354				1.468	1827				1.467	21				1.466	192				1.469	3317
1.466	1544				1.47	1				1.469	49				1.472	13296				1.473	839				1.472	2394				1.471	181				1.474	1601
1.472	0				1.476	4				1.474	807				1.478	8384				1.479	1098				1.478	927				1.477	158				1.48	1194
1.477	9				1.481	1116				1.48	26				1.483	9821				1.484	346				1.483	2046				1.482	2				1.485	283
1.483	613				1.487	218				1.486	65				1.489	5697				1.49	1298				1.489	48				1.488	90				1.491	644
1.489	0				1.492	2				1.491	0				1.495	7565				1.495	2225				1.494	5				1.493	104				1.496	673
1.494	8				1.498	2004				1.497	198				1.5	7384				1.501	1957				1.5	712				1.499	124				1.502	222
1.5	80				1.504	402				1.502	313				1.506	7837				1.506	4891				1.505	5				1.505	9				1.508	751
1.505	149				1.509	180				1.508	87				1.511	6472				1.512	2601				1.511	330				1.51	470				1.513	1439
1.511	802				1.515	758				1.513	55				1.517	8185				1.518	1698				1.517	271				1.516	333				1.519	838
1.516	265				1.52	170				1.519	66				1.522	4195				1.523	4371				1.522	469				1.521	262				1.524	3053
1.522	308				1.526	681				1.524	375				1.528	6763				1.529	2835				1.528	898				1.527	38				1.53	1798
1.527	404				1.531	1979				1.53	73				1.533	3561				1.534	2460				1.533	1				1.532	13				1.535	407
1.533	506				1.537	144				1.535	600				1.539	6339				1.54	1787				1.539	37				1.538	26				1.541	1403
1.539	463				1.542	6				1.541	106				1.545	4201				1.545	564				1.544	229				1.543	203				1.546	2438
1.544	313				1.548	570				1.547	106				1.55	5221				1.551	1979				1.55	1359				1.549	105				1.552	1779
1.55	1158				1.554	995				1.552	2				1.556	2634				1.556	2719				1.555	528				1.554	72				1.558	586
1.555	945				1.559	303				1.558	278				1.561	4242				1.562	2014				1.561	694				1.56	894				1.563	702
1.561	1222				1.565	47				1.563	103				1.567	2992				1.568	3199				1.566	322				1.566	94				1.569	1293
1.566	817				1.57	38				1.569	0				1.572	5876				1.573	3811				1.572	728				1.571	300				1.574	994
1.572	537				1.576	150				1.574	105				1.578	2241				1.579	1814				1.578	580				1.577	87				1.58	268
1.577	3698				1.581	596				1.58	102				1.583	5953				1.584	1048				1.583	1				1.582	7				1.585	471
1.583	174				1.587	9				1.585	936				1.589	2173				1.59	1463				1.589	2404				1.588	62				1.591	2807
1.589	2376				1.592	5				1.591	39				1.595	1402				1.595	1589				1.594	2892				1.593	256				1.596	3971
1.594	1650				1.598	734				1.597	114				1.6	2491				1.601	164				1.6	95				1.599	508				1.602	2364
1.6	1693				1.604	2				1.602	54				1.606	3622				1.606	1795				1.605	1082				1.604	80				1.607	236
1.605	48				1.609	233				1.608	397				1.611	3386				1.612	2028				1.611	628				1.61	3				1.613	859
1.611	3255				1.615	1				1.613	64				1.617	2817				1.618	3078				1.616	28				1.616	367				1.619	688
1.616	711				1.62	759				1.619	81				1.622	3356				1.623	738				1.622	136				1.621	165				1.624	686
1.622	1150				1.626	9				1.624	29				1.628	2827				1.629	996				1.628	56				1.627	16				1.63	1012
1.627	1354				1.631	4				1.63	2091				1.633	1223				1.634	334				1.633	2				1.632	231				1.635	2255
1.633	711				1.637	321				1.635	76				1.639	2178				1.64	70				1.639	492				1.638	151				1.641	376
1.638	1626				1.642	885				1.641	73				1.645	2425				1.645	277				1.644	626				1.643	104				1.646	1674
1.644	1866				1.648	1673				1.647	115				1.65	3325				1.651	70				1.65	39				1.649	47				1.652	768
1.65	3038				1.653	56				1.652	196				1.656	2536				1.656	274				1.655	8				1.654	9				1.657	444
1.655	952				1.659	2				1.658	502				1.661	1618				1.662	230				1.661	19				1.66	143				1.663	748
1.661	1610				1.665	1893				1.663	113				1.667	896				1.668	126				1.666	0				1.666	0				1.669	3599
1.666	3953				1.67	681				1.669	123				1.672	2595				1.673	969				1.672	337				1.671	96				1.674	1390
1.672	1624				1.676	69				1.674	195				1.678	1315				1.679	8				1.678	20				1.677	234				1.68	1449
1.677	2588				1.681	249				1.68	874				1.683	976				1.684	745				1.683	30				1.682	374				1.685	447
1.683	2866				1.687	191				1.685	227				1.689	286				1.69	19				1.689	107				1.688	188				1.691	1346
1.688	2117				1.692	1306				1.691	390				1.694	1026				1.695	2313				1.694	151				1.693	309				1.696	336
1.694	1777				1.698	0				1.697	61				1.7	1098				1.701	272				1.7	231				1.699	7				1.702	1031
1.7	675				1.703	639				1.702	14				1.706	2049				1.706	380				1.705	367				1.704	743				1.707	263
1.705	945				1.709	2				1.708	51				1.711	3106				1.712	471				1.711	0				1.71	12				1.713	362
1.711	270				1.715	0				1.713	362				1.717	3089				1.717	785				1.716	195				1.716	289				1.719	946
1.716	1004				1.72	339				1.719	299				1.722	694				1.723	1054				1.722	484				1.721	56				1.724	251
1.722	2438				1.726	43				1.724	19				1.728	2647				1.729	87				1.728	95				1.727	742				1.73	284
1.727	870				1.731	704				1.73	53				1.733	2777				1.734	73				1.733	76				1.732	1190				1.735	169
1.733	2522				1.737	231				1.735	5				1.739	3136				1.74	2173				1.739	99				1.738	369				1.741	919
1.738	571				1.742	124				1.741	46				1.744	7726				1.745	16				1.744	10				1.743	916				1.746	1174
1.744	1229				1.748	1252				1.746	0				1.75	7262				1.751	182				1.75	45				1.749	485				1.752	1181
1.75	1120				1.753	1				1.752	65				1.756	7962				1.756	374				1.755	76				1.754	137				1.757	760
1.755	380				1.759	0				1.758	292				1.761	4106				1.762	66				1.761	2				1.76	119				1.763	777
1.761	990				1.765	29				1.763	72				1.767	15801				1.767	150				1.766	4				1.765	53				1.769	1235
1.766	224				1.77	1				1.769	22				1.772	6443				1.773	1644				1.772	1129				1.771	672				1.774	401
1.772	235				1.776	767				1.774	34				1.778	6613				1.779	819				1.777	28				1.777	363				1.78	532
1.777	35				1.781	9				1.78	8				1.783	6062				1.784	698				1.783	104				1.782	901				1.785	4097
1.783	2173				1.787	0				1.785	50				1.789	6518				1.79	156				1.789	606				1.788	874				1.791	196
1.788	0				1.792	1				1.791	207				1.794	2051				1.795	1				1.794	163				1.793	2131				1.796	309
1.794	1872				1.798	0				1.796	132				1.8	1754				1.801	453				1.8	80				1.799	558				1.802	722
1.8	647				1.803	0				1.802	210				1.806	485				1.806	423				1.805	2				1.804	138				1.807	248
1.805	434				1.809	247				1.808	62				1.811	1267				1.812	633				1.811	209				1.81	5				1.813	330
1.811	1027				1.814	183				1.813	116				1.817	1038				1.817	25				1.816	109				1.815	295				1.818	250
1.816	67				1.82	1				1.819	405				1.822	357				1.823	10				1.822	91				1.821	35				1.824	275
1.822	760				1.826	0				1.824	23				1.828	1062				1.829	0				1.827	4				1.827	0				1.83	1040
1.827	80				1.831	224				1.83	35				1.833	170				1.834	168				1.833	10				1.832	122				1.835	673
1.833	333				1.837	11				1.835	4				1.839	86				1.84	363				1.839	0				1.838	415				1.841	107
1.838	3				1.842	35				1.841	1258				1.844	262				1.845	1195				1.844	1				1.843	15				1.846	564
1.844	44				1.848	0				1.846	274				1.85	160				1.851	258				1.85	11				1.849	65				1.852	729
1.849	175				1.853	34				1.852	659				1.856	600				1.856	603				1.855	117				1.854	148				1.857	168
1.855	364				1.859	90				1.858	327				1.861	89				1.862	15				1.861	67				1.86	423				1.863	806
1.861	60				1.864	7				1.863	8				1.867	232				1.867	684				1.866	10				1.865	124				1.868	449
1.866	238				1.87	0				1.869	37				1.872	105				1.873	393				1.872	0				1.871	36				1.874	532
1.872	102				1.876	6				1.874	117				1.878	1285				1.879	16				1.877	28				1.877	98				1.88	505
1.877	347				1.881	74				1.88	266				1.883	295				1.884	217				1.883	1230				1.882	2				1.885	218
1.883	32				1.887	1				1.885	294				1.889	280				1.89	2				1.889	2042				1.888	354				1.891	281
1.888	584				1.892	248				1.891	652				1.894	86				1.895	159				1.894	108				1.893	568				1.896	312
1.894	530				1.898	32				1.896	42				1.9	2495				1.901	241				1.9	245				1.899	540				1.902	145
1.899	1081				1.903	300				1.902	59				1.905	880				1.906	1099				1.905	7				1.904	539				1.907	441
1.905	1				1.909	93				1.908	547				1.911	1208				1.912	21				1.911	0				1.91	266				1.913	298
1.911	60				1.914	0				1.913	297				1.917	100				1.917	124				1.916	474				1.915	1				1.918	546
1.916	651				1.92	33				1.919	144				1.922	322				1.923	57				1.922	283				1.921	0				1.924	709
1.922	41				1.926	0				1.924	14				1.928	367				1.928	0				1.927	0				1.927	61				1.93	1193
1.927	639				1.931	26				1.93	101				1.933	63				1.934	98				1.933	0				1.932	235				1.935	437
1.933	152				1.937	30				1.935	24				1.939	280				1.94	186				1.939	105				1.938	1050				1.941	758
1.938	536				1.942	8				1.941	318				1.944	135				1.945	878				1.944	0				1.943	54				1.946	2368
1.944	427				1.948	164				1.946	157				1.95	621				1.951	94				1.95	55				1.949	320				1.952	809
1.949	17				1.953	222				1.952	628				1.955	2633				1.956	12				1.955	66				1.954	35				1.957	326
1.955	25				1.959	0				1.957	167				1.961	832				1.962	6				1.961	2				1.96	232				1.963	595
1.961	152				1.964	8				1.963	77				1.967	1039				1.967	0				1.966	6				1.965	86				1.968	1456
1.966	3				1.97	258				1.969	215				1.972	691				1.973	20				1.972	139				1.971	3557				1.974	661
1.972	174				1.976	23				1.974	92				1.978	349				1.978	50				1.977	0				1.976	694				1.98	379
1.977	984				1.981	227				1.98	5				1.983	578				1.984	46				1.983	16				1.982	95				1.985	716
1.983	2				1.987	8				1.985	19				1.989	993				1.99	3				1.988	0				1.988	214				1.991	386
1.988	844				1.992	32				1.991	5				1.994	2256				1.995	106				1.994	130				1.993	14				1.996	592
1.994	108				1.998	36				1.996	18				2	778				2.001	192				2	1				1.999	45				2.002	1180
1.999	516				2.003	7				2.002	15				2.005	773				2.006	324				2.005	39				2.004	363				2.007	1425
2.005	60				2.009	268				2.007	19				2.011	941				2.012	9				2.011	272				2.01	3				2.013	309
2.011	244				2.014	0				2.013	3				2.017	2068				2.017	130				2.016	52				2.015	31				2.018	509
2.016	378				2.02	2				2.019	21				2.022	1721				2.023	110				2.022	71				2.021	28				2.024	458
2.022	0				2.025	53				2.024	68				2.028	1146				2.028	78				2.027	6				2.026	54				2.029	2684
2.027	188				2.031	2				2.03	81				2.033	1895				2.034	0				2.033	0				2.032	52				2.035	830
2.033	486				2.037	1				2.035	362				2.039	4633				2.04	320				2.038	219				2.038	1221				2.041	700
2.038	453				2.042	242				2.041	59				2.044	1885				2.045	22				2.044	3				2.043	421				2.046	1567
2.044	626				2.048	43				2.046	933				2.05	2390				2.051	30				2.05	0				2.049	430				2.052	1111
2.049	50				2.053	2				2.052	829				2.055	1773				2.056	206				2.055	7				2.054	131				2.057	2229
2.055	10				2.059	156				2.057	786				2.061	1844				2.062	0				2.061	231				2.06	9				2.063	2060
2.06	210				2.064	0				2.063	525				2.066	1443				2.067	1				2.066	1				2.065	239				2.068	619
2.066	26				2.07	1522				2.069	3				2.072	509				2.073	6				2.072	57				2.071	187				2.074	1910
2.072	117				2.075	4				2.074	47				2.078	2056				2.078	348				2.077	307				2.076	7				2.079	1730
2.077	338				2.081	307				2.08	213				2.083	3065				2.084	1				2.083	647				2.082	160				2.085	1029
2.083	6				2.087	9				2.085	101				2.089	2323				2.089	1011				2.088	468				2.088	45				2.091	2386
2.088	855				2.092	0				2.091	0				2.094	2030				2.095	2453				2.094	11				2.093	1				2.096	2705
2.094	20				2.098	6				2.096	107				2.1	1415				2.101	18				2.1	26				2.099	132				2.102	4413
2.099	1600				2.103	1				2.102	354				2.105	2614				2.106	636				2.105	93				2.104	681				2.107	5057
2.105	38				2.109	44				2.107	195				2.111	2994				2.112	17				2.111	0				2.11	65				2.113	4284
2.11	146				2.114	22				2.113	31				2.116	1733				2.117	51				2.116	8				2.115	92				2.118	7622
2.116	0				2.12	24				2.119	312				2.122	2494				2.123	138				2.122	0				2.121	247				2.124	6011
2.122	11				2.125	300				2.124	0				2.128	2635				2.128	87				2.127	0				2.126	39				2.129	5647
2.127	7				2.131	150				2.13	475				2.133	968				2.134	5				2.133	435				2.132	1311				2.135	4723
2.133	14				2.137	0				2.135	4				2.139	1642				2.139	9				2.138	55				2.138	21				2.141	9057
2.138	13				2.142	119				2.141	409				2.144	2709				2.145	355				2.144	11				2.143	514				2.146	8031
2.144	5				2.148	388				2.146	243				2.15	1181				2.151	0				2.15	198				2.149	453				2.152	13147
2.149	998				2.153	0				2.152	25				2.155	1378				2.156	29				2.155	0				2.154	18				2.157	7131
2.155	48				2.159	3				2.157	1553				2.161	945				2.162	89				2.161	105				2.16	643				2.163	10296
2.16	0				2.164	0				2.163	49				2.166	1288				2.167	1				2.166	0				2.165	801				2.168	5498
2.166	173				2.17	310				2.168	275				2.172	2718				2.173	400				2.172	71				2.171	41				2.174	10774
2.172	337				2.175	28				2.174	154				2.178	3382				2.178	0				2.177	40				2.176	56				2.179	8268
2.177	6				2.181	992				2.18	78				2.183	15474				2.184	18				2.183	87				2.182	108				2.185	10863
2.183	0				2.187	19				2.185	21				2.189	17535				2.189	1961				2.188	50				2.187	84				2.191	14709
2.188	0				2.192	203				2.191	5				2.194	29448				2.195	627				2.194	0				2.193	4				2.196	12868
2.194	132				2.198	21				2.196	1982				2.2	28369				2.201	581				2.199	1547				2.199	1374				2.202	17673
2.199	2				2.203	94				2.202	84				2.205	27153				2.206	289				2.205	169				2.204	475				2.207	8512
2.205	2114				2.209	42				2.207	446				2.211	15611				2.212	13				2.211	2317				2.21	1752				2.213	16524
2.21	1957				2.214	321				2.213	1843				2.216	13912				2.217	269				2.216	1027				2.215	816				2.218	18718
2.216	238				2.22	66				2.218	60				2.222	7459				2.223	556				2.222	99				2.221	199				2.224	10412
2.222	0				2.225	647				2.224	1318				2.228	7824				2.228	1387				2.227	50				2.226	783				2.229	15155
2.227	62				2.231	19				2.23	646				2.233	3732				2.234	935				2.233	135				2.232	24				2.235	9441
2.233	34				2.236	53				2.235	785				2.239	4296				2.239	2952				2.238	579				2.237	1204				2.24	17050
2.238	3				2.242	1775				2.241	26				2.244	6263				2.245	1503				2.244	290				2.243	506				2.246	16236
2.244	27				2.248	166				2.246	552				2.25	3710				2.251	1844				2.249	70				2.249	1663				2.252	10773
2.249	483				2.253	1256				2.252	76				2.255	6025				2.256	958				2.255	144				2.254	240				2.257	11239
2.255	3158				2.259	1243				2.257	135				2.261	4228				2.262	4946				2.261	205				2.26	3134				2.263	15610
2.26	2060				2.264	27				2.263	127				2.266	5711				2.267	2072				2.266	1053				2.265	4894				2.268	11484
2.266	314				2.27	2510				2.268	1207				2.272	3779				2.273	1248				2.272	1844				2.271	369				2.274	10466
2.271	13				2.275	57				2.274	239				2.277	3652				2.278	3819				2.277	2337				2.276	3542				2.279	13448
2.277	3007				2.281	1044				2.28	2086				2.283	2606				2.284	3499				2.283	6120				2.282	6841				2.285	14314
2.283	1014				2.286	617				2.285	3091				2.289	1988				2.289	4538				2.288	14192				2.287	6077				2.29	11968
2.288	4510				2.292	2150				2.291	480				2.294	7186				2.295	5585				2.294	31579				2.293	2015				2.296	16179
2.294	2398				2.298	2639				2.296	1121				2.3	2564				2.3	1288				2.299	46526				2.299	854				2.302	12703
2.299	991				2.303	1473				2.302	2141				2.305	2134				2.306	1837				2.305	69630				2.304	501				2.307	14973
2.305	3339				2.309	1872				2.307	6883				2.311	7104				2.312	4291				2.311	78101				2.31	1470				2.313	18534
2.31	7703				2.314	2268				2.313	5986				2.316	24299				2.317	2975				2.316	72967				2.315	1368				2.318	16622
2.316	861				2.32	2714				2.318	7797				2.322	64486				2.323	5337				2.322	85921				2.321	1038				2.324	14833
2.321	8913				2.325	6182				2.324	8519				2.327	132395				2.328	2143				2.327	53185				2.326	839				2.329	18973
2.327	6062				2.331	21705				2.329	1136				2.333	148719				2.334	4588				2.333	66881				2.332	4101				2.335	15043
2.333	1153				2.336	32771				2.335	3515				2.339	155272				2.339	4090				2.338	45968				2.337	2655				2.34	20761
2.338	2768				2.342	37514				2.341	5705				2.344	123155				2.345	6596				2.344	55345				2.343	5248				2.346	19673
2.344	4926				2.348	55695				2.346	868				2.35	104462				2.35	1800				2.349	28737				2.349	4149				2.352	15965
2.349	10800				2.353	63177				2.352	3804				2.355	69036				2.356	6028				2.355	36707				2.354	1470				2.357	29864
2.355	2253				2.359	59516				2.357	2909				2.361	40901				2.362	2487				2.36	17903				2.36	790				2.363	39892
2.36	2716				2.364	69821				2.363	2268				2.366	18317				2.367	7173				2.366	20173				2.365	1014				2.368	28736
2.366	4510				2.37	60208				2.368	1170				2.372	17992				2.373	5186				2.372	18147				2.371	2694				2.374	23159
2.371	2585				2.375	61859				2.374	5775				2.377	14267				2.378	1852				2.377	11367				2.376	1562				2.379	18297
2.377	2628				2.381	54395				2.379	4015				2.383	12843				2.384	2237				2.383	7021				2.382	829				2.385	17277
2.383	2797				2.386	41855				2.385	2686				2.389	13305				2.389	7605				2.388	7244				2.387	2713				2.39	16996
2.388	5538				2.392	32047				2.391	2157				2.394	7461				2.395	13914				2.394	11469				2.393	1974				2.396	15348
2.394	3628				2.398	27242				2.396	3337				2.4	6569				2.4	48075				2.399	7171				2.398	3323				2.402	25616
2.399	4787				2.403	30693				2.402	2894				2.405	9906				2.406	141225				2.405	5530				2.404	809				2.407	13913
2.405	2253				2.409	14261				2.407	3778				2.411	5545				2.412	317720				2.41	8197				2.41	2925				2.413	10873
2.41	2089				2.414	17522				2.413	1815				2.416	4108				2.417	404155				2.416	3398				2.415	2296				2.418	14050
2.416	1534				2.42	4786				2.418	1468				2.422	2300				2.423	512961				2.422	6488				2.421	3652				2.424	21614
2.421	3461				2.425	12534				2.424	3028				2.427	4989				2.428	573759				2.427	4690				2.426	1378				2.429	12711
2.427	5712				2.431	8275				2.429	2022				2.433	1794				2.434	553516				2.433	4073				2.432	1332				2.435	13162
2.432	8429				2.436	8620				2.435	696				2.439	1190				2.439	489889				2.438	2464				2.437	2731				2.44	11646
2.438	10049				2.442	5519				2.441	1463				2.444	4130				2.445	434038				2.444	3037				2.443	2072				2.446	22157
2.444	39096				2.447	5237				2.446	1786				2.45	705				2.45	367907				2.449	7178				2.448	3902				2.451	25649
2.449	48930				2.453	3171				2.452	1656				2.455	1042				2.456	273368				2.455	2802				2.454	2730				2.457	25112
2.455	87249				2.459	5197				2.457	2475				2.461	610				2.462	242067				2.46	2766				2.46	3744				2.463	30926
2.46	130362				2.464	8640				2.463	2583				2.466	269				2.467	158399				2.466	358				2.465	1983				2.468	23909
2.466	170073				2.47	4024				2.468	5026				2.472	163				2.473	132791				2.472	3296				2.471	1324				2.474	17768
2.471	204647				2.475	5633				2.474	2732				2.477	221				2.478	122910				2.477	3007				2.476	2740				2.479	15093
2.477	229997				2.481	6052				2.479	448				2.483	510				2.484	92535				2.483	1075				2.482	3467				2.485	13478
2.482	254714				2.486	3059				2.485	1757				2.488	854				2.489	91819				2.488	1819				2.487	2186				2.49	17799
2.488	215216				2.492	2621				2.491	343				2.494	608				2.495	53507				2.494	1309				2.493	1629				2.496	15091
2.494	160626				2.497	3920				2.496	790				2.5	1				2.5	57236				2.499	3838				2.498	1374				2.501	17292
2.499	172834				2.503	4579				2.502	3481				2.505	199				2.506	79725				2.505	364				2.504	1267				2.507	21961
2.505	132061				2.509	1228				2.507	2095				2.511	1206				2.511	116138				2.51	3656				2.51	1820				2.513	11285
2.51	120237				2.514	2385				2.513	3669				2.516	391				2.517	315567				2.516	926				2.515	1225				2.518	11686
2.516	102635				2.52	5103				2.518	1769				2.522	221				2.523	555954				2.522	1803				2.521	1219				2.524	15724
2.521	74749				2.525	4955				2.524	2225				2.527	218				2.528	907238				2.527	532				2.526	1050				2.529	7733
2.527	83917				2.531	3818				2.529	1309				2.533	45				2.534	1172031				2.533	3114				2.532	2076				2.535	11199
2.532	49874				2.536	2384				2.535	541				2.538	3250				2.539	1305667				2.538	1313				2.537	3574				2.54	7837
2.538	43109				2.542	1187				2.54	798				2.544	86				2.545	1375557				2.544	2334				2.543	2698				2.546	10010
2.544	50727				2.547	1789				2.546	1175				2.55	321				2.55	1265680				2.549	1737				2.548	4986				2.551	6023
2.549	53739				2.553	1765				2.552	505				2.555	99				2.556	1126962				2.555	1634				2.554	2780				2.557	4610
2.555	90540				2.559	1498				2.557	663				2.561	481				2.561	907558				2.56	449				2.559	1038				2.563	2384
2.56	208776				2.564	1714				2.563	3764				2.566	229				2.567	731092				2.566	365				2.565	2980				2.568	3530
2.566	334843				2.57	1036				2.568	233				2.572	303				2.573	530579				2.571	554				2.571	4016				2.574	2222
2.571	535480				2.575	2838				2.574	299				2.577	1156				2.578	515478				2.577	684				2.576	395				2.579	190
2.577	623738				2.581	337				2.579	1069				2.583	6				2.584	356257				2.583	3138				2.582	2645				2.585	2477
2.582	711060				2.586	3648				2.585	2563				2.588	339				2.589	293242				2.588	198				2.587	606				2.59	559
2.588	707606				2.592	2830				2.59	1573				2.594	942				2.595	211071				2.594	858				2.593	1451				2.596	391
2.594	674495				2.597	742				2.596	694				2.6	88				2.6	182033				2.599	354				2.598	1467				2.601	484
2.599	600254				2.603	1871				2.602	1803				2.605	488				2.606	145595				2.605	1036				2.604	509				2.607	41
2.605	537532				2.609	2230				2.607	2018				2.611	1001				2.611	130454				2.61	270				2.609	1179				2.612	1207
2.61	463168				2.614	660				2.613	4454				2.616	1255				2.617	109314				2.616	1380				2.615	3022				2.618	2534
2.616	376560				2.62	1087				2.618	1945				2.622	517				2.623	84786				2.621	1070				2.621	1819				2.624	275
2.621	336640				2.625	2303				2.624	862				2.627	982				2.628	74672				2.627	1131				2.626	1264				2.629	258
2.627	230611				2.631	1735				2.629	1774				2.633	932				2.634	76348				2.633	848				2.632	1729				2.635	180
2.632	201619				2.636	351				2.635	4280				2.638	401				2.639	66160				2.638	680				2.637	2085				2.64	150
2.638	162120				2.642	405				2.64	2054				2.644	2944				2.645	40092				2.644	769				2.643	242				2.646	1973
2.643	136120				2.647	492				2.646	197				2.65	536				2.65	27720				2.649	918				2.648	513				2.651	201
2.649	132815				2.653	1223				2.652	1009				2.655	521				2.656	15057				2.655	103				2.654	261				2.657	265
2.655	92087				2.658	1464				2.657	941				2.661	4720				2.661	3604				2.66	358				2.659	31				2.662	1659
2.66	95197				2.664	307				2.663	1896				2.666	209				2.667	7068				2.666	51				2.665	819				2.668	819
2.666	74184				2.67	816				2.668	261				2.672	89				2.673	5360				2.671	279				2.671	156				2.674	824
2.671	68678				2.675	994				2.674	1823				2.677	131				2.678	5175				2.677	580				2.676	1025				2.679	613
2.677	73600				2.681	2620				2.679	1413				2.683	489				2.684	5602				2.683	70				2.682	1238				2.685	951
2.682	48757				2.686	52				2.685	799				2.688	1774				2.689	3662				2.688	845				2.687	4				2.69	209
2.688	38337				2.692	1145				2.69	253				2.694	1731				2.695	1222				2.694	456				2.693	504				2.696	3015
2.693	20630				2.697	429				2.696	2739				2.699	805				2.7	665				2.699	4				2.698	0				2.701	993
2.699	16293				2.703	103				2.702	1747				2.705	104				2.706	881				2.705	306				2.704	28				2.707	6205
2.705	6373				2.708	263				2.707	114				2.711	127				2.711	488				2.71	1326				2.709	60				2.712	7900
2.71	3360				2.714	171				2.713	682				2.716	196				2.717	623				2.716	5343				2.715	5				2.718	8843
2.716	6153				2.72	237				2.718	356				2.722	1917				2.722	1072				2.721	14350				2.721	21				2.724	10386
2.721	7775				2.725	456				2.724	144				2.727	264				2.728	1597				2.727	33868				2.726	39				2.729	5887
2.727	4786				2.731	61				2.729	0				2.733	902				2.734	1205				2.733	59417				2.732	596				2.735	8824
2.732	1532				2.736	22				2.735	3				2.738	133				2.739	340				2.738	80719				2.737	139				2.74	12093
2.738	2010				2.742	123				2.74	0				2.744	774				2.745	453				2.744	100040				2.743	147				2.746	4272
2.743	5069				2.747	399				2.746	157				2.749	1489				2.75	3458				2.749	102177				2.748	2247				2.751	7538
2.749	1814				2.753	61				2.751	352				2.755	57				2.756	2061				2.755	122349				2.754	230				2.757	5165
2.755	477				2.758	2121				2.757	0				2.761	2776				2.761	2093				2.76	130605				2.759	861				2.762	2270
2.76	2450				2.764	2292				2.763	189				2.766	881				2.767	1139				2.766	117200				2.765	669				2.768	3567
2.766	2236				2.77	9606				2.768	78				2.772	504				2.772	1074				2.771	99978				2.77	148				2.774	2320
2.771	1184				2.775	25196				2.774	351				2.777	1061				2.778	1972				2.777	75182				2.776	352				2.779	1495
2.777	1267				2.781	37455				2.779	32				2.783	2566				2.784	1514				2.782	69388				2.782	522				2.785	3093
2.782	2074				2.808	286917				2.785	481				2.805	1965				2.806	5697				2.805	149561				2.804	1325				2.807	6324
2.805	14567				2.825	269415				2.807	400				2.822	2472				2.822	7449				2.821	120679				2.82	983				2.823	7996
2.821	6622				2.842	187668				2.824	843				2.838	1788				2.839	6520				2.838	97503				2.837	1538				2.84	5534
2.838	5551				2.858	90329				2.84	880				2.855	2506				2.856	3096				2.855	65102				2.854	1390				2.857	5350
2.855	10030				2.875	110259				2.857	1480				2.872	6371				2.872	5412				2.871	262609				2.87	2750				2.873	3534
2.871	8141				2.892	80053				2.874	1653				2.888	7068				2.889	5779				2.888	2236202				2.887	1460				2.89	4248
2.888	7072				2.908	88540				2.89	776				2.905	7364				2.906	8022				2.905	4267424				2.904	507				2.907	5484
2.905	7551				2.925	373389				2.907	1058				2.922	1499				2.922	6451				2.921	3830800				2.92	1528				2.923	5529
2.921	8308				2.942	1770703				2.924	2060				2.938	5606				2.939	5131				2.938	2423988				2.937	10062				2.94	6009
2.938	12140				2.958	3429660				2.94	217				2.955	3165				2.956	5643				2.955	1499521				2.954	61193				2.957	2557
2.955	7012				2.975	3234474				2.957	3017				2.972	3734				2.972	9203				2.971	937097				2.97	117465				2.973	5229
2.971	8631				2.992	2129340				2.974	860				2.988	1854				2.989	3823				2.988	626478				2.987	103255				2.99	7955
2.988	6771				3.008	1506227				2.99	988				3.005	2578				3.006	5971				3.005	446902				3.004	82519				3.007	2221
3.005	4135				3.025	1055921				3.007	20702				3.022	2421				3.022	4200				3.021	251615				3.02	46237				3.023	4182
3.021	4934				3.042	754266				3.024	76614				3.038	4019				3.039	6675				3.038	172706				3.037	31531				3.04	7737
3.038	3683				3.058	551177				3.04	99260				3.055	2899				3.056	3783				3.055	104586				3.054	17311				3.057	5242
3.055	3784				3.075	427844				3.057	98625				3.072	6791				3.072	6187				3.071	50562				3.07	19008				3.073	3122
3.071	4328				3.092	288661				3.074	51897				3.088	4387				3.089	6545				3.088	29882				3.087	10830				3.09	4812
3.088	3414				3.108	189538				3.09	34682				3.105	3258				3.106	2564				3.105	31252				3.104	6666				3.107	8036
3.105	9209				3.125	136094				3.107	25065				3.122	7667				3.122	3798				3.121	20335				3.12	4385				3.123	8045
3.121	7647				3.142	81241				3.124	21981				3.138	6474				3.139	4087				3.138	11756				3.137	2957				3.14	2584
3.138	1285				3.158	44824				3.14	18851				3.155	7448				3.156	9978				3.155	10175				3.154	2285				3.157	9715
3.155	3873				3.175	47167				3.157	7016				3.172	10430				3.172	3651				3.171	7529				3.17	857				3.173	3673
3.171	2950				3.192	40519				3.174	11857				3.188	8999				3.189	4733				3.188	5670				3.187	13279				3.19	4633
3.188	5577				3.208	40268				3.19	3361				3.205	6999				3.206	6425				3.205	11319				3.204	68219				3.207	6258
3.205	2154				3.225	29299				3.207	5444				3.222	9118				3.222	2324				3.221	9236				3.22	119708				3.223	6190
3.221	3709				3.242	32154				3.224	2374				3.238	13380				3.239	5824				3.238	7941				3.237	108262				3.24	6057
3.238	2856				3.258	24974				3.24	6972				3.255	10228				3.256	6642				3.255	6048				3.254	56902				3.257	4275
3.255	5338				3.275	26790				3.257	32270				3.272	13353				3.272	4768				3.271	6993				3.27	34504				3.273	10436
3.271	5785				3.292	16973				3.274	109062				3.288	10858				3.289	944				3.288	3248				3.287	30050				3.29	10207
3.288	6199				3.308	17824				3.29	102867				3.305	10318				3.306	1572				3.305	8525				3.304	10901				3.307	9624
3.305	6704				3.325	14456				3.307	87590				3.322	11463				3.322	2625				3.321	7790				3.32	10951				3.323	6918
3.321	9096				3.342	14215				3.324	52320				3.338	19155				3.339	5539				3.338	3639				3.337	5183				3.34	9340
3.338	1985				3.358	13782				3.34	26309				3.355	17664				3.356	3685				3.355	2908				3.354	2400				3.357	6628
3.355	6685				3.375	5487				3.357	16426				3.372	14127				3.372	4338				3.371	8428				3.37	2682				3.373	10980
3.371	2491				3.392	7861				3.374	13953				3.388	14664				3.389	8898				3.388	6326				3.387	6931				3.39	14071
3.388	6076				3.408	20711				3.39	3648				3.405	9492				3.406	5111				3.405	4831				3.404	7161				3.407	7862
3.405	3108				3.425	21569				3.407	3375				3.422	9985				3.422	8989				3.421	7562				3.42	11604				3.423	9775
3.421	4423				3.442	21330				3.424	2618				3.438	13657				3.439	7559				3.438	5687				3.437	9561				3.44	13786
3.438	8004				3.458	14573				3.44	3297				3.455	19685				3.456	5626				3.455	3360				3.454	4262				3.457	14831
3.455	5085				3.475	14361				3.457	6788				3.472	10177				3.472	6091				3.471	1797				3.47	4528				3.473	24899
3.471	8984				3.492	6576				3.474	9842				3.488	8435				3.489	6829				3.488	3063				3.487	966				3.49	21350
3.488	7297				3.508	6615				3.49	4762				3.505	8919				3.506	6923				3.505	2566				3.504	5019				3.507	41297
3.505	3357				3.525	7023				3.507	6157				3.522	12739				3.522	9790				3.521	3107				3.52	3358				3.523	37240
3.521	3392				3.542	7408				3.524	2710				3.538	9420				3.539	12371				3.538	3452				3.537	6792				3.54	51059
3.538	7448				3.558	7066				3.54	4461				3.555	2952				3.556	11750				3.555	5717				3.554	4119				3.557	45816
3.555	10327				3.575	6842				3.557	3974				3.572	4707				3.572	19520				3.571	6559				3.57	7931				3.573	89575
3.571	5727				3.592	4822				3.574	4576				3.588	5199				3.589	20025				3.588	9939				3.587	15818				3.59	65422
3.588	18868				3.608	8071				3.59	2796				3.605	9584				3.606	29270				3.605	7002				3.604	16222				3.607	49219
3.605	16512				3.625	7390				3.607	4354				3.622	9519				3.622	20671				3.621	4908				3.62	8485				3.623	34581
3.621	17899				3.642	9195				3.624	6468				3.638	5514				3.639	15771				3.638	5864				3.637	9313				3.64	24624
3.638	22134				3.658	9204				3.64	13445				3.655	1979				3.656	22949				3.655	10198				3.654	13969				3.657	12602
3.655	19451				3.675	7896				3.657	13387				3.672	8008				3.672	17458				3.671	4408				3.67	14875				3.673	14871
3.672	14362				3.692	4360				3.674	7917				3.688	2673				3.689	15616				3.688	6754				3.687	21246				3.69	6451
3.688	12053				3.708	7249				3.69	8717				3.705	2488				3.706	17543				3.705	4534				3.704	20147				3.707	7564
3.705	14830				3.725	7688				3.707	5665				3.722	3718				3.722	8408				3.721	6733				3.72	14265				3.723	6626
3.722	7230				3.742	3098				3.724	6168				3.738	508				3.739	13298				3.738	6379				3.737	9293				3.74	8504
3.738	15571				3.758	4668				3.74	5808				3.755	5190				3.756	9009				3.755	3647				3.754	5510				3.757	2338
3.755	11163				3.775	2441				3.757	6350				3.772	1009				3.772	5424				3.771	3851				3.77	6200				3.773	1683
3.772	8966				3.792	2150				3.774	9219				3.788	471				3.789	10556				3.788	1741				3.787	2777				3.79	2176
3.788	7322				3.808	2531				3.79	12378				3.805	5572				3.806	14292				3.805	2260				3.804	1956				3.807	3856
3.805	5761				3.825	2415				3.807	18083				3.822	4762				3.822	5430				3.821	3164				3.82	4268				3.823	2830
3.822	8570				3.842	5946				3.824	8600				3.838	3597				3.839	5949				3.838	3719				3.837	1067				3.84	4270
3.838	5024				3.858	2668				3.84	3809				3.855	1143				3.856	3853				3.855	3348				3.854	1253				3.857	3699
3.855	2804				3.875	2302				3.857	3341				3.872	733				3.872	3429				3.871	3368				3.87	1289				3.873	2010
3.872	1562				3.892	3685				3.874	3036				3.888	580				3.889	5804				3.888	3517				3.887	1129				3.89	1823
3.888	3461				3.908	2175				3.89	2116				3.905	876				3.906	4030				3.905	4384				3.904	868				3.907	3777
3.905	3296				3.925	1716				3.907	4117				3.922	1205				3.922	2189				3.921	1375				3.92	1308				3.923	1727
3.922	1261				3.942	2693				3.924	3406				3.938	1883				3.939	2743				3.938	1567				3.937	397				3.94	2002
3.938	3199				3.958	3034				3.94	2086				3.955	863				3.956	1534				3.955	1509				3.954	498				3.957	1849
3.955	5279				3.975	1948				3.957	1432				3.972	1149				3.972	4609				3.971	1576				3.97	1109				3.973	913
3.972	1929				3.992	2757				3.974	1606				3.988	1076				3.989	1771				3.988	632				3.987	1052				3.99	3514
3.988	254				4.008	1585				3.99	1236				4.005	468				4.006	1774				4.005	531				4.004	808				4.007	1582
4.005	1002				4.025	2416				4.007	786				4.022	1446				4.022	2949				4.021	1329				4.02	947				4.023	3000
4.022	3431				4.042	2162				4.024	1022				4.038	345				4.039	4609				4.038	3623				4.037	1158				4.04	5845
4.038	4131				4.058	1030				4.04	1643				4.055	791				4.056	817				4.055	515				4.054	2030				4.057	2731
4.055	359				4.075	1332				4.057	2074				4.072	1714				4.072	2863				4.071	2335				4.07	694				4.073	2910
4.072	1276				4.092	758				4.074	788				4.088	979				4.089	1091				4.088	2431				4.087	1962				4.09	1684
4.088	563				4.108	283				4.09	184				4.105	1861				4.106	875				4.105	1907				4.104	1166				4.107	6667
4.105	905				4.125	3758				4.107	599				4.122	159				4.122	1851				4.121	62				4.12	1401				4.123	4604
4.122	1699				4.142	1648				4.124	870				4.138	665				4.139	4360				4.138	2360				4.137	1593				4.14	6847
4.138	1154				4.158	1180				4.14	901				4.155	422				4.156	3154				4.155	1663				4.154	827				4.157	6268
4.155	339				4.175	553				4.157	616				4.172	695				4.172	4564				4.171	714				4.17	789				4.173	6965
4.172	1680				4.192	448				4.174	806				4.188	665				4.189	1768				4.188	724				4.187	1680				4.19	7073
4.188	1475				4.208	1183				4.19	2454				4.205	809				4.206	2544				4.205	629				4.204	1203				4.207	2870
4.205	78				4.225	1914				4.207	447				4.222	658				4.222	48				4.221	666				4.22	1191				4.223	8170
4.222	402				4.242	655				4.224	720				4.238	1765				4.239	455				4.238	448				4.237	659				4.24	6183
4.238	466				4.258	507				4.24	238				4.255	2805				4.256	616				4.255	28				4.254	509				4.257	5360
4.255	994				4.275	202				4.257	1675				4.272	1382				4.272	245				4.271	70				4.27	442				4.273	4646
4.272	2314				4.292	633				4.274	313				4.288	172				4.289	70				4.288	68				4.287	880				4.29	3445
4.288	365				4.308	1598				4.29	585				4.305	497				4.306	524				4.305	782				4.304	809				4.307	6276
4.305	95				4.325	1210				4.307	528				4.322	961				4.322	812				4.321	364				4.32	249				4.323	3949
4.322	201				4.342	757				4.324	671				4.338	1315				4.339	602				4.338	496				4.337	1918				4.34	4177
4.338	1391				4.358	588				4.34	392				4.355	721				4.356	267				4.355	776				4.354	802				4.357	2967
4.355	1248				4.375	1351				4.357	363				4.372	726				4.372	9				4.371	388				4.37	1138				4.373	2991
4.372	688				4.392	18				4.374	1351				4.388	1091				4.389	1576				4.388	178				4.387	838				4.39	3616
4.388	1368				4.408	883				4.39	678				4.405	488				4.406	1075				4.405	1001				4.404	749				4.407	4523
4.405	480				4.425	858				4.407	254				4.422	681				4.422	672				4.421	1227				4.42	308				4.423	1728
4.422	44				4.442	1011				4.424	708				4.438	654				4.439	18				4.438	769				4.437	805				4.44	2793
4.438	235				4.458	333				4.44	701				4.455	972				4.456	1028				4.455	389				4.454	374				4.457	3896
4.455	85				4.475	576				4.457	182				4.472	268				4.472	1250				4.471	13				4.47	768				4.473	3616
4.472	1075				4.492	1713				4.474	88				4.488	1379				4.489	349				4.488	30				4.487	598				4.49	2111
4.488	169				0.068		0			4.49	373				0.068		275			0.052		0			0.053		0			0.064		0			0.06		1185
0.054		0			0.085		1			0.053		76			0.085		291			0.069		129			0.069		0			0.08		1			0.077		1187
0.071		1			0.102		1226			0.07		692			0.101		501			0.085		2			0.086		0			0.097		0			0.094		830
0.087		39			0.118		7			0.087		0			0.118		185			0.102		3			0.103		0			0.114		0			0.11		601
0.104		16			0.135		7			0.103		5			0.135		384			0.119		0			0.119		0			0.13		0			0.127		1494
0.121		0			0.152		0			0.12		9			0.151		685			0.135		0			0.136		0			0.147		507			0.144		1758
0.137		0			0.168		26			0.137		0			0.168		75			0.152		1			0.153		92			0.164		0			0.16		956
0.154		0			0.185		0			0.153		0			0.185		790			0.169		27			0.169		215			0.18		0			0.177		255
0.171		0			0.202		0			0.17		0			0.201		66			0.185		0			0.186		4			0.197		0			0.194		678
0.187		0			0.218		0			0.187		6			0.218		479			0.202		0			0.203		0			0.213		0			0.21		923
0.204		0			0.235		0			0.203		0			0.235		1015			0.219		0			0.219		7			0.23		0			0.227		888
0.221		15			0.252		2			0.22		3			0.251		1275			0.235		124			0.236		0			0.247		1			0.244		1359
0.237		605			0.268		1			0.237		0			0.268		281			0.252		0			0.253		1			0.263		0			0.26		813
0.254		0			0.285		1			0.253		0			0.285		209			0.269		0			0.269		0			0.28		0			0.277		702
0.271		6			0.302		0			0.27		107			0.301		323			0.285		0			0.286		133			0.297		0			0.294		507
0.287		0			0.318		1			0.287		0			0.318		390			0.302		0			0.303		0			0.313		1			0.31		472
0.304		1			0.335		0			0.303		5			0.335		2217			0.319		0			0.319		0			0.33		0			0.327		378
0.321		0			0.352		0			0.32		0			0.351		187			0.335		0			0.336		216			0.347		1			0.344		184
0.337		1			0.368		9			0.337		1			0.368		284			0.352		0			0.353		0			0.363		0			0.36		98
0.354		0			0.385		0			0.353		0			0.385		98			0.369		0			0.369		0			0.38		0			0.377		36
0.371		0			0.402		307			0.37		0			0.401		449			0.385		0			0.386		0			0.397		2			0.394		2051
0.387		266			0.418		0			0.387		0			0.418		274			0.402		0			0.403		0			0.413		61			0.41		1457
0.404		0			0.435		0			0.403		0			0.435		667			0.419		0			0.419		0			0.43		0			0.427		1702
0.421		230			0.452		25			0.42		0			0.451		357			0.435		0			0.436		0			0.447		2			0.444		2177
0.437		0			0.468		7			0.437		125			0.468		1403			0.452		0			0.453		0			0.463		1			0.46		1510
0.454		5			0.485		0			0.453		0			0.485		2427			0.469		54			0.469		1			0.48		4			0.477		761
0.471		0			0.502		2			0.47		1			0.501		969			0.485		3			0.486		0			0.497		0			0.494		333
0.488		0			0.518		282			0.487		0			0.518		3407			0.502		16			0.503		0			0.513		1			0.51		1122
0.504		3			0.535		0			0.504		2			0.535		1193			0.519		13			0.519		0			0.53		0			0.527		311
0.521		0			0.552		0			0.52		3			0.551		1082			0.535		0			0.536		0			0.547		1			0.544		81
0.538		0			0.568		133			0.537		7			0.568		2102			0.552		0			0.553		38			0.563		0			0.56		706
0.554		0			0.585		0			0.554		475			0.585		2063			0.569		2006			0.569		0			0.58		0			0.577		507
0.571		0			0.602		0			0.57		0			0.601		1838			0.585		1			0.586		0			0.597		6			0.594		3242
0.588		9			0.618		2			0.587		0			0.618		4241			0.602		0			0.603		0			0.613		995			0.61		1758
0.604		0			0.635		0			0.604		0			0.635		3902			0.619		0			0.619		0			0.63		0			0.627		701
0.621		0			0.652		41			0.62		1			0.651		1760			0.635		0			0.636		4			0.647		0			0.644		2815
0.638		0			0.668		416			0.637		26			0.668		687			0.652		537			0.653		1			0.663		2			0.66		3613
0.654		0			0.685		96			0.654		0			0.685		572			0.669		0			0.669		0			0.68		0			0.677		3832
0.671		0			0.702		1			0.67		256			0.701		2529			0.685		0			0.686		0			0.697		0			0.694		3376
0.688		0			0.718		111			0.687		60			0.718		3701			0.702		3			0.703		2			0.713		6			0.71		3919
0.704		0			0.735		1			0.704		87			0.735		1941			0.719		0			0.719		0			0.73		0			0.727		5833
0.721		363			0.752		0			0.72		1			0.751		3822			0.735		2			0.736		0			0.747		1			0.744		4828
0.738		0			0.768		0			0.737		0			0.768		957			0.752		0			0.753		0			0.763		0			0.76		4573
0.754		0			0.785		437			0.754		0			0.785		1958			0.769		0			0.769		0			0.78		1			0.777		9593
0.771		0			0.802		0			0.77		4			0.801		2209			0.785		1			0.786		0			0.797		0			0.794		8723
0.788		1			0.818		35			0.787		1			0.818		2255			0.802		9			0.803		0			0.813		0			0.81		7097
0.804		0			0.835		2			0.804		0			0.835		428			0.819		0			0.819		0			0.83		0			0.827		5333
0.821		750			0.852		0			0.82		2			0.851		681			0.835		0			0.836		85			0.847		0			0.844		4520
0.838		1			0.868		0			0.837		0			0.868		850			0.852		199			0.853		0			0.863		96			0.86		1389
0.854		0			0.885		0			0.854		6			0.885		491			0.869		9			0.869		0			0.88		233			0.877		784
0.871		2			0.902		112			0.87		0			0.901		462			0.885		0			0.886		0			0.897		6			0.894		2513
0.888		0			0.918		1			0.887		0			0.918		910			0.902		0			0.903		0			0.913		0			0.91		1911
0.904		16			0.935		0			0.904		0			0.935		1100			0.919		0			0.919		0			0.93		0			0.927		4714
0.921		0			0.952		0			0.92		0			0.951		3655			0.935		0			0.936		0			0.947		22			0.944		5746
0.938		1			0.968		4			0.937		32			0.968		28643			0.952		0			0.953		0			0.963		3			0.96		4122
0.954		1			0.985		0			0.954		0			0.985		24299			0.969		3			0.969		0			0.98		1			0.977		2181
0.971		55			1.002		2			0.97		0			1.001		23483			0.985		0			0.986		0			0.997		0			0.994		2020
0.988		1			1.018		0			0.987		0			1.018		13958			1.002		0			1.003		1			1.013		2			1.01		2084
1.004		37			1.035		3			1.004		1			1.035		20081			1.019		0			1.019		0			1.03		1			1.027		1955
1.021		373			1.057		0			1.02		0			1.057		6062			1.035		0			1.058		0			1.052		0			1.049		2744
1.043		0			1.063		0			1.043		0			1.062		5550			1.058		0			1.064		0			1.058		1			1.055		1225
1.049		0			1.068		6			1.048		0			1.068		4452			1.063		0			1.069		1			1.063		2230			1.06		165
1.054		0			1.074		9861			1.054		0			1.074		4833			1.069		0			1.075		5382			1.069		304			1.066		611
1.06		55			1.079		8895			1.059		415			1.079		8076			1.074		744			1.08		3528			1.075		185			1.072		220
1.066		53			1.085		7153			1.065		545			1.085		6982			1.08		513			1.086		7869			1.08		75			1.077		185
1.071		501			1.091		11443			1.07		310			1.09		3978			1.085		302			1.092		10145			1.086		262			1.083		812
1.077		270			1.096		20655			1.076		65			1.096		8024			1.091		953			1.097		9477			1.091		212			1.088		837
1.082		357			1.102		10551			1.082		221			1.101		2368			1.096		2			1.103		13075			1.097		356			1.094		47
1.088		1828			1.107		13736			1.087		695			1.107		8969			1.102		85			1.108		6223			1.102		85			1.099		1055
1.093		681			1.113		12965			1.093		69			1.112		7436			1.107		54			1.114		3497			1.108		175			1.105		494
1.099		3			1.118		5969			1.098		101			1.118		9167			1.113		4			1.119		8784			1.113		51			1.11		478
1.104		47			1.124		8724			1.104		189			1.123		12945			1.119		1			1.125		5262			1.119		454			1.116		459
1.11		213			1.129		11601			1.109		186			1.129		5179			1.124		5			1.13		7955			1.125		203			1.121		82
1.115		39			1.135		13629			1.115		247			1.135		10059			1.13		2			1.136		9104			1.13		294			1.127		158
1.121		31			1.141		5818			1.12		1870			1.14		11125			1.135		111			1.142		10662			1.136		365			1.133		262
1.127		364			1.146		12855			1.126		514			1.146		7666			1.141		393			1.147		10668			1.141		541			1.138		579
1.132		19			1.152		12459			1.132		229			1.151		7917			1.146		30			1.153		12674			1.147		134			1.144		602
1.138		267			1.157		8001			1.137		31			1.157		12392			1.152		0			1.158		12421			1.152		156			1.149		987
1.143		243			1.163		9034			1.143		1233			1.162		10763			1.157		17			1.164		10569			1.158		78			1.155		2502
1.149		1725			1.168		776			1.148		791			1.168		18456			1.163		5			1.169		4515			1.163		122			1.16		448
1.154		8			1.174		4817			1.154		108			1.173		7754			1.169		273			1.175		3720			1.169		299			1.166		339
1.16		234			1.179		1717			1.159		185			1.179		7000			1.174		1			1.18		5789			1.175		860			1.171		1650
1.166		61			1.185		4576			1.165		89			1.185		10582			1.18		89			1.186		3448			1.18		88			1.177		300
1.171		35			1.19		586			1.17		42			1.19		10436			1.185		70			1.192		87			1.186		374			1.183		759
1.177		348			1.196		1499			1.176		1825			1.196		8784			1.191		485			1.197		2460			1.191		28			1.188		382
1.182		305			1.202		445			1.182		39			1.201		10623			1.196		26			1.203		810			1.197		26			1.194		816
1.188		27			1.207		2731			1.187		63			1.207		4585			1.202		8			1.208		3412			1.202		427			1.199		260
1.193		2			1.213		56			1.193		400			1.212		7703			1.207		1473			1.214		0			1.208		173			1.205		1449
1.199		321			1.218		3364			1.198		206			1.218		7900			1.213		0			1.219		709			1.213		249			1.21		1669
1.204		244			1.224		1863			1.204		328			1.223		8458			1.219		220			1.225		1864			1.219		53			1.216		377
1.21		156			1.229		1079			1.209		395			1.229		11862			1.224		1053			1.23		317			1.225		42			1.221		311
1.216		608			1.235		1685			1.215		87			1.235		11268			1.23		25			1.236		730			1.23		155			1.227		414
1.221		11			1.24		364			1.22		746			1.24		12356			1.235		29			1.242		3135			1.236		94			1.233		1677
1.227		86			1.246		1751			1.226		256			1.246		11521			1.241		0			1.247		0			1.241		352			1.238		975
1.232		4			1.252		7			1.232		244			1.251		10126			1.246		6			1.253		1084			1.247		134			1.244		481
1.238		44			1.257		526			1.237		123			1.257		14548			1.252		9			1.258		1445			1.252		521			1.249		1205
1.243		55			1.263		535			1.243		2193			1.262		5789			1.257		0			1.264		0			1.258		640			1.255		1657
1.249		7			1.268		121			1.248		662			1.268		8265			1.263		0			1.269		2476			1.263		387			1.26		1870
1.254		0			1.274		42			1.254		193			1.273		15709			1.269		10			1.275		388			1.269		213			1.266		1292
1.26		80			1.279		176			1.259		576			1.279		13971			1.274		11			1.28		299			1.274		122			1.271		807
1.266		3			1.285		80			1.265		315			1.285		12554			1.28		36			1.286		1467			1.28		223			1.277		2667
1.271		3			1.29		1			1.27		270			1.29		17224			1.285		6			1.291		461			1.286		141			1.283		1482
1.277		3			1.296		0			1.276		2291			1.296		13879			1.291		220			1.297		14			1.291		656			1.288		628
1.282		2028			1.302		56			1.282		469			1.301		11282			1.296		21			1.303		7			1.297		810			1.294		976
1.288		28			1.307		312			1.287		396			1.307		14198			1.302		120			1.308		2378			1.302		425			1.299		563
1.293		1738			1.313		1522			1.293		174			1.312		15324			1.307		4			1.314		8			1.308		4			1.305		482
1.299		9			1.318		5			1.298		89			1.318		16212			1.313		649			1.319		0			1.313		54			1.31		802
1.304		0			1.324		425			1.304		21			1.323		14940			1.318		119			1.325		602			1.319		658			1.316		2503
1.31		205			1.329		501			1.309		651			1.329		19137			1.324		261			1.33		600			1.324		123			1.321		682
1.316		2			1.335		2578			1.315		241			1.334		9994			1.33		162			1.336		0			1.33		18			1.327		603
1.321		0			1.34		6			1.321		469			1.34		9217			1.335		2			1.341		1987			1.336		365			1.332		1786
1.327		9			1.346		1			1.326		819			1.346		16608			1.341		24			1.347		13			1.341		327			1.338		1539
1.332		26			1.352		56			1.332		149			1.351		14497			1.346		1			1.353		163			1.347		153			1.344		2623
1.338		1006			1.357		86			1.337		513			1.357		13177			1.352		7			1.358		98			1.352		95			1.349		710
1.343		47			1.363		204			1.343		48			1.362		14036			1.357		22			1.364		0			1.358		61			1.355		1240
1.349		25			1.368		0			1.348		560			1.368		16912			1.363		157			1.369		2			1.363		16			1.36		1395
1.354		34			1.374		1097			1.354		1			1.373		16690			1.368		20			1.375		51			1.369		65			1.366		2153
1.36		505			1.379		215			1.359		305			1.379		12014			1.374		16			1.38		419			1.374		38			1.371		791
1.366		5			1.385		3			1.365		1248			1.384		10347			1.38		0			1.386		232			1.38		51			1.377		1415
1.371		122			1.39		7			1.37		14			1.39		7850			1.385		171			1.391		45			1.386		0			1.382		546
1.377		76			1.396		120			1.376		104			1.396		9830			1.391		777			1.397		121			1.391		238			1.388		491
1.382		45			1.401		66			1.382		465			1.401		11944			1.396		101			1.403		6			1.397		146			1.394		748
1.388		55			1.407		79			1.387		99			1.407		8965			1.402		501			1.408		338			1.402		482			1.399		1266
1.393		14			1.413		10			1.393		538			1.412		8633			1.407		708			1.414		33			1.408		176			1.405		926
1.399		112			1.418		0			1.398		173			1.418		11895			1.413		57			1.419		1199			1.413		338			1.41		1764
1.404		565			1.424		42			1.404		654			1.423		11343			1.418		841			1.425		367			1.419		3			1.416		1273
1.41		335			1.429		7			1.409		28			1.429		7958			1.424		1090			1.43		2980			1.424		18			1.421		1187
1.416		58			1.435		1190			1.415		72			1.434		12723			1.43		1			1.436		104			1.43		13			1.427		585
1.421		48			1.44		0			1.42		77			1.44		11178			1.435		167			1.441		205			1.436		248			1.432		1283
1.427		0			1.446		1021			1.426		151			1.446		8679			1.441		34			1.447		223			1.441		519			1.438		3396
1.432		560			1.451		433			1.432		153			1.451		9173			1.446		299			1.453		373			1.447		28			1.444		1246
1.438		87			1.457		1166			1.437		103			1.457		6380			1.452		523			1.458		534			1.452		275			1.449		2375
1.443		2			1.463		0			1.443		36			1.462		13901			1.457		120			1.464		1441			1.458		111			1.455		2419
1.449		18			1.468		59			1.448		813			1.468		5734			1.463		1110			1.469		134			1.463		43			1.46		1964
1.454		0			1.474		75			1.454		1010			1.473		10155			1.468		1164			1.475		0			1.469		2			1.466		1520
1.46		31			1.479		8			1.459		2493			1.479		8958			1.474		244			1.48		0			1.474		29			1.471		1143
1.466		11			1.485		6			1.465		322			1.484		8104			1.48		3293			1.486		1097			1.48		194			1.477		920
1.471		0			1.49		500			1.47		34			1.49		4920			1.485		2073			1.491		3978			1.485		331			1.482		1469
1.477		55			1.496		283			1.476		432			1.496		12883			1.491		1168			1.497		2062			1.491		120			1.488		1062
1.482		204			1.501		2009			1.482		163			1.501		10192			1.496		381			1.502		5			1.497		916			1.493		577
1.488		1			1.507		97			1.487		181			1.507		8242			1.502		2517			1.508		827			1.502		220			1.499		937
1.493		59			1.513		4			1.493		40			1.512		7538			1.507		961			1.514		629			1.508		422			1.505		2786
1.499		2090			1.518		1747			1.498		539			1.518		12454			1.513		2579			1.519		33			1.513		241			1.51		4118
1.504		47			1.524		76			1.504		708			1.523		6380			1.518		2146			1.525		3143			1.519		525			1.516		922
1.51		16			1.529		1182			1.509		84			1.529		4823			1.524		3873			1.53		1375			1.524		116			1.521		1331
1.515		144			1.535		1			1.515		641			1.534		6643			1.529		713			1.536		1043			1.53		510			1.527		4405
1.521		141			1.54		73			1.52		224			1.54		5891			1.535		1094			1.541		1620			1.535		24			1.532		1454
1.527		547			1.546		85			1.526		49			1.545		4989			1.541		398			1.547		30			1.541		387			1.538		1580
1.532		1116			1.551		2125			1.532		272			1.551		1913			1.546		3125			1.552		0			1.547		38			1.543		1206
1.538		504			1.557		506			1.537		216			1.557		7293			1.552		678			1.558		773			1.552		1882			1.549		1632
1.543		2675			1.562		1977			1.543		58			1.562		8869			1.557		2039			1.564		2357			1.558		179			1.555		1109
1.549		456			1.568		498			1.548		48			1.568		4994			1.563		2262			1.569		372			1.563		71			1.56		755
1.554		1986			1.574		211			1.554		38			1.573		3634			1.568		2251			1.575		747			1.569		113			1.566		649
1.56		1426			1.579		25			1.559		66			1.579		3256			1.574		4266			1.58		362			1.574		76			1.571		367
1.565		781			1.585		582			1.565		35			1.584		5548			1.579		2411			1.586		30			1.58		306			1.577		2494
1.571		1094			1.59		375			1.57		532			1.59		4373			1.585		1840			1.591		1			1.585		133			1.582		312
1.577		1479			1.596		59			1.576		218			1.595		5769			1.591		5553			1.597		0			1.591		112			1.588		2124
1.582		6463			1.601		365			1.581		91			1.601		2316			1.596		2609			1.602		515			1.597		970			1.593		1896
1.588		1821			1.607		470			1.587		1197			1.607		633			1.602		2691			1.608		3510			1.602		50			1.599		2698
1.593		2009			1.612		0			1.593		220			1.612		4213			1.607		1666			1.614		188			1.608		94			1.605		2604
1.599		2771			1.618		20			1.598		109			1.618		2574			1.613		1851			1.619		1789			1.613		462			1.61		836
1.604		8331			1.624		336			1.604		149			1.623		5255			1.618		956			1.625		0			1.619		779			1.616		3237
1.61		726			1.629		2			1.609		100			1.629		1285			1.624		139			1.63		4			1.624		603			1.621		683
1.615		3598			1.635		131			1.615		0			1.634		3054			1.629		235			1.636		241			1.63		170			1.627		591
1.621		2626			1.64		9			1.62		485			1.64		5376			1.635		60			1.641		75			1.635		2265			1.632		766
1.627		4064			1.646		1			1.626		64			1.645		2689			1.641		689			1.647		21			1.641		2			1.638		1476
1.632		2545			1.651		670			1.631		98			1.651		1105			1.646		465			1.652		627			1.646		80			1.643		704
1.638		1804			1.657		57			1.637		363			1.657		5027			1.652		468			1.658		18			1.652		329			1.649		603
1.643		3946			1.662		753			1.643		1018			1.662		1496			1.657		1123			1.664		338			1.658		159			1.655		1105
1.649		1621			1.668		3			1.648		58			1.668		4391			1.663		1105			1.669		515			1.663		405			1.66		1961
1.654		2512			1.674		2271			1.654		1101			1.673		1491			1.668		912			1.675		2			1.669		154			1.666		3120
1.66		3778			1.679		522			1.659		423			1.679		488			1.674		730			1.68		0			1.674		221			1.671		589
1.665		1354			1.685		1			1.665		26			1.684		1286			1.679		3			1.686		5			1.68		259			1.677		1191
1.671		2753			1.69		909			1.67		94			1.69		1606			1.685		97			1.691		0			1.685		640			1.682		735
1.676		1392			1.696		1496			1.676		604			1.695		1059			1.691		72			1.697		66			1.691		65			1.688		719
1.682		4751			1.701		1874			1.681		92			1.701		4662			1.696		18			1.702		0			1.696		651			1.693		1554
1.688		2236			1.707		77			1.687		135			1.706		1517			1.702		192			1.708		25			1.702		1385			1.699		633
1.693		916			1.712		719			1.693		144			1.712		1456			1.707		116			1.713		52			1.708		36			1.704		990
1.699		2210			1.718		1509			1.698		282			1.718		4315			1.713		4			1.719		21			1.713		58			1.71		1161
1.704		2774			1.724		0			1.704		55			1.723		4568			1.718		1240			1.725		51			1.719		248			1.716		1670
1.71		298			1.729		40			1.709		20			1.729		2239			1.724		411			1.73		597			1.724		28			1.721		1456
1.715		77			1.735		10			1.715		0			1.734		8580			1.729		249			1.736		206			1.73		16			1.727		2285
1.721		2306			1.74		113			1.72		242			1.74		3852			1.735		47			1.741		0			1.735		263			1.732		524
1.726		21			1.746		3			1.726		225			1.745		6378			1.74		1092			1.747		0			1.741		493			1.738		4027
1.732		130			1.751		1			1.731		351			1.751		5697			1.746		130			1.752		0			1.746		120			1.743		723
1.738		931			1.757		2			1.737		105			1.756		7814			1.752		1			1.758		0			1.752		495			1.749		3913
1.743		13			1.762		4			1.742		23			1.762		9478			1.757		1623			1.763		324			1.758		1331			1.754		2762
1.749		3022			1.768		10			1.748		300			1.768		4418			1.763		64			1.769		440			1.763		499			1.76		743
1.754		390			1.773		896			1.754		974			1.773		5915			1.768		367			1.775		1090			1.769		1032			1.766		1360
1.76		827			1.779		1484			1.759		261			1.779		7609			1.774		1024			1.78		2133			1.774		41			1.771		755
1.765		317			1.785		41			1.765		462			1.784		4135			1.779		147			1.786		1751			1.78		67			1.777		2218
1.771		627			1.79		296			1.77		169			1.79		2998			1.785		23			1.791		0			1.785		863			1.782		424
1.776		477			1.796		17			1.776		1227			1.795		1195			1.79		49			1.797		52			1.791		31			1.788		621
1.782		20			1.801		4			1.781		202			1.801		318			1.796		1108			1.802		565			1.796		1584			1.793		1118
1.788		25			1.807		667			1.787		6			1.806		539			1.802		107			1.808		0			1.802		270			1.799		1547
1.793		778			1.812		5			1.792		637			1.812		43			1.807		4			1.813		506			1.808		1031			1.804		580
1.799		80			1.818		1			1.798		3			1.818		351			1.813		1225			1.819		101			1.813		40			1.81		930
1.804		388			1.823		177			1.804		91			1.823		197			1.818		1454			1.825		1			1.819		288			1.816		633
1.81		0			1.829		9			1.809		3			1.829		1028			1.824		40			1.83		16			1.824		15			1.821		1901
1.815		247			1.835		475			1.815		274			1.834		295			1.829		58			1.836		275			1.83		176			1.827		881
1.821		2041			1.84		76			1.82		91			1.84		139			1.835		55			1.841		2203			1.835		513			1.832		801
1.826		227			1.846		0			1.826		484			1.845		513			1.84		90			1.847		238			1.841		403			1.838		696
1.832		65			1.851		102			1.831		91			1.851		127			1.846		0			1.852		2			1.846		270			1.843		1454
1.838		9			1.857		1			1.837		237			1.856		214			1.852		37			1.858		210			1.852		1026			1.849		1204
1.843		1			1.862		9			1.842		1011			1.862		342			1.857		48			1.863		1			1.857		155			1.854		1332
1.849		1574			1.868		8			1.848		158			1.868		204			1.863		3			1.869		0			1.863		129			1.86		636
1.854		1			1.873		0			1.854		63			1.873		229			1.868		15			1.875		322			1.869		2675			1.866		1279
1.86		118			1.879		3			1.859		154			1.879		1423			1.874		27			1.88		32			1.874		128			1.871		956
1.865		776			1.885		460			1.865		113			1.884		863			1.879		21			1.886		40			1.88		211			1.877		820
1.871		302			1.89		1			1.87		11			1.89		839			1.885		16			1.891		253			1.885		1135			1.882		2418
1.876		36			1.896		96			1.876		1560			1.895		1439			1.89		48			1.897		2			1.891		1026			1.888		868
1.882		38			1.901		0			1.881		180			1.901		245			1.896		464			1.902		401			1.896		776			1.893		373
1.887		315			1.907		170			1.887		406			1.906		101			1.901		217			1.908		43			1.902		769			1.899		2449
1.893		795			1.912		622			1.892		32			1.912		188			1.907		33			1.913		208			1.907		48			1.904		340
1.899		0			1.918		289			1.898		190			1.917		23			1.913		247			1.919		115			1.913		415			1.91		889
1.904		2			1.923		0			1.904		179			1.923		1714			1.918		10			1.924		91			1.919		12			1.915		696
1.91		394			1.929		0			1.909		1484			1.929		609			1.924		2			1.93		0			1.924		0			1.921		836
1.915		310			1.935		315			1.915		42			1.934		84			1.929		9			1.936		0			1.93		278			1.927		492
1.921		13			1.94		65			1.92		487			1.94		487			1.935		157			1.941		6			1.935		1241			1.932		1078
1.926		48			1.946		1			1.926		742			1.945		923			1.94		151			1.947		331			1.941		1367			1.938		395
1.932		29			1.951		65			1.931		202			1.951		1295			1.946		491			1.952		0			1.946		754			1.943		1624
1.937		0			1.957		43			1.937		97			1.956		462			1.951		2			1.958		1			1.952		1563			1.949		548
1.943		310			1.962		11			1.942		101			1.962		1050			1.957		7			1.963		0			1.957		1160			1.954		2315
1.949		1			1.968		139			1.948		68			1.967		88			1.963		699			1.969		175			1.963		62			1.96		2922
1.954		832			1.973		1			1.953		0			1.973		461			1.968		215			1.974		10			1.969		106			1.965		1327
1.96		7			1.979		3			1.959		12			1.979		484			1.974		260			1.98		27			1.974		1244			1.971		662
1.965		16			1.984		0			1.965		1			1.984		1169			1.979		159			1.986		643			1.98		314			1.977		393
1.971		33			1.99		73			1.97		69			1.99		340			1.985		36			1.991		361			1.985		83			1.982		503
1.976		67			1.996		0			1.976		58			1.995		443			1.99		95			1.997		0			1.991		82			1.988		678
1.982		585			2.001		1			1.981		17			2.001		409			1.996		518			2.002		2			1.996		34			1.993		800
1.987		42			2.007		1			1.987		284			2.006		152			2.001		2			2.008		7			2.002		424			1.999		242
1.993		19			2.012		5			1.992		425			2.012		978			2.007		69			2.013		0			2.007		151			2.004		876
1.999		199			2.018		0			1.998		175			2.017		866			2.013		435			2.019		4			2.013		5			2.01		1244
2.004		543			2.023		0			2.003		71			2.023		586			2.018		622			2.024		5			2.019		722			2.015		405
2.01		3			2.029		0			2.009		229			2.029		1805			2.024		2			2.03		1			2.024		339			2.021		1203
2.015		316			2.034		38			2.015		86			2.034		1999			2.029		1			2.036		468			2.03		136			2.027		414
2.021		89			2.04		0			2.02		2225			2.04		901			2.035		100			2.041		0			2.035		833			2.032		470
2.026		135			2.046		30			2.026		43			2.045		1989			2.04		504			2.047		2			2.041		499			2.038		1351
2.032		679			2.051		0			2.031		46			2.051		2229			2.046		0			2.052		711			2.046		215			2.043		723
2.037		764			2.057		0			2.037		106			2.056		1412			2.051		579			2.058		0			2.052		676			2.049		541
2.043		499			2.062		168			2.042		323			2.062		1224			2.057		101			2.063		0			2.057		480			2.054		2347
2.049		5			2.068		1999			2.048		791			2.067		1085			2.063		420			2.069		0			2.063		120			2.06		1470
2.054		1200			2.073		33			2.053		554			2.073		5314			2.068		227			2.074		0			2.068		36			2.065		1328
2.06		19			2.079		96			2.059		158			2.079		2557			2.074		2			2.08		1			2.074		313			2.071		2516
2.065		0			2.084		547			2.065		0			2.084		4888			2.079		469			2.086		0			2.08		60			2.077		960
2.071		142			2.09		493			2.07		466			2.09		3201			2.085		23			2.091		134			2.085		3366			2.082		1279
2.076		498			2.096		1			2.076		37			2.095		2742			2.09		0			2.097		562			2.091		1452			2.088		3227
2.082		0			2.101		0			2.081		217			2.101		1265			2.096		144			2.102		40			2.096		0			2.093		1329
2.087		0			2.107		201			2.087		781			2.106		500			2.101		39			2.108		2			2.102		8			2.099		5090
2.093		22			2.112		0			2.092		143			2.112		1898			2.107		217			2.113		116			2.107		0			2.104		2562
2.098		836			2.118		25			2.098		122			2.117		244			2.112		0			2.119		400			2.113		145			2.11		2068
2.104		205			2.123		17			2.103		4			2.123		613			2.118		1			2.124		51			2.118		50			2.115		1499
2.11		8			2.129		2570			2.109		213			2.128		4798			2.124		91			2.13		471			2.124		83			2.121		1699
2.115		118			2.134		10			2.115		52			2.134		614			2.129		0			2.135		843			2.13		91			2.126		1310
2.121		29			2.14		60			2.12		46			2.14		2655			2.135		0			2.141		1			2.135		18			2.132		2936
2.126		0			2.145		322			2.126		39			2.145		1131			2.14		755			2.147		339			2.141		526			2.138		5179
2.132		239			2.151		36			2.131		3			2.151		1344			2.146		0			2.152		0			2.146		86			2.143		2740
2.137		110			2.157		76			2.137		94			2.156		1449			2.151		82			2.158		0			2.152		150			2.149		5638
2.143		391			2.162		184			2.142		16			2.162		2713			2.157		278			2.163		0			2.157		96			2.154		3546
2.148		5			2.168		25			2.148		106			2.167		3848			2.162		92			2.169		2			2.163		109			2.16		7455
2.154		732			2.173		647			2.153		703			2.173		931			2.168		36			2.174		310			2.168		0			2.165		4706
2.16		2405			2.179		51			2.159		79			2.178		322			2.174		233			2.18		1			2.174		122			2.171		5653
2.165		48			2.184		141			2.164		188			2.184		121			2.179		176			2.185		14			2.18		0			2.176		6411
2.171		12			2.19		32			2.17		186			2.19		2958			2.185		153			2.191		117			2.185		237			2.182		8295
2.176		2404			2.195		3			2.176		174			2.195		553			2.19		36			2.197		642			2.191		689			2.188		8547
2.182		2			2.201		32			2.181		48			2.201		764			2.196		18			2.202		6			2.196		196			2.193		9467
2.187		159			2.207		105			2.187		56			2.206		682			2.201		2274			2.208		420			2.202		228			2.199		6319
2.193		116			2.212		1			2.192		621			2.212		812			2.207		811			2.213		403			2.207		2004			2.204		8632
2.198		146			2.218		577			2.198		162			2.217		4010			2.212		607			2.219		29			2.213		227			2.21		3448
2.204		155			2.223		8			2.203		0			2.223		1690			2.218		522			2.224		2266			2.218		103			2.215		6246
2.21		444			2.229		513			2.209		184			2.228		2385			2.224		844			2.23		26			2.224		654			2.221		6142
2.215		27			2.234		2058			2.214		272			2.234		1046			2.229		467			2.235		58			2.23		738			2.226		7774
2.221		25			2.24		879			2.22		312			2.24		3796			2.235		8			2.241		3052			2.235		918			2.232		7879
2.226		1780			2.245		86			2.226		326			2.245		1337			2.24		1678			2.247		2193			2.241		11			2.238		6182
2.232		533			2.251		681			2.231		587			2.251		1969			2.246		1258			2.252		1563			2.246		1331			2.243		7762
2.237		295			2.257		2321			2.237		459			2.256		1191			2.251		765			2.258		391			2.252		4613			2.249		9358
2.243		553			2.262		123			2.242		5			2.262		421			2.257		356			2.263		887			2.257		3277			2.254		7242
2.248		989			2.268		639			2.248		1498			2.267		2629			2.262		3354			2.269		587			2.263		2545			2.26		9187
2.254		1741			2.273		2574			2.253		1813			2.273		3721			2.268		1133			2.274		1237			2.268		6849			2.265		8489
2.26		3239			2.279		2127			2.259		3773			2.278		3780			2.274		5772			2.28		3883			2.274		1530			2.271		7515
2.265		897			2.284		3860			2.264		4033			2.284		1034			2.279		1324			2.285		14403			2.279		6313			2.276		8249
2.271		2597			2.29		7109			2.27		2696			2.29		761			2.285		4460			2.291		27671			2.285		4923			2.282		2798
2.276		982			2.295		11503			2.276		3058			2.295		3712			2.29		3438			2.296		34552			2.291		4288			2.288		16144
2.282		1236			2.301		25735			2.281		2962			2.301		234			2.296		2010			2.302		57331			2.296		1432			2.293		14454
2.287		2732			2.307		40561			2.287		1123			2.306		1180			2.301		642			2.308		66284			2.302		1076			2.299		5288
2.293		6148			2.312		67556			2.292		7471			2.312		2052			2.307		2579			2.313		73604			2.307		2884			2.304		10669
2.298		854			2.318		67794			2.298		4081			2.317		214			2.312		5803			2.319		87043			2.313		3283			2.31		11984
2.304		8205			2.323		82041			2.303		4859			2.323		3044			2.318		1305			2.324		75492			2.318		1860			2.315		5611
2.309		2136			2.329		79809			2.309		579			2.328		723			2.323		5223			2.33		67824			2.324		3437			2.321		12043
2.315		1476			2.334		78260			2.314		2469			2.334		2025			2.329		4963			2.335		48529			2.329		6670			2.326		6433
2.321		1830			2.34		58016			2.32		2362			2.339		720			2.335		3833			2.341		54232			2.335		4068			2.332		8594
2.326		4558			2.345		54174			2.326		1719			2.345		3079			2.34		779			2.346		58845			2.341		3681			2.337		10447
2.332		5488			2.351		41780			2.331		5243			2.351		923			2.346		2006			2.352		37114			2.346		1170			2.343		5206
2.337		2248			2.356		31942			2.337		1012			2.356		1549			2.351		3915			2.358		30617			2.352		827			2.349		10518
2.343		4019			2.362		32596			2.342		3695			2.362		709			2.357		3414			2.363		20855			2.357		1266			2.354		8395
2.348		3954			2.368		21940			2.348		2209			2.367		663			2.362		1249			2.369		16235			2.363		5202			2.36		4435
2.354		6864			2.373		16336			2.353		3404			2.373		375			2.368		1919			2.374		15260			2.368		4076			2.365		7973
2.359		5527			2.379		12456			2.359		3720			2.378		1273			2.373		6386			2.38		12001			2.374		1719			2.371		12471
2.365		2567			2.384		11308			2.364		2835			2.384		253			2.379		7595			2.385		10549			2.379		1875			2.376		7252
2.371		1016			2.39		9714			2.37		1052			2.389		6089			2.385		2570			2.391		13726			2.385		1434			2.382		3601
2.376		972			2.395		9521			2.375		3022			2.395		768			2.39		5563			2.396		7352			2.391		1738			2.387		10217
2.382		3796			2.401		8467			2.381		2742			2.401		325			2.396		5086			2.402		3503			2.396		2544			2.393		8121
2.387		3440			2.406		12321			2.387		1835			2.406		659			2.401		1725			2.408		8020			2.402		1424			2.399		9930
2.393		1451			2.412		6060			2.392		1283			2.412		196			2.407		2507			2.413		6897			2.407		2470			2.404		8315
2.398		2326			2.418		4254			2.398		2546			2.417		546			2.412		4251			2.419		1842			2.413		3038			2.41		10396
2.404		1871			2.423		6066			2.403		1209			2.423		751			2.418		4037			2.424		4573			2.418		1266			2.415		11703
2.409		4238			2.429		5037			2.409		1217			2.428		1796			2.423		3070			2.43		4731			2.424		2486			2.421		10417
2.415		3114			2.434		8095			2.414		3360			2.434		2331			2.429		3606			2.435		6749			2.429		2950			2.426		12948
2.421		5759			2.44		1512			2.42		3043			2.439		477			2.435		894			2.441		3622			2.435		545			2.432		10381
2.426		2383			2.445		2686			2.425		743			2.445		423			2.44		1126			2.446		2353			2.44		1939			2.437		11413
2.432		1409			2.451		849			2.431		587			2.451		227			2.446		3203			2.452		2782			2.446		727			2.443		6909
2.437		2812			2.456		4508			2.437		2312			2.456		606			2.451		1918			2.458		3250			2.452		2272			2.449		3648
2.443		4849			2.462		3721			2.442		2750			2.462		462			2.457		5757			2.463		3180			2.457		2360			2.454		4194
2.448		2026			2.468		1932			2.448		1414			2.467		192			2.462		2242			2.469		2068			2.463		1067			2.46		9519
2.454		4084			2.473		4220			2.453		195			2.473		284			2.468		1249			2.474		1580			2.468		1688			2.465		8764
2.459		3923			2.479		2218			2.459		3156			2.478		590			2.473		982			2.48		2492			2.474		1636			2.471		10294
2.465		3586			2.484		3003			2.464		1001			2.484		402			2.479		691			2.485		815			2.479		5389			2.476		3986
2.471		5454			2.49		4203			2.47		2545			2.489		265			2.485		4360			2.491		4153			2.485		2757			2.482		8164
2.476		3639			2.495		614			2.475		1892			2.495		439			2.49		1460			2.496		2718			2.49		1178			2.487		4408
2.482		1921			2.501		1641			2.481		1241			2.501		608			2.496		1515			2.502		2135			2.496		924			2.493		11470
2.487		1551			2.506		1983			2.487		1633			2.506		1949			2.501		2613			2.507		2056			2.502		707			2.498		1562
2.493		4654			2.512		620			2.492		4214			2.512		9			2.507		3210			2.513		1881			2.507		290			2.504		6014
2.498		956			2.518		1428			2.498		346			2.517		858			2.512		1668			2.519		2362			2.513		735			2.51		4007
2.504		1830			2.523		1828			2.503		275			2.523		0			2.518		3786			2.524		2208			2.518		1158			2.515		1625
2.509		2996			2.529		2637			2.509		805			2.528		217			2.523		3966			2.53		3161			2.524		236			2.521		7875
2.515		3244			2.534		1607			2.514		2109			2.534		157			2.529		1787			2.535		2638			2.529		401			2.526		5809
2.52		1816			2.54		1593			2.52		3297			2.539		157			2.534		1143			2.541		1459			2.535		4042			2.532		1883
2.526		690			2.545		709			2.525		1763			2.545		41			2.54		8723			2.546		2577			2.54		1194			2.537		6597
2.532		1857			2.551		1694			2.531		642			2.55		445			2.546		5155			2.552		1755			2.546		2330			2.543		4893
2.537		3649			2.556		2043			2.537		166			2.556		76			2.551		4995			2.557		1458			2.552		2915			2.548		2104
2.543		951			2.562		878			2.542		249			2.562		69			2.557		3817			2.563		1856			2.557		3911			2.554		4245
2.548		629			2.567		638			2.548		2660			2.567		60			2.562		1008			2.569		1747			2.563		1762			2.56		2414
2.554		1026			2.573		232			2.553		2084			2.573		330			2.568		1478			2.574		4392			2.568		837			2.565		4202
2.559		575			2.579		933			2.559		625			2.578		70			2.573		3010			2.58		755			2.574		553			2.571		6038
2.565		2554			2.584		2524			2.564		2302			2.584		169			2.579		1833			2.585		1135			2.579		1657			2.576		3394
2.57		434			2.59		442			2.57		2561			2.589		521			2.584		1434			2.591		303			2.585		4117			2.582		4045
2.576		1834			2.595		870			2.575		2055			2.595		314			2.59		1859			2.596		732			2.59		1342			2.587		3367
2.582		1937			2.601		330			2.581		1472			2.6		698			2.596		3097			2.602		1156			2.596		312			2.593		2779
2.587		206			2.606		257			2.586		1094			2.606		577			2.601		4011			2.607		766			2.602		436			2.598		4784
2.593		821			2.612		82			2.592		2045			2.612		954			2.607		5011			2.613		1395			2.607		659			2.604		3275
2.598		372			2.617		1526			2.598		1694			2.617		462			2.612		3276			2.619		1021			2.613		727			2.61		3328
2.604		744			2.623		433			2.603		87			2.623		1019			2.618		250			2.624		305			2.618		1774			2.615		4354
2.609		1646			2.629		1711			2.609		2661			2.628		2957			2.623		742			2.63		1212			2.624		919			2.621		2522
2.615		204			2.634		750			2.614		781			2.634		120			2.629		2943			2.635		1672			2.629		1933			2.626		1403
2.62		1587			2.64		362			2.62		622			2.639		645			2.634		1908			2.641		244			2.635		1168			2.632		1127
2.626		631			2.645		755			2.625		1015			2.645		0			2.64		308			2.646		1719			2.64		2036			2.637		2232
2.632		557			2.651		5			2.631		191			2.65		1025			2.646		827			2.652		1039			2.646		977			2.643		1748
2.637		27			2.656		78			2.636		1681			2.656		183			2.651		418			2.657		719			2.651		1002			2.648		1889
2.643		1			2.662		35			2.642		414			2.662		188			2.657		26			2.663		1694			2.657		115			2.654		682
2.648		14			2.667		18			2.648		1919			2.667		1329			2.662		280			2.669		235			2.663		450			2.66		703
2.654		171			2.673		554			2.653		414			2.673		67			2.668		209			2.674		159			2.668		716			2.665		1245
2.659		62			2.679		13			2.659		177			2.678		782			2.673		623			2.68		61			2.674		177			2.671		2463
2.665		0			2.684		2			2.664		162			2.684		1172			2.679		4			2.685		11			2.679		321			2.676		327
2.67		43			2.69		0			2.67		0			2.689		1603			2.684		155			2.691		0			2.685		0			2.682		441
2.676		772			2.695		14			2.675		38			2.695		521			2.69		654			2.696		35			2.69		100			2.687		436
2.681		348			2.701		1			2.681		33			2.7		701			2.695		468			2.702		90			2.696		1452			2.693		726
2.687		31			2.706		535			2.686		0			2.706		1047			2.701		27			2.707		202			2.701		109			2.698		684
2.693		20			2.712		3			2.692		74			2.711		861			2.707		36			2.713		98			2.707		6			2.704		417
2.698		398			2.717		11			2.698		18			2.717		132			2.712		86			2.718		254			2.713		775			2.709		4008
2.704		1			2.723		0			2.703		126			2.723		524			2.718		0			2.724		0			2.718		8			2.715		2672
2.709		0			2.729		0			2.709		77			2.728		703			2.723		0			2.73		211			2.724		82			2.721		5863
2.715		3			2.734		0			2.714		2			2.734		1391			2.729		240			2.735		48			2.729		1309			2.726		3100
2.72		0			2.74		1			2.72		16			2.739		1031			2.734		1			2.741		467			2.735		6			2.732		7841
2.726		0			2.745		459			2.725		370			2.745		148			2.74		13			2.746		718			2.74		3			2.737		4476
2.731		137			2.751		0			2.731		128			2.75		626			2.745		158			2.752		879			2.746		22			2.743		6004
2.737		0			2.756		10			2.736		13			2.756		631			2.751		13			2.757		1341			2.751		776			2.748		3176
2.743		1			2.762		124			2.742		0			2.761		131			2.757		25			2.763		144			2.757		0			2.754		4202
2.748		0			2.767		0			2.747		606			2.767		266			2.762		74			2.768		14			2.763		24			2.759		558
2.754		0			2.773		46			2.753		182			2.773		234			2.768		1737			2.774		1337			2.768		575			2.765		2938
2.759		3			2.778		192			2.759		1709			2.778		1485			2.773		64			2.78		4			2.774		3			2.771		5601
2.765		138			2.784		107			2.764		680			2.784		1776			2.779		613			2.785		547			2.779		6			2.776		8370
2.77		2			2.806		954			2.77		47			2.806		2237			2.784		524			2.807		1598			2.785		550			2.782		3403
2.776		771			2.823		1622			2.775		467			2.823		2027			2.807		2873			2.824		757			2.807		1349			2.804		2550
2.781		1			2.84		636			2.781		1027			2.839		598			2.823		2415			2.841		883			2.824		1649			2.821		6975
2.804		570			2.856		674			2.809		244			2.856		7013			2.84		949			2.857		833			2.84		755			2.837		4837
2.82		221			2.873		1113			2.825		619			2.873		5038			2.857		1996			2.874		1414			2.857		2416			2.854		3466
2.837		422			2.89		1938			2.842		1034			2.889		7813			2.873		2407			2.891		3367			2.874		382			2.871		3711
2.854		363			2.906		2905			2.859		280			2.906		2771			2.89		2664			2.907		4536			2.89		3725			2.887		5467
2.87		1051			2.923		4224			2.875		1372			2.923		5783			2.907		502			2.924		6130			2.907		679			2.904		4176
2.887		4215			2.94		942			2.892		3019			2.939		1583			2.923		3086			2.941		7199			2.924		1172			2.921		3017
2.904		237			2.956		2417			2.909		2717			2.956		5253			2.94		1865			2.957		2229			2.94		1591			2.937		2125
2.92		1198			2.973		2000			2.925		670			2.973		5913			2.957		1049			2.974		1621			2.957		2177			2.954		4284
2.937		3076			2.99		427			2.942		887			2.989		3138			2.973		2161			2.991		3603			2.974		876			2.971		6006
2.954		617			3.006		339			2.959		1511			3.006		3941			2.99		1247			3.007		1955			2.99		724			2.987		3312
2.97		2236			3.023		1212			2.975		1889			3.023		1980			3.007		2474			3.024		465			3.007		1278			3.004		3123
2.987		636			3.04		1856			2.992		691			3.039		3614			3.023		1969			3.041		2606			3.024		1094			3.021		3553
3.004		1742			3.056		2689			3.009		1179			3.056		3145			3.04		4124			3.057		1451			3.04		2941			3.037		1706
3.02		1378			3.073		2222			3.025		327			3.073		4541			3.057		1903			3.074		2954			3.057		1618			3.054		5404
3.037		2899			3.09		3120			3.042		2486			3.089		4497			3.073		1458			3.091		2133			3.074		1385			3.071		7106
3.054		2131			3.106		1859			3.059		1284			3.106		3690			3.09		1708			3.107		1956			3.09		926			3.087		9847
3.07		529			3.123		2558			3.075		2163			3.123		7252			3.107		1587			3.124		1712			3.107		1006			3.104		4049
3.087		1789			3.14		1702			3.092		562			3.139		5101			3.123		1498			3.141		1604			3.124		2283			3.121		5909
3.104		4232			3.156		383			3.109		516			3.156		7323			3.14		1002			3.157		2964			3.14		568			3.137		2067
3.12		3254			3.173		1605			3.125		2420			3.173		5612			3.157		7006			3.174		3350			3.157		1468			3.154		5640
3.137		2592			3.19		686			3.142		1914			3.189		7387			3.173		2812			3.191		1531			3.174		2548			3.171		6029
3.154		4110			3.206		1858			3.159		2138			3.206		9654			3.19		4927			3.207		712			3.19		1436			3.187		6290
3.17		1013			3.223		661			3.175		3823			3.223		7464			3.207		2836			3.224		5916			3.207		950			3.204		5245
3.187		2548			3.24		1482			3.192		2053			3.239		8598			3.223		2825			3.241		825			3.224		1349			3.221		2934
3.204		2981			3.256		1375			3.209		1316			3.256		8226			3.24		3694			3.257		1606			3.24		647			3.237		5678
3.22		2131			3.273		1217			3.225		553			3.273		6933			3.257		4841			3.274		1962			3.257		250			3.254		8043
3.237		2136			3.29		2359			3.242		908			3.289		11689			3.273		3443			3.291		1158			3.274		1048			3.271		5859
3.254		5006			3.306		1594			3.259		2229			3.306		16380			3.29		4896			3.307		1716			3.29		1291			3.287		5199
3.27		8087			3.323		1974			3.275		1425			3.323		14028			3.307		4609			3.324		1837			3.307		1501			3.304		8932
3.287		1981			3.34		2515			3.292		2805			3.339		15145			3.323		4385			3.341		2881			3.324		931			3.321		5618
3.304		3900			3.356		938			3.309		3340			3.356		10708			3.34		2984			3.357		778			3.34		2862			3.337		12865
3.32		4014			3.373		3465			3.325		1580			3.373		13360			3.356		3786			3.374		2817			3.357		1561			3.354		17316
3.337		3980			3.39		1468			3.342		390			3.389		7735			3.373		7271			3.391		4680			3.374		591			3.37		19944
3.354		4977			3.406		1183			3.359		1263			3.406		12646			3.39		4240			3.407		98			3.39		3189			3.387		17705
3.37		2180			3.423		2345			3.375		5247			3.423		13051			3.406		5192			3.424		5381			3.407		6383			3.404		16801
3.387		2293			3.44		4491			3.392		2356			3.439		12133			3.423		9593			3.441		1492			3.424		6637			3.42		16819
3.404		4647			3.456		2630			3.409		4570			3.456		11498			3.44		10548			3.457		4972			3.44		8838			3.437		22459
3.42		11803			3.473		1650			3.425		8051			3.472		11326			3.456		6171			3.474		485			3.457		2942			3.454		29413
3.437		6351			3.49		1617			3.442		6207			3.489		9658			3.473		4922			3.491		923			3.474		4284			3.47		25401
3.454		11001			3.506		3050			3.459		8383			3.506		8553			3.49		6078			3.507		3103			3.49		4264			3.487		31940
3.47		3343			3.523		3161			3.475		4180			3.522		8240			3.506		4906			3.524		6500			3.507		5964			3.504		30952
3.487		1779			3.54		4095			3.492		4487			3.539		6396			3.523		9853			3.541		3459			3.524		7884			3.52		47456
3.504		6335			3.556		3478			3.509		2948			3.556		8163			3.54		9337			3.557		11740			3.54		4762			3.537		42679
3.52		5578			3.573		7076			3.525		5413			3.572		6919			3.556		14957			3.574		6886			3.557		7613			3.554		43354
3.537		11843			3.59		3043			3.542		7709			3.589		9140			3.573		15476			3.591		4490			3.574		3420			3.57		62009
3.554		15913			3.606		6071			3.559		6632			3.606		4413			3.59		19003			3.607		6495			3.59		14171			3.587		66989
3.57		17370			3.623		6799			3.575		9273			3.622		6217			3.606		20743			3.624		5087			3.607		16077			3.604		48383
3.587		18766			3.64		5083			3.592		10377			3.639		6685			3.623		21931			3.641		5415			3.624		9635			3.62		37073
3.604		17475			3.656		3734			3.609		13105			3.656		9499			3.64		17345			3.657		4261			3.64		9242			3.637		35331
3.62		26831			3.673		4967			3.625		14063			3.672		5609			3.656		16406			3.674		2315			3.657		15934			3.654		20674
3.637		18988			3.69		4017			3.642		8623			3.689		2698			3.673		25918			3.691		3947			3.674		21079			3.67		13037
3.654		14141			3.706		3110			3.659		5241			3.706		3762			3.69		11082			3.707		3003			3.69		16619			3.687		12075
3.67		18117			3.723		2272			3.675		10583			3.722		2418			3.706		17120			3.724		2807			3.707		15195			3.704		6116
3.687		10896			3.74		2145			3.692		15147			3.739		3023			3.723		9952			3.741		1768			3.724		5726			3.72		4826
3.704		11020			3.756		1861			3.709		13995			3.756		3789			3.74		11375			3.757		5319			3.74		7767			3.737		7253
3.72		7932			3.773		2102			3.725		8282			3.772		2828			3.756		6554			3.774		2543			3.757		5710			3.754		7171
3.737		7234			3.79		1471			3.742		7313			3.789		1017			3.773		3185			3.791		4708			3.774		2891			3.77		2379
3.754		3132			3.806		576			3.759		7864			3.806		2909			3.79		4708			3.807		2345			3.79		3031			3.787		3250
3.77		7682			3.823		2461			3.775		3113			3.822		308			3.806		4321			3.824		2206			3.807		1283			3.804		3945
3.787		5528			3.84		4341			3.792		3290			3.839		1734			3.823		4285			3.841		3386			3.824		1836			3.82		5252
3.804		3198			3.856		430			3.809		2561			3.856		132			3.84		3416			3.857		1246			3.84		1157			3.837		769
3.82		3616			3.873		1673			3.825		1598			3.872		2603			3.856		1511			3.874		2972			3.857		1209			3.854		1978
3.837		5423			3.89		1438			3.842		5132			3.889		1966			3.873		1192			3.891		751			3.874		2443			3.87		2210
3.854		6299			3.906		1241			3.859		3018			3.906		445			3.89		1078			3.907		4012			3.89		899			3.887		3102
3.87		2456			3.923		1705			3.875		1114			3.922		278			3.906		2182			3.924		3906			3.907		2065			3.904		2485
3.887		2563			3.94		574			3.892		3072			3.939		677			3.923		445			3.941		1435			3.924		1251			3.92		568
3.904		1170			3.956		733			3.908		464			3.956		486			3.94		2676			3.957		1061			3.94		1282			3.937		1340
3.92		620			3.973		309			3.925		734			3.972		1787			3.956		2332			3.974		1543			3.957		1015			3.954		1596
3.937		1076			3.99		1254			3.942		358			3.989		562			3.973		1231			3.991		797			3.974		1005			3.97		1788
3.954		939			4.006		550			3.958		121			4.006		731			3.99		1255			4.007		420			3.99		1607			3.987		2080
3.97		1122			4.023		81			3.975		1009			4.022		713			4.006		834			4.024		294			4.007		891			4.004		1568
3.987		1258			4.04		240			3.992		945			4.039		491			4.023		715			4.041		227			4.024		1306			4.02		2032
4.004		1156			4.056		1040			4.008		3949			4.056		951			4.04		2115			4.057		1949			4.04		2927			4.037		2751
4.02		903			4.073		258			4.025		2986			4.072		641			4.056		671			4.074		1356			4.057		1361			4.054		2329
4.037		445			4.089		82			4.042		366			4.089		617			4.073		2811			4.091		409			4.074		695			4.07		3631
4.054		997			4.106		295			4.058		343			4.106		349			4.09		1566			4.107		126			4.09		1122			4.087		4480
4.07		672			4.123		185			4.075		1054			4.122		397			4.106		1094			4.124		2715			4.107		636			4.104		1951
4.087		127			4.139		244			4.092		2244			4.139		1008			4.123		355			4.141		146			4.124		220			4.12		3632
4.104		609			4.156		13			4.108		740			4.156		276			4.14		328			4.157		754			4.14		354			4.137		4972
4.12		315			4.173		11			4.125		141			4.172		838			4.156		199			4.174		1110			4.157		1278			4.154		4562
4.137		1901			4.189		19			4.142		577			4.189		349			4.173		1311			4.191		1348			4.174		373			4.17		3952
4.154		691			4.206		418			4.158		781			4.206		1264			4.19		1041			4.207		551			4.19		396			4.187		4922
4.17		211			4.223		300			4.175		1611			4.222		568			4.206		963			4.224		374			4.207		890			4.204		3189
4.187		55			4.239		2351			4.192		1411			4.239		783			4.223		3983			4.241		125			4.224		505			4.22		3241
4.204		63			4.256		104			4.208		424			4.256		895			4.24		2245			4.257		372			4.24		848			4.237		5018
4.22		514			4.273		635			4.225		1805			4.272		582			4.256		713			4.274		273			4.257		432			4.254		4372
4.237		542			4.289		211			4.242		745			4.289		550			4.273		1343			4.291		671			4.274		312			4.27		2700
4.254		143			4.306		1369			4.258		461			4.306		649			4.29		105			4.307		2214			4.29		678			4.287		2673
4.27		56			4.323		99			4.275		365			4.322		948			4.306		530			4.324		809			4.307		507			4.304		3744
4.287		76			4.339		33			4.292		852			4.339		770			4.323		126			4.341		507			4.324		614			4.32		3210
4.304		56			4.356		301			4.308		537			4.356		680			4.34		40			4.357		86			4.34		317			4.337		2437
4.32		583			4.373		184			4.325		905			4.372		3295			4.356		44			4.374		14			4.357		606			4.354		2774
4.337		71			4.389		1258			4.342		245			4.389		172			4.373		27			4.391		21			4.374		723			4.37		3559
4.354		820			4.406		581			4.358		587			4.406		432			4.39		48			4.407		32			4.39		619			4.387		2968
4.37		47			4.423		104			4.375		1088			4.422		709			4.406		64			4.424		135			4.407		489			4.404		2784
4.387		875			4.439		64			4.392		686			4.439		796			4.423		83			4.441		1350			4.424		1356			4.42		3517
4.404		736			4.456		158			4.408		360			4.456		628			4.44		737			4.457		121			4.44		489			4.437		2296
4.42		585			4.473		8			4.425		793			4.472		470			4.456		67			4.474		38			4.457		677			4.454		2265
4.437		307			4.489		93			4.442		484			4.489		133			4.473		173			4.491		52			4.474		1329			4.47		3183
4.454		1154			0.054			0		4.458		382			0.056			449		4.49		147			0.054			0		4.49		565			4.487		3288
4.47		229			0.07			24		4.475		362			0.072			259		0.057			0		0.07			24		0.056			0		0.069			1422
4.487		109			0.087			0		4.492		563			0.089			377		0.073			21		0.087			0		0.073			6		0.085			2537
0.057			0		0.104			1		0.056			0		0.106			68		0.09			4		0.104			1		0.09			0		0.102			872
0.073			21		0.12			0		0.073			6		0.122			140		0.107			0		0.12			0		0.106			1		0.119			995
0.09			4		0.137			0		0.09			0		0.139			85		0.123			0		0.137			0		0.123			402		0.135			1124
0.107			0		0.154			0		0.106			1		0.156			73		0.14			0		0.154			0		0.14			0		0.152			1197
0.123			0		0.17			0		0.123			402		0.172			302		0.157			0		0.17			0		0.156			0		0.169			1356
0.14			0		0.187			0		0.14			0		0.189			297		0.173			0		0.187			0		0.173			1		0.185			1223
0.157			0		0.204			0		0.156			0		0.206			106		0.19			0		0.204			0		0.19			0		0.202			1049
0.173			0		0.22			0		0.173			1		0.222			141		0.207			0		0.22			0		0.206			0		0.219			1437
0.19			0		0.237			0		0.19			0		0.239			335		0.223			0		0.237			0		0.223			0		0.235			1377
0.207			0		0.254			6		0.206			0		0.256			93		0.24			0		0.254			6		0.24			0		0.252			1156
0.223			0		0.27			0		0.223			0		0.272			1058		0.257			4		0.27			0		0.256			0		0.269			1241
0.24			0		0.287			0		0.24			0		0.289			504		0.273			0		0.287			0		0.273			0		0.285			246
0.257			4		0.304			0		0.256			0		0.306			639		0.29			2		0.304			0		0.29			0		0.302			509
0.273			0		0.32			2		0.273			0		0.322			220		0.307			0		0.32			2		0.306			2		0.319			1144
0.29			2		0.337			0		0.29			0		0.339			661		0.323			3		0.337			0		0.323			0		0.335			683
0.307			0		0.354			0		0.306			2		0.356			375		0.34			0		0.354			0		0.34			0		0.352			605
0.323			3		0.37			400		0.323			0		0.372			1570		0.357			0		0.37			400		0.356			0		0.369			1940
0.34			0		0.387			0		0.34			0		0.389			20		0.373			686		0.387			0		0.373			0		0.385			1603
0.357			0		0.404			174		0.356			0		0.406			381		0.39			0		0.404			174		0.39			182		0.402			1397
0.373			686		0.42			0		0.373			0		0.422			1032		0.407			0		0.42			0		0.406			0		0.419			1563
0.39			0		0.437			0		0.39			182		0.439			192		0.423			0		0.437			0		0.423			0		0.435			1178
0.407			0		0.454			0		0.406			0		0.456			1449		0.44			1		0.454			0		0.44			1		0.452			281
0.423			0		0.47			0		0.423			0		0.472			460		0.457			0		0.47			0		0.456			0		0.469			841
0.44			1		0.487			0		0.44			1		0.489			1313		0.473			6		0.487			0		0.473			0		0.485			333
0.457			0		0.504			0		0.456			0		0.506			909		0.49			0		0.504			0		0.49			0		0.502			555
0.473			6		0.52			575		0.473			0		0.522			1445		0.507			0		0.52			575		0.506			0		0.519			365
0.49			0		0.537			0		0.49			0		0.539			2117		0.523			37		0.537			0		0.523			0		0.535			1052
0.507			0		0.554			0		0.506			0		0.556			1363		0.54			0		0.554			0		0.54			3		0.552			631
0.523			37		0.57			0		0.523			0		0.572			936		0.557			0		0.57			0		0.556			0		0.569			1123
0.54			0		0.587			0		0.54			3		0.589			1677		0.573			0		0.587			0		0.573			0		0.585			2274
0.557			0		0.604			2		0.556			0		0.606			2042		0.59			0		0.604			2		0.59			1		0.602			3132
0.573			0		0.62			53		0.573			0		0.622			1040		0.607			0		0.62			53		0.606			467		0.619			1344
0.59			0		0.637			2		0.59			1		0.639			890		0.623			62		0.637			2		0.623			0		0.635			2740
0.607			0		0.654			0		0.606			467		0.656			1674		0.64			3		0.654			0		0.64			327		0.652			2312
0.623			62		0.67			0		0.623			0		0.672			519		0.657			0		0.67			0		0.656			0		0.669			6029
0.64			3		0.687			0		0.64			327		0.689			850		0.673			0		0.687			0		0.673			0		0.685			3776
0.657			0		0.704			0		0.656			0		0.706			819		0.69			0		0.704			0		0.69			0		0.702			4720
0.673			0		0.72			0		0.673			0		0.722			808		0.707			1		0.72			0		0.706			1		0.718			4747
0.69			0		0.737			4		0.69			0		0.739			420		0.723			0		0.737			4		0.723			0		0.735			4584
0.707			1		0.754			0		0.706			1		0.756			816		0.74			0		0.754			0		0.74			0		0.752			5803
0.723			0		0.77			0		0.723			0		0.772			129		0.757			1		0.77			0		0.756			0		0.768			3686
0.74			0		0.787			4		0.74			0		0.789			288		0.773			1		0.787			4		0.773			0		0.785			5224
0.757			1		0.804			0		0.756			0		0.806			1117		0.79			0		0.804			0		0.79			1		0.802			3925
0.773			1		0.82			0		0.773			0		0.822			213		0.807			4		0.82			0		0.806			0		0.818			3166
0.79			0		0.837			12		0.79			1		0.839			334		0.823			0		0.837			12		0.823			0		0.835			1387
0.807			4		0.854			0		0.806			0		0.856			478		0.84			0		0.854			0		0.84			3		0.852			1190
0.823			0		0.87			0		0.823			0		0.872			987		0.857			1		0.87			0		0.856			0		0.868			3352
0.84			0		0.887			0		0.84			3		0.889			1984		0.873			212		0.887			0		0.873			0		0.885			3159
0.857			1		0.904			22		0.856			0		0.906			1331		0.89			0		0.904			22		0.89			0		0.902			1402
0.873			212		0.92			2		0.873			0		0.922			1130		0.907			0		0.92			2		0.906			2		0.918			1740
0.89			0		0.937			0		0.89			0		0.939			1299		0.923			0		0.937			0		0.923			0		0.935			1357
0.907			0		0.954			0		0.906			2		0.956			12182		0.94			0		0.954			0		0.94			345		0.952			3308
0.923			0		0.97			0		0.923			0		0.972			31462		0.957			0		0.97			0		0.956			3		0.968			1221
0.94			0		0.987			244		0.94			345		0.989			28764		0.973			5		0.987			244		0.973			0		0.985			1899
0.957			0		1.004			1		0.956			3		1.006			24838		0.99			0		1.004			1		0.99			0		1.002			320
0.973			5		1.02			0		0.973			0		1.022			19447		1.007			1		1.02			0		1.006			0		1.018			1366
0.99			0		1.043			0		0.99			0		1.045			7184		1.023			3		1.043			0		1.023			0		1.035			2267
1.007			1		1.048			0		1.006			0		1.05			6930		1.046			0		1.048			0		1.045			0		1.057			60
1.023			3		1.054			0		1.023			0		1.056			6459		1.051			0		1.054			0		1.051			0		1.063			214
1.046			0		1.059			4181		1.045			0		1.061			5450		1.057			0		1.059			4181		1.056			0		1.069			1999
1.051			0		1.065			15001		1.051			0		1.067			3052		1.062			44		1.065			15001		1.062			731		1.074			1184
1.057			0		1.07			11717		1.056			0		1.072			5855		1.068			211		1.07			11717		1.067			389		1.08			75
1.062			44		1.076			9644		1.062			731		1.078			10286		1.073			192		1.076			9644		1.073			478		1.085			1153
1.068			211		1.082			17268		1.067			389		1.083			6381		1.079			250		1.082			17268		1.079			18		1.091			163
1.073			192		1.087			10257		1.073			478		1.089			8410		1.085			113		1.087			10257		1.084			557		1.096			1281
1.079			250		1.093			17965		1.079			18		1.095			6163		1.09			199		1.093			17965		1.09			12		1.102			655
1.085			113		1.098			14906		1.084			557		1.1			6558		1.096			261		1.098			14906		1.095			126		1.107			240
1.09			199		1.104			14612		1.09			12		1.106			1967		1.101			601		1.104			14612		1.101			95		1.113			359
1.096			261		1.109			13125		1.095			126		1.111			4395		1.107			1390		1.109			13125		1.106			87		1.118			65
1.101			601		1.115			9925		1.101			95		1.117			4613		1.112			5		1.115			9925		1.112			132		1.124			174
1.107			1390		1.12			4287		1.106			87		1.122			8382		1.118			135		1.12			4287		1.117			38		1.13			852
1.112			5		1.126			9109		1.112			132		1.128			7305		1.123			1		1.126			9109		1.123			273		1.135			1957
1.118			135		1.132			13472		1.117			38		1.133			8050		1.129			0		1.132			13472		1.128			111		1.141			253
1.123			1		1.137			3865		1.123			273		1.139			9032		1.134			61		1.137			3865		1.134			210		1.146			267
1.129			0		1.143			5458		1.128			111		1.144			6737		1.14			102		1.143			5458		1.14			143		1.152			135
1.134			61		1.148			5656		1.134			210		1.15			13772		1.146			92		1.148			5656		1.145			100		1.157			147
1.14			102		1.154			2880		1.14			143		1.156			14511		1.151			141		1.154			2880		1.151			5		1.163			289
1.146			92		1.159			800		1.145			100		1.161			10106		1.157			26		1.159			800		1.156			926		1.168			621
1.151			141		1.165			2477		1.151			5		1.167			8273		1.162			57		1.165			2477		1.162			133		1.174			619
1.157			26		1.17			1618		1.156			926		1.172			11770		1.168			171		1.17			1618		1.167			160		1.18			241
1.162			57		1.176			1151		1.162			133		1.178			7435		1.173			0		1.176			1151		1.173			181		1.185			25
1.168			171		1.182			4610		1.167			160		1.183			9501		1.179			11		1.182			4610		1.178			47		1.191			652
1.173			0		1.187			388		1.173			181		1.189			6179		1.184			37		1.187			388		1.184			20		1.196			2057
1.179			11		1.193			29		1.178			47		1.194			10217		1.19			105		1.193			29		1.19			883		1.202			701
1.184			37		1.198			0		1.184			20		1.2			6297		1.196			180		1.198			0		1.195			121		1.207			311
1.19			105		1.204			441		1.19			883		1.206			9490		1.201			312		1.204			441		1.201			979		1.213			2173
1.196			180		1.209			1081		1.195			121		1.211			9779		1.207			22		1.209			1081		1.206			467		1.218			177
1.201			312		1.215			457		1.201			979		1.217			8933		1.212			0		1.215			457		1.212			109		1.224			80
1.207			22		1.22			2320		1.206			467		1.222			10155		1.218			61		1.22			2320		1.217			312		1.23			168
1.212			0		1.226			459		1.212			109		1.228			10470		1.223			10		1.226			459		1.223			412		1.235			583
1.218			61		1.231			797		1.217			312		1.233			7424		1.229			26		1.231			797		1.228			356		1.241			2274
1.223			10		1.237			124		1.223			412		1.239			11687		1.234			0		1.237			124		1.234			495		1.246			1750
1.229			26		1.243			0		1.228			356		1.244			5612		1.24			34		1.243			0		1.24			707		1.252			585
1.234			0		1.248			199		1.234			495		1.25			7664		1.246			752		1.248			199		1.245			201		1.257			503
1.24			34		1.254			8		1.24			707		1.256			11979		1.251			116		1.254			8		1.251			114		1.263			535
1.246			752		1.259			141		1.245			201		1.261			7058		1.257			495		1.259			141		1.256			3		1.268			2751
1.251			116		1.265			2		1.251			114		1.267			13404		1.262			336		1.265			2		1.262			268		1.274			1505
1.257			495		1.27			1243		1.256			3		1.272			14579		1.268			383		1.27			1243		1.267			1277		1.28			286
1.262			336		1.276			33		1.262			268		1.278			16770		1.273			9		1.276			33		1.273			941		1.285			1962
1.268			383		1.281			3		1.267			1277		1.283			14883		1.279			0		1.281			3		1.278			67		1.291			144
1.273			9		1.287			4		1.273			941		1.289			13364		1.284			361		1.287			4		1.284			120		1.296			969
1.279			0		1.293			1370		1.278			67		1.294			13131		1.29			88		1.293			1370		1.29			85		1.302			154
1.284			361		1.298			490		1.284			120		1.3			8225		1.296			17		1.298			490		1.295			52		1.307			1084
1.29			88		1.304			45		1.29			85		1.306			20602		1.301			129		1.304			45		1.301			567		1.313			1106
1.296			17		1.309			143		1.295			52		1.311			13300		1.307			5		1.309			143		1.306			52		1.318			707
1.301			129		1.315			116		1.301			567		1.317			13454		1.312			3		1.315			116		1.312			80		1.324			421
1.307			5		1.32			106		1.306			52		1.322			15179		1.318			151		1.32			106		1.317			658		1.329			1910
1.312			3		1.326			0		1.312			80		1.328			12105		1.323			38		1.326			0		1.323			245		1.335			731
1.318			151		1.331			712		1.317			658		1.333			9965		1.329			2		1.331			712		1.328			596		1.341			2167
1.323			38		1.337			1220		1.323			245		1.339			14137		1.334			478		1.337			1220		1.334			287		1.346			332
1.329			2		1.343			0		1.328			596		1.344			13432		1.34			17		1.343			0		1.339			344		1.352			1119
1.334			478		1.348			746		1.334			287		1.35			21531		1.345			5		1.348			746		1.345			287		1.357			566
1.34			17		1.354			8		1.339			344		1.355			13127		1.351			281		1.354			8		1.351			1185		1.363			803
1.345			5		1.359			6		1.345			287		1.361			11171		1.357			28		1.359			6		1.356			76		1.368			530
1.351			281		1.365			304		1.351			1185		1.367			13114		1.362			54		1.365			304		1.362			117		1.374			744
1.357			28		1.37			92		1.356			76		1.372			9783		1.368			25		1.37			92		1.367			303		1.379			906
1.362			54		1.376			280		1.362			117		1.378			13032		1.373			3		1.376			280		1.373			194		1.385			604
1.368			25		1.381			0		1.367			303		1.383			14673		1.379			7		1.381			0		1.378			383		1.391			2579
1.373			3		1.387			2		1.373			194		1.389			17827		1.384			1159		1.387			2		1.384			652		1.396			2447
1.379			7		1.393			1089		1.378			383		1.394			9479		1.39			1		1.393			1089		1.389			258		1.402			910
1.384			1159		1.398			7		1.384			652		1.4			7089		1.395			123		1.398			7		1.395			0		1.407			2155
1.39			1		1.404			4		1.389			258		1.405			7214		1.401			701		1.404			4		1.401			475		1.413			347
1.395			123		1.409			2971		1.395			0		1.411			12733		1.407			217		1.409			2971		1.406			43		1.418			1338
1.401			701		1.415			0		1.401			475		1.417			10115		1.412			397		1.415			0		1.412			1278		1.424			587
1.407			217		1.42			871		1.406			43		1.422			5079		1.418			310		1.42			871		1.417			69		1.429			709
1.412			397		1.426			15		1.412			1278		1.428			10401		1.423			188		1.426			15		1.423			1116		1.435			1054
1.418			310		1.431			0		1.417			69		1.433			8422		1.429			9		1.431			0		1.428			51		1.441			2205
1.423			188		1.437			31		1.423			1116		1.439			11076		1.434			979		1.437			31		1.434			15		1.446			527
1.429			9		1.442			2		1.428			51		1.444			7860		1.44			464		1.442			2		1.439			4		1.452			1063
1.434			979		1.448			4193		1.434			15		1.45			6220		1.445			122		1.448			4193		1.445			65		1.457			1579
1.44			464		1.454			82		1.439			4		1.455			12955		1.451			180		1.454			82		1.451			1496		1.463			734
1.445			122		1.459			186		1.445			65		1.461			5923		1.457			1857		1.459			186		1.456			101		1.468			1302
1.451			180		1.465			426		1.451			1496		1.467			10996		1.462			2152		1.465			426		1.462			152		1.474			1811
1.457			1857		1.47			442		1.456			101		1.472			17614		1.468			192		1.47			442		1.467			1033		1.479			1755
1.462			2152		1.476			2041		1.462			152		1.478			6345		1.473			121		1.476			2041		1.473			1360		1.485			4453
1.468			192		1.481			232		1.467			1033		1.483			11865		1.479			619		1.481			232		1.478			64		1.49			493
1.473			121		1.487			1542		1.473			1360		1.489			10071		1.484			385		1.487			1542		1.484			881		1.496			1760
1.479			619		1.492			1610		1.478			64		1.494			6647		1.49			2464		1.492			1610		1.489			579		1.502			1122
1.484			385		1.498			185		1.484			881		1.5			8394		1.495			1850		1.498			185		1.495			249		1.507			707
1.49			2464		1.504			241		1.489			579		1.505			13778		1.501			3522		1.504			241		1.501			347		1.513			1729
1.495			1850		1.509			975		1.495			249		1.511			6174		1.507			1764		1.509			975		1.506			879		1.518			662
1.501			3522		1.515			138		1.501			347		1.516			6561		1.512			305		1.515			138		1.512			162		1.524			582
1.507			1764		1.52			305		1.506			879		1.522			5880		1.518			1236		1.52			305		1.517			1493		1.529			242
1.512			305		1.526			350		1.512			162		1.528			9140		1.523			1367		1.526			350		1.523			0		1.535			2304
1.518			1236		1.531			7		1.517			1493		1.533			4955		1.529			3028		1.531			7		1.528			48		1.54			752
1.523			1367		1.537			349		1.523			0		1.539			4757		1.534			2637		1.537			349		1.534			34		1.546			720
1.529			3028		1.542			0		1.528			48		1.544			6887		1.54			2450		1.542			0		1.539			117		1.552			585
1.534			2637		1.548			2570		1.534			34		1.55			6312		1.545			3140		1.548			2570		1.545			11		1.557			707
1.54			2450		1.554			15		1.539			117		1.555			6882		1.551			880		1.554			15		1.55			589		1.563			1376
1.545			3140		1.559			1034		1.545			11		1.561			5874		1.556			1345		1.559			1034		1.556			585		1.568			460
1.551			880		1.565			1578		1.55			589		1.566			12185		1.562			6270		1.565			1578		1.562			51		1.574			1587
1.556			1345		1.57			492		1.556			585		1.572			2919		1.568			3335		1.57			492		1.567			204		1.579			185
1.562			6270		1.576			1761		1.562			51		1.578			5474		1.573			437		1.576			1761		1.573			195		1.585			1091
1.568			3335		1.581			782		1.567			204		1.583			6485		1.579			3257		1.581			782		1.578			132		1.59			2175
1.573			437		1.587			697		1.573			195		1.589			11056		1.584			1411		1.587			697		1.584			176		1.596			107
1.579			3257		1.592			5		1.578			132		1.594			8232		1.59			2283		1.592			5		1.589			83		1.602			264
1.584			1411		1.598			575		1.584			176		1.6			7774		1.595			2659		1.598			575		1.595			967		1.607			383
1.59			2283		1.603			0		1.589			83		1.605			1549		1.601			1730		1.603			0		1.6			27		1.613			495
1.595			2659		1.609			1		1.595			967		1.611			2841		1.606			3149		1.609			1		1.606			167		1.618			1711
1.601			1730		1.615			1		1.6			27		1.616			2418		1.612			4107		1.615			1		1.612			154		1.624			155
1.606			3149		1.62			332		1.606			167		1.622			1967		1.618			1551		1.62			332		1.617			61		1.629			864
1.612			4107		1.626			49		1.612			154		1.628			1782		1.623			2662		1.626			49		1.623			3		1.635			381
1.618			1551		1.631			201		1.617			61		1.633			2018		1.629			451		1.631			201		1.628			1667		1.64			176
1.623			2662		1.637			0		1.623			3		1.639			4043		1.634			1198		1.637			0		1.634			584		1.646			593
1.629			451		1.642			16		1.628			1667		1.644			3443		1.64			620		1.642			16		1.639			319		1.652			842
1.634			1198		1.648			3		1.634			584		1.65			2533		1.645			708		1.648			3		1.645			281		1.657			469
1.64			620		1.653			38		1.639			319		1.655			1461		1.651			925		1.653			38		1.65			647		1.663			344
1.645			708		1.659			0		1.645			281		1.661			3501		1.656			818		1.659			0		1.656			72		1.668			447
1.651			925		1.665			0		1.65			647		1.666			1454		1.662			1502		1.665			0		1.662			51		1.674			263
1.656			818		1.67			0		1.656			72		1.672			2520		1.668			331		1.67			0		1.667			49		1.679			510
1.662			1502		1.676			0		1.662			51		1.678			2042		1.673			1986		1.676			0		1.673			75		1.685			630
1.668			331		1.681			3121		1.667			49		1.683			350		1.679			1013		1.681			3121		1.678			101		1.69			304
1.673			1986		1.687			75		1.673			75		1.689			2888		1.684			40		1.687			75		1.684			253		1.696			80
1.679			1013		1.692			5		1.678			101		1.694			4433		1.69			229		1.692			5		1.689			89		1.701			171
1.684			40		1.698			0		1.684			253		1.7			2652		1.695			50		1.698			0		1.695			127		1.707			256
1.69			229		1.703			881		1.689			89		1.705			1721		1.701			1070		1.703			881		1.7			224		1.713			661
1.695			50		1.709			336		1.695			127		1.711			1392		1.706			316		1.709			336		1.706			76		1.718			449
1.701			1070		1.715			3		1.7			224		1.716			2822		1.712			173		1.715			3		1.712			1010		1.724			824
1.706			316		1.72			274		1.706			76		1.722			4001		1.718			0		1.72			274		1.717			79		1.729			1421
1.712			173		1.726			29		1.712			1010		1.727			3926		1.723			638		1.726			29		1.723			512		1.735			1575
1.718			0		1.731			2024		1.717			79		1.733			6024		1.729			658		1.731			2024		1.728			89		1.74			244
1.723			638		1.737			5		1.723			512		1.739			6302		1.734			39		1.737			5		1.734			1189		1.746			468
1.729			658		1.742			11		1.728			89		1.744			13793		1.74			6		1.742			11		1.739			403		1.751			1828
1.734			39		1.748			142		1.734			1189		1.75			11332		1.745			343		1.748			142		1.745			124		1.757			775
1.74			6		1.753			1256		1.739			403		1.755			14019		1.751			64		1.753			1256		1.75			232		1.763			452
1.745			343		1.759			57		1.745			124		1.761			8945		1.756			166		1.759			57		1.756			445		1.768			451
1.751			64		1.765			150		1.75			232		1.766			8345		1.762			208		1.765			150		1.761			238		1.774			842
1.756			166		1.77			448		1.756			445		1.772			12106		1.767			887		1.77			448		1.767			30		1.779			503
1.762			208		1.776			244		1.761			238		1.777			6151		1.773			25		1.776			244		1.773			12		1.785			1974
1.767			887		1.781			370		1.767			30		1.783			1835		1.779			1		1.781			370		1.778			933		1.79			492
1.773			25		1.787			16		1.773			12		1.789			2828		1.784			11		1.787			16		1.784			909		1.796			442
1.779			1		1.792			12		1.778			933		1.794			3886		1.79			1041		1.792			12		1.789			3897		1.801			543
1.784			11		1.798			0		1.784			909		1.8			741		1.795			533		1.798			0		1.795			178		1.807			620
1.79			1041		1.803			23		1.789			3897		1.805			534		1.801			161		1.803			23		1.8			233		1.813			138
1.795			533		1.809			6		1.795			178		1.811			548		1.806			288		1.809			6		1.806			374		1.818			424
1.801			161		1.814			146		1.8			233		1.816			138		1.812			594		1.814			146		1.811			263		1.824			109
1.806			288		1.82			331		1.806			374		1.822			259		1.817			114		1.82			331		1.817			58		1.829			272
1.812			594		1.826			11		1.811			263		1.827			2550		1.823			20		1.826			11		1.823			34		1.835			1035
1.817			114		1.831			25		1.817			58		1.833			784		1.829			926		1.831			25		1.828			36		1.84			704
1.823			20		1.837			116		1.823			34		1.839			87		1.834			512		1.837			116		1.834			57		1.846			573
1.829			926		1.842			378		1.828			36		1.844			426		1.84			6		1.842			378		1.839			229		1.851			231
1.834			512		1.848			73		1.834			57		1.85			1111		1.845			552		1.848			73		1.845			256		1.857			4299
1.84			6		1.853			3		1.839			229		1.855			974		1.851			6		1.853			3		1.85			282		1.863			1235
1.845			552		1.859			33		1.845			256		1.861			577		1.856			16		1.859			33		1.856			235		1.868			269
1.851			6		1.864			41		1.85			282		1.866			708		1.862			326		1.864			41		1.861			1		1.874			416
1.856			16		1.87			1		1.856			235		1.872			1587		1.867			220		1.87			1		1.867			319		1.879			1259
1.862			326		1.876			29		1.861			1		1.877			131		1.873			66		1.876			29		1.873			255		1.885			599
1.867			220		1.881			2634		1.867			319		1.883			44		1.879			47		1.881			2634		1.878			34		1.89			2147
1.873			66		1.887			825		1.873			255		1.889			497		1.884			515		1.887			825		1.884			161		1.896			913
1.879			47		1.892			7		1.878			34		1.894			81		1.89			634		1.892			7		1.889			279		1.901			351
1.884			515		1.898			774		1.884			161		1.9			640		1.895			737		1.898			774		1.895			485		1.907			839
1.89			634		1.903			0		1.889			279		1.905			241		1.901			152		1.903			0		1.9			153		1.912			2550
1.895			737		1.909			22		1.895			485		1.911			49		1.906			61		1.909			22		1.906			42		1.918			1100
1.901			152		1.914			3		1.9			153		1.916			515		1.912			580		1.914			3		1.911			703		1.924			756
1.906			61		1.92			5		1.906			42		1.922			1186		1.917			1037		1.92			5		1.917			7		1.929			1038
1.912			580		1.926			0		1.911			703		1.927			167		1.923			155		1.926			0		1.922			55		1.935			612
1.917			1037		1.931			6		1.917			7		1.933			507		1.928			5		1.931			6		1.928			206		1.94			1158
1.923			155		1.937			10		1.922			55		1.938			514		1.934			17		1.937			10		1.934			22		1.946			680
1.928			5		1.942			0		1.928			206		1.944			35		1.94			290		1.942			0		1.939			11		1.951			1368
1.934			17		1.948			5		1.934			22		1.95			100		1.945			70		1.948			5		1.945			996		1.957			1075
1.94			290		1.953			137		1.939			11		1.955			846		1.951			0		1.953			137		1.95			595		1.962			613
1.945			70		1.959			0		1.945			996		1.961			421		1.956			21		1.959			0		1.956			571		1.968			417
1.951			0		1.964			61		1.95			595		1.966			442		1.962			62		1.964			61		1.961			37		1.974			623
1.956			21		1.97			2459		1.956			571		1.972			251		1.967			665		1.97			2459		1.967			107		1.979			2302
1.962			62		1.976			48		1.961			37		1.977			4211		1.973			1047		1.976			48		1.972			130		1.985			1022
1.967			665		1.981			0		1.967			107		1.983			1781		1.978			53		1.981			0		1.978			531		1.99			1520
1.973			1047		1.987			0		1.972			130		1.988			68		1.984			1803		1.987			0		1.984			376		1.996			1118
1.978			53		1.992			47		1.978			531		1.994			823		1.99			121		1.992			47		1.989			1254		2.001			1193
1.984			1803		1.998			1		1.984			376		2			466		1.995			583		1.998			1		1.995			1		2.007			1171
1.99			121		2.003			0		1.989			1254		2.005			3012		2.001			0		2.003			0		2			211		2.012			1444
1.995			583		2.009			0		1.995			1		2.011			1021		2.006			10		2.009			0		2.006			484		2.018			796
2.001			0		2.014			294		2			211		2.016			713		2.012			9		2.014			294		2.011			1021		2.024			1122
2.006			10		2.02			2012		2.006			484		2.022			1750		2.017			217		2.02			2012		2.017			1799		2.029			947
2.012			9		2.025			54		2.011			1021		2.027			857		2.023			18		2.025			54		2.022			268		2.035			248
2.017			217		2.031			8		2.017			1799		2.033			1052		2.028			1		2.031			8		2.028			392		2.04			2515
2.023			18		2.037			0		2.022			268		2.038			1692		2.034			769		2.037			0		2.034			2530		2.046			2404
2.028			1		2.042			3		2.028			392		2.044			2706		2.04			81		2.042			3		2.039			712		2.051			825
2.034			769		2.048			403		2.034			2530		2.05			1235		2.045			124		2.048			403		2.045			156		2.057			2183
2.04			81		2.053			1		2.039			712		2.055			1695		2.051			445		2.053			1		2.05			117		2.062			4819
2.045			124		2.059			27		2.045			156		2.061			831		2.056			0		2.059			27		2.056			196		2.068			631
2.051			445		2.064			350		2.05			117		2.066			1738		2.062			215		2.064			350		2.061			229		2.074			2011
2.056			0		2.07			1		2.056			196		2.072			1948		2.067			0		2.07			1		2.067			157		2.079			3832
2.062			215		2.075			90		2.061			229		2.077			1955		2.073			0		2.075			90		2.072			11		2.085			4146
2.067			0		2.081			1		2.067			157		2.083			1229		2.078			14		2.081			1		2.078			56		2.09			2892
2.073			0		2.087			224		2.072			11		2.088			684		2.084			105		2.087			224		2.084			154		2.096			1093
2.078			14		2.092			0		2.078			56		2.094			1918		2.09			10		2.092			0		2.089			218		2.101			1281
2.084			105		2.098			117		2.084			154		2.1			2934		2.095			64		2.098			117		2.095			5		2.107			4719
2.09			10		2.103			0		2.089			218		2.105			2231		2.101			14		2.103			0		2.1			123		2.112			1944
2.095			64		2.109			110		2.095			5		2.111			5823		2.106			427		2.109			110		2.106			508		2.118			2514
2.101			14		2.114			6		2.1			123		2.116			2991		2.112			113		2.114			6		2.111			35		2.123			614
2.106			427		2.12			57		2.106			508		2.122			2966		2.117			443		2.12			57		2.117			19		2.129			1874
2.112			113		2.125			9		2.111			35		2.127			3287		2.123			544		2.125			9		2.122			161		2.135			1771
2.117			443		2.131			1679		2.117			19		2.133			1568		2.128			109		2.131			1679		2.128			895		2.14			1873
2.123			544		2.137			54		2.122			161		2.138			881		2.134			23		2.137			54		2.133			85		2.146			4248
2.128			109		2.142			30		2.128			895		2.144			3498		2.139			311		2.142			30		2.139			71		2.151			4109
2.134			23		2.148			3		2.133			85		2.149			438		2.145			1597		2.148			3		2.145			26		2.157			2542
2.139			311		2.153			14		2.139			71		2.155			2256		2.151			14		2.153			14		2.15			481		2.162			4559
2.145			1597		2.159			184		2.145			26		2.161			1632		2.156			220		2.159			184		2.156			61		2.168			5944
2.151			14		2.164			242		2.15			481		2.166			2275		2.162			774		2.164			242		2.161			206		2.173			6860
2.156			220		2.17			33		2.156			61		2.172			1027		2.167			143		2.17			33		2.167			1		2.179			7854
2.162			774		2.175			298		2.161			206		2.177			3895		2.173			1395		2.175			298		2.172			172		2.185			7820
2.167			143		2.181			34		2.167			1		2.183			182		2.178			374		2.181			34		2.178			224		2.19			10391
2.173			1395		2.187			673		2.172			172		2.188			1727		2.184			27		2.187			673		2.183			72		2.196			7901
2.178			374		2.192			183		2.178			224		2.194			1284		2.189			14		2.192			183		2.189			86		2.201			9110
2.184			27		2.198			92		2.183			72		2.199			774		2.195			23		2.198			92		2.195			304		2.207			4855
2.189			14		2.203			3		2.189			86		2.205			1843		2.201			1838		2.203			3		2.2			419		2.212			7144
2.195			23		2.209			2197		2.195			304		2.211			535		2.206			569		2.209			2197		2.206			2039		2.218			8209
2.201			1838		2.214			2001		2.2			419		2.216			386		2.212			374		2.214			2001		2.211			168		2.223			7579
2.206			569		2.22			1776		2.206			2039		2.222			3851		2.217			1231		2.22			1776		2.217			122		2.229			4797
2.212			374		2.225			2311		2.211			168		2.227			422		2.223			140		2.225			2311		2.222			51		2.235			4703
2.217			1231		2.231			953		2.217			122		2.233			1290		2.228			879		2.231			953		2.228			479		2.24			5698
2.223			140		2.236			131		2.222			51		2.238			1308		2.234			50		2.236			131		2.233			528		2.246			10386
2.228			879		2.242			193		2.228			479		2.244			2577		2.239			100		2.242			193		2.239			154		2.251			8355
2.234			50		2.248			386		2.233			528		2.249			634		2.245			557		2.248			386		2.245			86		2.257			2720
2.239			100		2.253			818		2.239			154		2.255			1962		2.251			2320		2.253			818		2.25			374		2.262			4699
2.245			557		2.259			898		2.245			86		2.261			5117		2.256			346		2.259			898		2.256			1517		2.268			8730
2.251			2320		2.264			669		2.25			374		2.266			119		2.262			3124		2.264			669		2.261			1461		2.273			8550
2.256			346		2.27			1997		2.256			1517		2.272			6781		2.267			1221		2.27			1997		2.267			1202		2.279			8463
2.262			3124		2.275			1010		2.261			1461		2.277			1864		2.273			1535		2.275			1010		2.272			1761		2.285			9883
2.267			1221		2.281			4727		2.267			1202		2.283			786		2.278			2402		2.281			4727		2.278			6170		2.29			8700
2.273			1535		2.286			2449		2.272			1761		2.288			406		2.284			636		2.286			2449		2.283			8078		2.296			5363
2.278			2402		2.292			12210		2.278			6170		2.294			2787		2.289			5328		2.292			12210		2.289			913		2.301			16735
2.284			636		2.298			34950		2.283			8078		2.299			819		2.295			1481		2.298			34950		2.295			3965		2.307			14750
2.289			5328		2.303			46737		2.289			913		2.305			176		2.301			1205		2.303			46737		2.3			1723		2.312			6062
2.295			1481		2.309			64145		2.295			3965		2.31			1638		2.306			3497		2.309			64145		2.306			951		2.318			16109
2.301			1205		2.314			65566		2.3			1723		2.316			603		2.312			1130		2.314			65566		2.311			7931		2.323			11039
2.306			3497		2.32			79367		2.306			951		2.322			671		2.317			2865		2.32			79367		2.317			2038		2.329			7849
2.312			1130		2.325			62121		2.311			7931		2.327			894		2.323			3196		2.325			62121		2.322			2523		2.334			10472
2.317			2865		2.331			62997		2.317			2038		2.333			254		2.328			2898		2.331			62997		2.328			1115		2.34			7323
2.323			3196		2.336			63721		2.322			2523		2.338			2189		2.334			4063		2.336			63721		2.333			3190		2.346			10783
2.328			2898		2.342			58373		2.328			1115		2.344			798		2.339			3180		2.342			58373		2.339			1944		2.351			4584
2.334			4063		2.348			42826		2.333			3190		2.349			852		2.345			3012		2.348			42826		2.344			1251		2.357			3515
2.339			3180		2.353			33397		2.339			1944		2.355			824		2.35			2490		2.353			33397		2.35			1180		2.362			10745
2.345			3012		2.359			25647		2.344			1251		2.36			680		2.356			2931		2.359			25647		2.356			1123		2.368			6599
2.35			2490		2.364			20653		2.35			1180		2.366			582		2.362			2219		2.364			20653		2.361			3725		2.373			7209
2.356			2931		2.37			13461		2.356			1123		2.372			492		2.367			5780		2.37			13461		2.367			392		2.379			6041
2.362			2219		2.375			16722		2.361			3725		2.377			419		2.373			4357		2.375			16722		2.372			2913		2.384			13451
2.367			5780		2.381			14917		2.367			392		2.383			482		2.378			1892		2.381			14917		2.378			785		2.39			9849
2.373			4357		2.386			7255		2.372			2913		2.388			973		2.384			1562		2.386			7255		2.383			898		2.396			6460
2.378			1892		2.392			4996		2.378			785		2.394			74		2.389			1965		2.392			4996		2.389			2062		2.401			11807
2.384			1562		2.398			3778		2.383			898		2.399			1399		2.395			423		2.398			3778		2.394			3040		2.407			8963
2.389			1965		2.403			4271		2.389			2062		2.405			470		2.4			1726		2.403			4271		2.4			1539		2.412			16835
2.395			423		2.409			7039		2.394			3040		2.41			892		2.406			866		2.409			7039		2.406			685		2.418			13719
2.4			1726		2.414			8164		2.4			1539		2.416			21		2.412			2930		2.414			8164		2.411			973		2.423			16651
2.406			866		2.42			3589		2.406			685		2.422			937		2.417			1242		2.42			3589		2.417			2279		2.429			7391
2.412			2930		2.425			4055		2.411			973		2.427			695		2.423			850		2.425			4055		2.422			784		2.434			8653
2.417			1242		2.431			4068		2.417			2279		2.433			107		2.428			3591		2.431			4068		2.428			808		2.44			6001
2.423			850		2.436			3955		2.422			784		2.438			15		2.434			2305		2.436			3955		2.433			893		2.446			5332
2.428			3591		2.442			1760		2.428			808		2.444			433		2.439			897		2.442			1760		2.439			2359		2.451			5545
2.434			2305		2.447			4307		2.433			893		2.449			272		2.445			1242		2.447			4307		2.444			1117		2.457			6442
2.439			897		2.453			3681		2.439			2359		2.455			72		2.45			7942		2.453			3681		2.45			927		2.462			3409
2.445			1242		2.459			1123		2.444			1117		2.46			10		2.456			812		2.459			1123		2.456			3197		2.468			6796
2.45			7942		2.464			5857		2.45			927		2.466			1249		2.462			1244		2.464			5857		2.461			347		2.473			9639
2.456			812		2.47			928		2.456			3197		2.472			609		2.467			3035		2.47			928		2.467			362		2.479			6305
2.462			1244		2.475			448		2.461			347		2.477			111		2.473			1372		2.475			448		2.472			392		2.484			3836
2.467			3035		2.481			1310		2.467			362		2.483			936		2.478			895		2.481			1310		2.478			397		2.49			3756
2.473			1372		2.486			527		2.472			392		2.488			310		2.484			1893		2.486			527		2.483			728		2.495			8768
2.478			895		2.492			766		2.478			397		2.494			283		2.489			1526		2.492			766		2.489			803		2.501			5135
2.484			1893		2.497			3548		2.483			728		2.499			18		2.495			1773		2.497			3548		2.494			2328		2.507			3410
2.489			1526		2.503			960		2.489			803		2.505			148		2.5			722		2.503			960		2.5			3173		2.512			3966
2.495			1773		2.509			252		2.494			2328		2.51			1		2.506			944		2.509			252		2.506			255		2.518			2675
2.5			722		2.514			5262		2.5			3173		2.516			16		2.512			1954		2.514			5262		2.511			641		2.523			2009
2.506			944		2.52			126		2.506			255		2.521			176		2.517			4122		2.52			126		2.517			1428		2.529			4789
2.512			1954		2.525			1647		2.511			641		2.527			3		2.523			1071		2.525			1647		2.522			5286		2.534			1286
2.517			4122		2.531			2596		2.517			1428		2.533			0		2.528			288		2.531			2596		2.528			610		2.54			4465
2.523			1071		2.536			2434		2.522			5286		2.538			21		2.534			2001		2.536			2434		2.533			1244		2.545			4707
2.528			288		2.542			796		2.528			610		2.544			138		2.539			330		2.542			796		2.539			275		2.551			7075
2.534			2001		2.547			394		2.533			1244		2.549			209		2.545			789		2.547			394		2.544			1243		2.557			1200
2.539			330		2.553			1353		2.539			275		2.555			107		2.55			950		2.553			1353		2.55			1442		2.562			5922
2.545			789		2.559			216		2.544			1243		2.56			284		2.556			1394		2.559			216		2.555			3087		2.568			3371
2.55			950		2.564			3110		2.55			1442		2.566			67		2.561			1942		2.564			3110		2.561			1408		2.573			732
2.556			1394		2.57			628		2.555			3087		2.571			534		2.567			114		2.57			628		2.567			3006		2.579			2494
2.561			1942		2.575			114		2.561			1408		2.577			222		2.573			940		2.575			114		2.572			1040		2.584			719
2.567			114		2.581			2202		2.567			3006		2.583			2		2.578			1579		2.581			2202		2.578			890		2.59			821
2.573			940		2.586			1089		2.572			1040		2.588			234		2.584			77		2.586			1089		2.583			270		2.595			237
2.578			1579		2.592			2310		2.578			890		2.594			2743		2.589			1165		2.592			2310		2.589			3807		2.601			472
2.584			77		2.597			510		2.583			270		2.599			182		2.595			2038		2.597			510		2.594			1610		2.607			661
2.589			1165		2.603			492		2.589			3807		2.605			275		2.6			2122		2.603			492		2.6			949		2.612			230
2.595			2038		2.608			432		2.594			1610		2.61			750		2.606			6590		2.608			432		2.605			805		2.618			270
2.6			2122		2.614			1331		2.6			949		2.616			1581		2.611			2199		2.614			1331		2.611			1904		2.623			872
2.606			6590		2.62			717		2.605			805		2.621			0		2.617			315		2.62			717		2.617			694		2.629			77
2.611			2199		2.625			1256		2.611			1904		2.627			87		2.623			454		2.625			1256		2.622			552		2.634			652
2.617			315		2.631			479		2.617			694		2.633			323		2.628			422		2.631			479		2.628			961		2.64			345
2.623			454		2.636			1553		2.622			552		2.638			1014		2.634			1171		2.636			1553		2.633			4766		2.645			882
2.628			422		2.642			531		2.628			961		2.644			478		2.639			1601		2.642			531		2.639			71		2.651			533
2.634			1171		2.647			2279		2.633			4766		2.649			750		2.645			1683		2.647			2279		2.644			654		2.657			437
2.639			1601		2.653			114		2.639			71		2.655			326		2.65			647		2.653			114		2.65			1831		2.662			1092
2.645			1683		2.658			23		2.644			654		2.66			134		2.656			765		2.658			23		2.655			818		2.668			577
2.65			647		2.664			472		2.65			1831		2.666			1803		2.661			6		2.664			472		2.661			1321		2.673			905
2.656			765		2.67			21		2.655			818		2.671			2307		2.667			178		2.67			21		2.667			369		2.679			2812
2.661			6		2.675			211		2.661			1321		2.677			1749		2.673			44		2.675			211		2.672			378		2.684			1085
2.667			178		2.681			169		2.667			369		2.683			2181		2.678			38		2.681			169		2.678			857		2.69			2370
2.673			44		2.686			73		2.672			378		2.688			843		2.684			0		2.686			73		2.683			711		2.695			294
2.678			38		2.692			162		2.678			857		2.694			392		2.689			0		2.692			162		2.689			154		2.701			429
2.684			0		2.697			1516		2.683			711		2.699			545		2.695			91		2.697			1516		2.694			19		2.706			924
2.689			0		2.703			0		2.689			154		2.705			212		2.7			356		2.703			0		2.7			187		2.712			1944
2.695			91		2.708			221		2.694			19		2.71			640		2.706			226		2.708			221		2.705			0		2.718			2112
2.7			356		2.714			4		2.7			187		2.716			2444		2.711			88		2.714			4		2.711			0		2.723			3441
2.706			226		2.72			1		2.705			0		2.721			290		2.717			0		2.72			1		2.716			46		2.729			3014
2.711			88		2.725			2		2.711			0		2.727			3450		2.723			7		2.725			2		2.722			637		2.734			2120
2.717			0		2.731			27		2.716			46		2.732			2242		2.728			80		2.731			27		2.728			3		2.74			3322
2.723			7		2.736			788		2.722			637		2.738			683		2.734			449		2.736			788		2.733			104		2.745			3978
2.728			80		2.742			4		2.728			3		2.744			850		2.739			6		2.742			4		2.739			22		2.751			4632
2.734			449		2.747			71		2.733			104		2.749			197		2.745			100		2.747			71		2.744			228		2.756			3012
2.739			6		2.753			231		2.739			22		2.755			20		2.75			46		2.753			231		2.75			6		2.762			2100
2.745			100		2.758			98		2.744			228		2.76			214		2.756			228		2.758			98		2.755			100		2.768			955
2.75			46		2.764			172		2.75			6		2.766			676		2.761			178		2.764			172		2.761			124		2.773			1629
2.756			228		2.77			78		2.755			100		2.771			389		2.767			73		2.77			78		2.766			445		2.779			3704
2.761			178		2.775			0		2.761			124		2.777			1104		2.772			453		2.775			0		2.772			1		2.784			1429
2.767			73		2.781			31		2.766			445		2.782			1		2.778			961		2.781			31		2.778			28		2.806			4268
2.772			453		2.808			308		2.772			1		2.805			2751		2.784			120		2.808			308		2.783			286		2.823			5709
2.778			961		2.825			596		2.778			28		2.821			4059		2.806			855		2.825			596		2.805			82		2.84			4125
2.784			120		2.842			840		2.783			286		2.838			1777		2.822			668		2.842			840		2.822			1738		2.856			3301
2.806			855		2.858			617		2.805			82		2.855			1965		2.839			3064		2.858			617		2.839			134		2.873			5684
2.822			668		2.875			3309		2.822			1738		2.871			3020		2.856			539		2.875			3309		2.855			3703		2.89			3639
2.839			3064		2.892			41		2.839			134		2.888			4532		2.872			1742		2.892			41		2.872			489		2.906			5694
2.856			539		2.908			1516		2.855			3703		2.905			2575		2.889			1379		2.908			1516		2.889			1087		2.923			7797
2.872			1742		2.925			1478		2.872			489		2.921			3862		2.906			1224		2.925			1478		2.905			309		2.94			2383
2.889			1379		2.942			3031		2.889			1087		2.938			3001		2.922			1358		2.942			3031		2.922			728		2.956			3868
2.906			1224		2.958			1456		2.905			309		2.955			4129		2.939			963		2.958			1456		2.939			1075		2.973			4127
2.922			1358		2.975			620		2.922			728		2.971			2971		2.956			3434		2.975			620		2.955			657		2.99			3916
2.939			963		2.992			950		2.939			1075		2.988			3051		2.972			2135		2.992			950		2.972			270		3.006			4736
2.956			3434		3.008			839		2.955			657		3.005			1805		2.989			562		3.008			839		2.989			240		3.023			2629
2.972			2135		3.025			902		2.972			270		3.021			2336		3.006			2143		3.025			902		3.005			1799		3.04			5388
2.989			562		3.042			1121		2.989			240		3.038			2962		3.022			1295		3.042			1121		3.022			773		3.056			7533
3.006			2143		3.058			1458		3.005			1799		3.055			3360		3.039			2740		3.058			1458		3.039			2276		3.073			6619
3.022			1295		3.075			5418		3.022			773		3.071			4536		3.056			891		3.075			5418		3.055			903		3.09			6688
3.039			2740		3.092			1761		3.039			2276		3.088			3596		3.072			3170		3.092			1761		3.072			221		3.106			7787
3.056			891		3.108			1100		3.055			903		3.105			2685		3.089			1374		3.108			1100		3.089			310		3.123			3806
3.072			3170		3.125			1986		3.072			221		3.121			3837		3.106			1241		3.125			1986		3.105			695		3.14			4599
3.089			1374		3.142			2329		3.089			310		3.138			4094		3.122			746		3.142			2329		3.122			2195		3.156			2138
3.106			1241		3.158			1830		3.105			695		3.155			9096		3.139			1220		3.158			1830		3.139			85		3.173			6117
3.122			746		3.175			441		3.122			2195		3.171			6916		3.156			1695		3.175			441		3.155			1568		3.19			2281
3.139			1220		3.192			216		3.139			85		3.188			5736		3.172			1271		3.192			216		3.172			244		3.206			3982
3.156			1695		3.208			730		3.155			1568		3.205			5140		3.189			604		3.208			730		3.189			713		3.223			2523
3.172			1271		3.225			215		3.172			244		3.221			8703		3.206			2830		3.225			215		3.205			892		3.24			9143
3.189			604		3.242			426		3.189			713		3.238			11469		3.222			2271		3.242			426		3.222			2026		3.256			4209
3.206			2830		3.258			323		3.205			892		3.255			6710		3.239			1778		3.258			323		3.239			684		3.273			2894
3.222			2271		3.275			173		3.222			2026		3.271			7339		3.256			3867		3.275			173		3.255			1539		3.29			4469
3.239			1778		3.292			839		3.239			684		3.288			12575		3.272			541		3.292			839		3.272			1126		3.306			5626
3.256			3867		3.308			1127		3.255			1539		3.305			11631		3.289			2386		3.308			1127		3.289			846		3.323			7693
3.272			541		3.325			654		3.272			1126		3.321			18210		3.306			1595		3.325			654		3.305			471		3.34			11733
3.289			2386		3.342			1211		3.289			846		3.338			13263		3.322			1538		3.342			1211		3.322			1003		3.356			10873
3.306			1595		3.358			888		3.305			471		3.355			9901		3.339			2398		3.358			888		3.339			946		3.373			12989
3.322			1538		3.375			2251		3.322			1003		3.371			11759		3.356			3156		3.375			2251		3.355			752		3.39			9845
3.339			2398		3.392			1489		3.339			946		3.388			8426		3.372			4816		3.392			1489		3.372			1283		3.406			10974
3.356			3156		3.408			1821		3.355			752		3.405			11055		3.389			5588		3.408			1821		3.389			2531		3.423			14879
3.372			4816		3.425			5133		3.372			1283		3.421			15980		3.406			3265		3.425			5133		3.405			4570		3.44			22078
3.389			5588		3.442			3416		3.389			2531		3.438			18266		3.422			3823		3.442			3416		3.422			4014		3.456			18449
3.406			3265		3.458			2186		3.405			4570		3.455			9666		3.439			6940		3.458			2186		3.439			6814		3.473			21828
3.422			3823		3.475			1610		3.422			4014		3.471			7506		3.456			4036		3.475			1610		3.455			7196		3.49			23004
3.439			6940		3.492			1182		3.439			6814		3.488			13225		3.472			2391		3.492			1182		3.472			1788		3.506			31963
3.456			4036		3.508			1570		3.455			7196		3.505			8568		3.489			5357		3.508			1570		3.489			1722		3.523			40440
3.472			2391		3.525			1822		3.472			1788		3.521			7331		3.506			3387		3.525			1822		3.505			3611		3.54			39316
3.489			5357		3.542			3488		3.489			1722		3.538			7907		3.522			4716		3.542			3488		3.522			3534		3.556			50747
3.506			3387		3.558			5284		3.505			3611		3.555			5804		3.539			6492		3.558			5284		3.539			4847		3.573			85398
3.522			4716		3.575			3374		3.522			3534		3.571			7316		3.556			8970		3.575			3374		3.555			3782		3.59			74078
3.539			6492		3.592			3942		3.539			4847		3.588			6262		3.572			10604		3.592			3942		3.572			7133		3.606			49746
3.556			8970		3.608			6376		3.555			3782		3.605			7114		3.589			14247		3.608			6376		3.589			6829		3.623			29684
3.572			10604		3.625			5679		3.572			7133		3.621			4881		3.606			10467		3.625			5679		3.605			13035		3.64			25388
3.589			14247		3.642			8753		3.589			6829		3.638			6041		3.622			10773		3.642			8753		3.622			12127		3.656			13152
3.606			10467		3.658			3322		3.605			13035		3.655			2537		3.639			14366		3.658			3322		3.639			7404		3.673			11198
3.622			10773		3.675			3319		3.622			12127		3.671			2755		3.656			9729		3.675			3319		3.655			6773		3.69			11143
3.639			14366		3.692			3178		3.639			7404		3.688			4461		3.672			10871		3.692			3178		3.672			8929		3.706			7052
3.656			9729		3.708			1659		3.655			6773		3.705			1543		3.689			6491		3.708			1659		3.689			18807		3.723			5745
3.672			10871		3.725			1566		3.672			8929		3.721			1551		3.706			7799		3.725			1566		3.705			12233		3.74			6506
3.689			6491		3.742			4950		3.689			18807		3.738			1961		3.722			9255		3.742			4950		3.722			8428		3.756			5638
3.706			7799		3.758			2613		3.705			12233		3.755			2470		3.739			6496		3.758			2613		3.739			6287		3.773			1449
3.722			9255		3.775			2385		3.722			8428		3.771			663		3.756			8075		3.775			2385		3.755			5913		3.79			1268
3.739			6496		3.792			882		3.739			6287		3.788			1840		3.772			3573		3.792			882		3.772			885		3.806			2974
3.756			8075		3.808			1108		3.755			5913		3.805			1693		3.789			1885		3.808			1108		3.789			3587		3.823			2611
3.772			3573		3.825			3321		3.772			885		3.821			1188		3.806			3997		3.825			3321		3.805			890		3.84			2339
3.789			1885		3.842			1648		3.789			3587		3.838			298		3.822			2420		3.842			1648		3.822			1090		3.856			1102
3.806			3997		3.858			1372		3.805			890		3.855			757		3.839			4749		3.858			1372		3.839			814		3.873			2481
3.822			2420		3.875			2802		3.822			1090		3.871			403		3.856			4290		3.875			2802		3.855			1264		3.89			2988
3.839			4749		3.892			855		3.839			814		3.888			1486		3.872			1262		3.892			855		3.872			622		3.906			1458
3.856			4290		3.908			791		3.855			1264		3.905			272		3.889			1620		3.908			791		3.889			2938		3.923			1826
3.872			1262		3.925			394		3.872			622		3.921			2720		3.906			1907		3.925			394		3.905			765		3.94			5608
3.889			1620		3.942			1875		3.889			2938		3.938			383		3.922			1368		3.942			1875		3.922			598		3.956			3215
3.906			1907		3.958			434		3.905			765		3.955			387		3.939			580		3.958			434		3.939			1048		3.973			1082
3.922			1368		3.975			1557		3.922			598		3.971			1296		3.956			1830		3.975			1557		3.955			1854		3.99			1232
3.939			580		3.992			129		3.939			1048		3.988			1816		3.972			108		3.992			129		3.972			714		4.006			997
3.956			1830		4.008			749		3.955			1854		4.005			619		3.989			2582		4.008			749		3.989			730		4.023			827
3.972			108		4.025			20		3.972			714		4.021			513		4.006			3204		4.025			20		4.005			452		4.04			3255
3.989			2582		4.042			1211		3.989			730		4.038			776		4.022			692		4.042			1211		4.022			773		4.056			3441
4.006			3204		4.058			747		4.005			452		4.055			818		4.039			457		4.058			747		4.039			462		4.073			3531
4.022			692		4.075			764		4.022			773		4.071			661		4.056			576		4.075			764		4.055			646		4.09			3635
4.039			457		4.092			189		4.039			462		4.088			933		4.072			1288		4.092			189		4.072			530		4.106			2928
4.056			576		4.108			635		4.055			646		4.105			504		4.089			685		4.108			635		4.089			285		4.123			6010
4.072			1288		4.125			1337		4.072			530		4.121			700		4.106			306		4.125			1337		4.105			480		4.14			3560
4.089			685		4.142			273		4.089			285		4.138			756		4.122			1027		4.142			273		4.122			479		4.156			3293
4.106			306		4.158			127		4.105			480		4.155			463		4.139			564		4.158			127		4.139			393		4.173			3013
4.122			1027		4.175			172		4.122			479		4.171			837		4.156			178		4.175			172		4.155			1217		4.19			2846
4.139			564		4.192			1141		4.139			393		4.188			933		4.172			640		4.192			1141		4.172			386		4.206			2758
4.156			178		4.208			889		4.155			1217		4.205			596		4.189			394		4.208			889		4.189			314		4.223			2950
4.172			640		4.225			709		4.172			386		4.221			746		4.206			502		4.225			709		4.205			324		4.24			3184
4.189			394		4.242			59		4.189			314		4.238			1464		4.222			848		4.242			59		4.222			1354		4.256			2371
4.206			502		4.258			669		4.205			324		4.255			795		4.239			601		4.258			669		4.239			228		4.273			2360
4.222			848		4.275			82		4.222			1354		4.271			659		4.256			77		4.275			82		4.255			769		4.29			3991
4.239			601		4.292			69		4.239			228		4.288			928		4.272			1332		4.292			69		4.272			491		4.306			3770
4.256			77		4.308			775		4.255			769		4.305			2390		4.289			748		4.308			775		4.289			775		4.323			2860
4.272			1332		4.325			1025		4.272			491		4.321			734		4.306			158		4.325			1025		4.305			588		4.34			4124
4.289			748		4.342			30		4.289			775		4.338			222		4.322			101		4.342			30		4.322			1120		4.356			3873
4.306			158		4.358			58		4.305			588		4.355			713		4.339			36		4.358			58		4.339			512		4.373			4543
4.322			101		4.375			68		4.322			1120		4.371			1104		4.356			2033		4.375			68		4.355			396		4.39			2667
4.339			36		4.392			496		4.339			512		4.388			1459		4.372			19		4.392			496		4.372			285		4.406			2709
4.356			2033		4.408			118		4.355			396		4.405			648		4.389			2900		4.408			118		4.389			1323		4.423			3126
4.372			19		4.425			581		4.372			285		4.421			540		4.406			16		4.425			581		4.405			430		4.44			2977
4.389			2900		4.442			73		4.389			1323		4.438			1515		4.422			239		4.442			73		4.422			468		4.456			2999
4.406			16		4.458			359		4.405			430		4.455			866		4.439			16		4.458			359		4.439			107		4.473			2537
4.422			239		4.475			290		4.422			468		4.471			384		4.456			23		4.475			290		4.455			271		4.49			2993
4.439			16		4.492			228		4.439			107		4.488			519		4.472			233		4.492			228		4.472			194		0.056				2651
4.456			23		0.052				0	4.455			271		0.051				333	4.489			88		0.061				18	4.489			823		0.073				1769
4.472			233		0.068				0	4.472			194		0.068				178	0.061				0	0.077				0	0.061				12	0.089				1035
4.489			88		0.085				1	4.489			823		0.084				560	0.077				0	0.094				1	0.077				0	0.106				800
0.052				62	0.102				2	0.052				0	0.101				254	0.094				0	0.111				0	0.094				2	0.123				1034
0.068				8	0.118				0	0.068				0	0.118				592	0.111				0	0.127				0	0.111				0	0.139				1551
0.085				0	0.135				0	0.085				0	0.134				644	0.127				0	0.144				0	0.127				0	0.156				608
0.102				0	0.152				0	0.102				0	0.151				79	0.144				0	0.161				1	0.144				0	0.173				1338
0.118				0	0.168				0	0.118				0	0.168				208	0.161				0	0.177				0	0.161				0	0.189				918
0.135				5	0.185				0	0.135				0	0.184				257	0.177				0	0.194				0	0.177				1	0.206				1066
0.152				0	0.202				0	0.152				0	0.201				226	0.194				0	0.211				1	0.194				104	0.223				2130
0.168				0	0.218				0	0.168				0	0.218				348	0.211				0	0.227				0	0.211				0	0.239				952
0.185				0	0.235				0	0.185				3	0.234				241	0.227				7	0.244				0	0.227				0	0.256				1481
0.202				0	0.252				454	0.202				0	0.251				212	0.244				0	0.261				0	0.244				1	0.273				1277
0.218				0	0.268				0	0.218				0	0.268				690	0.261				0	0.277				126	0.261				5	0.289				727
0.235				1	0.285				0	0.235				0	0.284				745	0.277				3	0.294				1	0.277				0	0.306				159
0.252				117	0.302				1	0.252				1	0.301				475	0.294				194	0.311				1	0.294				0	0.323				183
0.268				0	0.318				7	0.268				8	0.318				971	0.311				0	0.327				2	0.311				42	0.339				361
0.285				172	0.335				0	0.285				0	0.334				855	0.327				0	0.344				0	0.327				1	0.356				227
0.302				179	0.352				91	0.302				0	0.351				965	0.344				4	0.361				10	0.344				3	0.373				308
0.318				0	0.368				0	0.318				0	0.368				1395	0.361				0	0.377				0	0.361				5	0.389				1518
0.335				0	0.385				0	0.335				0	0.384				262	0.377				0	0.394				0	0.377				0	0.406				99
0.352				1	0.402				69	0.352				18	0.401				635	0.394				1	0.411				0	0.394				139	0.423				975
0.368				0	0.418				1	0.368				7	0.418				265	0.411				0	0.427				0	0.411				207	0.439				1539
0.385				0	0.435				4	0.385				0	0.434				360	0.427				0	0.444				0	0.427				0	0.456				418
0.402				91	0.452				1	0.402				0	0.451				667	0.444				0	0.461				0	0.444				0	0.473				690
0.418				0	0.468				1	0.418				2	0.468				503	0.461				116	0.477				208	0.461				0	0.489				422
0.435				5	0.485				0	0.435				0	0.484				1434	0.477				2	0.494				0	0.477				1	0.506				318
0.452				0	0.502				0	0.452				0	0.501				1156	0.494				9	0.511				0	0.494				1	0.523				551
0.468				0	0.518				0	0.468				0	0.518				1466	0.511				0	0.527				0	0.511				0	0.539				8
0.485				0	0.535				1	0.485				278	0.534				1853	0.527				0	0.544				0	0.527				4	0.556				438
0.502				0	0.552				0	0.502				0	0.551				1446	0.544				0	0.561				0	0.544				24	0.573				555
0.518				1	0.568				11	0.518				0	0.568				1711	0.561				0	0.577				5	0.561				115	0.589				3187
0.535				7	0.585				0	0.535				1	0.584				2440	0.577				0	0.594				0	0.577				0	0.606				1701
0.552				0	0.602				2	0.552				54	0.601				2227	0.594				10	0.611				4	0.594				0	0.623				1564
0.568				0	0.618				11	0.568				0	0.618				1639	0.611				0	0.627				2	0.611				0	0.639				1549
0.585				0	0.635				373	0.585				0	0.634				988	0.627				0	0.644				0	0.627				0	0.656				2530
0.602				0	0.652				0	0.602				2	0.651				861	0.644				0	0.661				0	0.644				71	0.673				2705
0.618				1	0.668				1	0.618				40	0.668				1228	0.661				0	0.677				0	0.661				0	0.689				4026
0.635				12	0.685				1	0.635				9	0.684				1498	0.677				0	0.694				1	0.677				1	0.706				6995
0.652				0	0.702				0	0.652				0	0.701				3300	0.694				0	0.711				3	0.694				1	0.723				3833
0.668				2	0.718				15	0.668				0	0.718				1036	0.711				0	0.727				0	0.711				0	0.739				4653
0.685				10	0.735				1	0.685				0	0.734				559	0.727				71	0.744				3	0.727				0	0.756				6312
0.702				0	0.752				0	0.702				31	0.751				962	0.744				0	0.761				581	0.744				1	0.773				2740
0.718				0	0.768				0	0.718				337	0.768				308	0.761				0	0.777				0	0.761				1	0.789				2577
0.735				1	0.785				0	0.735				1	0.784				349	0.777				476	0.794				0	0.777				0	0.806				1497
0.752				0	0.802				260	0.752				0	0.801				2803	0.794				1231	0.811				119	0.794				0	0.823				3312
0.768				7	0.818				0	0.768				0	0.818				864	0.811				0	0.827				0	0.811				11	0.839				1633
0.785				0	0.835				0	0.785				0	0.834				153	0.827				10	0.844				17	0.827				0	0.856				5083
0.802				1	0.852				1	0.802				0	0.851				638	0.844				0	0.861				0	0.844				252	0.873				4071
0.818				4	0.868				3	0.818				0	0.868				1261	0.861				0	0.877				0	0.861				0	0.889				1864
0.835				0	0.885				0	0.835				0	0.884				894	0.877				149	0.894				13	0.877				221	0.906				2322
0.852				1	0.902				0	0.852				156	0.901				2615	0.894				0	0.911				0	0.894				0	0.923				1870
0.868				0	0.918				4	0.868				0	0.918				168	0.911				0	0.927				0	0.911				0	0.939				3530
0.885				2	0.935				0	0.885				0	0.934				816	0.927				183	0.944				0	0.927				0	0.956				3192
0.902				5	0.952				0	0.902				224	0.951				4506	0.944				0	0.961				0	0.944				0	0.973				2885
0.918				0	0.968				0	0.918				0	0.968				2172	0.961				6	0.977				0	0.961				3	0.989				1966
0.935				0	0.985				1743	0.935				1	0.984				6365	0.977				0	0.994				2	0.977				0	1.006				2088
0.952				0	1.002				0	0.952				0	1.001				12321	0.994				1	1.011				3	0.994				1	1.023				1315
0.968				0	1.018				0	0.968				0	1.018				9436	1.011				0	1.027				0	1.011				54	1.045				713
0.985				0	1.035				0	0.985				0	1.034				11185	1.027				0	1.05				0	1.027				0	1.05				708
1.002				0	1.057				261	1.002				0	1.057				1731	1.05				0	1.055				0	1.05				0	1.056				845
1.018				0	1.063				0	1.018				0	1.062				1660	1.055				1	1.061				92	1.055				0	1.062				432
1.035				0	1.068				0	1.035				0	1.068				1859	1.061				693	1.066				2255	1.061				1	1.067				258
1.057				1	1.074				12	1.057				0	1.073				2997	1.066				1274	1.072				9101	1.066				1159	1.073				325
1.063				0	1.079				549	1.063				0	1.079				1156	1.072				384	1.077				12798	1.072				338	1.078				185
1.068				0	1.085				47	1.068				0	1.084				2502	1.077				127	1.083				2718	1.077				535	1.084				65
1.074				0	1.09				161	1.074				2208	1.09				373	1.083				1254	1.089				14760	1.083				130	1.089				2963
1.079				155	1.096				329	1.079				15	1.095				1568	1.089				176	1.094				9788	1.089				69	1.095				26
1.085				420	1.102				201	1.085				95	1.101				2243	1.094				949	1.1				7984	1.094				1344	1.1				403
1.09				73	1.107				203	1.09				186	1.107				286	1.1				111	1.105				13026	1.1				132	1.106				299
1.096				205	1.113				302	1.096				132	1.112				1367	1.105				27	1.111				7834	1.105				2143	1.112				512
1.102				186	1.118				399	1.102				135	1.118				1117	1.111				15	1.116				5544	1.111				241	1.117				763
1.107				265	1.124				395	1.107				44	1.123				75	1.116				40	1.122				6287	1.116				90	1.123				443
1.113				29	1.129				25	1.113				288	1.129				952	1.122				273	1.127				7948	1.122				398	1.128				233
1.118				80	1.135				202	1.118				230	1.134				1326	1.127				396	1.133				7271	1.127				50	1.134				402
1.124				18	1.14				56	1.124				1	1.14				278	1.133				519	1.139				1780	1.133				96	1.139				2624
1.129				216	1.146				227	1.129				63	1.145				81	1.139				287	1.144				3219	1.139				141	1.145				597
1.135				189	1.152				372	1.135				0	1.151				544	1.144				0	1.15				2189	1.144				369	1.15				141
1.14				180	1.157				816	1.14				60	1.156				132	1.15				7	1.155				3824	1.15				531	1.156				1352
1.146				149	1.163				3217	1.146				780	1.162				1267	1.155				8	1.161				1773	1.155				248	1.162				422
1.152				17	1.168				2024	1.152				0	1.168				699	1.161				800	1.166				1947	1.161				28	1.167				662
1.157				59	1.174				2700	1.157				45	1.173				230	1.166				297	1.172				4264	1.166				415	1.173				863
1.163				104	1.179				2124	1.163				276	1.179				380	1.172				81	1.177				647	1.172				457	1.178				521
1.168				1051	1.185				1451	1.168				1068	1.184				371	1.177				110	1.183				1829	1.177				68	1.184				210
1.174				1709	1.19				6571	1.174				380	1.19				494	1.183				0	1.188				778	1.183				145	1.189				492
1.179				335	1.196				1779	1.179				25	1.195				468	1.188				5	1.194				3278	1.188				835	1.195				926
1.185				242	1.202				12362	1.185				2	1.201				214	1.194				4	1.2				2478	1.194				788	1.2				421
1.19				137	1.207				10609	1.19				46	1.206				389	1.2				15	1.205				38	1.2				63	1.206				1789
1.196				588	1.213				10560	1.196				81	1.212				52	1.205				11	1.211				657	1.205				582	1.211				352
1.202				34	1.218				7512	1.202				21	1.218				184	1.211				0	1.216				64	1.211				303	1.217				792
1.207				122	1.224				9656	1.207				291	1.223				545	1.216				12	1.222				1	1.216				63	1.223				649
1.213				202	1.229				9552	1.213				325	1.229				94	1.222				101	1.227				610	1.222				82	1.228				262
1.218				447	1.235				6847	1.218				264	1.234				1532	1.227				0	1.233				24	1.227				121	1.234				735
1.224				15	1.24				4310	1.224				59	1.24				193	1.233				12	1.238				0	1.233				546	1.239				1929
1.229				240	1.246				13045	1.229				100	1.245				505	1.238				0	1.244				323	1.238				235	1.245				2139
1.235				316	1.251				6042	1.235				25	1.251				131	1.244				132	1.25				1234	1.244				363	1.25				1215
1.24				0	1.257				13176	1.24				49	1.256				728	1.25				1	1.255				348	1.25				106	1.256				2408
1.246				49	1.263				6161	1.246				135	1.262				78	1.255				4	1.261				0	1.255				120	1.261				910
1.251				7	1.268				6625	1.251				63	1.268				344	1.261				220	1.266				101	1.261				55	1.267				1365
1.257				101	1.274				6444	1.257				172	1.273				370	1.266				68	1.272				494	1.266				679	1.273				1738
1.263				304	1.279				8435	1.263				339	1.279				465	1.272				16	1.277				349	1.272				53	1.278				606
1.268				109	1.285				7178	1.268				0	1.284				152	1.277				76	1.283				165	1.277				437	1.284				459
1.274				10	1.29				6005	1.274				160	1.29				383	1.283				1	1.288				2663	1.283				45	1.289				1666
1.279				369	1.296				6662	1.279				79	1.295				51	1.288				130	1.294				52	1.288				20	1.295				884
1.285				55	1.301				8472	1.285				386	1.301				692	1.294				161	1.3				0	1.294				114	1.3				3014
1.29				203	1.307				4693	1.29				0	1.306				45	1.3				1	1.305				62	1.3				887	1.306				818
1.296				4	1.313				4633	1.296				9	1.312				6	1.305				16	1.311				584	1.305				914	1.311				1752
1.301				103	1.318				11312	1.301				45	1.318				86	1.311				300	1.316				72	1.311				1618	1.317				2140
1.307				0	1.324				4050	1.307				71	1.323				70	1.316				0	1.322				0	1.316				279	1.323				595
1.313				102	1.329				10395	1.313				109	1.329				56	1.322				0	1.327				0	1.322				328	1.328				455
1.318				59	1.335				4935	1.318				349	1.334				476	1.327				1	1.333				5	1.327				344	1.334				922
1.324				371	1.34				6378	1.324				92	1.34				17	1.333				0	1.338				0	1.333				127	1.339				335
1.329				148	1.346				5976	1.329				278	1.345				519	1.338				18	1.344				370	1.338				666	1.345				2504
1.335				67	1.351				2138	1.335				21	1.351				1322	1.344				280	1.35				0	1.344				770	1.35				623
1.34				38	1.357				4648	1.34				183	1.356				245	1.35				569	1.355				718	1.35				233	1.356				366
1.346				3	1.363				4994	1.346				77	1.362				294	1.355				0	1.361				0	1.355				360	1.361				2242
1.351				114	1.368				1222	1.351				512	1.367				50	1.361				110	1.366				0	1.361				19	1.367				1272
1.357				141	1.374				2688	1.357				58	1.373				28	1.366				145	1.372				0	1.366				404	1.373				1523
1.363				0	1.379				1309	1.363				76	1.379				79	1.372				59	1.377				2325	1.372				4	1.378				1252
1.368				2	1.385				2007	1.368				107	1.384				37	1.377				3	1.383				1	1.377				42	1.384				493
1.374				2	1.39				0	1.374				45	1.39				307	1.383				170	1.388				3	1.383				751	1.389				1306
1.379				0	1.396				1139	1.379				83	1.395				135	1.388				27	1.394				513	1.388				202	1.395				511
1.385				8	1.401				213	1.385				82	1.401				54	1.394				355	1.399				60	1.394				38	1.4				1660
1.39				61	1.407				0	1.39				141	1.406				267	1.399				454	1.405				501	1.399				107	1.406				672
1.396				22	1.413				735	1.396				8	1.412				431	1.405				486	1.411				4	1.405				300	1.411				136
1.401				51	1.418				73	1.401				39	1.417				1033	1.411				125	1.416				1520	1.411				363	1.417				679
1.407				50	1.424				1546	1.407				309	1.423				715	1.416				158	1.422				313	1.416				157	1.422				344
1.413				0	1.429				5	1.413				5	1.429				86	1.422				429	1.427				286	1.422				879	1.428				239
1.418				5	1.435				33	1.418				43	1.434				128	1.427				592	1.433				764	1.427				122	1.434				260
1.424				220	1.44				847	1.424				32	1.44				55	1.433				1503	1.438				499	1.433				189	1.439				610
1.429				7	1.446				14	1.429				241	1.445				79	1.438				1747	1.444				1829	1.438				238	1.445				1769
1.435				356	1.451				251	1.435				43	1.451				650	1.444				4305	1.449				703	1.444				371	1.45				260
1.44				0	1.457				14	1.44				585	1.456				112	1.449				1576	1.455				1213	1.449				634	1.456				482
1.446				32	1.462				2	1.446				665	1.462				197	1.455				2558	1.461				169	1.455				79	1.461				70
1.451				1	1.468				1	1.451				40	1.467				58	1.461				3112	1.466				186	1.461				62	1.467				777
1.457				610	1.474				12	1.457				47	1.473				105	1.466				2735	1.472				48	1.466				370	1.472				658
1.462				121	1.479				44	1.462				48	1.479				1072	1.472				2378	1.477				1745	1.472				392	1.478				1304
1.468				45	1.485				309	1.468				1132	1.484				68	1.477				1450	1.483				428	1.477				2082	1.484				1059
1.474				4	1.49				9	1.474				23	1.49				128	1.483				4429	1.488				39	1.483				9	1.489				524
1.479				0	1.496				25	1.479				122	1.495				454	1.488				4169	1.494				335	1.488				32	1.495				646
1.485				222	1.501				270	1.485				692	1.501				102	1.494				3308	1.499				812	1.494				4	1.5				977
1.49				0	1.507				0	1.49				201	1.506				656	1.499				5768	1.505				330	1.499				165	1.506				1940
1.496				0	1.512				3	1.496				156	1.512				96	1.505				972	1.511				1076	1.505				297	1.511				721
1.501				151	1.518				0	1.501				16	1.517				2377	1.511				1181	1.516				1117	1.511				111	1.517				846
1.507				7	1.524				3	1.507				64	1.523				492	1.516				2544	1.522				1382	1.516				9	1.522				212
1.512				192	1.529				392	1.512				126	1.529				310	1.522				2970	1.527				612	1.522				605	1.528				740
1.518				0	1.535				0	1.518				563	1.534				443	1.527				3437	1.533				106	1.527				154	1.534				648
1.524				0	1.54				28	1.524				34	1.54				402	1.533				1034	1.538				67	1.533				62	1.539				762
1.529				342	1.546				45	1.529				137	1.545				8	1.538				1834	1.544				1488	1.538				79	1.545				173
1.535				1	1.551				5	1.535				24	1.551				1285	1.544				614	1.549				4	1.544				136	1.55				658
1.54				73	1.557				40	1.54				98	1.556				336	1.549				2438	1.555				568	1.549				5	1.556				130
1.546				36	1.562				1	1.546				532	1.562				273	1.555				1422	1.561				415	1.555				160	1.561				796
1.551				4	1.568				159	1.551				325	1.567				488	1.561				1288	1.566				185	1.561				72	1.567				617
1.557				0	1.574				863	1.557				286	1.573				62	1.566				1151	1.572				813	1.566				81	1.572				563
1.562				46	1.579				0	1.562				41	1.578				236	1.572				1148	1.577				39	1.572				18	1.578				508
1.568				1	1.585				0	1.568				48	1.584				72	1.577				27	1.583				0	1.577				637	1.584				548
1.574				13	1.59				1	1.574				6	1.59				52	1.583				3296	1.588				539	1.583				13	1.589				264
1.579				6	1.596				243	1.579				103	1.595				1784	1.588				456	1.594				1	1.588				66	1.595				293
1.585				2	1.601				116	1.585				145	1.601				314	1.594				2819	1.599				2	1.594				4	1.6				1549
1.59				0	1.607				2	1.59				117	1.606				250	1.599				4441	1.605				120	1.599				577	1.606				985
1.596				376	1.612				3	1.596				455	1.612				71	1.605				746	1.61				479	1.605				38	1.611				897
1.601				3	1.618				316	1.601				143	1.617				347	1.61				135	1.616				0	1.61				76	1.617				565
1.607				8	1.624				1	1.607				116	1.623				623	1.616				383	1.622				0	1.616				259	1.622				247
1.612				192	1.629				1997	1.612				83	1.628				1971	1.622				39	1.627				580	1.622				183	1.628				139
1.618				10	1.635				0	1.618				0	1.634				207	1.627				207	1.633				1372	1.627				0	1.633				1151
1.624				397	1.64				1740	1.624				56	1.64				83	1.633				609	1.638				3180	1.633				129	1.639				199
1.629				0	1.646				299	1.629				121	1.645				101	1.638				242	1.644				1	1.638				429	1.645				1025
1.635				1	1.651				42	1.635				141	1.651				607	1.644				109	1.649				0	1.644				573	1.65				590
1.64				330	1.657				787	1.64				112	1.656				170	1.649				335	1.655				9	1.649				120	1.656				401
1.646				157	1.662				1138	1.646				441	1.662				139	1.655				20	1.66				0	1.655				361	1.661				268
1.651				111	1.668				22	1.651				31	1.667				89	1.66				2	1.666				78	1.66				2	1.667				668
1.657				509	1.673				646	1.657				7	1.673				377	1.666				91	1.672				84	1.666				81	1.672				260
1.662				3903	1.679				1	1.662				8	1.678				87	1.672				400	1.677				89	1.672				138	1.678				2333
1.668				987	1.685				1193	1.668				753	1.684				94	1.677				187	1.683				575	1.677				6	1.683				1664
1.673				2121	1.69				303	1.673				264	1.69				138	1.683				332	1.688				316	1.683				49	1.689				255
1.679				2903	1.696				409	1.679				13	1.695				175	1.688				423	1.694				627	1.688				14	1.695				359
1.685				1609	1.701				741	1.685				564	1.701				289	1.694				0	1.699				97	1.694				2	1.7				2151
1.69				3087	1.707				457	1.69				32	1.706				52	1.699				69	1.705				74	1.699				148	1.706				951
1.696				1058	1.712				173	1.696				157	1.712				187	1.705				0	1.71				44	1.705				52	1.711				1062
1.701				2763	1.718				452	1.701				34	1.717				310	1.71				824	1.716				203	1.71				234	1.717				2873
1.707				1484	1.723				31	1.707				260	1.723				135	1.716				141	1.722				99	1.716				72	1.722				339
1.712				1955	1.729				465	1.712				2167	1.728				158	1.722				369	1.727				3	1.722				54	1.728				1500
1.718				615	1.735				1	1.718				141	1.734				479	1.727				55	1.733				85	1.727				25	1.733				121
1.723				1176	1.74				539	1.723				0	1.74				88	1.733				501	1.738				57	1.733				494	1.739				891
1.729				786	1.746				582	1.729				14	1.745				5	1.738				54	1.744				0	1.738				2	1.745				683
1.735				874	1.751				25	1.735				86	1.751				102	1.744				186	1.749				2052	1.744				9	1.75				567
1.74				2296	1.757				590	1.74				84	1.756				195	1.749				33	1.755				12	1.749				3	1.756				761
1.746				306	1.762				350	1.746				53	1.762				1927	1.755				390	1.76				11	1.755				371	1.761				1819
1.751				1637	1.768				224	1.751				24	1.767				361	1.76				51	1.766				86	1.76				499	1.767				1386
1.757				1912	1.773				460	1.757				59	1.773				206	1.766				0	1.771				271	1.766				68	1.772				360
1.762				1448	1.779				118	1.762				304	1.778				478	1.771				199	1.777				372	1.771				729	1.778				511
1.768				718	1.785				58	1.768				797	1.784				48	1.777				698	1.783				215	1.777				75	1.783				234
1.773				5	1.79				335	1.773				43	1.789				126	1.783				1169	1.788				362	1.783				79	1.789				2255
1.779				2766	1.796				1268	1.779				4	1.795				59	1.788				22	1.794				94	1.788				96	1.794				1042
1.785				557	1.801				186	1.785				252	1.801				207	1.794				61	1.799				497	1.794				805	1.8				913
1.79				731	1.807				13	1.79				26	1.806				131	1.799				3	1.805				237	1.799				28	1.806				175
1.796				2023	1.812				3	1.796				39	1.812				59	1.805				81	1.81				313	1.805				6	1.811				518
1.801				2052	1.818				556	1.801				59	1.817				302	1.81				39	1.816				485	1.81				285	1.817				554
1.807				661	1.823				280	1.807				1	1.823				207	1.816				299	1.821				0	1.816				592	1.822				189
1.812				1816	1.829				305	1.812				245	1.828				183	1.821				270	1.827				31	1.821				45	1.828				483
1.818				3100	1.835				364	1.818				416	1.834				196	1.827				664	1.833				3	1.827				318	1.833				964
1.823				1890	1.84				497	1.823				1	1.839				684	1.833				183	1.838				157	1.833				3	1.839				491
1.829				207	1.846				53	1.829				116	1.845				137	1.838				13	1.844				188	1.838				197	1.844				199
1.835				2357	1.851				241	1.835				55	1.851				917	1.844				39	1.849				92	1.844				64	1.85				348
1.84				1866	1.857				2194	1.84				21	1.856				358	1.849				164	1.855				45	1.849				98	1.856				493
1.846				1066	1.862				1	1.846				278	1.862				372	1.855				3	1.86				1	1.855				9	1.861				813
1.851				1917	1.868				12	1.851				2	1.867				355	1.86				81	1.866				775	1.86				82	1.867				787
1.857				109	1.873				0	1.857				546	1.873				391	1.866				59	1.871				22	1.866				275	1.872				668
1.862				423	1.879				28	1.862				107	1.878				155	1.871				92	1.877				0	1.871				3	1.878				1567
1.868				451	1.884				5	1.868				57	1.884				208	1.877				22	1.883				25	1.877				5	1.883				493
1.873				507	1.89				528	1.873				273	1.889				523	1.883				4	1.888				613	1.883				300	1.889				339
1.879				649	1.896				0	1.879				669	1.895				1365	1.888				23	1.894				3	1.888				167	1.894				798
1.884				472	1.901				1	1.884				5	1.901				578	1.894				555	1.899				692	1.894				34	1.9				585
1.89				1532	1.907				2	1.89				122	1.906				86	1.899				81	1.905				323	1.899				22	1.906				843
1.896				235	1.912				179	1.896				64	1.912				385	1.905				205	1.91				1488	1.905				669	1.911				45
1.901				486	1.918				3	1.901				129	1.917				190	1.91				395	1.916				363	1.91				0	1.917				459
1.907				474	1.923				3604	1.907				25	1.923				106	1.916				3	1.921				2	1.916				93	1.922				1963
1.912				0	1.929				500	1.912				2	1.928				2086	1.921				110	1.927				383	1.921				1	1.928				787
1.918				3	1.934				27	1.918				36	1.934				66	1.927				2	1.933				1	1.927				67	1.933				463
1.923				150	1.94				25	1.923				52	1.939				282	1.933				0	1.938				33	1.933				55	1.939				1297
1.929				538	1.946				383	1.929				166	1.945				275	1.938				419	1.944				0	1.938				57	1.944				531
1.934				43	1.951				2	1.934				35	1.95				265	1.944				192	1.949				0	1.944				660	1.95				455
1.94				21	1.957				112	1.94				3	1.956				1650	1.949				127	1.955				0	1.949				734	1.956				826
1.946				1000	1.962				6	1.946				0	1.962				84	1.955				0	1.96				81	1.955				704	1.961				564
1.951				0	1.968				354	1.951				243	1.967				247	1.96				12	1.966				117	1.96				1809	1.967				891
1.957				8	1.973				21	1.957				465	1.973				1365	1.966				0	1.971				27	1.966				460	1.972				759
1.962				558	1.979				17	1.962				687	1.978				69	1.971				42	1.977				9	1.971				57	1.978				621
1.968				30	1.984				798	1.968				1001	1.984				1236	1.977				128	1.982				3	1.977				4	1.983				540
1.973				2254	1.99				1	1.973				620	1.989				337	1.982				15	1.988				24	1.982				21	1.989				3160
1.979				1	1.996				13	1.979				547	1.995				122	1.988				249	1.994				14	1.988				505	1.994				420
1.984				81	2.001				144	1.984				36	2				360	1.994				9	1.999				229	1.994				2	2				292
1.99				13	2.007				84	1.99				113	2.006				1032	1.999				1513	2.005				3	1.999				188	2.005				1064
1.996				286	2.012				2	1.996				33	2.012				338	2.005				0	2.01				87	2.005				293	2.011				935
2.001				284	2.018				54	2.001				111	2.017				835	2.01				11	2.016				55	2.01				100	2.017				837
2.007				3	2.023				123	2.007				839	2.023				4435	2.016				202	2.021				0	2.016				168	2.022				1564
2.012				29	2.029				1978	2.012				3	2.028				1177	2.021				16	2.027				292	2.021				0	2.028				1126
2.018				82	2.034				99	2.018				3	2.034				2413	2.027				0	2.032				3226	2.027				176	2.033				760
2.023				685	2.04				213	2.023				624	2.039				1139	2.032				43	2.038				0	2.032				502	2.039				559
2.029				48	2.046				8	2.029				423	2.045				3222	2.038				975	2.044				152	2.038				241	2.044				1812
2.034				21	2.051				279	2.034				490	2.05				1042	2.044				188	2.049				284	2.044				367	2.05				581
2.04				6	2.057				14	2.04				1	2.056				2766	2.049				192	2.055				2000	2.049				406	2.055				1131
2.046				721	2.062				2142	2.046				13	2.062				3168	2.055				1	2.06				2	2.055				34	2.061				510
2.051				215	2.068				9	2.051				184	2.067				2111	2.06				529	2.066				1	2.06				48	2.067				500
2.057				168	2.073				540	2.057				14	2.073				966	2.066				81	2.071				16	2.066				518	2.072				233
2.062				4	2.079				349	2.062				0	2.078				3659	2.071				248	2.077				10	2.071				68	2.078				1239
2.068				0	2.084				546	2.068				149	2.084				1531	2.077				0	2.082				772	2.077				71	2.083				1661
2.073				65	2.09				181	2.073				13	2.089				704	2.082				9	2.088				25	2.082				88	2.089				2587
2.079				228	2.095				5	2.079				262	2.095				1195	2.088				82	2.094				93	2.088				414	2.094				1032
2.084				59	2.101				69	2.084				232	2.1				306	2.094				58	2.099				24	2.094				25	2.1				5355
2.09				1668	2.107				57	2.09				425	2.106				2856	2.099				0	2.105				36	2.099				51	2.105				1762
2.095				0	2.112				4	2.095				10	2.112				1337	2.105				14	2.11				0	2.105				1	2.111				1435
2.101				46	2.118				32	2.101				79	2.117				1968	2.11				346	2.116				1	2.11				882	2.117				4383
2.107				9	2.123				64	2.107				1	2.123				1792	2.116				0	2.121				0	2.116				256	2.122				1635
2.112				466	2.129				69	2.112				517	2.128				4621	2.121				59	2.127				214	2.121				591	2.128				5208
2.118				1960	2.134				17	2.118				20	2.134				2477	2.127				33	2.132				819	2.127				290	2.133				1184
2.123				13	2.14				7	2.123				1	2.139				1410	2.132				205	2.138				87	2.132				1683	2.139				3309
2.129				291	2.145				82	2.129				17	2.145				2375	2.138				8	2.144				373	2.138				46	2.144				1778
2.134				27	2.151				128	2.134				27	2.15				3648	2.144				2747	2.149				3	2.144				0	2.15				3191
2.14				130	2.157				383	2.14				109	2.156				5313	2.149				21	2.155				18	2.149				237	2.155				3081
2.145				51	2.162				94	2.145				51	2.161				2751	2.155				7	2.16				15	2.155				270	2.161				3497
2.151				255	2.168				9	2.151				640	2.167				516	2.16				2271	2.166				43	2.16				348	2.167				6993
2.157				56	2.173				2	2.157				96	2.173				853	2.166				149	2.171				36	2.166				90	2.172				7340
2.162				104	2.179				143	2.162				97	2.178				1190	2.171				26	2.177				0	2.171				179	2.178				4815
2.168				47	2.184				68	2.168				96	2.184				1516	2.177				0	2.182				27	2.177				356	2.183				5099
2.173				2524	2.19				16	2.173				584	2.189				2459	2.182				237	2.188				345	2.182				49	2.189				6389
2.179				94	2.195				185	2.179				815	2.195				620	2.188				210	2.193				59	2.188				262	2.194				4077
2.184				68	2.201				11	2.184				6	2.2				1136	2.193				457	2.199				9	2.193				1141	2.2				6631
2.19				572	2.207				35	2.19				103	2.206				2706	2.199				1	2.205				2	2.199				22	2.205				7008
2.195				344	2.212				19	2.195				30	2.211				498	2.205				232	2.21				11	2.205				210	2.211				9602
2.201				20	2.218				585	2.201				27	2.217				3794	2.21				312	2.216				313	2.21				76	2.216				5224
2.207				225	2.223				90	2.207				80	2.223				2931	2.216				161	2.221				1580	2.216				2191	2.222				9191
2.212				421	2.229				47	2.212				475	2.228				536	2.221				115	2.227				577	2.221				54	2.228				2615
2.218				3	2.234				115	2.218				603	2.234				344	2.227				23	2.232				379	2.227				804	2.233				6557
2.223				0	2.24				129	2.223				70	2.239				1477	2.232				100	2.238				58	2.232				1791	2.239				6467
2.229				19	2.245				1180	2.229				21	2.245				1783	2.238				165	2.243				656	2.238				6	2.244				4341
2.234				65	2.251				17	2.234				449	2.25				1924	2.243				139	2.249				1100	2.243				419	2.25				4602
2.24				456	2.257				130	2.24				733	2.256				4477	2.249				45	2.255				4	2.249				403	2.255				9976
2.245				22	2.262				548	2.245				85	2.261				1606	2.255				56	2.26				122	2.255				5734	2.261				3182
2.251				90	2.268				336	2.251				92	2.267				1186	2.26				1612	2.266				37	2.26				1095	2.266				3016
2.257				371	2.273				25	2.257				112	2.273				4467	2.266				537	2.271				1581	2.266				1831	2.272				5454
2.262				17	2.279				1	2.262				18	2.278				5067	2.271				5004	2.277				1814	2.271				4774	2.278				3687
2.268				0	2.284				62	2.268				33	2.284				695	2.277				1972	2.282				4836	2.277				1260	2.283				7844
2.273				2504	2.29				251	2.273				1826	2.289				305	2.282				5164	2.288				9549	2.282				3220	2.289				18630
2.279				1581	2.295				62	2.279				142	2.295				1131	2.288				2419	2.293				23629	2.288				7193	2.294				7596
2.284				51	2.301				24	2.284				2227	2.3				1520	2.293				3893	2.299				35621	2.293				2160	2.3				9085
2.29				72	2.307				812	2.29				17	2.306				438	2.299				1223	2.305				52336	2.299				3509	2.305				5169
2.295				145	2.312				2330	2.295				768	2.311				735	2.305				3700	2.31				61911	2.305				242	2.311				9155
2.301				819	2.318				6	2.301				4158	2.317				159	2.31				2553	2.316				72286	2.31				6384	2.316				5854
2.307				2509	2.323				1179	2.307				513	2.323				1201	2.316				2264	2.321				62071	2.316				2073	2.322				5619
2.312				181	2.329				37	2.312				207	2.328				276	2.321				5449	2.327				76684	2.321				4997	2.328				7745
2.318				1004	2.334				7	2.318				688	2.334				366	2.327				3625	2.332				53628	2.327				1023	2.333				15267
2.323				1529	2.34				95	2.323				784	2.339				1639	2.332				1049	2.338				47878	2.332				1155	2.339				4969
2.329				78	2.345				158	2.329				351	2.345				2474	2.338				6519	2.343				42837	2.338				3802	2.344				5658
2.334				1644	2.351				995	2.334				172	2.35				1828	2.343				1327	2.349				29184	2.343				2059	2.35				7903
2.34				52	2.357				186	2.34				234	2.356				125	2.349				2348	2.355				35359	2.349				2820	2.355				4197
2.345				690	2.362				719	2.345				49	2.361				1035	2.355				2319	2.36				11906	2.355				2865	2.361				11333
2.351				233	2.368				409	2.351				259	2.367				843	2.36				6669	2.366				20397	2.36				606	2.366				10789
2.357				658	2.373				526	2.357				159	2.372				1683	2.366				1472	2.371				10580	2.366				566	2.372				11135
2.362				1166	2.379				942	2.362				73	2.378				888	2.371				487	2.377				10263	2.371				3177	2.378				4512
2.368				1019	2.384				4201	2.368				84	2.384				991	2.377				2665	2.382				11353	2.377				1245	2.383				5923
2.373				1050	2.39				1182	2.373				129	2.389				1218	2.382				1450	2.388				6575	2.382				1301	2.389				8378
2.379				18	2.396				1160	2.379				1033	2.395				630	2.388				1192	2.393				7794	2.388				1890	2.394				7839
2.384				8859	2.401				2635	2.384				1777	2.4				1729	2.393				987	2.399				6321	2.393				4975	2.4				11473
2.39				1753	2.407				4456	2.39				6055	2.406				367	2.399				4683	2.404				8931	2.399				3432	2.405				8217
2.396				725	2.412				16505	2.396				879	2.411				1993	2.404				1639	2.41				3829	2.404				2993	2.411				9430
2.401				6819	2.418				29221	2.401				6744	2.417				3468	2.41				2312	2.416				4602	2.41				1176	2.416				8621
2.407				6444	2.423				48763	2.407				4500	2.422				743	2.416				2678	2.421				6189	2.416				913	2.422				9259
2.412				4768	2.429				46072	2.412				2422	2.428				402	2.421				3117	2.427				3288	2.421				3813	2.427				6484
2.418				8464	2.434				47100	2.418				4804	2.434				429	2.427				1508	2.432				3125	2.427				1885	2.433				5265
2.423				8169	2.44				64464	2.423				1810	2.439				226	2.432				5845	2.438				1659	2.432				1942	2.439				5883
2.429				1572	2.445				69459	2.429				2658	2.445				376	2.438				2015	2.443				3728	2.438				525	2.444				6400
2.434				2324	2.451				61994	2.434				2348	2.45				941	2.443				4656	2.449				5824	2.443				1029	2.45				4293
2.44				5753	2.457				50876	2.44				1245	2.456				110	2.449				661	2.454				2441	2.449				705	2.455				5989
2.445				5568	2.462				51484	2.445				1946	2.461				1206	2.454				1110	2.46				2709	2.454				897	2.461				3242
2.451				3938	2.468				51545	2.451				7122	2.467				761	2.46				3395	2.466				2595	2.46				1290	2.466				5289
2.457				2092	2.473				33568	2.457				3168	2.472				227	2.466				3635	2.471				755	2.466				1277	2.472				10120
2.462				1982	2.479				29523	2.462				1174	2.478				185	2.471				2994	2.477				4418	2.471				797	2.477				8793
2.468				2551	2.484				30432	2.468				2150	2.484				94	2.477				1362	2.482				1103	2.477				514	2.483				6514
2.473				5548	2.49				25195	2.473				3441	2.489				181	2.482				1188	2.488				1718	2.482				562	2.489				4990
2.479				1621	2.495				21048	2.479				3854	2.495				209	2.488				494	2.493				2794	2.488				2568	2.494				5227
2.484				5263	2.501				8493	2.484				1082	2.5				963	2.493				1695	2.499				2402	2.493				4014	2.5				4826
2.49				1934	2.507				12391	2.49				2633	2.506				2	2.499				3732	2.504				807	2.499				832	2.505				2819
2.495				2603	2.512				8202	2.495				1011	2.511				402	2.504				3168	2.51				620	2.504				358	2.511				6810
2.501				1623	2.518				11861	2.501				988	2.517				270	2.51				837	2.516				1600	2.51				2018	2.516				6905
2.507				8191	2.523				11162	2.507				1625	2.522				10	2.516				4368	2.521				809	2.516				953	2.522				2806
2.512				1597	2.529				9271	2.512				232	2.528				1249	2.521				3402	2.527				1390	2.521				1572	2.527				4139
2.518				5018	2.534				6895	2.518				580	2.534				57	2.527				2182	2.532				937	2.527				287	2.533				5280
2.523				790	2.54				5325	2.523				1425	2.539				160	2.532				4440	2.538				2183	2.532				586	2.539				6849
2.529				2437	2.545				9245	2.529				682	2.545				617	2.538				1125	2.543				1786	2.538				790	2.544				1679
2.534				2040	2.551				3929	2.534				2080	2.55				21	2.543				241	2.549				628	2.543				280	2.55				3493
2.54				625	2.557				2429	2.54				461	2.556				430	2.549				586	2.554				822	2.549				1802	2.555				4616
2.545				990	2.562				3336	2.545				2545	2.561				8	2.554				162	2.56				2161	2.554				1093	2.561				4854
2.551				1330	2.568				7331	2.551				947	2.567				1	2.56				1261	2.566				1161	2.56				1610	2.566				2405
2.557				1319	2.573				7308	2.557				1139	2.572				127	2.566				404	2.571				1172	2.566				2265	2.572				2541
2.562				1385	2.579				3865	2.562				870	2.578				2687	2.571				959	2.577				783	2.571				1675	2.577				2200
2.568				1090	2.584				3750	2.568				227	2.583				92	2.577				2150	2.582				1562	2.577				5013	2.583				3087
2.573				3157	2.59				3555	2.573				456	2.589				228	2.582				883	2.588				761	2.582				1029	2.588				4689
2.579				601	2.595				1990	2.579				1133	2.595				87	2.588				870	2.593				12	2.588				768	2.594				1360
2.584				285	2.601				1518	2.584				2343	2.6				35	2.593				272	2.599				2838	2.593				861	2.6				2575
2.59				2309	2.607				1023	2.59				448	2.606				562	2.599				1466	2.604				1825	2.599				1336	2.605				822
2.595				1311	2.612				5693	2.595				2412	2.611				511	2.604				1931	2.61				662	2.604				543	2.611				2248
2.601				1536	2.618				1279	2.601				510	2.617				154	2.61				1397	2.615				321	2.61				551	2.616				135
2.607				3081	2.623				2840	2.607				3825	2.622				533	2.615				324	2.621				1313	2.615				666	2.622				1163
2.612				3187	2.629				2618	2.612				187	2.628				461	2.621				1235	2.627				614	2.621				1366	2.627				385
2.618				2238	2.634				3610	2.618				134	2.633				737	2.627				165	2.632				235	2.627				1064	2.633				1487
2.623				3728	2.64				2686	2.623				2466	2.639				729	2.632				923	2.638				1135	2.632				2575	2.638				405
2.629				554	2.645				398	2.629				581	2.645				175	2.638				977	2.643				456	2.638				228	2.644				1374
2.634				461	2.651				2639	2.634				3479	2.65				1458	2.643				1077	2.649				5	2.643				1505	2.65				734
2.64				1498	2.656				3299	2.64				868	2.656				566	2.649				516	2.654				5	2.649				4	2.655				2478
2.645				2030	2.662				1643	2.645				476	2.661				577	2.654				3	2.66				1	2.654				122	2.661				555
2.651				1453	2.668				2072	2.651				2399	2.667				412	2.66				196	2.665				585	2.66				303	2.666				582
2.656				1251	2.673				4513	2.656				190	2.672				519	2.665				18	2.671				2	2.665				240	2.672				2747
2.662				1080	2.679				995	2.662				489	2.678				465	2.671				151	2.677				2527	2.671				0	2.677				1269
2.668				2312	2.684				3196	2.668				2796	2.683				899	2.677				99	2.682				35	2.677				5	2.683				2533
2.673				1008	2.69				1852	2.673				368	2.689				310	2.682				526	2.688				234	2.682				426	2.688				156
2.679				1378	2.695				2206	2.679				156	2.695				592	2.688				7	2.693				4	2.688				198	2.694				533
2.684				422	2.701				258	2.684				859	2.7				2118	2.693				156	2.699				0	2.693				272	2.7				1580
2.69				971	2.706				241	2.69				2832	2.706				41	2.699				31	2.704				31	2.699				248	2.705				1834
2.695				760	2.712				1746	2.695				3168	2.711				103	2.704				40	2.71				5	2.704				70	2.711				2406
2.701				51	2.718				855	2.701				1337	2.717				1536	2.71				443	2.715				0	2.71				0	2.716				3821
2.706				541	2.723				305	2.706				1135	2.722				264	2.715				648	2.721				53	2.715				109	2.722				5107
2.712				1446	2.729				2675	2.712				1471	2.728				1074	2.721				160	2.727				60	2.721				0	2.727				3810
2.718				289	2.734				576	2.718				2820	2.733				684	2.727				5	2.732				563	2.727				4	2.733				6907
2.723				1801	2.74				1800	2.723				106	2.739				353	2.732				1549	2.738				52	2.732				0	2.738				4616
2.729				719	2.745				627	2.729				560	2.745				649	2.738				2	2.743				3	2.738				799	2.744				2785
2.734				947	2.751				16	2.734				286	2.75				47	2.743				0	2.749				2	2.743				151	2.75				2396
2.74				1806	2.756				14	2.74				257	2.756				313	2.749				1	2.754				142	2.749				5	2.755				2640
2.745				53	2.762				92	2.745				1	2.761				3231	2.754				19	2.76				148	2.754				3	2.761				4392
2.751				351	2.768				1216	2.751				92	2.767				254	2.76				0	2.765				669	2.76				17	2.766				1530
2.756				228	2.773				131	2.756				264	2.772				720	2.765				113	2.771				22	2.765				0	2.772				2298
2.762				86	2.779				9	2.762				311	2.778				730	2.771				25	2.776				216	2.771				6	2.777				2265
2.768				1394	2.784				1589	2.768				130	2.783				222	2.776				36	2.782				160	2.776				130	2.783				234
2.773				555	2.806				1135	2.773				150	2.806				2296	2.782				1	2.804				3249	2.782				0	2.805				9086
2.779				2	2.823				140	2.779				1254	2.822				931	2.804				503	2.821				1348	2.804				1470	2.822				3935
2.784				130	2.84				291	2.784				195	2.839				2086	2.821				331	2.838				970	2.821				2404	2.838				2813
2.806				254	2.856				101	2.806				3	2.856				1684	2.838				58	2.854				440	2.838				1429	2.855				3284
2.823				721	2.873				846	2.823				104	2.872				6643	2.854				2184	2.871				1392	2.854				1637	2.872				4387
2.84				633	2.89				2984	2.84				3	2.889				4393	2.871				1769	2.888				309	2.871				1674	2.888				6170
2.856				39	2.906				190	2.856				1762	2.906				1373	2.888				3067	2.904				588	2.888				649	2.905				5386
2.873				312	2.923				1221	2.873				167	2.922				2186	2.904				2085	2.921				2178	2.904				2252	2.922				2734
2.89				478	2.94				1041	2.89				420	2.939				2111	2.921				2699	2.938				799	2.921				848	2.938				2027
2.906				211	2.956				1040	2.906				1973	2.956				4602	2.938				920	2.954				1404	2.938				721	2.955				5416
2.923				941	2.973				316	2.923				1333	2.972				2669	2.954				2574	2.971				269	2.954				1125	2.972				1720
2.94				948	2.99				1157	2.94				1097	2.989				3503	2.971				1811	2.988				1009	2.971				4153	2.988				3225
2.956				1763	3.006				540	2.956				31	3.006				3090	2.988				3288	3.004				347	2.988				515	3.005				2498
2.973				1666	3.023				966	2.973				414	3.022				2536	3.004				519	3.021				2000	3.004				771	3.022				3712
2.99				1840	3.04				210	2.99				667	3.039				2132	3.021				1268	3.038				475	3.021				1911	3.038				2369
3.006				816	3.056				2965	3.006				1647	3.056				4908	3.038				768	3.054				637	3.038				585	3.055				4138
3.023				1739	3.073				372	3.023				985	3.072				2207	3.054				2970	3.071				184	3.054				906	3.072				5872
3.04				879	3.09				887	3.04				1063	3.089				3622	3.071				1316	3.088				961	3.071				257	3.088				3954
3.056				1393	3.106				1541	3.056				93	3.106				1923	3.088				1266	3.104				54	3.088				1577	3.105				3233
3.073				513	3.123				322	3.073				251	3.122				1920	3.104				1649	3.121				2440	3.104				2244	3.122				6429
3.09				2233	3.14				559	3.09				1727	3.139				4942	3.121				2680	3.138				758	3.121				1306	3.138				4180
3.106				1406	3.156				247	3.106				1130	3.156				4769	3.138				1585	3.154				1210	3.138				2222	3.155				2986
3.123				2433	3.173				499	3.123				1728	3.172				6127	3.154				740	3.171				257	3.154				1534	3.172				2292
3.14				2528	3.19				4534	3.14				825	3.189				6814	3.171				1629	3.188				882	3.171				1473	3.188				3250
3.156				2580	3.206				367	3.156				549	3.206				5700	3.188				703	3.204				2188	3.188				2155	3.205				3461
3.173				1442	3.223				2392	3.173				920	3.222				10216	3.204				870	3.221				315	3.204				1284	3.222				5168
3.19				1432	3.24				531	3.19				2560	3.239				6594	3.221				784	3.238				1063	3.221				1811	3.238				4180
3.206				894	3.256				445	3.206				743	3.256				8490	3.238				1690	3.254				491	3.238				2793	3.255				3327
3.223				486	3.273				2853	3.223				822	3.272				8298	3.254				442	3.271				2201	3.254				1906	3.272				3914
3.24				2777	3.29				1730	3.24				1214	3.289				9980	3.271				5550	3.288				305	3.271				354	3.288				5982
3.256				2135	3.306				905	3.256				298	3.306				11062	3.288				935	3.304				414	3.288				821	3.305				4808
3.273				694	3.323				1898	3.273				1850	3.322				9763	3.304				7008	3.321				377	3.304				1483	3.322				8714
3.29				1131	3.34				2445	3.29				2292	3.339				11051	3.321				1166	3.338				1322	3.321				1246	3.338				10920
3.306				892	3.356				901	3.306				890	3.356				9498	3.338				4094	3.354				1200	3.338				1450	3.355				13640
3.323				4474	3.373				1702	3.323				274	3.372				8331	3.354				2657	3.371				1539	3.354				1988	3.372				10709
3.34				2289	3.39				1108	3.34				1086	3.389				9742	3.371				3120	3.388				1431	3.371				3593	3.388				9912
3.356				5153	3.406				537	3.356				1363	3.406				10026	3.388				2179	3.404				854	3.388				2713	3.405				11101
3.373				2062	3.423				856	3.373				710	3.422				14782	3.404				3906	3.421				3086	3.404				1633	3.422				17430
3.39				1816	3.44				776	3.39				1465	3.439				13811	3.421				7344	3.438				771	3.421				1282	3.438				16028
3.406				2571	3.456				807	3.406				1951	3.456				11196	3.438				4244	3.454				2542	3.438				4117	3.455				12800
3.423				4383	3.473				208	3.423				1842	3.472				11540	3.454				4459	3.471				785	3.454				1860	3.472				22337
3.44				1972	3.49				1757	3.44				752	3.489				11154	3.471				2748	3.488				1533	3.471				740	3.488				25336
3.456				3326	3.506				479	3.456				4612	3.506				9602	3.488				3037	3.504				2880	3.488				3367	3.505				30492
3.473				1818	3.523				839	3.473				2156	3.522				7755	3.504				2377	3.521				3080	3.504				2721	3.522				28442
3.49				7226	3.54				894	3.49				1209	3.539				9040	3.521				8206	3.538				1397	3.521				3413	3.538				42029
3.506				4353	3.556				1371	3.506				3537	3.556				6973	3.538				9817	3.554				3754	3.538				5145	3.555				36361
3.523				5086	3.573				2374	3.523				3875	3.572				3436	3.554				6612	3.571				3666	3.554				7898	3.572				45704
3.54				4559	3.59				833	3.54				8815	3.589				8759	3.571				10443	3.588				1578	3.571				8496	3.588				41243
3.556				3047	3.606				3287	3.556				1146	3.606				2878	3.588				13138	3.604				2906	3.588				10136	3.605				34954
3.573				2983	3.623				2054	3.573				741	3.622				9105	3.604				15774	3.621				5559	3.604				11470	3.622				28213
3.59				5617	3.64				3762	3.59				3864	3.639				6473	3.621				14884	3.638				3292	3.621				10502	3.638				28864
3.606				7578	3.656				2860	3.606				3792	3.656				4981	3.638				11378	3.654				4090	3.638				5275	3.655				14086
3.623				13405	3.673				5649	3.623				4731	3.672				4087	3.654				14839	3.671				2726	3.654				7231	3.672				9082
3.64				9453	3.69				5390	3.64				2671	3.689				2626	3.671				9878	3.688				2596	3.671				16680	3.688				7744
3.656				9981	3.706				4176	3.656				4218	3.706				2457	3.688				9060	3.704				2321	3.688				15446	3.705				5265
3.673				13877	3.723				4125	3.673				3836	3.722				455	3.704				8251	3.721				2076	3.704				12192	3.722				4320
3.69				9554	3.74				7179	3.69				5170	3.739				1854	3.721				4648	3.738				1382	3.721				10933	3.738				4667
3.706				10695	3.756				2086	3.706				6623	3.756				2134	3.738				6306	3.754				3000	3.738				4939	3.755				2330
3.723				15335	3.773				4417	3.723				12443	3.772				730	3.754				3939	3.771				894	3.754				4754	3.772				2094
3.74				11797	3.79				2091	3.74				8396	3.789				572	3.771				4787	3.788				806	3.771				5761	3.788				2373
3.756				12495	3.806				1960	3.756				4778	3.806				1006	3.788				2850	3.804				1948	3.788				5580	3.805				2335
3.773				10128	3.823				1554	3.773				3217	3.822				2248	3.804				5598	3.821				1586	3.804				1089	3.822				2307
3.79				7868	3.84				1843	3.79				4787	3.839				1007	3.821				3043	3.838				1183	3.821				4051	3.838				3936
3.806				8672	3.856				1694	3.806				3350	3.856				616	3.838				904	3.854				3030	3.838				1592	3.855				1497
3.823				9552	3.873				1498	3.823				2393	3.872				1046	3.854				2609	3.871				1526	3.854				1932	3.872				3276
3.84				5004	3.89				1640	3.84				2175	3.889				1731	3.871				1684	3.888				572	3.871				1333	3.888				1367
3.856				4224	3.906				2047	3.856				4188	3.906				83	3.888				753	3.904				1651	3.888				4494	3.905				1619
3.873				7294	3.923				2744	3.873				2114	3.922				472	3.904				2547	3.921				1317	3.904				2302	3.922				521
3.89				3291	3.94				835	3.89				1620	3.939				1876	3.921				1687	3.938				929	3.921				785	3.938				1400
3.906				3609	3.956				2793	3.906				2439	3.956				773	3.938				577	3.954				949	3.938				1451	3.955				1222
3.923				1166	3.973				551	3.923				1513	3.972				363	3.954				397	3.971				1687	3.954				712	3.972				1222
3.94				2997	3.99				434	3.94				1637	3.989				844	3.971				444	3.988				515	3.971				754	3.988				1594
3.956				3070	4.006				1172	3.956				3562	4.005				378	3.988				491	4.004				242	3.988				963	4.005				2839
3.973				910	4.023				917	3.973				2370	4.022				744	4.004				583	4.021				359	4.004				370	4.022				2270
3.99				3452	4.04				198	3.99				794	4.039				1917	4.021				1543	4.038				327	4.021				657	4.038				3458
4.006				973	4.056				229	4.006				1084	4.055				455	4.038				446	4.054				161	4.038				1480	4.055				2406
4.023				1971	4.073				2158	4.023				1313	4.072				282	4.054				457	4.071				186	4.054				1042	4.072				1881
4.04				764	4.09				128	4.04				773	4.089				941	4.071				13	4.088				77	4.071				1162	4.088				5086
4.056				1354	4.106				1148	4.056				1752	4.105				2095	4.088				291	4.104				735	4.088				1048	4.105				2584
4.073				671	4.123				339	4.073				3081	4.122				470	4.104				415	4.121				394	4.104				294	4.122				3845
4.09				1006	4.14				629	4.09				2619	4.139				801	4.121				154	4.138				1004	4.121				1546	4.138				3120
4.106				790	4.156				1063	4.106				1416	4.155				349	4.138				8	4.154				376	4.138				1364	4.155				6608
4.123				634	4.173				1159	4.123				1810	4.172				1049	4.154				332	4.171				1884	4.154				972	4.172				4481
4.14				1438	4.19				893	4.14				2745	4.189				1244	4.171				1446	4.188				21	4.171				585	4.188				4586
4.156				799	4.206				1373	4.156				770	4.205				493	4.188				309	4.204				214	4.188				2487	4.205				2845
4.173				81	4.223				173	4.173				637	4.222				777	4.204				65	4.221				2132	4.204				1128	4.222				3839
4.19				134	4.24				337	4.19				996	4.239				801	4.221				85	4.238				351	4.221				946	4.238				3625
4.206				965	4.256				2899	4.206				327	4.255				546	4.238				526	4.254				1249	4.238				175	4.255				3506
4.223				352	4.273				62	4.223				1000	4.272				1003	4.254				1938	4.271				382	4.254				353	4.272				3618
4.24				879	4.29				54	4.24				674	4.289				1211	4.271				1918	4.287				1104	4.271				237	4.288				2343
4.256				710	4.306				152	4.256				700	4.305				458	4.287				1813	4.304				186	4.287				837	4.305				4109
4.273				144	4.323				44	4.273				502	4.322				759	4.304				546	4.321				41	4.304				72	4.322				3371
4.29				595	4.34				944	4.29				2037	4.339				536	4.321				298	4.337				242	4.321				423	4.338				2319
4.306				1639	4.356				573	4.306				33	4.355				368	4.337				182	4.354				1089	4.337				588	4.355				3654
4.323				437	4.373				1082	4.323				189	4.372				347	4.354				792	4.371				194	4.354				616	4.372				3001
4.34				341	4.39				498	4.34				976	4.389				368	4.371				64	4.387				1434	4.371				444	4.388				4520
4.356				168	4.406				1872	4.356				1489	4.405				838	4.387				69	4.404				340	4.387				638	4.405				2611
4.373				748	4.423				89	4.373				61	4.422				453	4.404				74	4.421				583	4.404				1089	4.422				2667
4.39				916	4.44				747	4.39				98	4.439				641	4.421				182	4.437				157	4.421				889	4.438				2437
4.406				180	4.456				744	4.406				102	4.455				578	4.437				91	4.454				81	4.437				570	4.455				2143
4.423				357	4.473				953	4.423				283	4.472				913	4.454				146	4.471				1622	4.454				554	4.472				2394
4.44				176	4.49				109	4.44				219	4.489				1159	4.471				3	4.487				73	4.471				415	4.488				3452
4.456				59						4.456				185						4.487				6						4.487				741
4.473				2933						4.473				243
4.49				51						4.49				3735

## Sheet: Figure 2d
	7	8	9	10	11
MaFRS1	66.1	47.4	0.97	1.73	0
MaFRS2	65.4	39.3	1.89	0.55	0
