# Supplementary material for: Expanding the substrate scope of pyrrolysyl-transfer RNA synthetase enzymes to include non-α-amino acids in vitro and in vivo
Source: Nat Chem. 2023 Jun 1;15(7):960–71. doi: 10.1038/s41557-023-01224-y (PMC10322718; doi:10.1038/s41557-023-01224-y)
Supplement: Supplementary file 6 — Numerical MS data. [file 41557_2023_1224_MOESM6_ESM.xlsx]

## Sheet: Figure 3b
MaFRS1, 13					MaFRS1, 14					MaFRS1, 15					MaFRS2, 13					MaFRS2, 14					MaFRS2, 15
Time (minutes)	+	∆tRNA	∆aaRS	∆substrate	Time (minutes)	+	∆tRNA	∆aaRS	∆substrate	Time (minutes)	+	∆tRNA	∆aaRS	∆substrate	Time (minutes)	+	∆tRNA	∆aaRS	∆substrate	Time (minutes)	+	∆tRNA	∆aaRS	∆substrate	Time (min)	+	∆tRNA	∆aaRS	∆substrate
0.063	257				0.053	0				0.063	528				0.063	141				0.063	1				0.063	1
0.08	117				0.07	0				0.079	221				0.08	290				0.08	2				0.08	81
0.096	104				0.086	0				0.096	63				0.096	518				0.096	226				0.097	203
0.113	792				0.103	116				0.113	107				0.113	1169				0.113	0				0.113	2
0.13	98				0.12	0				0.129	46				0.13	124				0.13	1				0.13	76
0.146	46				0.136	0				0.146	58				0.146	83				0.146	1				0.147	129
0.163	19				0.153	0				0.163	86				0.163	42				0.163	0				0.163	61
0.18	113				0.17	11				0.179	279				0.18	49				0.18	0				0.18	21
0.196	133				0.186	3				0.196	0				0.196	90				0.196	0				0.197	2
0.213	256				0.203	0				0.213	0				0.213	164				0.213	0				0.213	34
0.23	391				0.22	0				0.229	45				0.23	320				0.23	1				0.23	5
0.246	882				0.236	1				0.246	1483				0.246	134				0.246	0				0.247	420
0.263	75				0.253	0				0.263	430				0.263	501				0.263	0				0.263	1973
0.28	63				0.27	11				0.279	313				0.28	303				0.28	1				0.28	2505
0.296	682				0.286	0				0.296	2018				0.296	236				0.296	0				0.297	263
0.313	505				0.303	108				0.313	177				0.313	602				0.313	12				0.313	107
0.33	896				0.32	0				0.329	614				0.33	193				0.33	526				0.33	265
0.346	1578				0.336	0				0.346	438				0.346	633				0.346	0				0.347	1667
0.363	1446				0.353	0				0.363	528				0.363	614				0.363	0				0.363	905
0.38	522				0.37	28				0.379	513				0.38	589				0.38	0				0.38	887
0.396	1122				0.386	2				0.396	654				0.396	1808				0.396	3				0.397	119
0.413	242				0.403	0				0.413	546				0.413	859				0.413	156				0.413	825
0.43	1027				0.42	270				0.429	961				0.43	305				0.43	1				0.43	72
0.446	46				0.436	0				0.446	709				0.446	502				0.446	0				0.447	1088
0.463	1229				0.453	0				0.463	855				0.463	1130				0.463	0				0.463	292
0.48	543				0.47	0				0.479	442				0.48	533				0.48	0				0.48	451
0.496	339				0.486	1				0.496	2385				0.496	529				0.496	0				0.497	472
0.513	732				0.503	0				0.513	743				0.513	138				0.513	4				0.513	2306
0.53	402				0.52	1				0.529	636				0.53	604				0.53	0				0.53	2679
0.546	370				0.536	1				0.546	126				0.546	562				0.546	515				0.547	930
0.563	641				0.553	0				0.563	1250				0.563	678				0.563	2				0.563	1962
0.58	613				0.57	0				0.579	568				0.58	789				0.579	0				0.58	1700
0.596	1069				0.586	1				0.596	546				0.596	767				0.596	0				0.597	1152
0.613	1719				0.603	0				0.613	255				0.613	864				0.613	0				0.613	2004
0.63	2575				0.62	1				0.629	363				0.63	966				0.629	0				0.63	376
0.646	2025				0.636	0				0.646	1839				0.646	420				0.646	117				0.647	549
0.663	2268				0.653	0				0.663	534				0.663	620				0.663	0				0.663	473
0.68	1303				0.67	0				0.679	867				0.68	268				0.679	0				0.68	1201
0.696	235				0.686	1				0.696	510				0.696	69				0.696	0				0.697	655
0.713	215				0.703	0				0.713	289				0.713	35				0.713	2				0.713	445
0.73	2213				0.72	0				0.729	208				0.73	320				0.729	1				0.73	686
0.746	182				0.736	0				0.746	849				0.746	69				0.746	3				0.747	826
0.763	168				0.753	0				0.763	393				0.763	1824				0.763	3				0.763	683
0.78	568				0.77	0				0.779	191				0.78	358				0.779	0				0.78	3563
0.796	654				0.786	6				0.796	53				0.796	0				0.796	2				0.797	675
0.813	111				0.803	0				0.813	306				0.813	519				0.813	0				0.813	889
0.83	287				0.82	0				0.829	87				0.83	103				0.829	0				0.83	1652
0.846	251				0.836	0				0.846	151				0.846	1076				0.846	0				0.847	587
0.863	270				0.853	0				0.863	452				0.863	1				0.863	2				0.863	386
0.88	272				0.87	47				0.879	675				0.88	115				0.879	1				0.88	187
0.896	475				0.886	177				0.896	639				0.896	21				0.896	1				0.897	315
0.913	720				0.903	0				0.913	105				0.913	39				0.913	0				0.913	75
0.93	238				0.92	0				0.929	287				0.93	21				0.929	220				0.93	1036
0.946	273				0.936	0				0.946	981				0.946	28				0.946	0				0.947	220
0.963	797				0.953	4				0.963	629				0.963	28				0.963	0				0.963	55
0.98	348				0.97	0				0.979	2068				0.98	208				0.979	0				0.98	2592
0.996	160				0.986	0				0.996	612				0.996	197				0.996	0				0.997	460
1.013	202				1.003	1				1.013	148				1.013	47				1.013	0				1.013	125
1.03	741				1.02	1				1.029	344				1.03	247				1.029	1				1.03	515
1.052	5				1.059	0				1.051	158				1.052	718				1.052	0				1.052	1109
1.057	139				1.064	2				1.057	117				1.058	5				1.057	0				1.058	238
1.063	539				1.07	0				1.063	158				1.063	39				1.063	288				1.063	81
1.069	74				1.075	0				1.068	3				1.069	47				1.068	628				1.069	2
1.074	40				1.081	70				1.074	57				1.074	662				1.074	148				1.074	0
1.08	168				1.086	512				1.079	4				1.08	0				1.079	158				1.08	357
1.085	180				1.092	880				1.085	0				1.085	269				1.085	54				1.085	1484
1.091	199				1.097	908				1.09	102				1.091	88				1.091	27				1.091	114
1.096	67				1.103	571				1.096	100				1.096	580				1.096	77				1.097	6
1.102	20				1.109	1863				1.101	330				1.102	32				1.102	201				1.102	761
1.107	1056				1.114	508				1.107	2				1.108	8				1.107	391				1.108	124
1.113	568				1.12	1012				1.113	33				1.113	3				1.113	87				1.113	1
1.119	419				1.125	766				1.118	87				1.119	101				1.118	192				1.119	8
1.124	9				1.131	966				1.124	76				1.124	1153				1.124	391				1.124	792
1.13	339				1.136	1846				1.129	0				1.13	109				1.129	98				1.13	122
1.135	868				1.142	217				1.135	193				1.135	48				1.135	761				1.135	512
1.141	108				1.147	92				1.14	51				1.141	22				1.141	6				1.141	483
1.146	360				1.153	1175				1.146	163				1.146	10				1.146	1				1.146	82
1.152	171				1.158	779				1.151	28				1.152	104				1.152	41				1.152	38
1.157	569				1.164	1310				1.157	1207				1.158	113				1.157	93				1.158	174
1.163	1769				1.17	1413				1.163	29				1.163	18				1.163	99				1.163	1
1.169	2148				1.175	723				1.168	103				1.169	350				1.168	118				1.169	605
1.174	86				1.181	808				1.174	109				1.174	320				1.174	383				1.174	487
1.18	47				1.186	754				1.179	150				1.18	62				1.179	17				1.18	333
1.185	199				1.192	1010				1.185	42				1.185	76				1.185	170				1.185	457
1.191	245				1.197	1787				1.19	9				1.191	82				1.191	84				1.191	204
1.196	62				1.203	1719				1.196	78				1.196	65				1.196	470				1.196	6
1.202	489				1.208	677				1.201	75				1.202	2				1.202	551				1.202	2
1.207	268				1.214	1498				1.207	27				1.208	228				1.207	207				1.208	23
1.213	1210				1.22	770				1.213	325				1.213	6				1.213	746				1.213	121
1.219	919				1.225	934				1.218	46				1.219	6				1.218	644				1.219	170
1.224	163				1.231	211				1.224	818				1.224	1780				1.224	35				1.224	282
1.23	108				1.236	572				1.229	46				1.23	687				1.229	507				1.23	178
1.235	11				1.242	521				1.235	331				1.235	159				1.235	138				1.235	0
1.241	44				1.247	552				1.24	38				1.241	73				1.241	68				1.241	57
1.246	242				1.253	1373				1.246	44				1.246	396				1.246	40				1.246	2045
1.252	134				1.258	939				1.251	306				1.252	18				1.252	79				1.252	714
1.257	929				1.264	1087				1.257	25				1.258	94				1.257	122				1.258	4
1.263	44				1.27	716				1.262	101				1.263	117				1.263	427				1.263	9
1.268	66				1.275	230				1.268	133				1.269	0				1.268	201				1.269	53
1.274	156				1.281	1795				1.274	163				1.274	367				1.274	653				1.274	686
1.28	1				1.286	190				1.279	27				1.28	8				1.279	265				1.28	0
1.285	157				1.292	207				1.285	30				1.285	4				1.285	3				1.285	106
1.291	445				1.297	64				1.29	356				1.291	289				1.29	11				1.291	0
1.296	1157				1.303	137				1.296	59				1.296	261				1.296	213				1.296	247
1.302	35				1.308	30				1.301	128				1.302	36				1.302	26				1.302	62
1.307	190				1.314	186				1.307	29				1.308	196				1.307	6				1.308	36
1.313	13				1.32	318				1.312	350				1.313	396				1.313	352				1.313	535
1.318	48				1.325	221				1.318	516				1.319	6				1.318	38				1.319	535
1.324	1018				1.331	328				1.324	153				1.324	86				1.324	185				1.324	28
1.33	5				1.336	2311				1.329	63				1.33	1262				1.329	28				1.33	1
1.335	0				1.342	187				1.335	5				1.335	62				1.335	1124				1.335	85
1.341	69				1.347	504				1.34	97				1.341	0				1.34	0				1.341	200
1.346	8				1.353	550				1.346	30				1.346	2				1.346	339				1.346	136
1.352	0				1.358	364				1.351	27				1.352	237				1.352	197				1.352	15
1.357	475				1.364	193				1.357	37				1.358	135				1.357	1331				1.357	36
1.363	1				1.369	213				1.362	84				1.363	0				1.363	541				1.363	0
1.368	31				1.375	68				1.368	10				1.369	6				1.368	73				1.369	123
1.374	2				1.381	283				1.374	4				1.374	0				1.374	48				1.374	144
1.38	576				1.386	194				1.379	4				1.38	203				1.379	110				1.38	0
1.385	298				1.392	27				1.385	2				1.385	262				1.385	556				1.385	63
1.391	4				1.397	83				1.39	4				1.391	51				1.39	0				1.391	705
1.396	0				1.403	324				1.396	88				1.396	0				1.396	15				1.396	18
1.402	3291				1.408	668				1.401	127				1.402	390				1.402	502				1.402	0
1.407	9				1.414	277				1.407	19				1.408	256				1.407	103				1.407	248
1.413	1				1.419	223				1.412	0				1.413	16				1.413	268				1.413	562
1.418	339				1.425	35				1.418	284				1.419	0				1.418	230				1.419	203
1.424	136				1.431	269				1.424	14				1.424	253				1.424	118				1.424	4
1.43	1329				1.436	156				1.429	132				1.43	0				1.429	114				1.43	124
1.435	19				1.442	404				1.435	716				1.435	370				1.435	1541				1.435	387
1.441	780				1.447	71				1.44	0				1.441	0				1.44	139				1.441	234
1.446	1275				1.453	2304				1.446	17				1.446	3				1.446	72				1.446	127
1.452	26				1.458	205				1.451	280				1.452	282				1.452	453				1.452	527
1.457	751				1.464	467				1.457	12				1.458	0				1.457	277				1.457	127
1.463	1				1.469	85				1.462	129				1.463	19				1.463	38				1.463	93
1.468	914				1.475	325				1.468	209				1.469	642				1.468	111				1.469	9
1.474	1				1.481	140				1.473	353				1.474	18				1.474	74				1.474	120
1.479	146				1.486	324				1.479	18				1.48	102				1.479	148				1.48	19
1.485	70				1.492	897				1.485	17				1.485	0				1.485	23				1.485	18
1.491	667				1.497	385				1.49	138				1.491	37				1.49	87				1.491	10
1.496	163				1.503	489				1.496	308				1.496	855				1.496	509				1.496	14
1.502	2				1.508	750				1.501	4				1.502	42				1.501	237				1.502	262
1.507	1				1.514	608				1.507	28				1.508	103				1.507	189				1.507	29
1.513	44				1.519	303				1.512	25				1.513	85				1.513	156				1.513	187
1.518	480				1.525	450				1.518	157				1.519	0				1.518	453				1.519	140
1.524	197				1.53	529				1.523	8				1.524	0				1.524	185				1.524	137
1.529	214				1.536	1				1.529	268				1.53	83				1.529	368				1.53	438
1.535	86				1.542	1352				1.535	1				1.535	5				1.535	447				1.535	295
1.541	0				1.547	142				1.54	19				1.541	2014				1.54	20				1.541	85
1.546	843				1.553	92				1.546	94				1.546	269				1.546	15				1.546	134
1.552	301				1.558	187				1.551	20				1.552	2				1.551	137				1.552	0
1.557	57				1.564	914				1.557	452				1.558	114				1.557	97				1.557	41
1.563	2				1.569	463				1.562	73				1.563	178				1.563	23				1.563	0
1.568	1				1.575	569				1.568	488				1.569	8				1.568	76				1.568	22
1.574	39				1.58	411				1.573	149				1.574	0				1.574	39				1.574	622
1.579	1				1.586	154				1.579	84				1.58	0				1.579	67				1.58	453
1.585	0				1.592	1388				1.585	0				1.585	1				1.585	1082				1.585	93
1.591	8				1.597	374				1.59	40				1.591	0				1.59	1601				1.591	43
1.596	188				1.603	33				1.596	12				1.596	2				1.596	1016				1.596	46
1.602	19				1.608	485				1.601	20				1.602	249				1.601	37				1.602	234
1.607	17				1.614	595				1.607	0				1.608	4				1.607	1085				1.607	192
1.613	314				1.619	109				1.612	2				1.613	1				1.613	445				1.613	151
1.618	81				1.625	330				1.618	5				1.619	0				1.618	121				1.618	228
1.624	140				1.63	89				1.623	186				1.624	81				1.624	2175				1.624	55
1.629	84				1.636	21				1.629	0				1.63	0				1.629	94				1.63	126
1.635	5				1.642	43				1.634	27				1.635	586				1.635	38				1.635	351
1.641	4				1.647	473				1.64	239				1.641	76				1.64	220				1.641	395
1.646	0				1.653	1130				1.646	173				1.646	73				1.646	32				1.646	419
1.652	1				1.658	66				1.651	7				1.652	35				1.651	486				1.652	9
1.657	11				1.664	791				1.657	39				1.658	1				1.657	307				1.657	10
1.663	19				1.669	736				1.662	13				1.663	17				1.663	25				1.663	19
1.668	5				1.675	5				1.668	21				1.669	411				1.668	564				1.668	41
1.674	3				1.68	1				1.673	135				1.674	146				1.674	106				1.674	87
1.679	257				1.686	67				1.679	22				1.68	7				1.679	162				1.68	9
1.685	5				1.692	372				1.684	0				1.685	10				1.685	42				1.685	5
1.69	3				1.697	143				1.69	24				1.691	0				1.69	102				1.691	17
1.696	11				1.703	458				1.696	1				1.697	386				1.696	0				1.696	13
1.702	57				1.708	0				1.701	49				1.702	1				1.701	802				1.702	95
1.707	180				1.714	611				1.707	27				1.708	3				1.707	126				1.707	258
1.713	752				1.719	0				1.712	26				1.713	8				1.712	568				1.713	17
1.718	27				1.725	224				1.718	173				1.719	2				1.718	282				1.718	155
1.724	138				1.73	215				1.723	458				1.724	75				1.724	84				1.724	44
1.729	992				1.736	148				1.729	47				1.73	0				1.729	4				1.729	25
1.735	330				1.741	173				1.734	15				1.735	159				1.735	47				1.735	5
1.74	0				1.747	432				1.74	14				1.741	3				1.74	504				1.741	8
1.746	361				1.753	46				1.746	0				1.746	3				1.746	685				1.746	595
1.752	64				1.758	207				1.751	22				1.752	36				1.751	392				1.752	217
1.757	303				1.764	192				1.757	0				1.758	425				1.757	41				1.757	221
1.763	428				1.769	54				1.762	0				1.763	0				1.762	77				1.763	117
1.768	840				1.775	0				1.768	223				1.769	0				1.768	1				1.768	0
1.774	126				1.78	1013				1.773	21				1.774	1				1.774	57				1.774	166
1.779	394				1.786	69				1.779	0				1.78	3				1.779	173				1.779	77
1.785	33				1.791	0				1.784	21				1.785	128				1.785	350				1.785	68
1.79	148				1.797	198				1.79	57				1.791	1547				1.79	30				1.791	30
1.796	398				1.803	40				1.796	15				1.797	178				1.796	234				1.796	73
1.802	43				1.808	354				1.801	162				1.802	1				1.801	578				1.802	52
1.807	293				1.814	147				1.807	31				1.808	523				1.807	227				1.807	8
1.813	168				1.819	125				1.812	79				1.813	829				1.812	219				1.813	232
1.818	56				1.825	130				1.818	1				1.819	13				1.818	7				1.818	23
1.824	789				1.83	156				1.823	38				1.824	46				1.824	392				1.824	89
1.829	915				1.836	680				1.829	54				1.83	98				1.829	172				1.829	4
1.835	504				1.841	214				1.834	7				1.835	497				1.835	189				1.835	60
1.84	0				1.847	167				1.84	383				1.841	679				1.84	218				1.841	412
1.846	2				1.853	114				1.845	29				1.846	9				1.846	96				1.846	61
1.851	17				1.858	239				1.851	0				1.852	256				1.851	95				1.852	131
1.857	950				1.864	123				1.857	128				1.858	0				1.857	81				1.857	83
1.863	205				1.869	769				1.862	68				1.863	307				1.862	158				1.863	92
1.868	604				1.875	122				1.868	21				1.869	0				1.868	378				1.868	7
1.874	265				1.88	361				1.873	1721				1.874	525				1.873	46				1.874	13
1.879	154				1.886	384				1.879	100				1.88	112				1.879	657				1.879	31
1.885	2040				1.891	428				1.884	44				1.885	3				1.885	2				1.885	1
1.89	229				1.897	532				1.89	20				1.891	137				1.89	26				1.891	0
1.896	818				1.903	63				1.895	17				1.897	129				1.896	335				1.896	303
1.901	1002				1.908	119				1.901	48				1.902	0				1.901	0				1.902	165
1.907	1838				1.914	221				1.907	92				1.908	143				1.907	13				1.907	168
1.913	59				1.919	122				1.912	58				1.913	20				1.912	0				1.913	391
1.918	22				1.925	0				1.918	286				1.919	483				1.918	229				1.918	58
1.924	268				1.93	350				1.923	35				1.924	0				1.923	110				1.924	3
1.929	49				1.936	139				1.929	52				1.93	126				1.929	52				1.929	358
1.935	18				1.941	529				1.934	7				1.935	7				1.935	268				1.935	0
1.94	364				1.947	235				1.94	3				1.941	276				1.94	248				1.94	42
1.946	1				1.952	214				1.945	143				1.947	12				1.946	0				1.946	897
1.951	1665				1.958	40				1.951	52				1.952	201				1.951	789				1.952	106
1.957	275				1.964	835				1.957	345				1.958	129				1.957	0				1.957	619
1.963	214				1.969	85				1.962	1440				1.963	39				1.962	1				1.963	264
1.968	203				1.975	1092				1.968	77				1.969	74				1.968	1				1.968	332
1.974	287				1.98	149				1.973	5				1.974	10				1.973	231				1.974	64
1.979	8				1.986	51				1.979	268				1.98	150				1.979	52				1.979	381
1.985	596				1.991	1				1.984	1469				1.985	1062				1.985	0				1.985	138
1.99	199				1.997	38				1.99	14				1.991	1463				1.99	352				1.99	43
1.996	641				2.002	46				1.995	0				1.996	152				1.996	255				1.996	182
2.001	836				2.008	0				2.001	582				2.002	166				2.001	0				2.002	159
2.007	947				2.014	18				2.007	0				2.008	361				2.007	92				2.007	555
2.013	150				2.019	53				2.012	173				2.013	418				2.012	51				2.013	233
2.018	95				2.025	190				2.018	0				2.019	772				2.018	21				2.018	771
2.024	7				2.03	81				2.023	0				2.024	1371				2.023	331				2.024	640
2.029	668				2.036	270				2.029	176				2.03	1102				2.029	84				2.029	2619
2.035	980				2.041	1				2.034	74				2.035	1388				2.035	253				2.035	838
2.04	1622				2.047	190				2.04	709				2.041	3448				2.04	129				2.04	3643
2.046	3553				2.052	2				2.045	301				2.047	1358				2.046	0				2.046	1102
2.051	3209				2.058	24				2.051	374				2.052	1086				2.051	293				2.052	857
2.057	5448				2.064	0				2.056	234				2.058	466				2.057	73				2.057	1161
2.062	5188				2.069	26				2.062	342				2.063	417				2.062	544				2.063	4445
2.068	4754				2.075	2				2.068	662				2.069	344				2.068	2				2.068	3996
2.074	3574				2.08	66				2.073	623				2.074	343				2.073	174				2.074	3566
2.079	2671				2.086	4				2.079	429				2.08	912				2.079	1322				2.079	11997
2.085	2900				2.091	49				2.084	3706				2.085	218				2.084	510				2.085	11377
2.09	3123				2.097	886				2.09	533				2.091	626				2.09	277				2.09	3209
2.096	1270				2.102	0				2.095	2859				2.096	102				2.096	581				2.096	6175
2.101	706				2.108	221				2.101	606				2.102	455				2.101	157				2.102	10649
2.107	1331				2.114	41				2.106	388				2.108	296				2.107	30				2.107	6510
2.112	4647				2.119	1				2.112	350				2.113	194				2.112	80				2.113	9699
2.118	642				2.125	16				2.118	3009				2.119	999				2.118	18				2.118	3233
2.124	404				2.13	440				2.123	372				2.124	196				2.123	127				2.124	11708
2.129	1049				2.136	195				2.129	1519				2.13	647				2.129	0				2.129	11120
2.135	785				2.141	65				2.134	131				2.135	2325				2.134	12				2.135	6739
2.14	736				2.147	191				2.14	942				2.141	2876				2.14	967				2.14	7948
2.146	1138				2.152	619				2.145	162				2.147	1024				2.146	90				2.146	13093
2.151	2941				2.158	616				2.151	2202				2.152	188				2.151	13				2.151	10419
2.157	609				2.164	245				2.156	585				2.158	355				2.157	493				2.157	5230
2.162	3324				2.169	222				2.162	274				2.163	182				2.162	238				2.163	8973
2.168	1592				2.175	399				2.168	1067				2.169	465				2.168	141				2.168	13854
2.174	4419				2.18	256				2.173	1564				2.174	151				2.173	53				2.174	15071
2.179	3070				2.186	54				2.179	347				2.18	1052				2.179	197				2.179	5178
2.185	789				2.191	200				2.184	388				2.185	183				2.184	18				2.185	12093
2.19	1551				2.197	569				2.19	646				2.191	2404				2.19	35				2.19	14749
2.196	1022				2.202	204				2.195	1469				2.197	355				2.196	130				2.196	9382
2.201	838				2.208	782				2.201	104				2.202	296				2.201	150				2.201	11918
2.207	263				2.213	180				2.206	253				2.208	1091				2.207	412				2.207	13843
2.212	545				2.219	604				2.212	205				2.213	84				2.212	500				2.213	15488
2.218	684				2.225	210				2.218	2057				2.219	84				2.218	291				2.218	11460
2.224	4040				2.23	782				2.223	809				2.224	78				2.223	608				2.224	16567
2.229	462				2.236	248				2.229	18				2.23	8				2.229	223				2.229	11203
2.235	2015				2.241	440				2.234	2545				2.235	1091				2.234	332				2.235	20846
2.24	336				2.247	1237				2.24	1736				2.241	744				2.24	665				2.24	5800
2.246	1885				2.252	1547				2.245	1186				2.247	65				2.246	665				2.246	7694
2.251	2410				2.258	1146				2.251	3261				2.252	368				2.251	2020				2.251	16275
2.257	648				2.263	2098				2.256	3664				2.258	101				2.257	1036				2.257	10324
2.262	1819				2.269	1291				2.262	868				2.263	274				2.262	849				2.263	13944
2.268	2183				2.275	3130				2.267	444				2.269	439				2.268	2205				2.268	16988
2.273	389				2.28	3362				2.273	695				2.274	39				2.273	2457				2.274	9808
2.279	299				2.286	1740				2.279	537				2.28	309				2.279	3292				2.279	15480
2.285	741				2.291	3627				2.284	565				2.285	233				2.284	2854				2.285	20134
2.29	1286				2.297	989				2.29	759				2.291	801				2.29	1673				2.29	23161
2.296	1143				2.302	2084				2.295	684				2.297	646				2.295	1731				2.296	27754
2.301	766				2.308	1841				2.301	841				2.302	205				2.301	5273				2.301	38995
2.307	1338				2.313	5537				2.306	153				2.308	188				2.307	3642				2.307	40758
2.312	1275				2.319	2996				2.312	253				2.313	468				2.312	2231				2.313	54016
2.318	556				2.325	3306				2.317	856				2.319	2006				2.318	4609				2.318	34989
2.323	699				2.33	4870				2.323	85				2.324	59				2.323	1382				2.324	33950
2.329	216				2.336	4327				2.329	512				2.33	237				2.329	3791				2.329	21110
2.335	408				2.341	3599				2.334	600				2.335	984				2.334	2404				2.335	22096
2.34	782				2.347	1505				2.34	183				2.341	247				2.34	2584				2.34	17487
2.346	383				2.352	4904				2.345	330				2.347	112				2.345	1672				2.346	16293
2.351	551				2.358	3910				2.351	110				2.352	621				2.351	3329				2.351	7239
2.357	153				2.363	4821				2.356	97				2.358	1304				2.357	908				2.357	20292
2.362	360				2.369	3300				2.362	191				2.363	264				2.362	1538				2.362	12208
2.368	1363				2.374	4942				2.367	66				2.369	1				2.368	2011				2.368	19275
2.373	554				2.38	1646				2.373	265				2.374	19				2.373	876				2.374	20362
2.379	1359				2.386	2457				2.379	165				2.38	1902				2.379	2728				2.379	16391
2.385	811				2.391	4052				2.384	30				2.385	153				2.384	1815				2.385	21499
2.39	1173				2.397	1662				2.39	568				2.391	155				2.39	1988				2.39	20707
2.396	884				2.402	2550				2.395	41				2.397	1505				2.395	4218				2.396	19749
2.401	100				2.408	824				2.401	363				2.402	786				2.401	1435				2.401	18552
2.407	30				2.413	2461				2.406	23				2.408	53				2.407	712				2.407	14168
2.412	0				2.419	1039				2.412	248				2.413	987				2.412	391				2.412	17213
2.418	28				2.424	3562				2.417	58				2.419	32				2.418	753				2.418	11204
2.423	19				2.43	1304				2.423	1887				2.424	0				2.423	1448				2.424	7966
2.429	647				2.436	3570				2.429	488				2.43	35				2.429	2504				2.429	6049
2.435	60				2.441	2665				2.434	130				2.435	604				2.434	1524				2.435	8869
2.44	114				2.447	1091				2.44	279				2.441	20				2.44	1981				2.44	2473
2.446	3				2.452	1782				2.445	166				2.447	51				2.445	2486				2.446	5545
2.451	4				2.458	917				2.451	37				2.452	58				2.451	179				2.451	10259
2.457	0				2.463	663				2.456	566				2.458	30				2.457	838				2.457	12142
2.462	140				2.469	1268				2.462	1424				2.463	147				2.462	693				2.462	16810
2.468	229				2.474	446				2.467	3884				2.469	276				2.468	633				2.468	9366
2.473	1				2.48	2112				2.473	6881				2.474	1				2.473	356				2.474	8883
2.479	128				2.486	1085				2.478	3957				2.48	147				2.479	2739				2.479	6481
2.484	42				2.491	1660				2.484	2464				2.485	0				2.484	374				2.485	7993
2.49	135				2.497	2072				2.49	4247				2.491	317				2.49	1271				2.49	3983
2.496	124				2.502	2341				2.495	1333				2.497	5				2.495	1102				2.496	2158
2.501	221				2.508	266				2.501	2179				2.502	13				2.501	1142				2.501	8696
2.507	37				2.513	1507				2.506	1024				2.508	197				2.506	2543				2.507	5647
2.512	1				2.519	2310				2.512	2214				2.513	862				2.512	2894				2.512	1816
2.518	1715				2.524	1478				2.517	1482				2.519	682				2.518	575				2.518	3850
2.523	105				2.53	2317				2.523	604				2.524	201				2.523	487				2.524	3200
2.529	63				2.536	934				2.528	807				2.53	37				2.529	461				2.529	5519
2.534	45				2.541	1637				2.534	1910				2.535	209				2.534	838				2.535	4336
2.54	21				2.547	263				2.54	1327				2.541	10				2.54	539				2.54	825
2.546	92				2.552	129				2.545	984				2.547	48				2.545	716				2.546	3304
2.551	92				2.558	615				2.551	299				2.552	8				2.551	1478				2.551	13832
2.557	93				2.563	1209				2.556	896				2.558	2				2.556	214				2.557	16595
2.562	0				2.569	1067				2.562	252				2.563	18				2.562	1754				2.562	18017
2.568	0				2.574	829				2.567	870				2.569	15				2.568	659				2.568	31860
2.573	456				2.58	1269				2.573	2062				2.574	2308				2.573	675				2.573	27383
2.579	1050				2.585	600				2.578	1183				2.58	381				2.579	1040				2.579	21525
2.584	153				2.591	3174				2.584	5943				2.585	17				2.584	2171				2.585	25929
2.59	525				2.597	1566				2.59	35422				2.591	29				2.59	253				2.59	20407
2.596	97				2.602	1306				2.595	82304				2.597	90				2.595	246				2.596	19359
2.601	183				2.608	379				2.601	124199				2.602	354				2.601	2599				2.601	13920
2.607	220				2.613	2665				2.606	146242				2.608	54				2.606	594				2.607	12254
2.612	0				2.619	477				2.612	158236				2.613	159				2.612	836				2.612	11686
2.618	139				2.624	227				2.617	136463				2.619	4				2.618	300				2.618	12665
2.623	1				2.63	1784				2.623	111807				2.624	0				2.623	2087				2.623	7373
2.629	708				2.635	1056				2.628	69582				2.63	112				2.629	761				2.629	6774
2.634	464				2.641	177				2.634	41794				2.635	2				2.634	173				2.635	7071
2.64	109				2.647	672				2.639	29574				2.641	4				2.64	205				2.64	8840
2.645	17				2.652	332				2.645	29967				2.647	517				2.645	274				2.646	9654
2.651	285				2.658	1652				2.651	21845				2.652	693				2.651	548				2.651	13947
2.657	265				2.663	2792				2.656	15982				2.658	224				2.656	0				2.657	6984
2.662	349				2.669	806				2.662	16833				2.663	106				2.662	201				2.662	3495
2.668	6				2.674	687				2.667	16307				2.669	1238				2.668	0				2.668	5222
2.673	1				2.68	1048				2.673	8398				2.674	69				2.673	0				2.673	9022
2.679	728				2.685	283				2.678	17278				2.68	318				2.679	16				2.679	25737
2.684	6				2.691	1695				2.684	13609				2.685	242				2.684	81				2.685	101418
2.69	1686				2.697	167				2.689	6899				2.691	155				2.69	211				2.69	270197
2.695	232				2.702	1197				2.695	4319				2.697	3				2.695	1				2.696	470709
2.701	558				2.708	497				2.701	6310				2.702	2				2.701	303				2.701	600264
2.707	101				2.713	11				2.706	3972				2.708	11				2.706	57				2.707	609435
2.712	560				2.719	50				2.712	3636				2.713	16				2.712	59				2.712	589688
2.718	1126				2.724	320				2.717	1096				2.719	74				2.717	9				2.718	446116
2.723	366				2.73	400				2.723	1316				2.724	61				2.723	1				2.723	328529
2.729	5				2.735	0				2.728	669				2.73	697				2.729	173				2.729	227754
2.734	64				2.741	81				2.734	1747				2.735	962				2.734	194				2.734	146534
2.74	262				2.747	29				2.739	24				2.741	419				2.74	2				2.74	142344
2.745	290				2.752	19				2.745	461				2.747	758				2.745	551				2.746	88207
2.751	101				2.758	894				2.751	786				2.752	2152				2.751	513				2.751	72746
2.757	299				2.763	45				2.756	714				2.758	180				2.756	1862				2.757	59955
2.762	793				2.769	596				2.762	1722				2.763	539				2.762	4306				2.762	59446
2.768	4033				2.774	531				2.767	504				2.769	1				2.767	6738				2.768	39517
2.773	516				2.78	79				2.773	150				2.774	35				2.773	10302				2.773	33441
2.779	608				2.785	4				2.778	364				2.78	28				2.779	16247				2.779	21822
2.784	762				2.808	19845				2.784	223				2.785	979				2.784	24306				2.784	24510
2.806	6992				2.824	64872				2.806	4815				2.808	192266				2.806	63331				2.807	45411
2.823	38685				2.841	92974				2.823	1604				2.824	223617				2.823	110562				2.823	24531
2.84	32079				2.858	119518				2.839	1181				2.841	95947				2.84	264542				2.84	12364
2.856	21346				2.874	266840				2.856	2624				2.858	38930				2.856	312287				2.857	5416
2.873	9342				2.891	406274				2.873	669				2.874	14371				2.873	209803				2.873	10194
2.89	11529				2.908	391501				2.889	1150				2.891	14494				2.89	119481				2.89	9271
2.906	12801				2.924	270545				2.906	1983				2.908	8661				2.906	86211				2.907	10188
2.923	6742				2.941	185509				2.923	5108				2.924	4478				2.923	62698				2.923	3931
2.94	8942				2.958	135378				2.939	1837				2.941	3119				2.94	43623				2.94	7626
2.956	4960				2.974	101622				2.956	1722				2.958	3351				2.956	32130				2.957	3357
2.973	6961				2.991	87228				2.973	2594				2.974	28374				2.973	98633				2.973	2874
2.99	19489				3.008	87772				2.989	2631				2.991	262327				2.99	323904				2.99	5430
3.006	63489				3.024	285367				3.006	5573				3.008	296915				3.006	816492				3.007	1375
3.023	53507				3.041	786785				3.023	25203				3.024	119827				3.023	1386787				3.023	2342
3.04	26883				3.058	1565002				3.039	18586				3.041	45250				3.04	1269032				3.04	3219
3.056	6464				3.074	2002257				3.056	8434				3.058	24785				3.056	767700				3.057	6731
3.073	9277				3.091	1698020				3.073	3574				3.074	11590				3.073	435526				3.073	4510
3.09	1993				3.108	1055876				3.089	1501				3.091	6660				3.09	315372				3.09	4261
3.106	2424				3.124	764039				3.106	2981				3.108	4044				3.106	196474				3.107	5466
3.123	2493				3.141	483878				3.123	5384				3.124	2667				3.123	204936				3.123	6888
3.14	2369				3.158	347853				3.139	5871				3.141	662				3.14	200380				3.14	4614
3.156	488				3.174	343593				3.156	3594				3.158	621				3.156	162435				3.157	7610
3.173	11455				3.191	309787				3.173	5256				3.174	17568				3.173	102258				3.173	2053
3.19	24195				3.208	265113				3.189	3202				3.191	25929				3.19	60799				3.19	4251
3.206	14944				3.224	170695				3.206	3241				3.208	11716				3.206	25499				3.207	6899
3.223	15214				3.241	103796				3.223	4700				3.224	9551				3.223	16124				3.223	1216
3.24	7614				3.258	64953				3.239	5998				3.241	6353				3.24	9007				3.24	9464
3.256	3208				3.274	47241				3.256	5966				3.258	5449				3.256	6402				3.257	7104
3.273	5515				3.291	40503				3.273	3353				3.274	1607				3.273	14104				3.273	4564
3.29	2750				3.308	39361				3.289	4798				3.291	1279				3.29	9024				3.29	8195
3.306	4067				3.324	28648				3.306	7673				3.308	6530				3.306	3947				3.307	4724
3.323	4431				3.341	29466				3.323	3340				3.324	7174				3.323	3282				3.323	6342
3.34	7189				3.358	19358				3.339	10596				3.341	4230				3.34	2782				3.34	6110
3.356	7044				3.374	18079				3.356	9011				3.358	7746				3.356	5732				3.357	5097
3.373	5829				3.391	12783				3.373	10869				3.374	4667				3.373	2058				3.373	5687
3.39	2293				3.408	7287				3.389	5335				3.391	3170				3.39	1112				3.39	9440
3.406	1341				3.424	8289				3.406	12054				3.408	2085				3.406	3200				3.407	9047
3.423	3441				3.441	9761				3.423	25019				3.424	3983				3.423	3473				3.423	8680
3.44	2462				3.458	11783				3.439	14992				3.441	2926				3.44	5595				3.44	5355
3.456	4581				3.474	6031				3.456	9419				3.458	2057				3.456	3968				3.457	2549
3.473	4101				3.491	7714				3.473	8926				3.474	2167				3.473	1818				3.473	5861
3.49	2046				3.508	2185				3.489	7040				3.491	527				3.49	6204				3.49	8535
3.506	2447				3.524	4135				3.506	5466				3.508	1275				3.506	7573				3.507	16720
3.523	1639				3.541	1046				3.523	4666				3.524	1199				3.523	11665				3.523	27617
3.54	1549				3.558	10748				3.539	7849				3.541	2467				3.54	5142				3.54	27804
3.556	1493				3.574	3490				3.556	3477				3.558	1590				3.556	11839				3.557	13752
3.573	2637				3.591	7793				3.573	9892				3.574	3276				3.573	10155				3.573	11930
3.59	1641				3.608	5713				3.589	5835				3.591	993				3.59	11257				3.59	9502
3.606	1761				3.624	6384				3.606	5768				3.608	2229				3.606	5906				3.607	4791
3.623	2068				3.641	8340				3.623	2201				3.624	1240				3.623	8916				3.623	11658
3.64	652				3.658	11615				3.639	2238				3.641	591				3.64	6744				3.64	8173
3.656	1446				3.674	9431				3.656	1274				3.658	383				3.656	5244				3.657	8259
3.673	1536				3.691	10509				3.673	3055				3.674	353				3.673	5114				3.673	6048
3.69	938				3.708	4731				3.689	534				3.691	1144				3.69	4348				3.69	3335
3.706	1087				3.724	3874				3.706	3112				3.708	574				3.706	2395				3.707	3123
3.723	1325				3.741	5574				3.723	1334				3.724	881				3.723	2907				3.723	2649
3.74	1132				3.758	5135				3.739	3680				3.741	1871				3.74	3508				3.74	1083
3.756	612				3.774	4513				3.756	116				3.758	722				3.756	3282				3.757	1009
3.773	2202				3.791	6185				3.773	120				3.774	1098				3.773	2895				3.773	1686
3.79	629				3.808	1486				3.789	992				3.791	319				3.79	2580				3.79	1552
3.806	1896				3.824	1829				3.806	422				3.808	1032				3.806	2336				3.807	1724
3.823	706				3.841	3103				3.823	397				3.824	256				3.823	3819				3.823	2822
3.84	248				3.858	2749				3.839	479				3.841	961				3.84	1692				3.84	1055
3.856	535				3.874	3800				3.856	660				3.858	748				3.856	1410				3.857	1315
3.873	1765				3.891	2625				3.873	691				3.874	329				3.873	1291				3.873	762
3.89	987				3.908	2849				3.889	1818				3.891	674				3.89	2257				3.89	629
3.906	181				3.924	3158				3.906	7				3.908	2067				3.906	1146				3.907	1405
3.923	301				3.941	2682				3.923	323				3.924	507				3.923	1176				3.923	1016
3.94	48				3.958	3031				3.939	488				3.941	894				3.94	1163				3.94	239
3.956	56				3.974	2302				3.956	1815				3.958	621				3.956	1238				3.957	2389
3.973	303				3.991	5002				3.973	400				3.974	527				3.973	967				3.973	577
3.99	1069				4.008	2705				3.989	416				3.991	501				3.99	3589				3.99	443
4.006	98				4.024	551				4.006	762				4.008	122				4.006	453				4.007	2236
4.023	69				4.041	1648				4.023	1626				4.024	446				4.023	840				4.023	1136
4.04	395				4.058	405				4.039	226				4.041	130				4.04	267				4.04	875
4.056	455				4.074	782				4.056	126				4.058	39				4.056	304				4.057	1168
4.073	4132				4.091	555				4.073	1040				4.074	749				4.073	970				4.073	282
4.09	201				4.108	1520				4.089	405				4.091	426				4.09	2199				4.09	3900
4.106	27				4.124	247				4.106	98				4.108	25				4.106	624				4.107	4707
4.123	128				4.141	176				4.123	673				4.124	571				4.123	950				4.123	1717
4.14	145				4.158	597				4.139	353				4.141	393				4.14	1913				4.14	4448
4.156	158				4.174	522				4.156	8				4.158	100				4.156	616				4.157	11334
4.173	1949				4.191	370				4.173	319				4.174	93				4.173	1668				4.173	12133
4.19	168				4.208	1864				4.189	4				4.191	715				4.19	2208				4.19	3110
4.206	1789				4.224	366				4.206	613				4.208	181				4.206	87				4.207	281
4.223	198				4.241	1990				4.223	21				4.224	181				4.223	302				4.223	2735
4.24	496				4.257	776				4.239	326				4.241	483				4.24	2965				4.24	336
4.256	222				4.274	968				4.256	100				4.258	50				4.256	1362				4.257	143
4.273	499				4.291	461				4.273	978				4.274	409				4.273	571				4.273	451
4.29	466				4.307	1478				4.289	68				4.291	73				4.29	98				4.29	368
4.306	1357				4.324	766				4.306	13				4.308	152				4.306	699				4.307	47
4.323	898				4.341	1550				4.323	143				4.324	53				4.323	564				4.323	23
4.34	1494				4.357	793				4.339	681				4.341	138				4.34	49				4.34	814
4.356	233				4.374	662				4.356	22				4.358	724				4.356	1678				4.357	1009
4.373	207				4.391	1678				4.373	2				4.374	563				4.373	878				4.373	0
4.39	169				4.407	1079				4.389	315				4.391	128				4.39	1041				4.39	417
4.406	69				4.424	854				4.406	251				4.408	48				4.406	676				4.407	259
4.423	114				4.441	676				4.423	540				4.424	58				4.423	1000				4.423	279
4.44	537				4.457	763				4.439	21				4.441	14				4.44	570				4.44	24
4.456	264				4.474	1138				4.456	227				4.458	79				4.456	17				4.457	742
4.473	241				4.491	1535				4.473	906				4.474	15				4.473	367				4.473	195
4.49	210				0.056		0			4.489	0				4.491	95				4.49	927				4.49	7
0.058		356			0.073		0			0.057		268			0.06		350			0.061		0			0.065		274
0.074		0			0.09		0			0.074		301			0.077		323			0.078		2			0.082		28
0.091		86			0.106		0			0.091		0			0.094		13			0.094		0			0.099		54
0.108		93			0.123		0			0.107		805			0.11		110			0.111		4			0.115		59
0.124		1			0.14		0			0.124		96			0.127		43			0.128		0			0.132		57
0.141		113			0.156		0			0.141		28			0.144		34			0.144		0			0.149		351
0.158		503			0.173		0			0.157		84			0.16		22			0.161		0			0.165		16
0.174		105			0.19		4			0.174		383			0.177		79			0.178		0			0.182		49
0.191		168			0.206		18			0.191		6			0.194		396			0.194		1			0.199		23
0.208		244			0.223		0			0.207		254			0.21		122			0.211		0			0.215		4
0.224		13			0.24		1			0.224		141			0.227		115			0.228		0			0.232		9
0.241		294			0.256		0			0.241		1441			0.244		254			0.244		0			0.249		4
0.258		98			0.273		0			0.257		210			0.26		538			0.261		0			0.265		120
0.274		221			0.29		0			0.274		1365			0.277		659			0.278		0			0.282		3307
0.291		272			0.306		0			0.291		534			0.294		589			0.294		125			0.299		157
0.308		664			0.323		2			0.307		341			0.31		818			0.311		1			0.315		116
0.324		1037			0.34		0			0.324		629			0.327		1114			0.328		1			0.332		333
0.341		1148			0.356		0			0.341		50			0.344		90			0.344		0			0.349		65
0.358		700			0.373		5			0.357		37			0.36		711			0.361		0			0.365		835
0.374		82			0.39		2			0.374		627			0.377		505			0.378		0			0.382		28
0.391		810			0.406		0			0.391		1647			0.394		3142			0.394		1			0.399		97
0.408		43			0.423		0			0.407		787			0.41		2477			0.411		4			0.415		549
0.424		42			0.44		0			0.424		38			0.427		128			0.428		4			0.432		804
0.441		779			0.456		0			0.441		897			0.444		510			0.444		1			0.449		537
0.458		267			0.473		97			0.457		124			0.46		227			0.461		0			0.465		681
0.474		545			0.49		0			0.474		914			0.477		1025			0.478		0			0.482		189
0.491		1226			0.506		2			0.491		4283			0.494		151			0.494		0			0.499		603
0.508		1480			0.523		1			0.507		1277			0.51		313			0.511		0			0.515		359
0.524		552			0.54		2			0.524		996			0.527		229			0.528		0			0.532		1224
0.541		972			0.556		3			0.541		380			0.544		255			0.544		9			0.549		579
0.558		1060			0.573		0			0.557		267			0.56		605			0.561		0			0.565		597
0.574		799			0.59		0			0.574		227			0.577		401			0.578		1			0.582		389
0.591		948			0.606		0			0.591		220			0.594		533			0.594		1			0.599		740
0.608		2047			0.623		0			0.607		715			0.61		1095			0.611		0			0.615		1850
0.624		1998			0.64		0			0.624		504			0.627		732			0.628		0			0.632		866
0.641		2634			0.656		2			0.641		384			0.644		927			0.644		152			0.649		633
0.658		1199			0.673		0			0.657		342			0.66		1883			0.661		0			0.665		454
0.674		2493			0.69		8			0.674		1349			0.677		234			0.678		0			0.682		681
0.691		677			0.706		3			0.691		1948			0.694		211			0.694		0			0.699		566
0.708		824			0.723		8			0.707		1306			0.71		188			0.711		7			0.715		215
0.724		685			0.74		0			0.724		277			0.727		345			0.728		0			0.732		70
0.741		772			0.756		0			0.741		373			0.744		536			0.744		0			0.749		210
0.758		259			0.773		4			0.757		236			0.76		227			0.761		0			0.765		742
0.774		335			0.79		2			0.774		502			0.777		28			0.778		0			0.782		175
0.791		126			0.806		0			0.791		372			0.794		122			0.794		0			0.799		1290
0.808		72			0.823		7			0.807		943			0.81		273			0.811		1			0.815		432
0.824		688			0.84		0			0.824		980			0.827		350			0.828		0			0.832		446
0.841		635			0.856		4			0.841		313			0.844		218			0.844		0			0.849		836
0.858		113			0.873		0			0.857		391			0.86		8			0.861		0			0.865		27
0.874		34			0.89		39			0.874		74			0.877		87			0.878		0			0.882		188
0.891		459			0.906		71			0.891		1138			0.894		175			0.894		3			0.899		1050
0.908		475			0.923		0			0.907		431			0.91		973			0.911		0			0.915		1086
0.924		567			0.94		0			0.924		213			0.927		92			0.928		1			0.932		46
0.941		561			0.956		1			0.941		60			0.944		377			0.944		0			0.949		1129
0.958		387			0.973		314			0.957		683			0.96		109			0.961		0			0.965		578
0.974		21			0.99		1			0.974		1024			0.977		114			0.978		0			0.982		474
0.991		55			1.006		3			0.991		1495			0.994		681			0.994		0			0.999		114
1.008		199			1.023		0			1.007		808			1.01		538			1.011		0			1.015		749
1.024		241			1.045		29			1.024		1170			1.027		2698			1.028		0			1.032		1414
1.047		0			1.051		0			1.046		337			1.049		266			1.05		0			1.054		499
1.052		570			1.056		31			1.052		310			1.055		17			1.055		6			1.06		24
1.058		300			1.062		515			1.057		10			1.06		0			1.061		0			1.065		56
1.063		119			1.068		221			1.063		4			1.066		0			1.067		1016			1.071		226
1.069		16			1.073		178			1.069		8			1.071		25			1.072		135			1.076		0
1.074		255			1.079		153			1.074		129			1.077		201			1.078		26			1.082		259
1.08		530			1.084		304			1.08		221			1.083		121			1.083		42			1.087		143
1.085		386			1.09		265			1.085		137			1.088		169			1.089		0			1.093		416
1.091		738			1.095		48			1.091		27			1.094		0			1.094		411			1.099		17
1.097		1223			1.101		293			1.096		62			1.099		332			1.1		93			1.104		1480
1.102		402			1.106		77			1.102		30			1.105		0			1.105		39			1.11		169
1.108		1724			1.112		150			1.107		14			1.11		328			1.111		39			1.115		176
1.113		18			1.118		38			1.113		129			1.116		140			1.116		75			1.121		233
1.119		228			1.123		93			1.119		355			1.121		277			1.122		269			1.126		32
1.124		72			1.129		79			1.124		192			1.127		104			1.128		0			1.132		3
1.13		589			1.134		30			1.13		156			1.133		87			1.133		40			1.137		177
1.135		463			1.14		115			1.135		491			1.138		179			1.139		279			1.143		206
1.141		1886			1.145		99			1.141		41			1.144		98			1.144		44			1.149		209
1.146		46			1.151		0			1.146		292			1.149		91			1.15		30			1.154		248
1.152		499			1.156		57			1.152		238			1.155		566			1.155		2632			1.16		151
1.158		338			1.162		70			1.157		90			1.16		131			1.161		14			1.165		248
1.163		506			1.168		455			1.163		23			1.166		187			1.166		255			1.171		209
1.169		396			1.173		1066			1.169		176			1.171		265			1.172		88			1.176		419
1.174		54			1.179		5			1.174		68			1.177		25			1.178		43			1.182		73
1.18		1235			1.184		65			1.18		1972			1.183		76			1.183		1			1.187		53
1.185		524			1.19		81			1.185		60			1.188		34			1.189		38			1.193		109
1.191		120			1.195		114			1.191		0			1.194		147			1.194		0			1.199		16
1.196		318			1.201		155			1.196		21			1.199		105			1.2		28			1.204		172
1.202		1259			1.206		5			1.202		108			1.205		49			1.205		179			1.21		257
1.208		235			1.212		33			1.207		0			1.21		87			1.211		175			1.215		79
1.213		709			1.217		432			1.213		134			1.216		158			1.216		12			1.221		2
1.219		98			1.223		193			1.219		7			1.221		27			1.222		1			1.226		23
1.224		340			1.229		311			1.224		21			1.227		320			1.228		22			1.232		11
1.23		42			1.234		1			1.23		440			1.232		201			1.233		0			1.237		173
1.235		195			1.24		110			1.235		25			1.238		3			1.239		0			1.243		229
1.241		180			1.245		129			1.241		138			1.244		15			1.244		0			1.248		199
1.246		232			1.251		95			1.246		211			1.249		245			1.25		49			1.254		368
1.252		28			1.256		0			1.252		1851			1.255		179			1.255		0			1.26		7
1.258		141			1.262		34			1.257		20			1.26		20			1.261		26			1.265		97
1.263		19			1.267		14			1.263		26			1.266		2			1.266		248			1.271		8
1.269		469			1.273		5			1.268		97			1.271		259			1.272		94			1.276		159
1.274		250			1.279		16			1.274		10			1.277		512			1.278		86			1.282		97
1.28		31			1.284		0			1.28		117			1.282		0			1.283		182			1.287		0
1.285		584			1.29		114			1.285		25			1.288		1			1.289		167			1.293		1
1.291		66			1.295		196			1.291		347			1.294		8			1.294		126			1.298		1
1.296		57			1.301		346			1.296		64			1.299		2			1.3		53			1.304		51
1.302		132			1.306		22			1.302		306			1.305		91			1.305		4			1.31		3
1.308		975			1.312		82			1.307		629			1.31		64			1.311		349			1.315		130
1.313		21			1.317		0			1.313		80			1.316		0			1.316		1			1.321		19
1.319		17			1.323		170			1.318		9			1.321		18			1.322		3			1.326		239
1.324		476			1.329		21			1.324		97			1.327		0			1.327		20			1.332		165
1.33		207			1.334		61			1.33		123			1.332		16			1.333		28			1.337		1
1.335		297			1.34		31			1.335		29			1.338		236			1.339		0			1.343		227
1.341		27			1.345		256			1.341		6			1.344		2			1.344		15			1.348		34
1.346		634			1.351		1			1.346		31			1.349		464			1.35		8			1.354		0
1.352		706			1.356		38			1.352		12			1.355		2			1.355		7			1.36		8
1.357		19			1.362		0			1.357		7			1.36		4			1.361		2			1.365		5
1.363		5			1.367		58			1.363		1			1.366		73			1.366		0			1.371		1974
1.369		110			1.373		129			1.368		16			1.371		91			1.372		18			1.376		280
1.374		16			1.378		74			1.374		691			1.377		7			1.377		6			1.382		8
1.38		754			1.384		38			1.38		157			1.382		58			1.383		309			1.387		251
1.385		7			1.39		109			1.385		0			1.388		213			1.389		17			1.393		6
1.391		0			1.395		28			1.391		4			1.394		0			1.394		19			1.398		546
1.396		900			1.401		0			1.396		48			1.399		20			1.4		0			1.404		370
1.402		404			1.406		409			1.402		142			1.405		101			1.405		179			1.41		49
1.408		0			1.412		277			1.407		134			1.41		183			1.411		0			1.415		802
1.413		405			1.417		23			1.413		17			1.416		0			1.416		22			1.421		225
1.419		660			1.423		3			1.418		445			1.421		8			1.422		221			1.426		0
1.424		58			1.428		948			1.424		107			1.427		246			1.427		36			1.432		56
1.43		68			1.434		210			1.429		6			1.432		2			1.433		3			1.437		39
1.435		370			1.44		227			1.435		47			1.438		0			1.439		6			1.443		668
1.441		31			1.445		9			1.441		681			1.443		14			1.444		283			1.448		75
1.446		240			1.451		88			1.446		62			1.449		423			1.45		958			1.454		172
1.452		85			1.456		355			1.452		3			1.455		86			1.455		22			1.46		10
1.457		6			1.462		1445			1.457		238			1.46		49			1.461		475			1.465		12
1.463		1337			1.467		1347			1.463		5			1.466		7			1.466		1			1.471		29
1.469		451			1.473		133			1.468		60			1.471		16			1.472		72			1.476		98
1.474		4			1.478		421			1.474		5			1.477		289			1.477		63			1.482		3
1.48		16			1.484		360			1.479		3			1.482		12			1.483		86			1.487		15
1.485		69			1.49		39			1.485		19			1.488		7			1.489		128			1.493		47
1.491		21			1.495		152			1.491		358			1.493		33			1.494		149			1.498		42
1.496		20			1.501		343			1.496		48			1.499		9			1.5		2			1.504		7
1.502		2			1.506		25			1.502		0			1.505		1			1.505		0			1.51		130
1.508		1			1.512		144			1.507		8			1.51		5			1.511		0			1.515		657
1.513		1			1.517		351			1.513		363			1.516		115			1.516		161			1.521		93
1.519		1			1.523		161			1.518		0			1.521		325			1.522		68			1.526		63
1.524		282			1.528		68			1.524		45			1.527		97			1.527		828			1.532		908
1.53		292			1.534		915			1.529		3			1.532		1			1.533		334			1.537		8
1.535		75			1.54		0			1.535		55			1.538		1			1.538		2			1.543		27
1.541		213			1.545		0			1.541		0			1.543		1			1.544		104			1.548		3
1.546		201			1.551		359			1.546		1			1.549		1			1.55		100			1.554		220
1.552		31			1.556		26			1.552		156			1.555		22			1.555		503			1.56		79
1.557		21			1.562		341			1.557		92			1.56		4			1.561		4			1.565		26
1.563		708			1.567		278			1.563		3			1.566		323			1.566		235			1.571		18
1.569		1			1.573		0			1.568		31			1.571		20			1.572		16			1.576		1
1.574		990			1.578		15			1.574		209			1.577		27			1.577		0			1.582		0
1.58		70			1.584		270			1.579		79			1.582		15			1.583		0			1.587		194
1.585		86			1.589		61			1.585		323			1.588		87			1.588		242			1.593		54
1.591		420			1.595		120			1.591		168			1.593		0			1.594		528			1.598		12
1.596		131			1.601		51			1.596		188			1.599		0			1.6		0			1.604		48
1.602		327			1.606		0			1.602		12			1.605		95			1.605		99			1.61		1097
1.608		1			1.612		9			1.607		282			1.61		114			1.611		3			1.615		111
1.613		278			1.617		14			1.613		0			1.616		20			1.616		526			1.621		2
1.619		6			1.623		3			1.618		354			1.621		7			1.622		509			1.626		3
1.624		120			1.628		228			1.624		0			1.627		594			1.627		63			1.632		2
1.63		549			1.634		0			1.629		8			1.632		1			1.633		82			1.637		773
1.635		1			1.639		2			1.635		10			1.638		115			1.638		1			1.643		13
1.641		69			1.645		61			1.64		64			1.643		0			1.644		43			1.648		4
1.646		10			1.651		208			1.646		11			1.649		4			1.65		27			1.654		59
1.652		1075			1.656		105			1.652		6			1.654		21			1.655		7			1.66		286
1.658		7			1.662		3			1.657		1			1.66		42			1.661		531			1.665		3
1.663		444			1.667		80			1.663		28			1.666		83			1.666		59			1.671		0
1.669		84			1.673		22			1.668		135			1.671		123			1.672		275			1.676		120
1.674		73			1.678		135			1.674		7			1.677		24			1.677		25			1.682		23
1.68		20			1.684		199			1.679		158			1.682		20			1.683		452			1.687		362
1.685		36			1.689		0			1.685		16			1.688		43			1.688		19			1.693		0
1.691		225			1.695		0			1.69		95			1.693		0			1.694		4			1.699		91
1.696		39			1.701		64			1.696		0			1.699		341			1.699		72			1.704		1
1.702		239			1.706		52			1.702		2152			1.704		108			1.705		0			1.71		8
1.708		369			1.712		43			1.707		178			1.71		110			1.711		28			1.715		36
1.713		709			1.717		96			1.713		0			1.716		21			1.716		0			1.721		5
1.719		943			1.723		0			1.718		57			1.721		723			1.722		31			1.726		202
1.724		12			1.728		41			1.724		3			1.727		321			1.727		248			1.732		368
1.73		3			1.734		27			1.729		105			1.732		0			1.733		848			1.737		3
1.735		46			1.739		1			1.735		16			1.738		97			1.738		3			1.743		22
1.741		16			1.745		2			1.74		45			1.743		0			1.744		70			1.748		18
1.746		0			1.751		75			1.746		5			1.749		27			1.749		16			1.754		281
1.752		46			1.756		0			1.752		16			1.754		65			1.755		106			1.76		771
1.758		343			1.762		19			1.757		0			1.76		3			1.761		0			1.765		184
1.763		136			1.767		1			1.763		780			1.766		36			1.766		1			1.771		423
1.769		313			1.773		3			1.768		7			1.771		0			1.772		6			1.776		210
1.774		46			1.778		34			1.774		44			1.777		0			1.777		20			1.782		6
1.78		21			1.784		346			1.779		133			1.782		2			1.783		20			1.787		85
1.785		500			1.789		0			1.785		14			1.788		1074			1.788		3			1.793		6
1.791		102			1.795		75			1.79		10			1.793		86			1.794		0			1.798		37
1.796		164			1.8		339			1.796		28			1.799		88			1.799		158			1.804		7
1.802		203			1.806		103			1.802		26			1.804		119			1.805		138			1.81		31
1.808		4			1.812		367			1.807		595			1.81		387			1.811		170			1.815		503
1.813		0			1.817		304			1.813		1			1.816		395			1.816		0			1.821		23
1.819		258			1.823		3			1.818		29			1.821		44			1.822		14			1.826		1
1.824		205			1.828		25			1.824		31			1.827		60			1.827		0			1.832		28
1.83		563			1.834		0			1.829		8			1.832		619			1.833		369			1.837		366
1.835		89			1.839		1			1.835		394			1.838		1			1.838		90			1.843		252
1.841		439			1.845		0			1.84		523			1.843		8			1.844		291			1.848		33
1.846		590			1.85		1			1.846		342			1.849		31			1.849		1			1.854		36
1.852		932			1.856		132			1.851		5			1.854		59			1.855		72			1.86		44
1.858		781			1.862		0			1.857		113			1.86		48			1.861		7			1.865		7
1.863		311			1.867		0			1.863		40			1.865		4			1.866		0			1.871		116
1.869		79			1.873		3			1.868		387			1.871		171			1.872		10			1.876		551
1.874		2058			1.878		20			1.874		52			1.877		486			1.877		0			1.882		110
1.88		92			1.884		0			1.879		5			1.882		16			1.883		8			1.887		36
1.885		1067			1.889		115			1.885		482			1.888		80			1.888		1029			1.893		0
1.891		1332			1.895		1998			1.89		0			1.893		21			1.894		50			1.898		100
1.896		667			1.9		43			1.896		18			1.899		0			1.899		463			1.904		69
1.902		893			1.906		764			1.901		112			1.904		83			1.905		102			1.91		0
1.908		86			1.912		161			1.907		44			1.91		158			1.91		8			1.915		291
1.913		88			1.917		2			1.913		8			1.915		1			1.916		7			1.921		6
1.919		12			1.923		0			1.918		4			1.921		5			1.922		0			1.926		29
1.924		450			1.928		0			1.924		89			1.927		5			1.927		178			1.932		119
1.93		426			1.934		245			1.929		3			1.932		8			1.933		2			1.937		178
1.935		660			1.939		7			1.935		3			1.938		5			1.938		153			1.943		442
1.941		429			1.945		278			1.94		37			1.943		193			1.944		53			1.949		187
1.946		233			1.95		4			1.946		32			1.949		0			1.949		23			1.954		96
1.952		678			1.956		63			1.951		311			1.954		161			1.955		188			1.96		58
1.958		141			1.962		2			1.957		5			1.96		416			1.96		2			1.965		221
1.963		58			1.967		1			1.963		0			1.965		91			1.966		239			1.971		244
1.969		565			1.973		498			1.968		78			1.971		137			1.972		119			1.976		46
1.974		326			1.978		0			1.974		3			1.977		42			1.977		115			1.982		24
1.98		84			1.984		30			1.979		5			1.982		9			1.983		263			1.987		321
1.985		726			1.989		1			1.985		23			1.988		0			1.988		9			1.993		801
1.991		891			1.995		23			1.99		36			1.993		20			1.994		1318			1.998		217
1.996		85			2		0			1.996		42			1.999		123			1.999		1			2.004		293
2.002		523			2.006		249			2.001		429			2.004		1330			2.005		294			2.01		141
2.008		772			2.011		18			2.007		11			2.01		1426			2.01		1			2.015		352
2.013		140			2.017		0			2.013		4			2.015		726			2.016		45			2.021		460
2.019		733			2.023		76			2.018		1			2.021		1405			2.022		3			2.026		362
2.024		199			2.028		0			2.024		348			2.026		2080			2.027		1			2.032		1280
2.03		1244			2.034		123			2.029		494			2.032		1238			2.033		0			2.037		538
2.035		2119			2.039		462			2.035		652			2.038		2539			2.038		1021			2.043		2798
2.041		2511			2.045		2			2.04		315			2.043		2399			2.044		0			2.049		2849
2.046		4153			2.05		269			2.046		463			2.049		776			2.049		4			2.054		846
2.052		5492			2.056		0			2.051		850			2.054		546			2.055		88			2.06		7663
2.058		3407			2.061		545			2.057		47			2.06		395			2.06		0			2.065		1500
2.063		3867			2.067		2			2.062		648			2.065		223			2.066		139			2.071		3598
2.069		4640			2.073		47			2.068		538			2.071		265			2.072		0			2.076		3396
2.074		2933			2.078		285			2.074		486			2.076		242			2.077		263			2.082		9566
2.08		1363			2.084		0			2.079		351			2.082		38			2.083		3			2.087		9207
2.085		896			2.089		4			2.085		777			2.088		218			2.088		0			2.093		5938
2.091		2048			2.095		163			2.09		411			2.093		246			2.094		15			2.098		11535
2.096		1469			2.1		1			2.096		1404			2.099		228			2.099		220			2.104		18081
2.102		662			2.106		391			2.101		470			2.104		191			2.105		0			2.11		15582
2.108		1072			2.111		12			2.107		600			2.11		303			2.11		11			2.115		12318
2.113		866			2.117		0			2.112		529			2.115		319			2.116		2			2.121		10121
2.119		1269			2.123		430			2.118		600			2.121		2237			2.121		0			2.126		11647
2.124		190			2.128		44			2.124		200			2.126		109			2.127		35			2.132		5513
2.13		772			2.134		133			2.129		286			2.132		1235			2.133		30			2.137		4317
2.135		1228			2.139		1267			2.135		753			2.138		182			2.138		152			2.143		10473
2.141		866			2.145		2276			2.14		926			2.143		370			2.144		0			2.149		15088
2.146		909			2.15		36			2.146		748			2.149		856			2.149		160			2.154		8337
2.152		667			2.156		1			2.151		631			2.154		164			2.155		5			2.16		17428
2.158		1335			2.161		0			2.157		97			2.16		266			2.16		39			2.165		13094
2.163		444			2.167		360			2.162		1106			2.165		53			2.166		336			2.171		13303
2.169		1206			2.172		12			2.168		743			2.171		493			2.171		1974			2.176		7552
2.174		1151			2.178		106			2.174		175			2.176		8			2.177		118			2.182		13641
2.18		696			2.184		479			2.179		286			2.182		1692			2.183		380			2.187		10262
2.185		2298			2.189		31			2.185		174			2.188		73			2.188		40			2.193		15182
2.191		345			2.195		581			2.19		206			2.193		240			2.194		0			2.199		4407
2.196		682			2.2		0			2.196		441			2.199		174			2.199		31			2.204		25570
2.202		621			2.206		2514			2.201		1352			2.204		371			2.205		41			2.21		16348
2.208		839			2.211		175			2.207		725			2.21		326			2.21		358			2.215		20270
2.213		283			2.217		57			2.212		226			2.215		2279			2.216		0			2.221		24541
2.219		247			2.222		49			2.218		2495			2.221		117			2.221		484			2.226		18194
2.224		666			2.228		8			2.223		104			2.226		30			2.227		2583			2.232		16408
2.23		2119			2.234		733			2.229		460			2.232		69			2.233		64			2.237		18146
2.235		247			2.239		65			2.235		1509			2.237		156			2.238		846			2.243		16953
2.241		150			2.245		2			2.24		2181			2.243		144			2.244		282			2.249		19866
2.246		814			2.25		1790			2.246		1481			2.249		1763			2.249		130			2.254		10127
2.252		444			2.256		5			2.251		1658			2.254		436			2.255		2354			2.26		7770
2.258		990			2.261		2377			2.257		450			2.26		1577			2.26		687			2.265		16614
2.263		587			2.267		2389			2.262		522			2.265		2317			2.266		385			2.271		23254
2.269		1541			2.272		176			2.268		2236			2.271		2052			2.271		311			2.276		9287
2.274		847			2.278		724			2.273		676			2.276		333			2.277		351			2.282		7895
2.28		2743			2.284		834			2.279		80			2.282		283			2.283		1398			2.287		23034
2.285		440			2.289		3221			2.285		1734			2.287		1124			2.288		2482			2.293		27610
2.291		312			2.295		4244			2.29		593			2.293		449			2.294		1932			2.299		37273
2.296		1504			2.3		766			2.296		633			2.299		289			2.299		4703			2.304		39350
2.302		245			2.306		2841			2.301		1566			2.304		445			2.305		2280			2.31		36527
2.308		3035			2.311		2193			2.307		118			2.31		357			2.31		6400			2.315		35348
2.313		888			2.317		2669			2.312		1029			2.315		73			2.316		9377			2.321		30025
2.319		520			2.322		7210			2.318		438			2.321		134			2.321		4468			2.326		24770
2.324		1355			2.328		4332			2.323		653			2.326		122			2.327		3741			2.332		33555
2.33		300			2.334		1858			2.329		2029			2.332		11			2.332		5478			2.337		31837
2.335		115			2.339		1495			2.335		1839			2.337		101			2.338		3408			2.343		22072
2.341		121			2.345		4173			2.34		2019			2.343		3			2.344		1155			2.349		18949
2.346		537			2.35		1625			2.346		486			2.349		77			2.349		1248			2.354		18697
2.352		95			2.356		2156			2.351		1651			2.354		406			2.355		1688			2.36		16671
2.358		320			2.361		1136			2.357		43			2.36		185			2.36		2423			2.365		13102
2.363		267			2.367		2152			2.362		343			2.365		157			2.366		1355			2.371		17200
2.369		2144			2.372		796			2.368		4373			2.371		504			2.371		1283			2.376		18251
2.374		1592			2.378		1887			2.373		311			2.376		241			2.377		581			2.382		20026
2.38		549			2.383		1126			2.379		73			2.382		85			2.382		1124			2.387		24240
2.385		1650			2.389		597			2.385		375			2.387		54			2.388		1393			2.393		21171
2.391		212			2.395		1017			2.39		286			2.393		36			2.394		1133			2.399		14569
2.397		250			2.4		1200			2.396		393			2.399		297			2.399		955			2.404		13437
2.402		193			2.406		3274			2.401		598			2.404		142			2.405		768			2.41		18405
2.408		341			2.411		1067			2.407		502			2.41		201			2.41		2490			2.415		18004
2.413		332			2.417		485			2.412		492			2.415		1059			2.416		1402			2.421		14841
2.419		105			2.422		1212			2.418		225			2.421		149			2.421		2548			2.426		12404
2.424		630			2.428		536			2.423		144			2.426		333			2.427		3049			2.432		7444
2.43		620			2.433		645			2.429		107			2.432		86			2.432		442			2.437		18121
2.435		25			2.439		1516			2.434		370			2.437		7			2.438		417			2.443		7685
2.441		362			2.445		502			2.44		729			2.443		373			2.444		1417			2.449		11092
2.446		11			2.45		1598			2.446		158			2.448		136			2.449		1844			2.454		6024
2.452		5			2.456		548			2.451		532			2.454		0			2.455		246			2.46		5555
2.458		20			2.461		1148			2.457		0			2.46		0			2.46		509			2.465		9484
2.463		7			2.467		492			2.462		0			2.465		68			2.466		1827			2.471		9480
2.469		2			2.472		496			2.468		276			2.471		11			2.471		178			2.476		5026
2.474		111			2.478		3047			2.473		0			2.476		30			2.477		1611			2.482		12771
2.48		51			2.483		1120			2.479		0			2.482		10			2.482		345			2.487		3271
2.485		153			2.489		1839			2.484		1			2.487		21			2.488		1036			2.493		5409
2.491		170			2.495		795			2.49		80			2.493		23			2.493		838			2.499		5910
2.497		73			2.5		1658			2.496		2			2.498		328			2.499		987			2.504		3869
2.502		1			2.506		1295			2.501		8			2.504		11			2.505		2227			2.51		4196
2.508		2			2.511		504			2.507		2			2.51		915			2.51		1134			2.515		6484
2.513		136			2.517		1388			2.512		120			2.515		219			2.516		514			2.521		9914
2.519		29			2.522		379			2.518		42			2.521		0			2.521		2654			2.526		6480
2.524		5			2.528		385			2.523		1			2.526		6			2.527		3780			2.532		7059
2.53		337			2.533		548			2.529		95			2.532		147			2.532		1110			2.537		2865
2.535		2656			2.539		543			2.534		87			2.537		27			2.538		834			2.543		432
2.541		24			2.545		720			2.54		58			2.543		27			2.543		1152			2.549		212
2.546		12			2.55		251			2.546		0			2.548		240			2.549		673			2.554		132
2.552		211			2.556		926			2.551		504			2.554		3			2.555		1245			2.56		3232
2.558		49			2.561		906			2.557		2558			2.56		120			2.56		2332			2.565		1
2.563		1974			2.567		909			2.562		710			2.565		144			2.566		283			2.571		0
2.569		0			2.572		555			2.568		1014			2.571		5			2.571		178			2.576		1458
2.574		256			2.578		455			2.573		345			2.576		434			2.577		151			2.582		125
2.58		31			2.583		298			2.579		1132			2.582		137			2.582		115			2.587		4291
2.585		232			2.589		2506			2.584		284			2.587		112			2.588		68			2.593		2917
2.591		112			2.594		5			2.59		368			2.593		13			2.593		399			2.599		2817
2.597		213			2.6		211			2.596		468			2.598		2			2.599		130			2.604		3344
2.602		0			2.606		1120			2.601		620			2.604		45			2.605		194			2.61		1330
2.608		177			2.611		603			2.607		732			2.61		160			2.61		3496			2.615		324
2.613		128			2.617		233			2.612		594			2.615		108			2.616		619			2.621		147
2.619		721			2.622		82			2.618		2046			2.621		587			2.621		771			2.626		3791
2.624		75			2.628		779			2.623		414			2.626		118			2.627		319			2.632		186
2.63		196			2.633		113			2.629		292			2.632		1019			2.632		406			2.637		5632
2.635		263			2.639		212			2.634		727			2.637		33			2.638		846			2.643		634
2.641		743			2.644		268			2.64		414			2.643		199			2.643		306			2.649		1848
2.647		170			2.65		62			2.645		1396			2.648		366			2.649		233			2.654		275
2.652		1990			2.656		213			2.651		552			2.654		30			2.655		588			2.66		2610
2.658		504			2.661		296			2.657		156			2.659		41			2.66		0			2.665		582
2.663		2861			2.667		81			2.662		133			2.665		141			2.666		29			2.671		180
2.669		700			2.672		28			2.668		31			2.671		502			2.671		176			2.676		782
2.674		814			2.678		392			2.673		613			2.676		411			2.677		314			2.682		1200
2.68		152			2.683		0			2.679		1475			2.682		11			2.682		87			2.687		971
2.685		1209			2.689		157			2.684		146			2.687		162			2.688		301			2.693		394
2.691		1252			2.694		2			2.69		31			2.693		1507			2.693		0			2.699		872
2.697		626			2.7		847			2.695		582			2.698		239			2.699		255			2.704		988
2.702		301			2.706		196			2.701		709			2.704		28			2.704		30			2.71		3275
2.708		749			2.711		947			2.707		667			2.709		815			2.71		87			2.715		2527
2.713		250			2.717		968			2.712		12			2.715		16			2.716		103			2.721		4790
2.719		365			2.722		0			2.718		856			2.721		414			2.721		0			2.726		3252
2.724		146			2.728		0			2.723		190			2.726		186			2.727		4			2.732		4288
2.73		121			2.733		191			2.729		552			2.732		130			2.732		105			2.737		1438
2.735		246			2.739		846			2.734		330			2.737		33			2.738		73			2.743		1504
2.741		84			2.744		41			2.74		232			2.743		2135			2.743		186			2.749		1062
2.747		932			2.75		421			2.745		3			2.748		1356			2.749		793			2.754		926
2.752		672			2.756		570			2.751		0			2.754		439			2.754		1			2.76		725
2.758		1815			2.761		347			2.757		1004			2.759		87			2.76		757			2.765		3341
2.763		677			2.767		287			2.762		302			2.765		1866			2.766		80			2.771		2639
2.769		664			2.772		511			2.768		342			2.771		324			2.771		43			2.776		1584
2.774		1515			2.778		888			2.773		2800			2.776		35			2.777		0			2.782		1335
2.78		869			2.783		710			2.779		269			2.782		948			2.782		189			2.804		3961
2.785		44			2.805		1448			2.784		284			2.804		1922			2.804		2426			2.821		1237
2.808		2565			2.822		1530			2.806		3517			2.82		676			2.821		1425			2.837		3876
2.824		1948			2.839		5025			2.823		1568			2.837		818			2.838		2281			2.854		5437
2.841		937			2.855		908			2.84		549			2.854		1536			2.854		1719			2.871		4265
2.858		969			2.872		790			2.856		789			2.87		1838			2.871		1437			2.888		1378
2.874		1245			2.889		1100			2.873		2805			2.887		2848			2.888		2719			2.904		4385
2.891		3479			2.905		1157			2.89		902			2.904		7821			2.904		1425			2.921		8294
2.908		7906			2.922		2912			2.906		2934			2.92		3450			2.921		1617			2.937		1759
2.924		5803			2.939		821			2.923		2181			2.937		1472			2.938		1137			2.954		2159
2.941		7890			2.955		257			2.94		1539			2.954		2306			2.954		2038			2.971		2106
2.958		4229			2.972		1024			2.956		6588			2.97		2075			2.971		885			2.987		3160
2.974		1439			2.989		1496			2.973		2311			2.987		1308			2.988		2131			3.004		5238
2.991		2181			3.005		688			2.99		1089			3.004		2762			3.004		1935			3.021		716
3.008		3060			3.022		427			3.006		4242			3.02		2030			3.021		1485			3.037		3156
3.024		3691			3.039		5263			3.023		3835			3.037		767			3.038		2232			3.054		2372
3.041		1566			3.055		1087			3.04		3358			3.054		2107			3.054		2269			3.071		5372
3.058		3060			3.072		463			3.056		2210			3.07		572			3.071		1236			3.087		1372
3.074		2991			3.089		1556			3.073		7443			3.087		1759			3.088		1115			3.104		4532
3.091		1376			3.105		557			3.09		1422			3.104		1714			3.104		1015			3.121		7309
3.108		2310			3.122		1849			3.106		3207			3.12		1031			3.121		978			3.137		1233
3.124		2776			3.139		3225			3.123		4393			3.137		1528			3.138		752			3.154		4694
3.141		4027			3.155		2689			3.14		3371			3.154		1323			3.154		3202			3.171		1563
3.158		1228			3.172		1140			3.156		1901			3.17		21214			3.171		2061			3.187		3204
3.174		13882			3.189		2542			3.173		6320			3.187		24458			3.188		2407			3.204		1913
3.191		17768			3.205		1287			3.19		3819			3.204		17187			3.204		1885			3.221		4380
3.208		16738			3.222		718			3.206		5984			3.22		6920			3.221		3004			3.237		3196
3.224		8822			3.239		2311			3.223		3795			3.237		4719			3.238		1455			3.254		3219
3.241		6873			3.255		1896			3.24		5922			3.254		2544			3.254		2705			3.271		4631
3.258		3874			3.272		3001			3.256		5032			3.27		1600			3.271		4185			3.287		3665
3.274		4691			3.289		1495			3.273		4830			3.287		3332			3.288		449			3.304		2663
3.291		2725			3.305		1884			3.29		6478			3.304		2922			3.304		428			3.321		5294
3.308		3806			3.322		3971			3.306		5130			3.32		3211			3.321		1250			3.337		5098
3.324		8241			3.339		2534			3.323		7198			3.337		5001			3.338		1049			3.354		5789
3.341		2455			3.355		928			3.34		5559			3.354		3107			3.354		1071			3.371		7794
3.358		8254			3.372		857			3.356		6750			3.37		3769			3.371		2953			3.388		8712
3.374		4543			3.389		703			3.373		5726			3.387		4113			3.388		3368			3.404		10045
3.391		5794			3.405		1000			3.39		6242			3.404		2785			3.404		722			3.421		9915
3.408		2101			3.422		1586			3.406		14578			3.42		2809			3.421		1974			3.438		5915
3.424		2772			3.439		2820			3.423		23703			3.437		4002			3.438		2618			3.454		2663
3.441		7315			3.455		2567			3.44		14686			3.454		3333			3.454		1455			3.471		6960
3.458		4287			3.472		578			3.456		7923			3.47		2425			3.471		1734			3.488		10021
3.474		1347			3.489		1280			3.473		9833			3.487		1598			3.488		2637			3.504		15214
3.491		2230			3.505		4320			3.49		9243			3.504		1794			3.504		3208			3.521		23013
3.508		1116			3.522		8090			3.506		6403			3.52		1371			3.521		7271			3.538		26121
3.524		1687			3.539		5697			3.523		4748			3.537		2670			3.538		2959			3.554		12480
3.541		1546			3.555		10628			3.54		3672			3.554		2159			3.554		5436			3.571		9195
3.558		1709			3.572		11472			3.556		3677			3.57		1153			3.571		6248			3.588		5379
3.574		1382			3.589		13954			3.573		4599			3.587		1641			3.588		9719			3.604		10919
3.591		2745			3.605		10159			3.59		5045			3.604		1461			3.604		7750			3.621		9168
3.608		663			3.622		6173			3.606		3195			3.62		1541			3.621		6258			3.638		8159
3.624		712			3.639		6572			3.623		2845			3.637		2453			3.638		5276			3.654		9121
3.641		2008			3.655		4759			3.64		3759			3.654		876			3.654		4123			3.671		4440
3.658		1655			3.672		4934			3.656		5250			3.67		166			3.671		3172			3.688		4339
3.674		1682			3.689		2721			3.673		5019			3.687		1457			3.688		2135			3.704		6490
3.691		1279			3.705		1725			3.69		1281			3.704		577			3.704		3235			3.721		2250
3.708		1223			3.722		3122			3.706		1509			3.72		814			3.721		2505			3.738		1725
3.724		706			3.739		2355			3.723		926			3.737		312			3.738		1699			3.754		2129
3.741		1461			3.755		3766			3.74		1840			3.754		706			3.754		3416			3.771		1732
3.758		626			3.772		700			3.756		582			3.77		298			3.771		3006			3.788		3203
3.774		112			3.789		1479			3.773		1080			3.787		237			3.788		2630			3.804		1477
3.791		1491			3.805		1156			3.79		2093			3.804		86			3.804		814			3.821		227
3.808		268			3.822		1193			3.806		633			3.82		1029			3.821		1049			3.838		143
3.824		563			3.839		2825			3.823		409			3.837		793			3.838		2723			3.854		964
3.841		144			3.855		2319			3.84		632			3.854		33			3.854		1966			3.871		3552
3.858		1771			3.872		2491			3.856		1076			3.87		423			3.871		495			3.888		522
3.874		166			3.889		710			3.873		99			3.887		206			3.888		1165			3.904		2178
3.891		210			3.905		1233			3.89		386			3.904		8			3.904		2416			3.921		2599
3.908		271			3.922		138			3.906		621			3.92		207			3.921		1706			3.938		191
3.924		627			3.939		1042			3.923		400			3.937		331			3.938		2112			3.954		789
3.941		252			3.955		749			3.94		422			3.954		898			3.954		628			3.971		524
3.958		112			3.972		501			3.956		171			3.97		2			3.971		1005			3.988		205
3.974		158			3.989		863			3.973		1320			3.987		582			3.988		170			4.004		3389
3.991		1033			4.005		3319			3.99		292			4.004		202			4.004		1663			4.021		3426
4.008		512			4.022		414			4.006		25			4.02		105			4.021		842			4.038		3377
4.024		356			4.039		338			4.023		310			4.037		366			4.038		423			4.054		282
4.041		396			4.055		559			4.04		746			4.054		526			4.054		992			4.071		841
4.058		13			4.072		916			4.056		759			4.07		10			4.071		44			4.088		9139
4.074		136			4.089		938			4.073		429			4.087		925			4.088		355			4.104		7484
4.091		82			4.105		144			4.09		574			4.104		410			4.104		2326			4.121		11295
4.108		5			4.122		602			4.106		275			4.12		331			4.121		1759			4.138		12710
4.124		90			4.139		357			4.123		157			4.137		56			4.138		96			4.154		9450
4.141		195			4.155		1152			4.14		21			4.154		493			4.154		511			4.171		8346
4.158		10			4.172		1298			4.156		0			4.17		551			4.171		1511			4.188		4715
4.174		32			4.189		511			4.173		493			4.187		254			4.188		340			4.204		4810
4.191		293			4.205		11			4.19		39			4.204		431			4.204		1079			4.221		8339
4.208		96			4.222		1055			4.206		430			4.22		632			4.221		81			4.238		2897
4.224		102			4.239		404			4.223		121			4.237		130			4.238		935			4.254		96
4.241		513			4.255		733			4.24		759			4.254		574			4.254		202			4.271		126
4.258		48			4.272		0			4.256		98			4.27		536			4.271		533			4.288		483
4.274		225			4.289		1669			4.273		284			4.287		72			4.288		47			4.304		345
4.291		479			4.305		254			4.29		150			4.304		96			4.304		1445			4.321		115
4.308		158			4.322		1974			4.306		22			4.32		22			4.321		765			4.338		185
4.324		177			4.339		701			4.323		33			4.337		137			4.338		486			4.354		223
4.341		62			4.355		621			4.34		531			4.354		121			4.354		146			4.371		175
4.358		308			4.372		254			4.356		121			4.37		24			4.371		821			4.388		444
4.374		313			4.389		663			4.373		29			4.387		280			4.388		281			4.404		627
4.391		279			4.405		478			4.39		46			4.404		309			4.404		258			4.421		363
4.408		1022			4.422		306			4.406		210			4.42		17			4.421		218			4.438		140
4.424		247			4.439		770			4.423		73			4.437		514			4.438		1084			4.454		130
4.441		345			4.455		690			4.44		213			4.454		218			4.454		354			4.471		298
4.458		136			4.472		255			4.456		355			4.47		165			4.471		866			4.488		29
4.474		104			4.489		61			4.473		12			4.487		2136			4.488		130			0.064			202
4.491		261			0.064			1		4.49		1554			0.067			140		0.064			1		0.081			6
0.06			272		0.08			0		0.063			1		0.084			398		0.08			0		0.097			214
0.077			309		0.097			0		0.079			3		0.101			439		0.097			0		0.114			78
0.093			45		0.114			0		0.096			42		0.117			50		0.114			0		0.131			329
0.11			856		0.13			0		0.113			21		0.134			803		0.13			0		0.147			330
0.127			113		0.147			0		0.129			102		0.151			269		0.147			0		0.164			39
0.143			11		0.164			0		0.146			159		0.167			117		0.164			0		0.181			27
0.16			34		0.18			83		0.163			12		0.184			97		0.18			83		0.197			11
0.177			108		0.197			0		0.179			256		0.201			53		0.197			0		0.214			265
0.193			215		0.214			0		0.196			76		0.217			179		0.214			0		0.231			237
0.21			70		0.23			10		0.213			153		0.234			274		0.23			10		0.247			26
0.227			179		0.247			0		0.229			8		0.251			384		0.247			0		0.264			70
0.243			232		0.264			0		0.246			892		0.267			1162		0.264			0		0.281			2058
0.26			863		0.28			0		0.263			174		0.284			876		0.28			0		0.297			374
0.277			642		0.297			34		0.279			564		0.301			397		0.297			34		0.314			2143
0.293			286		0.314			0		0.296			467		0.317			1062		0.314			0		0.331			1781
0.31			575		0.33			1		0.313			806		0.334			116		0.33			1		0.347			2980
0.327			828		0.347			1		0.329			874		0.351			190		0.347			1		0.364			806
0.343			1190		0.364			0		0.346			607		0.367			605		0.364			0		0.381			501
0.36			447		0.38			0		0.363			1364		0.384			352		0.38			0		0.397			759
0.377			809		0.397			0		0.379			2485		0.401			174		0.397			0		0.414			1017
0.393			303		0.414			0		0.396			1012		0.417			82		0.414			0		0.431			1934
0.41			176		0.43			0		0.413			2024		0.434			17		0.43			0		0.447			230
0.427			439		0.447			0		0.429			1142		0.451			347		0.447			0		0.464			638
0.443			398		0.464			0		0.446			49		0.467			153		0.464			0		0.481			676
0.46			132		0.48			0		0.463			337		0.484			317		0.48			0		0.497			389
0.477			1035		0.497			0		0.479			525		0.501			584		0.497			0		0.514			113
0.493			516		0.514			5		0.496			2158		0.517			2042		0.514			5		0.53			2088
0.51			556		0.53			0		0.513			1069		0.534			244		0.53			0		0.547			195
0.527			1113		0.547			0		0.529			1918		0.551			281		0.547			0		0.564			957
0.543			915		0.564			0		0.546			477		0.567			838		0.564			0		0.58			1323
0.56			359		0.58			0		0.563			528		0.584			510		0.58			0		0.597			1116
0.577			532		0.597			0		0.579			574		0.601			586		0.597			0		0.614			434
0.593			1005		0.614			0		0.596			673		0.617			1189		0.614			0		0.63			679
0.61			1413		0.631			0		0.613			1463		0.634			622		0.631			0		0.647			673
0.627			2774		0.647			180		0.629			658		0.651			879		0.647			180		0.664			703
0.643			2633		0.664			0		0.646			143		0.667			329		0.664			0		0.68			963
0.66			750		0.681			0		0.663			401		0.684			1045		0.681			0		0.697			246
0.677			663		0.697			0		0.679			580		0.701			118		0.697			0		0.714			341
0.693			146		0.714			0		0.696			164		0.717			647		0.714			0		0.73			1365
0.71			336		0.731			0		0.713			392		0.734			1267		0.731			0		0.747			601
0.727			100		0.747			0		0.729			539		0.751			84		0.747			0		0.764			315
0.743			3		0.764			0		0.746			521		0.767			19		0.764			0		0.78			523
0.76			532		0.781			0		0.763			347		0.784			425		0.781			0		0.797			828
0.777			987		0.797			0		0.779			843		0.801			12		0.797			0		0.814			1609
0.793			335		0.814			10		0.796			478		0.817			271		0.814			10		0.83			1276
0.81			249		0.831			0		0.813			338		0.834			487		0.831			0		0.847			88
0.827			245		0.847			1		0.829			264		0.851			194		0.847			1		0.864			99
0.843			479		0.864			0		0.846			335		0.867			2326		0.864			0		0.88			1822
0.86			113		0.881			0		0.863			214		0.884			591		0.881			0		0.897			75
0.877			43		0.897			0		0.879			874		0.901			1424		0.897			0		0.914			436
0.893			82		0.914			0		0.896			254		0.917			241		0.914			0		0.93			156
0.91			85		0.931			0		0.913			645		0.934			615		0.931			0		0.947			1194
0.927			33		0.947			0		0.929			185		0.951			242		0.947			0		0.964			208
0.943			988		0.964			0		0.946			126		0.967			566		0.964			0		0.98			155
0.96			1528		0.981			0		0.963			3164		0.984			90		0.981			0		0.997			284
0.977			286		0.997			0		0.979			483		1.001			834		0.997			0		1.014			81
0.993			497		1.014			0		0.996			1106		1.017			169		1.014			0		1.03			257
1.01			302		1.031			1		1.013			478		1.034			523		1.031			1		1.053			101
1.027			788		1.053			0		1.029			57		1.056			12		1.053			0		1.058			13
1.049			42		1.059			0		1.052			18		1.062			0		1.059			0		1.064			231
1.054			26		1.064			0		1.057			118		1.067			31		1.064			0		1.069			16
1.06			584		1.07			311		1.063			1575		1.073			155		1.07			311		1.075			181
1.065			1469		1.075			103		1.068			95		1.078			53		1.075			103		1.08			38
1.071			321		1.081			208		1.074			56		1.084			37		1.081			208		1.086			123
1.077			71		1.086			0		1.079			458		1.089			44		1.086			0		1.092			37
1.082			464		1.092			209		1.085			83		1.095			61		1.092			209		1.097			74
1.088			274		1.097			28		1.09			19		1.101			48		1.097			28		1.103			610
1.093			724		1.103			195		1.096			15		1.106			1		1.103			195		1.108			16
1.099			983		1.108			29		1.102			9		1.112			4		1.108			29		1.114			96
1.104			417		1.114			166		1.107			11		1.117			264		1.114			166		1.119			352
1.11			40		1.12			214		1.113			221		1.123			114		1.12			214		1.125			107
1.115			240		1.125			411		1.118			22		1.128			400		1.125			411		1.13			0
1.121			184		1.131			88		1.124			22		1.134			2		1.131			88		1.136			80
1.127			264		1.136			69		1.129			112		1.139			44		1.136			69		1.142			64
1.132			449		1.142			4		1.135			153		1.145			549		1.142			4		1.147			14
1.138			41		1.147			169		1.14			2		1.151			557		1.147			169		1.153			748
1.143			125		1.153			99		1.146			304		1.156			91		1.153			99		1.158			76
1.149			1832		1.159			8		1.152			43		1.162			316		1.159			8		1.164			154
1.154			482		1.164			23		1.157			20		1.167			148		1.164			23		1.169			119
1.16			509		1.17			319		1.163			267		1.173			9		1.17			319		1.175			1
1.165			136		1.175			243		1.168			1162		1.178			48		1.175			243		1.18			3
1.171			48		1.181			308		1.174			0		1.184			152		1.181			308		1.186			82
1.176			13		1.186			0		1.179			67		1.189			98		1.186			0		1.192			4
1.182			674		1.192			355		1.185			53		1.195			14		1.192			355		1.197			15
1.188			522		1.197			94		1.19			5		1.201			31		1.197			94		1.203			42
1.193			2		1.203			175		1.196			60		1.206			196		1.203			175		1.208			101
1.199			258		1.209			41		1.201			330		1.212			80		1.209			41		1.214			138
1.204			612		1.214			108		1.207			96		1.217			29		1.214			108		1.219			68
1.21			716		1.22			35		1.213			16		1.223			9		1.22			35		1.225			66
1.215			551		1.225			462		1.218			97		1.228			543		1.225			462		1.23			81
1.221			59		1.231			38		1.224			10		1.234			1		1.231			38		1.236			14
1.226			340		1.236			25		1.229			140		1.239			43		1.236			25		1.242			102
1.232			474		1.242			61		1.235			29		1.245			32		1.242			61		1.247			103
1.238			84		1.247			45		1.24			43		1.251			7		1.247			45		1.253			122
1.243			32		1.253			0		1.246			80		1.256			19		1.253			0		1.258			9
1.249			232		1.259			321		1.251			127		1.262			457		1.259			321		1.264			6
1.254			544		1.264			0		1.257			37		1.267			410		1.264			0		1.269			176
1.26			160		1.27			0		1.263			57		1.273			5		1.27			0		1.275			69
1.265			215		1.275			459		1.268			88		1.278			0		1.275			459		1.28			1270
1.271			0		1.281			59		1.274			0		1.284			16		1.281			59		1.286			70
1.276			108		1.286			179		1.279			631		1.289			3		1.286			179		1.291			5
1.282			90		1.292			0		1.285			25		1.295			2		1.292			0		1.297			1247
1.288			190		1.297			1		1.29			19		1.3			165		1.297			1		1.303			0
1.293			0		1.303			179		1.296			4		1.306			4		1.303			179		1.308			20
1.299			339		1.309			633		1.301			241		1.312			31		1.309			633		1.314			335
1.304			258		1.314			176		1.307			712		1.317			33		1.314			176		1.319			117
1.31			104		1.32			6		1.313			3		1.323			0		1.32			6		1.325			14
1.315			40		1.325			335		1.318			2346		1.328			102		1.325			335		1.33			85
1.321			98		1.331			42		1.324			45		1.334			156		1.331			42		1.336			131
1.326			144		1.336			181		1.329			72		1.339			644		1.336			181		1.341			6
1.332			149		1.342			134		1.335			82		1.345			42		1.342			134		1.347			14
1.337			622		1.347			38		1.34			47		1.35			11		1.347			38		1.353			190
1.343			16		1.353			850		1.346			43		1.356			0		1.353			850		1.358			430
1.349			40		1.359			105		1.351			5		1.362			13		1.359			105		1.364			133
1.354			510		1.364			42		1.357			1		1.367			1		1.364			42		1.369			102
1.36			3		1.37			32		1.363			0		1.373			10		1.37			32		1.375			234
1.365			3		1.375			189		1.368			28		1.378			16		1.375			189		1.38			76
1.371			376		1.381			150		1.374			244		1.384			53		1.381			150		1.386			0
1.376			462		1.386			520		1.379			171		1.389			59		1.386			520		1.391			126
1.382			1587		1.392			420		1.385			60		1.395			28		1.392			420		1.397			335
1.387			270		1.397			70		1.39			95		1.4			379		1.397			70		1.403			227
1.393			3		1.403			4		1.396			7		1.406			4		1.403			4		1.408			53
1.399			6		1.409			2		1.401			53		1.412			774		1.409			2		1.414			122
1.404			164		1.414			792		1.407			0		1.417			2		1.414			792		1.419			4
1.41			168		1.42			70		1.412			14		1.423			74		1.42			70		1.425			8
1.415			258		1.425			179		1.418			175		1.428			35		1.425			179		1.43			1
1.421			56		1.431			72		1.424			166		1.434			426		1.431			72		1.436			74
1.426			35		1.436			835		1.429			6		1.439			0		1.436			835		1.441			0
1.432			495		1.442			339		1.435			15		1.445			101		1.442			339		1.447			6
1.437			71		1.447			526		1.44			1		1.45			1		1.447			526		1.453			16
1.443			17		1.453			102		1.446			56		1.456			14		1.453			102		1.458			142
1.449			417		1.459			328		1.451			0		1.462			7		1.459			328		1.464			0
1.454			191		1.464			1		1.457			1		1.467			10		1.464			1		1.469			255
1.46			169		1.47			64		1.462			31		1.473			9		1.47			64		1.475			61
1.465			423		1.475			161		1.468			104		1.478			64		1.475			161		1.48			41
1.471			226		1.481			261		1.474			75		1.484			276		1.481			261		1.486			21
1.476			17		1.486			95		1.479			234		1.489			1		1.486			95		1.491			1773
1.482			2463		1.492			0		1.485			69		1.495			1		1.492			0		1.497			174
1.487			34		1.497			517		1.49			37		1.5			15		1.497			517		1.502			17
1.493			934		1.503			493		1.496			29		1.506			18		1.503			493		1.508			391
1.499			268		1.509			16		1.501			26		1.511			11		1.509			16		1.514			754
1.504			361		1.514			0		1.507			5		1.517			5		1.514			0		1.519			0
1.51			134		1.52			6		1.512			8		1.523			45		1.52			6		1.525			71
1.515			201		1.525			36		1.518			9		1.528			207		1.525			36		1.53			91
1.521			714		1.531			64		1.524			4		1.534			50		1.531			64		1.536			13
1.526			603		1.536			210		1.529			0		1.539			7		1.536			210		1.541			91
1.532			90		1.542			1		1.535			19		1.545			501		1.542			1		1.547			132
1.537			47		1.547			397		1.54			125		1.55			2		1.547			397		1.552			406
1.543			92		1.553			502		1.546			10		1.556			166		1.553			502		1.558			1
1.548			62		1.559			15		1.551			122		1.561			1710		1.559			15		1.564			192
1.554			78		1.564			75		1.557			148		1.567			21		1.564			75		1.569			42
1.56			94		1.57			105		1.562			7		1.573			1587		1.57			105		1.575			202
1.565			1		1.575			123		1.568			374		1.578			421		1.575			123		1.58			3
1.571			41		1.581			0		1.574			775		1.584			19		1.581			0		1.586			178
1.576			640		1.586			36		1.579			16		1.589			3		1.586			36		1.591			56
1.582			1		1.592			118		1.585			91		1.595			30		1.592			118		1.597			0
1.587			2		1.597			0		1.59			61		1.6			0		1.597			0		1.602			258
1.593			0		1.603			94		1.596			33		1.606			293		1.603			94		1.608			320
1.598			35		1.608			15		1.601			48		1.611			198		1.608			15		1.614			0
1.604			264		1.614			14		1.607			13		1.617			0		1.614			14		1.619			206
1.61			1282		1.62			102		1.612			25		1.623			103		1.62			102		1.625			128
1.615			582		1.625			194		1.618			69		1.628			325		1.625			194		1.63			1
1.621			231		1.631			738		1.623			59		1.634			6		1.631			738		1.636			5
1.626			46		1.636			96		1.629			418		1.639			2		1.636			96		1.641			82
1.632			253		1.642			55		1.635			137		1.645			54		1.642			55		1.647			13
1.637			108		1.647			576		1.64			340		1.65			9		1.647			576		1.652			2
1.643			567		1.653			220		1.646			31		1.656			56		1.653			220		1.658			2
1.648			0		1.658			72		1.651			37		1.661			2		1.658			72		1.664			2
1.654			500		1.664			6		1.657			335		1.667			1		1.664			6		1.669			23
1.66			100		1.67			265		1.662			21		1.673			1		1.67			265		1.675			54
1.665			20		1.675			0		1.668			19		1.678			22		1.675			0		1.68			161
1.671			86		1.681			0		1.673			25		1.684			148		1.681			0		1.686			299
1.676			302		1.686			6		1.679			38		1.689			38		1.686			6		1.691			142
1.682			589		1.692			16		1.685			89		1.695			1		1.692			16		1.697			228
1.687			275		1.697			0		1.69			56		1.7			158		1.697			0		1.702			42
1.693			74		1.703			0		1.696			0		1.706			5		1.703			0		1.708			289
1.698			561		1.708			157		1.701			0		1.711			98		1.708			157		1.713			15
1.704			572		1.714			3		1.707			12		1.717			614		1.714			3		1.719			390
1.71			159		1.72			66		1.712			2		1.722			0		1.72			66		1.725			192
1.715			35		1.725			1750		1.718			312		1.728			84		1.725			1750		1.73			97
1.721			5		1.731			79		1.723			99		1.734			2		1.731			79		1.736			5
1.726			8		1.736			284		1.729			110		1.739			104		1.736			284		1.741			0
1.732			5		1.742			448		1.735			1		1.745			94		1.742			448		1.747			120
1.737			60		1.747			10		1.74			15		1.75			0		1.747			10		1.752			15
1.743			622		1.753			32		1.746			8		1.756			7		1.753			32		1.758			551
1.748			4		1.758			112		1.751			485		1.761			1		1.758			112		1.763			56
1.754			59		1.764			577		1.757			20		1.767			11		1.764			577		1.769			5
1.759			0		1.77			60		1.762			43		1.772			23		1.77			60		1.775			499
1.765			254		1.775			0		1.768			8		1.778			26		1.775			0		1.78			59
1.771			109		1.781			26		1.773			32		1.784			0		1.781			26		1.786			7
1.776			6		1.786			349		1.779			10		1.789			32		1.786			349		1.791			2
1.782			127		1.792			549		1.784			130		1.795			384		1.792			549		1.797			7
1.787			71		1.797			178		1.79			2		1.8			353		1.797			178		1.802			42
1.793			26		1.803			35		1.796			256		1.806			3		1.803			35		1.808			53
1.798			33		1.808			629		1.801			43		1.811			87		1.808			629		1.813			0
1.804			88		1.814			349		1.807			18		1.817			14		1.814			349		1.819			205
1.809			98		1.819			5		1.812			189		1.822			102		1.819			5		1.825			96
1.815			10		1.825			0		1.818			16		1.828			0		1.825			0		1.83			588
1.821			2		1.831			165		1.823			413		1.834			106		1.831			165		1.836			136
1.826			58		1.836			427		1.829			33		1.839			15		1.836			427		1.841			1203
1.832			308		1.842			436		1.834			8		1.845			66		1.842			436		1.847			170
1.837			504		1.847			25		1.84			0		1.85			32		1.847			25		1.852			88
1.843			123		1.853			54		1.846			205		1.856			232		1.853			54		1.858			19
1.848			731		1.858			442		1.851			216		1.861			508		1.858			442		1.863			505
1.854			645		1.864			240		1.857			20		1.867			519		1.864			240		1.869			1
1.859			50		1.869			13		1.862			267		1.872			305		1.869			13		1.874			1580
1.865			866		1.875			50		1.868			75		1.878			20		1.875			50		1.88			92
1.871			309		1.881			70		1.873			0		1.883			8		1.881			70		1.886			57
1.876			174		1.886			53		1.879			193		1.889			2		1.886			53		1.891			2
1.882			580		1.892			102		1.884			43		1.895			138		1.892			102		1.897			161
1.887			104		1.897			349		1.89			1708		1.9			4		1.897			349		1.902			0
1.893			1122		1.903			401		1.896			83		1.906			112		1.903			401		1.908			79
1.898			126		1.908			0		1.901			93		1.911			22		1.908			0		1.913			233
1.904			736		1.914			1008		1.907			101		1.917			1		1.914			1008		1.919			115
1.909			171		1.919			139		1.912			0		1.922			298		1.919			139		1.924			80
1.915			11		1.925			52		1.918			163		1.928			26		1.925			52		1.93			1
1.921			111		1.931			11		1.923			119		1.933			0		1.931			11		1.936			0
1.926			23		1.936			0		1.929			11		1.939			61		1.936			0		1.941			103
1.932			21		1.942			855		1.934			6		1.945			71		1.942			855		1.947			52
1.937			2		1.947			130		1.94			51		1.95			0		1.947			130		1.952			100
1.943			117		1.953			39		1.946			108		1.956			500		1.953			39		1.958			103
1.948			32		1.958			0		1.951			10		1.961			2		1.958			0		1.963			756
1.954			11		1.964			44		1.957			0		1.967			10		1.964			44		1.969			314
1.959			6		1.969			10		1.962			73		1.972			904		1.969			10		1.974			352
1.965			164		1.975			486		1.968			58		1.978			1		1.975			486		1.98			8
1.97			0		1.98			4		1.973			93		1.983			86		1.98			4		1.986			11
1.976			0		1.986			486		1.979			97		1.989			124		1.986			486		1.991			1029
1.982			618		1.992			216		1.984			11		1.995			25		1.992			216		1.997			185
1.987			135		1.997			5		1.99			56		2			548		1.997			5		2.002			403
1.993			495		2.003			499		1.995			15		2.006			25		2.003			499		2.008			449
1.998			507		2.008			6		2.001			237		2.011			977		2.008			6		2.013			548
2.004			62		2.014			0		2.007			313		2.017			1230		2.014			0		2.019			331
2.009			269		2.019			3		2.012			527		2.022			1764		2.019			3		2.024			432
2.015			457		2.025			308		2.018			168		2.028			2265		2.025			308		2.03			1207
2.02			1182		2.03			0		2.023			1867		2.033			1409		2.03			0		2.036			676
2.026			98		2.036			123		2.029			2339		2.039			1111		2.036			123		2.041			1366
2.032			684		2.042			0		2.034			156		2.045			2193		2.042			0		2.047			880
2.037			3541		2.047			28		2.04			329		2.05			1085		2.047			28		2.052			1996
2.043			2091		2.053			2		2.045			92		2.056			1780		2.053			2		2.058			2085
2.048			1970		2.058			100		2.051			311		2.061			289		2.058			100		2.063			4693
2.054			4846		2.064			123		2.057			242		2.067			300		2.064			123		2.069			5425
2.059			3980		2.069			21		2.062			257		2.072			210		2.069			21		2.074			1041
2.065			3002		2.075			43		2.068			198		2.078			35		2.075			43		2.08			827
2.07			2308		2.08			276		2.073			567		2.083			90		2.08			276		2.085			1664
2.076			3106		2.086			0		2.079			631		2.089			468		2.086			0		2.091			10499
2.082			1486		2.092			0		2.084			868		2.094			596		2.092			0		2.097			11835
2.087			1585		2.097			146		2.09			1067		2.1			172		2.097			146		2.102			7103
2.093			407		2.103			57		2.095			566		2.106			458		2.103			57		2.108			10588
2.098			330		2.108			112		2.101			721		2.111			311		2.108			112		2.113			2543
2.104			879		2.114			138		2.107			102		2.117			1709		2.114			138		2.119			14588
2.109			624		2.119			259		2.112			3463		2.122			216		2.119			259		2.124			11054
2.115			105		2.125			995		2.118			273		2.128			147		2.125			995		2.13			11431
2.12			646		2.13			177		2.123			355		2.133			537		2.13			177		2.135			15664
2.126			1448		2.136			258		2.129			1634		2.139			246		2.136			258		2.141			8943
2.131			1197		2.142			105		2.134			14		2.144			123		2.142			105		2.147			14936
2.137			1451		2.147			14		2.14			976		2.15			324		2.147			14		2.152			9923
2.143			389		2.153			151		2.145			496		2.156			520		2.153			151		2.158			2879
2.148			567		2.158			1		2.151			451		2.161			758		2.158			1		2.163			5619
2.154			1179		2.164			254		2.157			1206		2.167			205		2.164			254		2.169			9844
2.159			934		2.169			459		2.162			950		2.172			232		2.169			459		2.174			14627
2.165			992		2.175			720		2.168			1837		2.178			947		2.175			720		2.18			22322
2.17			644		2.18			217		2.173			183		2.183			1247		2.18			217		2.185			7473
2.176			622		2.186			123		2.179			421		2.189			282		2.186			123		2.191			14040
2.181			3701		2.191			3098		2.184			2921		2.194			775		2.191			3098		2.197			9575
2.187			494		2.197			47		2.19			184		2.2			1969		2.197			47		2.202			13023
2.193			188		2.203			514		2.195			606		2.206			278		2.203			514		2.208			11205
2.198			1184		2.208			1075		2.201			342		2.211			1499		2.208			1075		2.213			11814
2.204			651		2.214			380		2.206			342		2.217			151		2.214			380		2.219			13107
2.209			153		2.219			868		2.212			386		2.222			94		2.219			868		2.224			12535
2.215			271		2.225			966		2.218			344		2.228			2530		2.225			966		2.23			11139
2.22			409		2.23			2692		2.223			802		2.233			687		2.23			2692		2.235			17694
2.226			123		2.236			1773		2.229			1143		2.239			28		2.236			1773		2.241			20364
2.231			457		2.241			895		2.234			2141		2.244			137		2.241			895		2.247			13285
2.237			151		2.247			745		2.24			2482		2.25			237		2.247			745		2.252			12860
2.243			2214		2.253			1320		2.245			589		2.256			81		2.253			1320		2.258			13827
2.248			97		2.258			916		2.251			1090		2.261			330		2.258			916		2.263			21602
2.254			2800		2.264			1651		2.256			3052		2.267			138		2.264			1651		2.269			12565
2.259			296		2.269			1481		2.262			448		2.272			1188		2.269			1481		2.274			17415
2.265			889		2.275			1012		2.268			2119		2.278			436		2.275			1012		2.28			18805
2.27			1544		2.28			3171		2.273			375		2.283			400		2.28			3171		2.285			19312
2.276			365		2.286			2510		2.279			558		2.289			151		2.286			2510		2.291			24949
2.281			1811		2.291			669		2.284			62		2.294			542		2.291			669		2.296			40002
2.287			1599		2.297			2605		2.29			3107		2.3			885		2.297			2605		2.302			37871
2.293			655		2.303			4064		2.295			437		2.305			364		2.303			4064		2.308			38794
2.298			919		2.308			3309		2.301			346		2.311			112		2.308			3309		2.313			54209
2.304			1013		2.314			3087		2.306			2179		2.317			589		2.314			3087		2.319			34586
2.309			527		2.319			3111		2.312			689		2.322			624		2.319			3111		2.324			47964
2.315			504		2.325			4266		2.318			47		2.328			295		2.325			4266		2.33			17818
2.32			254		2.33			2060		2.323			532		2.333			576		2.33			2060		2.335			21496
2.326			298		2.336			1395		2.329			152		2.339			228		2.336			1395		2.341			14397
2.331			418		2.341			3454		2.334			473		2.344			168		2.341			3454		2.346			17223
2.337			318		2.347			1176		2.34			200		2.35			47		2.347			1176		2.352			19846
2.342			602		2.353			5623		2.345			6		2.355			229		2.353			5623		2.358			22699
2.348			119		2.358			3274		2.351			237		2.361			107		2.358			3274		2.363			16329
2.354			908		2.364			2386		2.356			259		2.367			2267		2.364			2386		2.369			17692
2.359			109		2.369			1335		2.362			207		2.372			801		2.369			1335		2.374			24565
2.365			109		2.375			1646		2.368			66		2.378			424		2.375			1646		2.38			24778
2.37			1760		2.38			2207		2.373			209		2.383			168		2.38			2207		2.385			25265
2.376			289		2.386			3084		2.379			355		2.389			247		2.386			3084		2.391			21214
2.381			781		2.391			1222		2.384			105		2.394			307		2.391			1222		2.396			19478
2.387			88		2.397			2005		2.39			633		2.4			507		2.397			2005		2.402			21417
2.392			486		2.402			749		2.395			309		2.405			709		2.402			749		2.408			11175
2.398			265		2.408			2106		2.401			1806		2.411			2		2.408			2106		2.413			16454
2.404			340		2.414			1750		2.406			1013		2.417			203		2.414			1750		2.419			8825
2.409			29		2.419			1225		2.412			213		2.422			195		2.419			1225		2.424			9859
2.415			12		2.425			796		2.417			2809		2.428			64		2.425			796		2.43			11978
2.42			415		2.43			2701		2.423			23		2.433			37		2.43			2701		2.435			6223
2.426			2		2.436			583		2.429			15		2.439			254		2.436			583		2.441			11678
2.431			30		2.441			2792		2.434			157		2.444			4		2.441			2792		2.446			13508
2.437			135		2.447			400		2.44			1274		2.45			102		2.447			400		2.452			4679
2.442			11		2.452			2411		2.445			794		2.455			21		2.452			2411		2.458			4395
2.448			53		2.458			2864		2.451			28		2.461			47		2.458			2864		2.463			9377
2.454			520		2.464			1290		2.456			50		2.467			12		2.464			1290		2.469			7332
2.459			3		2.469			1349		2.462			86		2.472			332		2.469			1349		2.474			4060
2.465			0		2.475			1392		2.467			2		2.478			515		2.475			1392		2.48			8531
2.47			356		2.48			520		2.473			0		2.483			79		2.48			520		2.485			5918
2.476			62		2.486			1518		2.479			1		2.489			12		2.486			1518		2.491			3808
2.481			50		2.491			894		2.484			0		2.494			5		2.491			894		2.496			3996
2.487			7		2.497			1251		2.49			32		2.5			7		2.497			1251		2.502			5036
2.492			418		2.502			1823		2.495			147		2.505			70		2.502			1823		2.507			9846
2.498			4		2.508			1264		2.501			13		2.511			23		2.508			1264		2.513			5312
2.504			107		2.514			2039		2.506			27		2.516			41		2.514			2039		2.519			3184
2.509			9		2.519			2970		2.512			0		2.522			3		2.519			2970		2.524			11506
2.515			0		2.525			3390		2.517			1		2.528			56		2.525			3390		2.53			4641
2.52			0		2.53			1138		2.523			554		2.533			532		2.53			1138		2.535			5081
2.526			7		2.536			2950		2.529			32		2.539			16		2.536			2950		2.541			12976
2.531			0		2.541			904		2.534			1		2.544			98		2.541			904		2.546			981
2.537			0		2.547			420		2.54			123		2.55			41		2.547			420		2.552			2653
2.542			6		2.552			354		2.545			0		2.555			18		2.552			354		2.557			1745
2.548			0		2.558			2279		2.551			347		2.561			802		2.558			2279		2.563			300
2.553			0		2.564			381		2.556			32		2.566			10		2.564			381		2.569			78
2.559			5		2.569			1442		2.562			309		2.572			21		2.569			1442		2.574			799
2.565			950		2.575			1036		2.567			590		2.578			54		2.575			1036		2.58			285
2.57			108		2.58			519		2.573			332		2.583			6		2.58			519		2.585			2491
2.576			0		2.586			1597		2.579			292		2.589			0		2.586			1597		2.591			1522
2.581			503		2.591			870		2.584			309		2.594			6		2.591			870		2.596			1607
2.587			173		2.597			3331		2.59			563		2.6			185		2.597			3331		2.602			3498
2.592			223		2.602			187		2.595			1348		2.605			8		2.602			187		2.607			6355
2.598			18		2.608			608		2.601			1040		2.611			411		2.608			608		2.613			706
2.603			0		2.613			884		2.606			722		2.616			490		2.613			884		2.619			1750
2.609			58		2.619			861		2.612			590		2.622			997		2.619			861		2.624			2218
2.615			10		2.625			341		2.617			1565		2.628			7		2.625			341		2.63			3181
2.62			0		2.63			666		2.623			272		2.633			602		2.63			666		2.635			5109
2.626			0		2.636			1417		2.628			1455		2.639			32		2.636			1417		2.641			4776
2.631			339		2.641			1202		2.634			381		2.644			138		2.641			1202		2.646			2739
2.637			1068		2.647			3449		2.64			1196		2.65			177		2.647			3449		2.652			2627
2.642			549		2.652			2224		2.645			1319		2.655			383		2.652			2224		2.657			135
2.648			533		2.658			539		2.651			0		2.661			79		2.658			539		2.663			5283
2.653			0		2.663			564		2.656			442		2.666			61		2.663			564		2.669			2982
2.659			35		2.669			38		2.662			231		2.672			100		2.669			38		2.674			756
2.665			43		2.675			679		2.667			224		2.677			386		2.675			679		2.68			1744
2.67			799		2.68			1211		2.673			195		2.683			330		2.68			1211		2.685			2959
2.676			673		2.686			0		2.678			977		2.689			31		2.686			0		2.691			1362
2.681			6		2.691			228		2.684			273		2.694			11		2.691			228		2.696			3098
2.687			0		2.697			1		2.69			10		2.7			218		2.697			1		2.702			2520
2.692			789		2.702			0		2.695			156		2.705			767		2.702			0		2.707			3561
2.698			136		2.708			634		2.701			1086		2.711			44		2.708			634		2.713			3908
2.703			50		2.713			124		2.706			553		2.716			321		2.713			124		2.718			3346
2.709			885		2.719			0		2.712			282		2.722			87		2.719			0		2.724			3560
2.715			46		2.725			72		2.717			253		2.727			2		2.725			72		2.73			1914
2.72			215		2.73			244		2.723			113		2.733			82		2.73			244		2.735			3756
2.726			492		2.736			581		2.728			49		2.739			529		2.736			581		2.741			3396
2.731			19		2.741			144		2.734			0		2.744			270		2.741			144		2.746			1948
2.737			527		2.747			12		2.74			465		2.75			340		2.747			12		2.752			1143
2.742			954		2.752			3		2.745			77		2.755			1121		2.752			3		2.757			284
2.748			289		2.758			221		2.751			2349		2.761			286		2.758			221		2.763			1597
2.753			703		2.763			3		2.756			1092		2.766			912		2.763			3		2.768			1956
2.759			1012		2.769			473		2.762			1436		2.772			245		2.769			473		2.774			1754
2.764			21		2.775			152		2.767			770		2.777			138		2.775			152		2.78			361
2.77			1260		2.78			42		2.773			493		2.783			429		2.78			42		2.785			2429
2.776			455		2.786			49		2.778			636		2.805			284		2.786			49		2.807			8271
2.781			72		2.808			2539		2.784			863		2.822			1291		2.808			2539		2.824			1338
2.803			660		2.824			2178		2.806			848		2.839			3024		2.824			2178		2.841			589
2.82			1816		2.841			1833		2.823			1775		2.855			2459		2.841			1833		2.857			917
2.837			1859		2.858			1335		2.84			2024		2.872			943		2.858			1335		2.874			1793
2.853			1845		2.874			727		2.856			2886		2.889			5796		2.874			727		2.891			2399
2.87			3782		2.891			433		2.873			3205		2.905			4039		2.891			433		2.907			2834
2.887			786		2.908			1117		2.89			2570		2.922			5243		2.908			1117		2.924			1447
2.903			8753		2.924			2150		2.906			3373		2.939			2164		2.924			2150		2.941			2882
2.92			6362		2.941			2930		2.923			866		2.955			1159		2.941			2930		2.957			4633
2.937			3859		2.958			648		2.94			3846		2.972			930		2.958			648		2.974			2904
2.953			2412		2.974			369		2.956			1761		2.989			761		2.974			369		2.991			3909
2.97			2338		2.991			2472		2.973			1231		3.005			992		2.991			2472		3.007			1755
2.987			4202		3.008			412		2.99			2529		3.022			1312		3.008			412		3.024			610
3.003			3452		3.024			1029		3.006			2584		3.039			2927		3.024			1029		3.041			1772
3.02			5593		3.041			1947		3.023			1037		3.055			1908		3.041			1947		3.057			4656
3.037			2902		3.058			693		3.04			1554		3.072			594		3.058			693		3.074			968
3.053			2958		3.074			650		3.056			4196		3.089			729		3.074			650		3.091			1422
3.07			907		3.091			809		3.073			720		3.105			402		3.091			809		3.107			2983
3.087			2306		3.108			381		3.09			3723		3.122			2860		3.108			381		3.124			5075
3.103			1788		3.124			2113		3.106			2575		3.138			887		3.124			2113		3.141			8414
3.12			1962		3.141			1300		3.123			5192		3.155			1403		3.141			1300		3.157			3769
3.137			1438		3.158			1590		3.14			2493		3.172			17466		3.158			1590		3.174			1677
3.153			1640		3.174			1342		3.156			3290		3.188			25249		3.174			1342		3.191			4451
3.17			15329		3.191			4061		3.173			4557		3.205			18349		3.191			4061		3.207			2880
3.187			22412		3.208			4943		3.19			4665		3.222			6904		3.208			4943		3.224			6823
3.203			20211		3.224			1015		3.206			4708		3.238			4421		3.224			1015		3.241			6896
3.22			11035		3.241			974		3.223			7169		3.255			4570		3.241			974		3.257			1739
3.237			4712		3.258			2619		3.24			5687		3.272			526		3.258			2619		3.274			6221
3.253			4730		3.274			2516		3.256			8203		3.288			1066		3.274			2516		3.291			10373
3.27			4607		3.291			857		3.273			4838		3.305			2985		3.291			857		3.307			5996
3.287			1616		3.308			1507		3.29			1805		3.322			6777		3.308			1507		3.324			4403
3.303			4461		3.324			1888		3.306			5974		3.338			3523		3.324			1888		3.341			4227
3.32			5052		3.341			3325		3.323			3923		3.355			3115		3.341			3325		3.357			4406
3.337			2048		3.358			514		3.34			5664		3.372			3478		3.358			514		3.374			9204
3.353			4533		3.374			1730		3.356			4883		3.388			2260		3.374			1730		3.391			12826
3.37			9253		3.391			1517		3.373			7482		3.405			2984		3.391			1517		3.407			9347
3.387			4881		3.408			1760		3.39			7218		3.422			3017		3.408			1760		3.424			9455
3.403			2600		3.424			1257		3.406			15911		3.438			2700		3.424			1257		3.441			4647
3.42			1999		3.441			2310		3.423			17977		3.455			2670		3.441			2310		3.457			1887
3.437			3627		3.458			2878		3.44			12562		3.472			2762		3.458			2878		3.474			2460
3.453			2580		3.474			576		3.456			7536		3.488			3275		3.474			576		3.491			5171
3.47			4193		3.491			1357		3.473			7041		3.505			1078		3.491			1357		3.507			8469
3.487			3037		3.508			5143		3.49			6409		3.522			2146		3.508			5143		3.524			24472
3.503			2297		3.524			9425		3.506			7415		3.538			1169		3.524			9425		3.541			21170
3.52			2267		3.541			10232		3.523			8551		3.555			1464		3.541			10232		3.557			19939
3.537			1716		3.558			8978		3.54			1925		3.572			638		3.558			8978		3.574			8005
3.553			1678		3.574			6444		3.556			5716		3.588			1842		3.574			6444		3.591			7847
3.57			245		3.591			10413		3.573			7254		3.605			614		3.591			10413		3.607			9746
3.587			1377		3.608			7479		3.59			2517		3.622			923		3.608			7479		3.624			9502
3.603			536		3.624			9342		3.606			1204		3.638			1259		3.624			9342		3.641			14816
3.62			829		3.641			5665		3.623			3990		3.655			511		3.641			5665		3.657			9070
3.637			413		3.658			5072		3.64			4261		3.672			181		3.658			5072		3.674			5858
3.653			450		3.674			5712		3.656			1193		3.688			168		3.674			5712		3.691			5655
3.67			827		3.691			2709		3.673			344		3.705			778		3.691			2709		3.707			591
3.687			582		3.708			2962		3.69			1812		3.722			446		3.708			2962		3.724			2579
3.703			299		3.724			3155		3.706			2026		3.738			692		3.724			3155		3.741			1445
3.72			199		3.741			1659		3.723			2307		3.755			165		3.741			1659		3.757			1802
3.737			2836		3.758			2141		3.74			2361		3.772			173		3.758			2141		3.774			1766
3.753			495		3.774			2284		3.756			723		3.788			151		3.774			2284		3.791			4104
3.77			288		3.791			2140		3.773			758		3.805			1083		3.791			2140		3.807			367
3.787			846		3.808			2956		3.79			2305		3.822			46		3.808			2956		3.824			4456
3.803			399		3.824			646		3.806			47		3.838			160		3.824			646		3.841			685
3.82			335		3.841			1969		3.823			1343		3.855			450		3.841			1969		3.857			421
3.837			411		3.858			3236		3.84			502		3.872			323		3.858			3236		3.874			1106
3.853			40		3.874			256		3.856			48		3.888			626		3.874			256		3.891			553
3.87			110		3.891			1325		3.873			1672		3.905			612		3.891			1325		3.907			2981
3.887			136		3.908			424		3.89			122		3.922			286		3.908			424		3.924			883
3.903			144		3.924			3127		3.906			1483		3.938			18		3.924			3127		3.941			811
3.92			207		3.941			1289		3.923			88		3.955			247		3.941			1289		3.957			267
3.937			166		3.958			184		3.94			454		3.972			204		3.958			184		3.974			1096
3.953			164		3.974			450		3.956			12		3.988			636		3.974			450		3.991			1578
3.97			1093		3.991			30		3.973			236		4.005			148		3.991			30		4.007			892
3.987			613		4.008			27		3.989			1831		4.022			298		4.008			27		4.024			3648
4.003			33		4.024			316		4.006			201		4.038			108		4.024			316		4.041			2851
4.02			46		4.041			363		4.023			2419		4.055			210		4.041			363		4.057			642
4.037			205		4.058			478		4.039			335		4.072			2376		4.058			478		4.074			3851
4.053			36		4.074			751		4.056			816		4.088			245		4.074			751		4.091			9530
4.07			3311		4.091			546		4.073			212		4.105			24		4.091			546		4.107			4639
4.087			107		4.108			945		4.089			232		4.122			87		4.108			945		4.124			905
4.103			33		4.124			1429		4.106			62		4.138			778		4.124			1429		4.141			1429
4.12			204		4.141			114		4.123			121		4.155			193		4.141			114		4.157			9321
4.137			3282		4.158			499		4.139			166		4.172			171		4.158			499		4.174			4087
4.153			425		4.174			448		4.156			15		4.188			414		4.174			448		4.191			9023
4.17			92		4.191			958		4.173			103		4.205			963		4.191			958		4.207			1042
4.187			171		4.208			130		4.189			37		4.222			369		4.208			130		4.224			2881
4.203			177		4.224			278		4.206			2265		4.238			120		4.224			278		4.241			2675
4.22			323		4.241			158		4.223			202		4.255			206		4.241			158		4.257			132
4.237			533		4.258			327		4.239			181		4.272			294		4.258			327		4.274			2403
4.253			379		4.274			1531		4.256			147		4.288			150		4.274			1531		4.291			52
4.27			185		4.291			274		4.273			85		4.305			212		4.291			274		4.307			114
4.287			297		4.308			485		4.289			620		4.322			69		4.308			485		4.324			13
4.303			245		4.324			24		4.306			4		4.338			545		4.324			24		4.341			719
4.32			179		4.341			449		4.323			40		4.355			80		4.341			449		4.357			33
4.337			457		4.358			218		4.339			85		4.372			291		4.358			218		4.374			24
4.353			133		4.374			231		4.356			8		4.388			125		4.374			231		4.391			10
4.37			569		4.391			523		4.373			111		4.405			111		4.391			523		4.407			224
4.387			398		4.408			676		4.389			9		4.422			33		4.408			676		4.424			10
4.403			110		4.424			20		4.406			171		4.438			584		4.424			20		4.441			68
4.42			51		4.441			341		4.423			298		4.455			344		4.441			341		4.457			12
4.437			81		4.458			856		4.439			77		4.472			179		4.458			856		4.474			58
4.453			709		4.474			6		4.456			49		4.488			94		4.474			6		4.491			591
4.47			35		4.491			11		4.473			399		0.053				483	4.491			11		0.058				47
4.487			35		0.052				0	4.489			80		0.07				77	0.061				0	0.074				103
0.06				177	0.068				0	0.064				388	0.086				80	0.077				1	0.091				468
0.076				74	0.085				6	0.081				45	0.103				36	0.094				0	0.108				308
0.093				189	0.102				0	0.097				96	0.12				300	0.111				0	0.124				184
0.11				5	0.118				0	0.114				3	0.136				8	0.127				0	0.141				165
0.126				76	0.135				1	0.131				26	0.153				305	0.144				3	0.158				1
0.143				65	0.152				1	0.147				814	0.17				343	0.161				1	0.174				1
0.16				678	0.168				137	0.164				242	0.186				96	0.177				0	0.191				6
0.176				80	0.185				0	0.181				536	0.203				4	0.194				0	0.208				39
0.193				345	0.202				4	0.197				48	0.22				5	0.211				2	0.224				15
0.21				8	0.218				0	0.214				141	0.236				871	0.227				0	0.241				368
0.226				327	0.235				0	0.231				109	0.253				773	0.244				0	0.258				16
0.243				895	0.252				0	0.247				1178	0.27				353	0.261				0	0.274				1093
0.26				915	0.268				1	0.264				594	0.286				1979	0.277				0	0.291				463
0.276				1577	0.285				0	0.281				1066	0.303				706	0.294				7	0.308				344
0.293				309	0.302				0	0.297				1146	0.32				714	0.311				0	0.324				1675
0.31				459	0.318				1	0.314				698	0.336				1692	0.327				0	0.341				1593
0.326				2382	0.335				5	0.331				996	0.353				464	0.344				0	0.358				545
0.343				820	0.352				0	0.347				342	0.37				470	0.361				0	0.374				311
0.36				291	0.368				321	0.364				962	0.386				2114	0.377				0	0.391				1056
0.376				64	0.385				0	0.381				414	0.403				1231	0.394				0	0.408				31
0.393				123	0.402				0	0.397				1982	0.42				787	0.411				3	0.424				783
0.41				1021	0.418				0	0.414				1174	0.436				434	0.427				2	0.441				2634
0.426				1558	0.435				0	0.431				738	0.453				1672	0.444				1	0.458				503
0.443				832	0.452				0	0.447				1662	0.47				202	0.461				0	0.474				1018
0.46				255	0.468				4	0.464				604	0.486				359	0.477				0	0.491				1612
0.476				1189	0.485				0	0.481				891	0.503				616	0.494				4	0.508				28
0.493				776	0.502				0	0.497				1112	0.52				505	0.511				5	0.524				619
0.51				511	0.518				0	0.514				3050	0.536				37	0.527				62	0.541				1745
0.526				519	0.535				0	0.531				238	0.553				606	0.544				17	0.558				970
0.543				413	0.552				0	0.547				1224	0.57				486	0.561				0	0.574				343
0.56				582	0.568				0	0.564				256	0.586				1468	0.577				2	0.591				1453
0.576				502	0.585				0	0.581				531	0.603				993	0.594				4	0.608				1139
0.593				1593	0.602				0	0.597				274	0.62				407	0.611				0	0.624				377
0.61				2750	0.618				0	0.614				2556	0.636				958	0.627				0	0.641				403
0.626				3952	0.635				200	0.631				1112	0.653				940	0.644				0	0.658				313
0.643				1664	0.652				0	0.647				523	0.67				861	0.661				0	0.674				168
0.66				1079	0.668				2	0.664				983	0.686				150	0.677				7	0.691				218
0.676				654	0.685				0	0.681				553	0.703				743	0.694				0	0.708				1000
0.693				420	0.702				1	0.697				601	0.72				239	0.711				0	0.724				1629
0.71				873	0.718				7	0.714				1355	0.736				457	0.727				0	0.741				1495
0.726				461	0.735				0	0.731				380	0.753				516	0.744				0	0.758				769
0.743				285	0.752				0	0.747				100	0.77				511	0.761				0	0.774				707
0.76				1153	0.768				2	0.764				438	0.786				481	0.777				131	0.791				2361
0.776				712	0.785				0	0.781				3687	0.803				31	0.794				93	0.808				472
0.793				308	0.802				0	0.797				840	0.82				370	0.811				0	0.824				344
0.81				228	0.818				0	0.814				314	0.836				201	0.827				0	0.841				121
0.826				442	0.835				11	0.831				736	0.853				207	0.844				1	0.858				844
0.843				80	0.852				50	0.847				589	0.87				60	0.861				0	0.874				78
0.86				141	0.868				1	0.864				149	0.886				218	0.877				1	0.891				66
0.876				256	0.885				0	0.881				243	0.903				141	0.894				1	0.908				1348
0.893				533	0.902				0	0.897				586	0.92				403	0.911				2	0.924				330
0.91				787	0.918				1	0.914				216	0.936				1	0.927				0	0.941				209
0.926				1014	0.935				3	0.931				1105	0.953				2647	0.944				0	0.958				87
0.943				331	0.952				1	0.947				559	0.97				155	0.961				0	0.974				2515
0.96				246	0.968				0	0.964				113	0.986				316	0.977				12	0.991				357
0.976				61	0.985				0	0.981				789	1.003				89	0.994				63	1.008				115
0.993				388	1.002				1	0.997				821	1.02				55	1.011				0	1.024				510
1.01				2545	1.018				0	1.014				192	1.042				695	1.027				0	1.047				0
1.026				201	1.035				0	1.031				171	1.047				235	1.05				0	1.052				1029
1.049				0	1.057				2	1.053				513	1.053				146	1.055				0	1.058				134
1.054				39	1.063				0	1.059				109	1.059				9	1.061				0	1.063				292
1.06				30	1.068				0	1.064				111	1.064				151	1.066				1245	1.069				537
1.065				196	1.074				13	1.07				248	1.07				321	1.072				939	1.074				132
1.071				183	1.079				196	1.075				570	1.075				759	1.077				71	1.08				151
1.076				588	1.085				101	1.081				150	1.081				232	1.083				1140	1.085				117
1.082				304	1.09				366	1.086				114	1.086				8	1.089				262	1.091				0
1.087				35	1.096				468	1.092				900	1.092				264	1.094				330	1.097				162
1.093				285	1.102				288	1.097				21	1.097				152	1.1				181	1.102				1
1.099				990	1.107				422	1.103				129	1.103				20	1.105				590	1.108				75
1.104				22	1.113				603	1.109				343	1.109				18	1.111				92	1.113				0
1.11				842	1.118				207	1.114				3	1.114				168	1.116				97	1.119				0
1.115				60	1.124				291	1.12				14	1.12				146	1.122				57	1.124				2
1.121				32	1.129				188	1.125				27	1.125				370	1.127				95	1.13				2
1.126				721	1.135				29	1.131				26	1.131				1075	1.133				1394	1.135				50
1.132				183	1.14				178	1.136				171	1.136				334	1.139				84	1.141				2
1.137				336	1.146				133	1.142				44	1.142				1119	1.144				162	1.147				51
1.143				232	1.152				214	1.147				35	1.147				729	1.15				426	1.152				44
1.149				344	1.157				115	1.153				34	1.153				1397	1.155				139	1.158				33
1.154				698	1.163				306	1.159				63	1.159				316	1.161				244	1.163				1
1.16				179	1.168				31	1.164				15	1.164				267	1.166				20	1.169				486
1.165				12	1.174				326	1.17				288	1.17				175	1.172				63	1.174				24
1.171				38	1.179				547	1.175				14	1.175				190	1.177				193	1.18				376
1.176				3292	1.185				255	1.181				74	1.181				1014	1.183				0	1.185				66
1.182				24	1.19				261	1.186				246	1.186				36	1.188				26	1.191				10
1.187				44	1.196				325	1.192				30	1.192				508	1.194				140	1.197				68
1.193				419	1.202				488	1.197				37	1.197				844	1.2				37	1.202				3
1.198				768	1.207				317	1.203				82	1.203				240	1.205				634	1.208				630
1.204				212	1.213				256	1.208				13	1.208				36	1.211				255	1.213				121
1.21				390	1.218				230	1.214				48	1.214				161	1.216				0	1.219				79
1.215				105	1.224				201	1.22				83	1.22				1442	1.222				12	1.224				48
1.221				111	1.229				318	1.225				78	1.225				251	1.227				17	1.23				20
1.226				94	1.235				365	1.231				316	1.231				585	1.233				836	1.235				66
1.232				2	1.24				811	1.236				692	1.236				120	1.238				67	1.241				110
1.237				0	1.246				63	1.242				507	1.242				73	1.244				584	1.247				445
1.243				582	1.251				470	1.247				363	1.247				120	1.25				50	1.252				46
1.248				267	1.257				117	1.253				79	1.253				16	1.255				5	1.258				132
1.254				88	1.263				226	1.259				16	1.258				110	1.261				124	1.263				30
1.26				2	1.268				520	1.264				7	1.264				169	1.266				1	1.269				17
1.265				52	1.274				191	1.27				177	1.27				86	1.272				280	1.274				320
1.271				404	1.279				96	1.275				66	1.275				209	1.277				0	1.28				0
1.276				582	1.285				149	1.281				1	1.281				12	1.283				36	1.285				176
1.282				150	1.29				565	1.286				292	1.286				271	1.288				5	1.291				62
1.287				243	1.296				49	1.292				323	1.292				0	1.294				808	1.297				11
1.293				43	1.301				236	1.297				2	1.297				257	1.3				104	1.302				0
1.298				116	1.307				248	1.303				57	1.303				101	1.305				0	1.308				0
1.304				1	1.313				85	1.309				35	1.308				535	1.311				13	1.313				0
1.31				78	1.318				279	1.314				146	1.314				295	1.316				19	1.319				29
1.315				150	1.324				664	1.32				611	1.32				242	1.322				160	1.324				198
1.321				300	1.329				68	1.325				12	1.325				26	1.327				2	1.33				477
1.326				79	1.335				913	1.331				53	1.331				83	1.333				106	1.335				207
1.332				0	1.34				135	1.336				156	1.336				23	1.338				140	1.341				608
1.337				52	1.346				167	1.342				29	1.342				163	1.344				32	1.347				959
1.343				269	1.351				26	1.347				38	1.347				38	1.35				569	1.352				351
1.348				279	1.357				228	1.353				59	1.353				85	1.355				227	1.358				70
1.354				3	1.363				247	1.359				145	1.358				1497	1.361				217	1.363				60
1.36				290	1.368				1323	1.364				337	1.364				9	1.366				3	1.369				3
1.365				108	1.374				0	1.37				591	1.37				95	1.372				65	1.374				3
1.371				228	1.379				71	1.375				194	1.375				182	1.377				0	1.38				156
1.376				0	1.385				0	1.381				10	1.381				18	1.383				0	1.385				129
1.382				0	1.39				67	1.386				180	1.386				55	1.388				14	1.391				253
1.387				124	1.396				78	1.392				6	1.392				210	1.394				162	1.397				34
1.393				16	1.401				51	1.397				52	1.397				244	1.399				26	1.402				3
1.398				64	1.407				426	1.403				36	1.403				13	1.405				103	1.408				13
1.404				1	1.413				481	1.409				317	1.408				72	1.411				246	1.413				81
1.409				93	1.418				62	1.414				170	1.414				431	1.416				5	1.419				0
1.415				16	1.424				164	1.42				73	1.419				22	1.422				712	1.424				56
1.421				313	1.429				45	1.425				78	1.425				60	1.427				213	1.43				25
1.426				183	1.435				8	1.431				140	1.431				371	1.433				118	1.435				8
1.432				652	1.44				174	1.436				59	1.436				730	1.438				787	1.441				3
1.437				24	1.446				224	1.442				10	1.442				0	1.444				57	1.447				1
1.443				253	1.451				4	1.447				134	1.447				199	1.449				255	1.452				48
1.448				0	1.457				85	1.453				19	1.453				415	1.455				90	1.458				1824
1.454				6	1.462				101	1.459				16	1.458				435	1.461				156	1.463				716
1.459				551	1.468				146	1.464				5	1.464				0	1.466				821	1.469				49
1.465				408	1.474				263	1.47				34	1.469				112	1.472				63	1.474				571
1.471				225	1.479				12	1.475				54	1.475				16	1.477				0	1.48				1
1.476				301	1.485				125	1.481				20	1.481				95	1.483				217	1.485				48
1.482				1	1.49				76	1.486				200	1.486				52	1.488				578	1.491				0
1.487				7	1.496				542	1.492				27	1.492				202	1.494				365	1.497				66
1.493				302	1.501				28	1.497				86	1.497				39	1.499				0	1.502				2
1.498				23	1.507				11	1.503				273	1.503				1	1.505				219	1.508				6
1.504				1	1.512				11	1.509				13	1.508				563	1.511				9	1.513				16
1.509				42	1.518				0	1.514				85	1.514				0	1.516				509	1.519				165
1.515				9	1.524				3	1.52				0	1.519				125	1.522				674	1.524				54
1.521				52	1.529				45	1.525				1	1.525				15	1.527				82	1.53				599
1.526				26	1.535				8	1.531				40	1.531				54	1.533				230	1.535				20
1.532				9	1.54				329	1.536				49	1.536				72	1.538				98	1.541				17
1.537				848	1.546				2	1.542				29	1.542				118	1.544				218	1.547				25
1.543				1205	1.551				107	1.547				18	1.547				178	1.549				3	1.552				97
1.548				238	1.557				63	1.553				16	1.553				8	1.555				350	1.558				100
1.554				103	1.562				493	1.559				109	1.558				60	1.561				277	1.563				5
1.559				235	1.568				1	1.564				2	1.564				189	1.566				0	1.569				1
1.565				157	1.574				16	1.57				227	1.569				457	1.572				1	1.574				2
1.571				0	1.579				293	1.575				140	1.575				668	1.577				16	1.58				18
1.576				124	1.585				91	1.581				145	1.581				0	1.583				1277	1.585				39
1.582				5	1.59				90	1.586				142	1.586				571	1.588				0	1.591				748
1.587				25	1.596				4	1.592				703	1.592				84	1.594				166	1.597				120
1.593				1	1.601				1	1.597				28	1.597				13	1.599				6	1.602				243
1.598				52	1.607				22	1.603				106	1.603				56	1.605				96	1.608				25
1.604				258	1.612				75	1.609				66	1.608				653	1.61				10	1.613				805
1.609				35	1.618				261	1.614				78	1.614				266	1.616				495	1.619				98
1.615				33	1.624				237	1.62				6	1.619				15	1.622				0	1.624				10
1.62				31	1.629				50	1.625				19	1.625				7	1.627				33	1.63				91
1.626				3	1.635				128	1.631				0	1.63				698	1.633				3	1.635				221
1.632				39	1.64				705	1.636				2	1.636				679	1.638				133	1.641				401
1.637				3	1.646				123	1.642				16	1.642				663	1.644				187	1.647				4
1.643				4	1.651				58	1.647				664	1.647				712	1.649				95	1.652				5
1.648				27	1.657				5	1.653				404	1.653				406	1.655				75	1.658				2
1.654				17	1.662				67	1.659				3	1.658				635	1.66				1	1.663				15
1.659				53	1.668				27	1.664				112	1.664				58	1.666				2	1.669				168
1.665				128	1.673				33	1.67				2	1.669				0	1.672				48	1.674				5
1.67				188	1.679				80	1.675				24	1.675				527	1.677				19	1.68				49
1.676				0	1.685				4	1.681				91	1.68				91	1.683				36	1.685				217
1.682				27	1.69				306	1.686				54	1.686				244	1.688				240	1.691				381
1.687				16	1.696				401	1.692				299	1.692				8	1.694				213	1.697				12
1.693				29	1.701				526	1.697				75	1.697				16	1.699				72	1.702				0
1.698				175	1.707				98	1.703				9	1.703				176	1.705				201	1.708				1
1.704				164	1.712				328	1.709				1	1.708				189	1.71				188	1.713				1053
1.709				55	1.718				2279	1.714				3	1.714				161	1.716				50	1.719				175
1.715				44	1.723				286	1.72				1	1.719				457	1.722				2	1.724				8
1.72				6	1.729				256	1.725				1	1.725				0	1.727				119	1.73				26
1.726				414	1.735				165	1.731				0	1.73				87	1.733				58	1.735				180
1.732				0	1.74				142	1.736				6	1.736				336	1.738				32	1.741				5
1.737				188	1.746				0	1.742				93	1.742				63	1.744				0	1.747				147
1.743				4	1.751				1345	1.747				216	1.747				2	1.749				12	1.752				1571
1.748				397	1.757				570	1.753				204	1.753				53	1.755				113	1.758				1608
1.754				13	1.762				44	1.759				152	1.758				11	1.76				35	1.763				1529
1.759				36	1.768				12	1.764				1952	1.764				177	1.766				1110	1.769				1040
1.765				196	1.773				4	1.77				225	1.769				346	1.771				410	1.774				9
1.77				137	1.779				552	1.775				19	1.775				79	1.777				112	1.78				721
1.776				92	1.785				449	1.781				2	1.78				323	1.783				113	1.785				788
1.782				137	1.79				85	1.786				44	1.786				0	1.788				238	1.791				12
1.787				260	1.796				575	1.792				4	1.791				0	1.794				23	1.797				502
1.793				130	1.801				138	1.797				140	1.797				220	1.799				1	1.802				79
1.798				34	1.807				771	1.803				0	1.803				692	1.805				1401	1.808				0
1.804				0	1.812				1	1.809				204	1.808				35	1.81				183	1.813				29
1.809				91	1.818				55	1.814				97	1.814				82	1.816				40	1.819				73
1.815				119	1.823				81	1.82				1	1.819				885	1.821				33	1.824				43
1.82				65	1.829				1495	1.825				445	1.825				281	1.827				18	1.83				112
1.826				21	1.835				321	1.831				161	1.83				253	1.833				195	1.835				105
1.831				45	1.84				309	1.836				6	1.836				1412	1.838				2	1.841				32
1.837				31	1.846				114	1.842				2	1.841				48	1.844				163	1.847				19
1.843				936	1.851				49	1.847				524	1.847				2208	1.849				0	1.852				273
1.848				384	1.857				2	1.853				179	1.853				325	1.855				66	1.858				616
1.854				89	1.862				138	1.859				3	1.858				112	1.86				46	1.863				1
1.859				425	1.868				11	1.864				5	1.864				472	1.866				2160	1.869				195
1.865				751	1.873				47	1.87				260	1.869				611	1.871				18	1.874				0
1.87				578	1.879				457	1.875				121	1.875				128	1.877				839	1.88				26
1.876				583	1.884				205	1.881				14	1.88				28	1.883				379	1.886				435
1.881				1336	1.89				35	1.886				1	1.886				299	1.888				83	1.891				0
1.887				235	1.896				0	1.892				25	1.891				41	1.894				0	1.897				105
1.893				100	1.901				225	1.897				88	1.897				536	1.899				1	1.902				175
1.898				18	1.907				3	1.903				15	1.903				166	1.905				223	1.908				46
1.904				678	1.912				254	1.909				1	1.908				580	1.91				12	1.913				47
1.909				9	1.918				13	1.914				100	1.914				516	1.916				56	1.919				0
1.915				58	1.923				620	1.92				0	1.919				131	1.921				2	1.924				257
1.92				388	1.929				330	1.925				91	1.925				5	1.927				7	1.93				42
1.926				95	1.934				11	1.931				5	1.93				118	1.933				2352	1.935				2
1.931				29	1.94				251	1.936				15	1.936				1223	1.938				120	1.941				1784
1.937				7	1.946				992	1.942				10	1.941				6	1.944				805	1.947				13
1.943				16	1.951				303	1.947				45	1.947				285	1.949				208	1.952				188
1.948				3	1.957				317	1.953				605	1.953				42	1.955				184	1.958				1015
1.954				426	1.962				392	1.959				0	1.958				276	1.96				119	1.963				193
1.959				237	1.968				10	1.964				34	1.964				106	1.966				0	1.969				1
1.965				176	1.973				117	1.97				264	1.969				104	1.971				0	1.974				226
1.97				1950	1.979				113	1.975				312	1.975				478	1.977				40	1.98				162
1.976				52	1.984				1495	1.981				118	1.98				2667	1.982				54	1.986				338
1.981				638	1.99				18	1.986				68	1.986				373	1.988				192	1.991				430
1.987				345	1.996				30	1.992				2093	1.991				424	1.994				44	1.997				722
1.992				1972	2.001				620	1.997				308	1.997				798	1.999				785	2.002				350
1.998				40	2.007				1244	2.003				128	2.002				456	2.005				225	2.008				100
2.004				390	2.012				36	2.009				549	2.008				1233	2.01				100	2.013				372
2.009				531	2.018				167	2.014				950	2.014				2491	2.016				2	2.019				413
2.015				179	2.023				37	2.02				126	2.019				1635	2.021				0	2.024				2599
2.02				254	2.029				263	2.025				133	2.025				2306	2.027				34	2.03				441
2.026				107	2.034				39	2.031				1608	2.03				4164	2.032				252	2.035				430
2.031				526	2.04				5	2.036				380	2.036				1588	2.038				1	2.041				2846
2.037				286	2.046				142	2.042				253	2.041				1940	2.044				13	2.047				836
2.042				559	2.051				1541	2.048				1714	2.047				1219	2.049				183	2.052				3388
2.048				51	2.057				2120	2.053				438	2.052				915	2.055				164	2.058				4873
2.054				720	2.062				309	2.059				896	2.058				1897	2.06				321	2.063				1158
2.059				3062	2.068				865	2.064				690	2.064				2160	2.066				87	2.069				740
2.065				992	2.073				783	2.07				742	2.069				966	2.071				0	2.074				4005
2.07				1700	2.079				288	2.075				1219	2.075				2438	2.077				117	2.08				3470
2.076				1482	2.084				43	2.081				1017	2.08				3352	2.082				110	2.085				2829
2.081				3510	2.09				73	2.086				440	2.086				2640	2.088				271	2.091				5806
2.087				2330	2.095				218	2.092				1410	2.091				675	2.094				108	2.097				7049
2.092				1686	2.101				398	2.097				3219	2.097				1092	2.099				129	2.102				1517
2.098				1806	2.107				74	2.103				1515	2.102				202	2.105				66	2.108				1872
2.104				1076	2.112				128	2.109				942	2.108				1048	2.11				700	2.113				9240
2.109				743	2.118				42	2.114				860	2.114				3552	2.116				25	2.119				4737
2.115				552	2.123				474	2.12				2099	2.119				698	2.121				0	2.124				4888
2.12				943	2.129				63	2.125				2128	2.125				266	2.127				107	2.13				5027
2.126				803	2.134				358	2.131				160	2.13				987	2.132				61	2.136				3590
2.131				248	2.14				197	2.136				633	2.136				1210	2.138				41	2.141				16744
2.137				773	2.145				238	2.142				1661	2.141				344	2.144				205	2.147				9080
2.142				1469	2.151				295	2.148				1485	2.147				2032	2.149				10	2.152				5632
2.148				172	2.157				80	2.153				834	2.152				3469	2.155				0	2.158				6208
2.154				365	2.162				23	2.159				191	2.158				2324	2.16				87	2.163				4889
2.159				1182	2.168				1	2.164				825	2.164				6469	2.166				281	2.169				4114
2.165				580	2.173				123	2.17				797	2.169				201	2.171				352	2.174				7636
2.17				366	2.179				201	2.175				1387	2.175				465	2.177				124	2.18				16669
2.176				332	2.184				4	2.181				1456	2.18				3716	2.182				985	2.185				5102
2.181				364	2.19				0	2.186				160	2.186				1110	2.188				135	2.191				3325
2.187				231	2.195				376	2.192				987	2.191				840	2.193				127	2.197				5960
2.192				100	2.201				46	2.197				3592	2.197				109	2.199				238	2.202				2954
2.198				3617	2.207				107	2.203				648	2.202				947	2.205				479	2.208				9015
2.203				314	2.212				284	2.209				464	2.208				1226	2.21				662	2.213				7907
2.209				187	2.218				201	2.214				2444	2.213				397	2.216				1602	2.219				5242
2.215				282	2.223				140	2.22				1757	2.219				104	2.221				313	2.224				4486
2.22				377	2.229				23	2.225				921	2.225				259	2.227				1192	2.23				6893
2.226				40	2.234				40	2.231				122	2.23				1507	2.232				710	2.236				10818
2.231				337	2.24				263	2.236				2022	2.236				847	2.238				224	2.241				12906
2.237				122	2.245				108	2.242				2365	2.241				349	2.243				2839	2.247				5314
2.242				195	2.251				1	2.248				2134	2.247				400	2.249				283	2.252				12432
2.248				401	2.257				34	2.253				530	2.252				1176	2.255				541	2.258				5919
2.253				308	2.262				5	2.259				859	2.258				236	2.26				2742	2.263				19937
2.259				388	2.268				229	2.264				1650	2.263				423	2.266				1766	2.269				16384
2.265				355	2.273				839	2.27				356	2.269				725	2.271				3231	2.274				13285
2.27				835	2.279				696	2.275				442	2.275				631	2.277				3088	2.28				16701
2.276				255	2.284				420	2.281				963	2.28				2187	2.282				2886	2.285				27524
2.281				1292	2.29				355	2.286				973	2.286				718	2.288				3098	2.291				17335
2.287				187	2.295				720	2.292				618	2.291				2148	2.293				2071	2.297				34496
2.292				813	2.301				473	2.298				1004	2.297				894	2.299				4046	2.302				24807
2.298				541	2.307				297	2.303				420	2.302				182	2.305				3791	2.308				43981
2.303				639	2.312				1006	2.309				936	2.308				618	2.31				946	2.313				37725
2.309				197	2.318				527	2.314				206	2.313				415	2.316				1603	2.319				40916
2.315				736	2.323				537	2.32				606	2.319				550	2.321				2976	2.324				32949
2.32				673	2.329				359	2.325				135	2.325				675	2.327				4024	2.33				15705
2.326				115	2.334				359	2.331				581	2.33				21	2.332				3886	2.336				17230
2.331				271	2.34				932	2.336				514	2.336				299	2.338				4349	2.341				20657
2.337				189	2.345				2588	2.342				235	2.341				759	2.343				3011	2.347				15971
2.342				663	2.351				782	2.348				148	2.347				242	2.349				2217	2.352				17445
2.348				466	2.357				742	2.353				217	2.352				3062	2.355				1023	2.358				5813
2.353				278	2.362				404	2.359				305	2.358				22	2.36				552	2.363				17058
2.359				170	2.368				520	2.364				2	2.363				278	2.366				929	2.369				16615
2.365				193	2.373				1107	2.37				1291	2.369				1740	2.371				1063	2.374				14438
2.37				666	2.379				498	2.375				179	2.375				525	2.377				2039	2.38				21156
2.376				988	2.384				298	2.381				203	2.38				435	2.382				2171	2.386				23964
2.381				196	2.39				2409	2.386				253	2.386				740	2.388				1178	2.391				24181
2.387				272	2.396				941	2.392				581	2.391				1303	2.393				1547	2.397				17331
2.392				41	2.401				2282	2.397				1232	2.397				375	2.399				3445	2.402				24687
2.398				22	2.407				1683	2.403				877	2.402				545	2.404				1223	2.408				16570
2.403				99	2.412				4201	2.409				288	2.408				378	2.41				318	2.413				11979
2.409				0	2.418				1323	2.414				57	2.413				245	2.416				2504	2.419				10944
2.414				3	2.423				1224	2.42				253	2.419				402	2.421				1208	2.424				6374
2.42				364	2.429				2681	2.425				1	2.424				244	2.427				3435	2.43				3790
2.426				6	2.434				4875	2.431				0	2.43				25	2.432				747	2.436				6735
2.431				711	2.44				3551	2.436				0	2.436				167	2.438				1120	2.441				12386
2.437				0	2.445				1116	2.442				22	2.441				878	2.443				2018	2.447				11088
2.442				1	2.451				1196	2.447				1	2.447				123	2.449				1730	2.452				4266
2.448				44	2.457				2382	2.453				1	2.452				142	2.454				1199	2.458				4150
2.453				8	2.462				1021	2.459				0	2.458				0	2.46				3915	2.463				9459
2.459				192	2.468				3676	2.464				3	2.463				169	2.466				467	2.469				3392
2.464				122	2.473				2502	2.47				1	2.469				379	2.471				922	2.474				7104
2.47				7	2.479				1099	2.475				8	2.474				7	2.477				1272	2.48				10179
2.476				38	2.484				4695	2.481				3	2.48				107	2.482				1144	2.486				8281
2.481				0	2.49				3958	2.486				166	2.486				68	2.488				4572	2.491				11055
2.487				1	2.495				1920	2.492				33	2.491				0	2.493				350	2.497				5595
2.492				52	2.501				2049	2.497				2	2.497				444	2.499				1058	2.502				1952
2.498				30	2.507				1519	2.503				38	2.502				44	2.504				836	2.508				1851
2.503				0	2.512				2752	2.509				3	2.508				4	2.51				528	2.513				2520
2.509				0	2.518				1958	2.514				304	2.513				64	2.516				471	2.519				4156
2.514				1	2.523				1826	2.52				173	2.519				37	2.521				1156	2.524				2635
2.52				0	2.529				694	2.525				0	2.524				302	2.527				2046	2.53				1323
2.526				118	2.534				1704	2.531				138	2.53				87	2.532				692	2.536				1509
2.531				344	2.54				366	2.536				54	2.536				43	2.538				3407	2.541				3263
2.537				2	2.545				2273	2.542				165	2.541				0	2.543				1206	2.547				3635
2.542				120	2.551				1168	2.547				102	2.547				303	2.549				306	2.552				4113
2.548				0	2.557				3245	2.553				160	2.552				0	2.554				2157	2.558				1545
2.553				100	2.562				431	2.559				294	2.558				0	2.56				723	2.563				871
2.559				407	2.568				2639	2.564				261	2.563				0	2.566				344	2.569				20
2.564				85	2.573				649	2.57				5	2.569				0	2.571				2680	2.574				559
2.57				0	2.579				2700	2.575				3	2.574				0	2.577				45	2.58				5
2.576				0	2.584				630	2.581				1398	2.58				13	2.582				597	2.586				638
2.581				193	2.59				3889	2.586				3	2.585				636	2.588				1265	2.591				68
2.587				47	2.595				1885	2.592				286	2.591				158	2.593				855	2.597				981
2.592				8	2.601				1498	2.597				5	2.597				2	2.599				1232	2.602				747
2.598				454	2.607				1242	2.603				737	2.602				260	2.604				152	2.608				6407
2.603				18	2.612				1081	2.608				508	2.608				7	2.61				807	2.613				230
2.609				248	2.618				228	2.614				715	2.613				672	2.615				2597	2.619				209
2.614				433	2.623				996	2.62				4	2.619				357	2.621				674	2.624				1177
2.62				23	2.629				888	2.625				0	2.624				24	2.627				131	2.63				3812
2.625				204	2.634				616	2.631				81	2.63				264	2.632				105	2.636				1081
2.631				198	2.64				627	2.636				258	2.635				329	2.638				854	2.641				418
2.637				4	2.645				738	2.642				513	2.641				1101	2.643				106	2.647				1094
2.642				2	2.651				2687	2.647				255	2.647				255	2.649				480	2.652				547
2.648				62	2.656				831	2.653				232	2.652				10	2.654				189	2.658				2610
2.653				115	2.662				2143	2.658				140	2.658				434	2.66				21	2.663				16
2.659				149	2.668				1178	2.664				366	2.663				92	2.665				65	2.669				713
2.664				176	2.673				1442	2.67				24	2.669				178	2.671				353	2.674				1184
2.67				897	2.679				1369	2.675				422	2.674				465	2.677				0	2.68				2497
2.675				391	2.684				746	2.681				351	2.68				288	2.682				205	2.686				456
2.681				23	2.69				577	2.686				421	2.685				411	2.688				1	2.691				64
2.687				4	2.695				835	2.692				13	2.691				1	2.693				7	2.697				1386
2.692				281	2.701				744	2.697				73	2.697				842	2.699				1016	2.702				1552
2.698				0	2.706				411	2.703				614	2.702				348	2.704				5	2.708				577
2.703				20	2.712				278	2.708				557	2.708				51	2.71				20	2.713				446
2.709				2227	2.718				273	2.714				527	2.713				2017	2.715				0	2.719				1890
2.714				0	2.723				547	2.72				436	2.719				1341	2.721				497	2.724				242
2.72				81	2.729				472	2.725				1023	2.724				79	2.727				500	2.73				4108
2.725				118	2.734				1007	2.731				747	2.73				5	2.732				163	2.736				162
2.731				66	2.74				682	2.736				1385	2.735				94	2.738				0	2.741				3801
2.737				221	2.745				233	2.742				388	2.741				285	2.743				583	2.747				1701
2.742				441	2.751				149	2.747				278	2.747				392	2.749				1	2.752				2994
2.748				45	2.756				489	2.753				235	2.752				110	2.754				322	2.758				2183
2.753				142	2.762				0	2.758				269	2.758				9	2.76				559	2.763				1363
2.759				0	2.768				14	2.764				1268	2.763				33	2.765				47	2.769				466
2.764				0	2.773				926	2.769				381	2.769				526	2.771				103	2.774				641
2.77				21	2.779				480	2.775				29	2.774				106	2.776				743	2.78				148
2.775				103	2.784				19	2.781				111	2.78				396	2.782				926	2.808				2305
2.781				0	2.806				2395	2.803				1162	2.785				11	2.804				3799	2.824				4515
2.803				648	2.823				273	2.819				916	2.808				380	2.821				847	2.841				2013
2.82				719	2.84				1667	2.836				2023	2.824				965	2.838				2767	2.858				3787
2.836				402	2.856				1059	2.853				1388	2.841				1346	2.854				927	2.874				1852
2.853				347	2.873				923	2.869				2432	2.858				976	2.871				1727	2.891				4214
2.87				334	2.89				246	2.886				1283	2.874				323	2.888				93	2.908				4831
2.886				198	2.906				1422	2.903				2437	2.891				440	2.904				237	2.924				6802
2.903				465	2.923				958	2.919				4405	2.908				2145	2.921				1829	2.941				3322
2.92				3489	2.94				1077	2.936				1147	2.924				1416	2.938				1059	2.958				2537
2.936				25	2.956				1749	2.953				3230	2.941				716	2.954				1009	2.974				4019
2.953				454	2.973				2235	2.969				1618	2.958				497	2.971				1062	2.991				1880
2.97				1795	2.99				1954	2.986				2403	2.974				1837	2.988				1680	3.008				1681
2.986				425	3.006				204	3.003				3274	2.991				229	3.004				3357	3.024				1235
3.003				1602	3.023				701	3.019				2247	3.008				1272	3.021				788	3.041				2255
3.02				513	3.04				1032	3.036				3425	3.024				196	3.038				1593	3.058				2782
3.036				826	3.056				276	3.053				723	3.041				544	3.054				260	3.074				1892
3.053				990	3.073				2167	3.069				3466	3.058				325	3.071				1441	3.091				3090
3.07				344	3.09				1198	3.086				1308	3.074				1743	3.088				766	3.108				7768
3.086				881	3.106				995	3.103				3532	3.091				1127	3.104				599	3.124				6277
3.103				2649	3.123				1385	3.119				4915	3.108				86	3.121				966	3.141				5730
3.12				867	3.14				2379	3.136				6033	3.124				388	3.138				354	3.158				6463
3.136				1097	3.156				3039	3.153				5913	3.141				1092	3.154				885	3.174				6351
3.153				2558	3.173				1590	3.169				2263	3.158				327	3.171				928	3.191				3081
3.17				2484	3.19				596	3.186				6183	3.174				947	3.188				1003	3.208				4275
3.186				3847	3.206				1363	3.203				6056	3.191				840	3.204				1381	3.224				7271
3.203				1672	3.223				1192	3.219				5502	3.208				2284	3.221				1097	3.241				7525
3.22				1501	3.24				2362	3.236				4708	3.224				1222	3.238				754	3.258				3021
3.236				1528	3.256				1726	3.253				6102	3.241				2316	3.254				252	3.274				9558
3.253				973	3.273				2551	3.269				5970	3.258				1017	3.271				1607	3.291				16493
3.27				726	3.29				2197	3.286				6271	3.274				2959	3.288				269	3.308				12899
3.286				1762	3.306				1916	3.303				10984	3.291				1962	3.304				752	3.324				7422
3.303				2723	3.323				673	3.319				6565	3.308				1469	3.321				2620	3.341				7284
3.32				3093	3.34				867	3.336				8684	3.324				1440	3.338				1271	3.358				12603
3.336				1842	3.356				2333	3.353				7534	3.341				3499	3.354				833	3.374				7971
3.353				2553	3.373				1088	3.369				10518	3.358				4000	3.371				524	3.391				8459
3.37				3913	3.39				2768	3.386				16492	3.374				2766	3.388				1520	3.408				11306
3.386				3843	3.406				1236	3.403				30953	3.391				3709	3.404				1149	3.424				13090
3.403				3571	3.423				1096	3.419				50346	3.408				2905	3.421				1112	3.441				2140
3.42				2891	3.44				1123	3.436				37446	3.424				4239	3.438				857	3.458				1771
3.436				5054	3.456				865	3.453				26240	3.441				3889	3.454				1235	3.474				6504
3.453				2254	3.473				370	3.469				24585	3.458				2640	3.471				1268	3.491				7014
3.47				4022	3.49				4332	3.486				14627	3.474				3448	3.488				6502	3.508				13275
3.486				4528	3.506				2300	3.503				6477	3.491				1889	3.504				3724	3.524				29980
3.503				2813	3.523				581	3.519				5882	3.508				1973	3.521				7753	3.541				29960
3.52				545	3.54				2867	3.536				9229	3.524				1484	3.538				3779	3.558				26166
3.536				1131	3.556				509	3.553				15697	3.541				1576	3.554				3849	3.574				17076
3.553				1367	3.573				1038	3.569				10594	3.558				1789	3.571				6356	3.591				11126
3.57				1017	3.59				2703	3.586				7488	3.574				1275	3.588				5090	3.608				6391
3.586				795	3.606				3617	3.603				6548	3.591				439	3.604				6644	3.624				8333
3.603				599	3.623				3571	3.619				3186	3.608				1003	3.621				4487	3.641				8911
3.62				1317	3.64				5915	3.636				4877	3.624				1983	3.638				5179	3.658				5238
3.636				1254	3.656				11503	3.653				2590	3.641				920	3.654				6121	3.674				12733
3.653				771	3.673				11442	3.669				3470	3.658				2582	3.671				3022	3.691				6718
3.67				2042	3.69				16295	3.686				3234	3.674				767	3.688				3035	3.708				874
3.686				1134	3.706				8634	3.703				901	3.691				91	3.704				3027	3.724				2735
3.703				473	3.723				10100	3.719				1464	3.708				2803	3.721				3446	3.741				2098
3.72				984	3.74				11291	3.736				4248	3.724				783	3.738				1256	3.758				3008
3.736				45	3.756				5054	3.753				2125	3.741				642	3.754				2582	3.774				952
3.753				1345	3.773				3978	3.769				851	3.758				190	3.771				3120	3.791				973
3.77				207	3.79				6393	3.786				1014	3.774				1503	3.788				1674	3.808				550
3.786				264	3.806				2400	3.803				419	3.791				601	3.804				2820	3.824				1779
3.803				2103	3.823				3519	3.819				379	3.808				601	3.821				1558	3.841				748
3.82				606	3.84				3622	3.836				1442	3.824				1282	3.838				2891	3.858				1097
3.836				184	3.856				2386	3.853				224	3.841				1086	3.854				3034	3.874				1372
3.853				1096	3.873				1296	3.869				1118	3.858				3432	3.871				2086	3.891				1107
3.87				252	3.89				3404	3.886				555	3.874				214	3.888				1086	3.908				261
3.886				283	3.906				1676	3.903				1246	3.891				1873	3.904				1404	3.924				1052
3.903				489	3.923				715	3.919				673	3.908				236	3.921				1192	3.941				1147
3.92				1536	3.94				1831	3.936				407	3.924				534	3.938				1597	3.958				229
3.936				380	3.956				1361	3.953				380	3.941				637	3.954				143	3.974				585
3.953				39	3.973				1078	3.969				131	3.958				292	3.971				325	3.991				1653
3.97				633	3.99				434	3.986				160	3.974				968	3.988				253	4.008				554
3.986				123	4.006				1151	4.003				947	3.991				468	4.004				490	4.024				1821
4.003				345	4.023				523	4.019				1787	4.008				964	4.021				1289	4.041				2596
4.02				694	4.04				943	4.036				213	4.024				2767	4.038				716	4.058				114
4.036				686	4.056				588	4.053				720	4.041				755	4.054				248	4.074				341
4.053				832	4.073				1203	4.069				600	4.058				104	4.071				39	4.091				763
4.07				15	4.09				678	4.086				18	4.074				416	4.088				53	4.108				4381
4.086				84	4.106				543	4.103				15	4.091				262	4.104				2149	4.124				5065
4.103				552	4.123				1755	4.119				172	4.108				360	4.121				921	4.141				5229
4.12				734	4.14				1792	4.136				72	4.124				184	4.138				2706	4.158				4638
4.136				272	4.156				707	4.153				94	4.141				354	4.154				252	4.174				4764
4.153				576	4.173				755	4.169				50	4.158				512	4.171				994	4.191				6238
4.17				101	4.19				396	4.186				571	4.174				244	4.188				179	4.208				2328
4.186				772	4.206				257	4.203				116	4.191				569	4.204				340	4.224				378
4.203				310	4.223				696	4.219				2769	4.208				777	4.221				167	4.241				4969
4.22				643	4.24				828	4.236				1039	4.224				515	4.238				201	4.258				268
4.236				94	4.256				984	4.253				43	4.241				301	4.254				248	4.274				2
4.253				160	4.273				1073	4.269				5	4.258				455	4.271				2345	4.291				277
4.27				147	4.29				276	4.286				116	4.274				997	4.287				1061	4.308				185
4.286				60	4.306				1808	4.303				36	4.291				304	4.304				1469	4.324				357
4.303				61	4.323				520	4.319				39	4.308				77	4.321				149	4.341				37
4.32				310	4.34				678	4.336				51	4.324				934	4.337				982	4.358				58
4.336				183	4.356				894	4.353				55	4.341				600	4.354				95	4.374				573
4.353				713	4.373				201	4.369				1081	4.357				217	4.371				1563	4.391				66
4.37				69	4.39				568	4.386				227	4.374				176	4.387				195	4.408				60
4.386				116	4.406				75	4.403				4	4.391				246	4.404				622	4.424				62
4.403				210	4.423				742	4.419				53	4.407				1240	4.421				581	4.441				691
4.42				147	4.44				299	4.436				1494	4.424				259	4.437				273	4.458				35
4.436				105	4.456				697	4.453				121	4.441				155	4.454				227	4.474				182
4.453				1467	4.473				1255	4.469				543	4.457				368	4.471				1268	4.491				61
4.47				101	4.49				1796	4.486				165	4.474				192	4.487				351
4.486				2001											4.491				706

## Sheet: Figure 3c
MaFRS1, 13		MaFRS1, 14		MaFRS1, 15		MaFRS2, 13		MaFRS2, 14		MaFRS2, 15
Mass (Da)	Abundance	Mass (Da)	Abundance	Mass (Da)	Abundance	Mass (Da)	Abundance	Mass (Da)	Abundance	Mass (Da)	Abundance
20000	8.302	20000	3.725	20000	0.06568	20000	23.82	20000	0.002655	20000	0.895
20000.1	0.7985	20000.1	11.27	20000.1	0.1945	20000.1	8.342	20000.1	0.008035	20000.1	2.712
20000.2	0.3976	20000.2	34.14	20000.2	0.5895	20000.2	18.6	20000.2	0.02435	20000.2	8.218
20000.3	1.192	20000.3	103.5	20000.3	1.54	20000.3	55.96	20000.3	0.07379	20000.3	24.9
20000.4	2.808e-05	20000.4	313.4	20000.4	3.5	20000.4	2.277	20000.4	0.2236	20000.4	69.93
20000.5	5.923e-05	20000.5	946.7	20000.5	10.6	20000.5	0.00511	20000.5	0.6774	20000.5	209.9
20000.6	0.0001788	20000.6	638.3	20000.6	0.7907	20000.6	0.009822	20000.6	2.053	20000.6	582.8
20000.7	0.0005417	20000.7	162.5	20000.7	2.044	20000.7	0.02976	20000.7	6.221	20000.7	1761
20000.8	1.144e-08	20000.8	1.226	20000.8	0.0003631	20000.8	12.66	20000.8	18.85	20000.8	4126
20000.9	14.82	20000.9	1.835	20000.9	2.542e-15	20000.9	11.25	20000.9	57.12	20000.9	4626
20001	12.4	20001	0.0001607	20001	1.152e-20	20001	10.08	20001	173.1	20001	9.535e-13
20001.1	10.41	20001.1	5.399e-18	20001.1	3.49e-20	20001.1	9.083	20001.1	524.1	20001.1	2.889e-12
20001.2	8.783	20001.2	573	20001.2	0	20001.2	8.246	20001.2	1549	20001.2	0
20001.3	7.452	20001.3	503.3	20001.3	8.478	20001.3	7.539	20001.3	1983	20001.3	450.2
20001.4	6.366	20001.4	438.6	20001.4	14.33	20001.4	6.942	20001.4	2434	20001.4	480.6
20001.5	5.483	20001.5	379.6	20001.5	25.37	20001.5	6.441	20001.5	1235	20001.5	490
20001.6	4.766	20001.6	326.6	20001.6	44.46	20001.6	6.027	20001.6	604.6	20001.6	477.6
20001.7	4.187	20001.7	279.6	20001.7	74.77	20001.7	5.692	20001.7	0.06248	20001.7	446.2
20001.8	3.722	20001.8	238.6	20001.8	118.5	20001.8	5.429	20001.8	2.002e-06	20001.8	401.8
20001.9	3.352	20001.9	203.2	20001.9	175.2	20001.9	5.231	20001.9	453.4	20001.9	352.3
20002	3.06	20002	173.3	20002	239.8	20002	5.095	20002	579.9	20002	304.7
20002.1	2.834	20002.1	148.5	20002.1	303.5	20002.1	5.019	20002.1	910.2	20002.1	264.6
20002.2	2.665	20002.2	128.3	20002.2	356.1	20002.2	5.004	20002.2	1704	20002.2	235.5
20002.3	2.545	20002.3	112.1	20002.3	390.7	20002.3	5.053	20002.3	3225	20002.3	219.9
20002.4	2.468	20002.4	99.05	20002.4	407.5	20002.4	5.17	20002.4	5442	20002.4	220.9
20002.5	2.431	20002.5	88.76	20002.5	413.5	20002.5	5.363	20002.5	7748	20002.5	243.4
20002.6	2.431	20002.6	80.74	20002.6	417.9	20002.6	5.637	20002.6	9153	20002.6	294.8
20002.7	2.464	20002.7	74.66	20002.7	427.7	20002.7	5.996	20002.7	8966	20002.7	384.4
20002.8	2.532	20002.8	70.28	20002.8	445.9	20002.8	6.443	20002.8	7366	20002.8	519.2
20002.9	2.632	20002.9	67.36	20002.9	471.7	20002.9	6.98	20002.9	5230	20002.9	698.9
20003	2.767	20003	65.57	20003	501.3	20003	7.606	20003	3417	20003	910.2
20003.1	2.937	20003.1	64.5	20003.1	530.3	20003.1	8.323	20003.1	2259	20003.1	1126
20003.2	3.145	20003.2	63.68	20003.2	554.4	20003.2	9.136	20003.2	1638	20003.2	1310
20003.3	3.391	20003.3	62.71	20003.3	569.8	20003.3	10.05	20003.3	1309	20003.3	1429
20003.4	3.677	20003.4	61.26	20003.4	573.8	20003.4	11.09	20003.4	1095	20003.4	1462
20003.5	4.003	20003.5	59.11	20003.5	564.5	20003.5	12.28	20003.5	910.6	20003.5	1407
20003.6	4.368	20003.6	56.24	20003.6	541.4	20003.6	13.65	20003.6	732.9	20003.6	1281
20003.7	4.771	20003.7	52.73	20003.7	504.8	20003.7	15.27	20003.7	565.8	20003.7	1108
20003.8	5.213	20003.8	48.79	20003.8	456.3	20003.8	17.22	20003.8	419.7	20003.8	918.6
20003.9	5.693	20003.9	44.73	20003.9	398.8	20003.9	19.66	20003.9	301.6	20003.9	733.9
20004	6.214	20004	40.84	20004	336.2	20004	22.77	20004	213.2	20004	569.2
20004.1	6.776	20004.1	37.34	20004.1	273	20004.1	26.8	20004.1	151.5	20004.1	431.5
20004.2	7.383	20004.2	34.36	20004.2	213.3	20004.2	31.99	20004.2	111.3	20004.2	321.8
20004.3	8.04	20004.3	31.98	20004.3	160.2	20004.3	38.56	20004.3	86.76	20004.3	237.6
20004.4	8.754	20004.4	30.21	20004.4	115.9	20004.4	46.58	20004.4	72.98	20004.4	174.8
20004.5	9.537	20004.5	29.06	20004.5	81	20004.5	55.82	20004.5	66.25	20004.5	129
20004.6	10.41	20004.6	28.53	20004.6	55.07	20004.6	65.76	20004.6	64.22	20004.6	96.04
20004.7	11.38	20004.7	28.65	20004.7	36.84	20004.7	75.49	20004.7	65.62	20004.7	72.56
20004.8	12.47	20004.8	29.44	20004.8	24.67	20004.8	83.91	20004.8	69.93	20004.8	55.93
20004.9	13.69	20004.9	30.91	20004.9	16.94	20004.9	89.94	20004.9	77.18	20004.9	44.22
20005	15.07	20005	33.15	20005	12.23	20005	92.82	20005	88.15	20005	36.09
20005.1	16.62	20005.1	36.34	20005.1	9.469	20005.1	92.3	20005.1	104.7	20005.1	30.59
20005.2	18.34	20005.2	40.72	20005.2	7.887	20005.2	88.69	20005.2	129.4	20005.2	27.08
20005.3	20.24	20005.3	46.61	20005.3	6.998	20005.3	82.8	20005.3	163	20005.3	25.16
20005.4	22.33	20005.4	54.38	20005.4	6.502	20005.4	75.61	20005.4	201.6	20005.4	24.59
20005.5	24.58	20005.5	64.51	20005.5	6.227	20005.5	68.13	20005.5	235.9	20005.5	25.29
20005.6	26.98	20005.6	77.54	20005.6	6.091	20005.6	61.13	20005.6	254.2	20005.6	27.34
20005.7	29.47	20005.7	94.04	20005.7	6.086	20005.7	55.1	20005.7	249.2	20005.7	31
20005.8	32.02	20005.8	114.4	20005.8	6.257	20005.8	50.17	20005.8	223.7	20005.8	36.74
20005.9	34.56	20005.9	138.9	20005.9	6.721	20005.9	46.25	20005.9	191.1	20005.9	45.28
20006	37.01	20006	167.3	20006	7.709	20006	43.11	20006	165.4	20006	57.66
20006.1	39.32	20006.1	199.3	20006.1	9.699	20006.1	40.48	20006.1	154.1	20006.1	75.26
20006.2	41.41	20006.2	234.3	20006.2	13.68	20006.2	38.13	20006.2	157.1	20006.2	99.87
20006.3	43.25	20006.3	271.2	20006.3	21.58	20006.3	35.9	20006.3	171.5	20006.3	133.6
20006.4	44.81	20006.4	308.8	20006.4	36.73	20006.4	33.68	20006.4	195.2	20006.4	178.9
20006.5	46.09	20006.5	345.4	20006.5	63.91	20006.5	31.43	20006.5	228.3	20006.5	237.7
20006.6	47.12	20006.6	379.9	20006.6	108.1	20006.6	29.13	20006.6	272.5	20006.6	311.5
20006.7	47.9	20006.7	411.5	20006.7	171	20006.7	26.81	20006.7	332.2	20006.7	399.4
20006.8	48.46	20006.8	440.3	20006.8	247.6	20006.8	24.5	20006.8	416.7	20006.8	498.3
20006.9	48.77	20006.9	466.8	20006.9	324.6	20006.9	22.25	20006.9	544.7	20006.9	601.7
20007	48.83	20007	491.8	20007	384.3	20007	20.1	20007	751.4	20007	701.5
20007.1	48.6	20007.1	515.7	20007.1	412	20007.1	18.12	20007.1	1093	20007.1	789.6
20007.2	48.03	20007.2	538.8	20007.2	402.8	20007.2	16.33	20007.2	1638	20007.2	861.4
20007.3	47.1	20007.3	560.3	20007.3	363	20007.3	14.76	20007.3	2431	20007.3	918.3
20007.4	45.78	20007.4	579	20007.4	305.2	20007.4	13.4	20007.4	3441	20007.4	967.9
20007.5	44.05	20007.5	593.3	20007.5	243.1	20007.5	12.25	20007.5	4531	20007.5	1021
20007.6	41.93	20007.6	601.7	20007.6	187	20007.6	11.27	20007.6	5501	20007.6	1086
20007.7	39.45	20007.7	602.9	20007.7	142	20007.7	10.45	20007.7	6202	20007.7	1167
20007.8	36.67	20007.8	595.8	20007.8	108.8	20007.8	9.771	20007.8	6621	20007.8	1258
20007.9	33.66	20007.9	579.5	20007.9	85.62	20007.9	9.203	20007.9	6862	20007.9	1347
20008	30.53	20008	553.1	20008	69.59	20008	8.737	20008	7036	20008	1417
20008.1	27.37	20008.1	516.2	20008.1	58.32	20008.1	8.36	20008.1	7168	20008.1	1452
20008.2	24.29	20008.2	469.5	20008.2	50.01	20008.2	8.063	20008.2	7189	20008.2	1444
20008.3	21.36	20008.3	415.3	20008.3	43.5	20008.3	7.842	20008.3	7010	20008.3	1391
20008.4	18.66	20008.4	357.1	20008.4	38.15	20008.4	7.693	20008.4	6593	20008.4	1299
20008.5	16.22	20008.5	299.1	20008.5	33.66	20008.5	7.617	20008.5	5973	20008.5	1182
20008.6	14.06	20008.6	245.2	20008.6	29.91	20008.6	7.617	20008.6	5222	20008.6	1057
20008.7	12.19	20008.7	197.8	20008.7	26.84	20008.7	7.697	20008.7	4420	20008.7	937.9
20008.8	10.6	20008.8	158.1	20008.8	24.4	20008.8	7.865	20008.8	3630	20008.8	836.7
20008.9	9.254	20008.9	126	20008.9	22.5	20008.9	8.135	20008.9	2911	20008.9	756.9
20009	8.129	20009	100.6	20009	21.08	20009	8.525	20009	2319	20009	695.2
20009.1	7.193	20009.1	80.7	20009.1	20.07	20009.1	9.056	20009.1	1907	20009.1	643.7
20009.2	6.414	20009.2	65.22	20009.2	19.39	20009.2	9.752	20009.2	1704	20009.2	593.6
20009.3	5.764	20009.3	53.16	20009.3	19	20009.3	10.64	20009.3	1676	20009.3	538.3
20009.4	5.218	20009.4	43.72	20009.4	18.82	20009.4	11.73	20009.4	1709	20009.4	476
20009.5	4.753	20009.5	36.29	20009.5	18.81	20009.5	13.04	20009.5	1648	20009.5	408.5
20009.6	4.35	20009.6	30.45	20009.6	18.91	20009.6	14.58	20009.6	1410	20009.6	340.4
20009.7	3.996	20009.7	25.86	20009.7	19.09	20009.7	16.37	20009.7	1047	20009.7	276.4
20009.8	3.678	20009.8	22.26	20009.8	19.32	20009.8	18.41	20009.8	615.4	20009.8	219.8
20009.9	3.389	20009.9	19.44	20009.9	19.59	20009.9	20.71	20009.9	241.2	20009.9	172.4
20010	3.124	20010	17.22	20010	19.88	20010	23.3	20010	89.77	20010	134.3
20010.1	2.88	20010.1	15.49	20010.1	20.16	20010.1	26.22	20010.1	72.1	20010.1	104.8
20010.2	2.654	20010.2	14.18	20010.2	20.37	20010.2	29.51	20010.2	58.37	20010.2	82.48
20010.3	2.447	20010.3	13.27	20010.3	20.44	20010.3	33.22	20010.3	47.03	20010.3	66.04
20010.4	2.256	20010.4	12.75	20010.4	20.23	20010.4	37.36	20010.4	37.38	20010.4	54.09
20010.5	2.08	20010.5	12.63	20010.5	19.65	20010.5	41.96	20010.5	29.15	20010.5	45.41
20010.6	1.919	20010.6	12.93	20010.6	18.68	20010.6	47.04	20010.6	22.27	20010.6	39.01
20010.7	1.771	20010.7	13.66	20010.7	17.36	20010.7	52.62	20010.7	16.7	20010.7	34.1
20010.8	1.635	20010.8	14.85	20010.8	15.82	20010.8	58.74	20010.8	12.39	20010.8	30.14
20010.9	1.509	20010.9	16.53	20010.9	14.19	20010.9	65.42	20010.9	9.232	20010.9	26.76
20011	1.394	20011	18.73	20011	12.57	20011	72.71	20011	7.091	20011	23.77
20011.1	1.289	20011.1	21.49	20011.1	11.05	20011.1	80.6	20011.1	5.793	20011.1	21.1
20011.2	1.194	20011.2	24.81	20011.2	9.668	20011.2	88.99	20011.2	5.178	20011.2	18.73
20011.3	1.11	20011.3	28.68	20011.3	8.447	20011.3	97.66	20011.3	5.116	20011.3	16.68
20011.4	1.036	20011.4	33.06	20011.4	7.371	20011.4	106.2	20011.4	5.532	20011.4	14.96
20011.5	0.9718	20011.5	37.91	20011.5	6.42	20011.5	114.2	20011.5	6.409	20011.5	13.62
20011.6	0.9186	20011.6	43.18	20011.6	5.578	20011.6	121	20011.6	7.811	20011.6	12.67
20011.7	0.876	20011.7	48.79	20011.7	4.835	20011.7	126.2	20011.7	9.907	20011.7	12.12
20011.8	0.8442	20011.8	54.64	20011.8	4.183	20011.8	129.3	20011.8	13	20011.8	12
20011.9	0.8231	20011.9	60.54	20011.9	3.62	20011.9	130.1	20011.9	17.59	20011.9	12.32
20012	0.8127	20012	66.29	20012	3.145	20012	128.5	20012	24.45	20012	13.17
20012.1	0.8129	20012.1	71.68	20012.1	2.757	20012.1	124.9	20012.1	34.8	20012.1	14.65
20012.2	0.8236	20012.2	76.51	20012.2	2.453	20012.2	119.4	20012.2	50.41	20012.2	16.97
20012.3	0.8448	20012.3	80.68	20012.3	2.229	20012.3	112.3	20012.3	73.78	20012.3	20.44
20012.4	0.8767	20012.4	84.09	20012.4	2.081	20012.4	104.2	20012.4	108	20012.4	25.48
20012.5	0.9195	20012.5	86.74	20012.5	2.007	20012.5	95.4	20012.5	156.3	20012.5	32.6
20012.6	0.9732	20012.6	88.62	20012.6	2.003	20012.6	86.25	20012.6	221.6	20012.6	42.37
20012.7	1.038	20012.7	89.77	20012.7	2.074	20012.7	77.05	20012.7	305.9	20012.7	55.48
20012.8	1.114	20012.8	90.26	20012.8	2.23	20012.8	68.06	20012.8	411	20012.8	72.71
20012.9	1.201	20012.9	90.13	20012.9	2.492	20012.9	59.51	20012.9	540.2	20012.9	94.99
20013	1.3	20013	89.45	20013	2.897	20013	51.56	20013	702.8	20013	123.4
20013.1	1.41	20013.1	88.3	20013.1	3.502	20013.1	44.29	20013.1	920.6	20013.1	159
20013.2	1.533	20013.2	86.8	20013.2	4.398	20013.2	37.76	20013.2	1232	20013.2	202.7
20013.3	1.669	20013.3	85.06	20013.3	5.741	20013.3	31.98	20013.3	1681	20013.3	254.8
20013.4	1.819	20013.4	83.13	20013.4	7.793	20013.4	26.93	20013.4	2283	20013.4	314.5
20013.5	1.982	20013.5	81.08	20013.5	11.02	20013.5	22.62	20013.5	2980	20013.5	379.3
20013.6	2.159	20013.6	79.02	20013.6	35.82	20013.6	19.03	20013.6	3624	20013.6	444.7
20013.7	2.349	20013.7	77.09	20013.7	80.1	20013.7	16.13	20013.7	4034	20013.7	504.1
20013.8	2.549	20013.8	75.4	20013.8	101.3	20013.8	13.86	20013.8	4094	20013.8	550
20013.9	2.758	20013.9	74	20013.9	99.87	20013.9	12.18	20013.9	3817	20013.9	574.3
20014	2.972	20014	72.83	20014	97.01	20014	11	20014	3332	20014	570
20014.1	3.189	20014.1	71.78	20014.1	94.96	20014.1	10.28	20014.1	2797	20014.1	534
20014.2	3.405	20014.2	70.62	20014.2	98.47	20014.2	9.94	20014.2	2321	20014.2	468.9
20014.3	3.618	20014.3	69.11	20014.3	112.5	20014.3	9.968	20014.3	1948	20014.3	384
20014.4	3.822	20014.4	67.04	20014.4	147.8	20014.4	10.38	20014.4	1683	20014.4	293.6
20014.5	4.016	20014.5	64.3	20014.5	235.5	20014.5	11.28	20014.5	1518	20014.5	211.8
20014.6	4.196	20014.6	60.92	20014.6	430.2	20014.6	12.88	20014.6	1455	20014.6	151.1
20014.7	4.358	20014.7	57.1	20014.7	758.8	20014.7	15.57	20014.7	1499	20014.7	126.3
20014.8	4.501	20014.8	53.19	20014.8	1126	20014.8	19.97	20014.8	1638	20014.8	173.5
20014.9	4.622	20014.9	49.54	20014.9	1319	20014.9	26.89	20014.9	1825	20014.9	388.6
20015	4.718	20015	46.47	20015	1192	20015	37.4	20015	1978	20015	964.4
20015.1	4.785	20015.1	44.28	20015.1	835.8	20015.1	52.63	20015.1	2024	20015.1	2148
20015.2	4.821	20015.2	43.2	20015.2	472.7	20015.2	73.56	20015.2	1954	20015.2	4028
20015.3	4.822	20015.3	43.49	20015.3	238.4	20015.3	100.7	20015.3	1842	20015.3	6233
20015.4	4.791	20015.4	45.48	20015.4	127.5	20015.4	133.5	20015.4	1825	20015.4	7905
20015.5	4.729	20015.5	49.7	20015.5	81.31	20015.5	170.4	20015.5	2043	20015.5	8203
20015.6	4.641	20015.6	57.26	20015.6	58.53	20015.6	208	20015.6	2593	20015.6	6971
20015.7	4.536	20015.7	70.52	20015.7	43.25	20015.7	242.2	20015.7	3480	20015.7	4871
20015.8	4.424	20015.8	94.39	20015.8	31.5	20015.8	267.9	20015.8	4594	20015.8	2822
20015.9	4.322	20015.9	137.6	20015.9	22.45	20015.9	281.3	20015.9	5726	20015.9	1380
20016	4.253	20016	212.6	20016	15.73	20016	279.9	20016	6643	20016	594.6
20016.1	4.254	20016.1	331	20016.1	10.92	20016.1	264	20016.1	7196	20016.1	249.3
20016.2	4.379	20016.2	495.1	20016.2	7.578	20016.2	236.1	20016.2	7376	20016.2	122.3
20016.3	4.717	20016.3	689.2	20016.3	5.301	20016.3	200.5	20016.3	7292	20016.3	80.87
20016.4	5.398	20016.4	877.6	20016.4	3.774	20016.4	162	20016.4	7084	20016.4	67.56
20016.5	6.609	20016.5	1016	20016.5	2.763	20016.5	124.6	20016.5	6854	20016.5	62.49
20016.6	8.602	20016.6	1072	20016.6	2.101	20016.6	91.56	20016.6	6628	20016.6	59.65
20016.7	11.7	20016.7	1038	20016.7	1.671	20016.7	64.52	20016.7	6381	20016.7	57.21
20016.8	16.29	20016.8	938.5	20016.8	1.397	20016.8	43.92	20016.8	6079	20016.8	54.62
20016.9	22.76	20016.9	814.3	20016.9	1.23	20016.9	29.24	20016.9	5707	20016.9	51.79
20017	31.48	20017	704.2	20017	1.141	20017	19.47	20017	5276	20017	48.92
20017.1	42.69	20017.1	632.8	20017.1	1.115	20017.1	13.47	20017.1	4812	20017.1	46.32
20017.2	56.41	20017.2	606.8	20017.2	1.145	20017.2	10.16	20017.2	4346	20017.2	44.36
20017.3	72.32	20017.3	620	20017.3	1.237	20017.3	8.72	20017.3	3902	20017.3	43.32
20017.4	89.74	20017.4	659.6	20017.4	1.402	20017.4	8.542	20017.4	3492	20017.4	43.33
20017.5	107.6	20017.5	711.3	20017.5	1.665	20017.5	9.25	20017.5	3118	20017.5	44.47
20017.6	124.7	20017.6	762	20017.6	2.067	20017.6	10.62	20017.6	2780	20017.6	46.74
20017.7	139.3	20017.7	801.9	20017.7	2.676	20017.7	12.56	20017.7	2477	20017.7	50.13
20017.8	150.3	20017.8	824.1	20017.8	3.598	20017.8	15.03	20017.8	2208	20017.8	54.69
20017.9	156.3	20017.9	826.1	20017.9	4.996	20017.9	18.01	20017.9	1970	20017.9	60.57
20018	156.8	20018	809	20018	7.124	20018	21.5	20018	1766	20018	68.16
20018.1	151.9	20018.1	776.7	20018.1	10.37	20018.1	25.49	20018.1	1599	20018.1	78.18
20018.2	141.9	20018.2	734.5	20018.2	15.29	20018.2	29.91	20018.2	1476	20018.2	91.76
20018.3	128.1	20018.3	687.6	20018.3	22.7	20018.3	34.68	20018.3	1402	20018.3	110.4
20018.4	111.9	20018.4	640.2	20018.4	33.71	20018.4	39.65	20018.4	1381	20018.4	136.2
20018.5	94.59	20018.5	595.4	20018.5	49.79	20018.5	44.67	20018.5	1414	20018.5	171.4
20018.6	77.64	20018.6	554.8	20018.6	72.81	20018.6	49.58	20018.6	1494	20018.6	218.4
20018.7	62.04	20018.7	519.2	20018.7	105	20018.7	54.22	20018.7	1608	20018.7	279
20018.8	48.44	20018.8	488.6	20018.8	148.4	20018.8	58.42	20018.8	1736	20018.8	353.6
20018.9	37.13	20018.9	462.4	20018.9	204.6	20018.9	62.03	20018.9	1852	20018.9	439.5
20019	28.12	20019	440	20019	273.2	20019	64.95	20019	1936	20019	530.2
20019.1	21.22	20019.1	420.8	20019.1	351.1	20019.1	67.12	20019.1	1967	20019.1	614.2
20019.2	16.1	20019.2	404.1	20019.2	431.4	20019.2	68.58	20019.2	1939	20019.2	676.6
20019.3	12.43	20019.3	389.2	20019.3	504.3	20019.3	69.41	20019.3	1853	20019.3	702.8
20019.4	9.849	20019.4	375.3	20019.4	558.1	20019.4	69.73	20019.4	1718	20019.4	684.5
20019.5	8.078	20019.5	361.2	20019.5	582.9	20019.5	69.69	20019.5	1551	20019.5	624.1
20019.6	6.874	20019.6	346.4	20019.6	573.9	20019.6	69.4	20019.6	1365	20019.6	534.1
20019.7	6.054	20019.7	330.4	20019.7	533.3	20019.7	68.94	20019.7	1177	20019.7	432
20019.8	5.489	20019.8	313.7	20019.8	469.1	20019.8	68.36	20019.8	997.3	20019.8	333.4
20019.9	5.09	20019.9	297.3	20019.9	392.3	20019.9	67.62	20019.9	835.3	20019.9	248.3
20020	4.798	20020	282.7	20020	313.6	20020	66.67	20020	695.6	20020	180.7
20020.1	4.577	20020.1	271.9	20020.1	240.8	20020.1	65.43	20020.1	579.5	20020.1	129.8
20020.2	4.405	20020.2	266.3	20020.2	178.6	20020.2	63.87	20020.2	486.7	20020.2	93.03
20020.3	4.268	20020.3	267	20020.3	128.6	20020.3	61.97	20020.3	415.2	20020.3	67.07
20020.4	4.156	20020.4	272.9	20020.4	90.24	20020.4	59.78	20020.4	362.9	20020.4	48.96
20020.5	4.064	20020.5	280.3	20020.5	62.03	20020.5	57.34	20020.5	329.3	20020.5	36.4
20020.6	3.986	20020.6	282.9	20020.6	41.96	20020.6	54.74	20020.6	321.7	20020.6	27.68
20020.7	3.919	20020.7	274.6	20020.7	28.07	20020.7	52.06	20020.7	369.2	20020.7	21.61
20020.8	3.86	20020.8	253	20020.8	18.7	20020.8	49.36	20020.8	545.5	20020.8	17.41
20020.9	3.806	20020.9	221	20020.9	12.48	20020.9	46.66	20020.9	961.1	20020.9	14.52
20021	3.755	20021	185.3	20021	8.416	20021	43.99	20021	1657	20021	12.6
20021.1	3.704	20021.1	153.1	20021.1	5.78	20021.1	41.36	20021.1	2425	20021.1	11.41
20021.2	3.652	20021.2	128.5	20021.2	4.084	20021.2	38.76	20021.2	2831	20021.2	10.81
20021.3	3.598	20021.3	112.4	20021.3	3.006	20021.3	36.2	20021.3	2591	20021.3	10.7
20021.4	3.539	20021.4	103	20021.4	2.337	20021.4	33.69	20021.4	1899	20021.4	11.05
20021.5	3.477	20021.5	97.96	20021.5	1.951	20021.5	31.24	20021.5	1214	20021.5	11.85
20021.6	3.413	20021.6	95.41	20021.6	1.781	20021.6	28.89	20021.6	814.6	20021.6	13.14
20021.7	3.349	20021.7	93.92	20021.7	1.815	20021.7	26.68	20021.7	687	20021.7	15.01
20021.8	3.285	20021.8	92.66	20021.8	2.134	20021.8	24.63	20021.8	707.1	20021.8	17.57
20021.9	3.223	20021.9	91.18	20021.9	3.004	20021.9	22.75	20021.9	785.5	20021.9	20.97
20022	3.164	20022	89.3	20022	5.045	20022	21.08	20022	885	20022	25.34
20022.1	3.109	20022.1	87.11	20022.1	9.369	20022.1	19.63	20022.1	992.8	20022.1	30.78
20022.2	3.058	20022.2	84.91	20022.2	17.49	20022.2	18.39	20022.2	1102	20022.2	37.29
20022.3	3.013	20022.3	83.2	20022.3	30.83	20022.3	17.37	20022.3	1208	20022.3	44.79
20022.4	2.973	20022.4	82.59	20022.4	49.76	20022.4	16.55	20022.4	1306	20022.4	53.09
20022.5	2.941	20022.5	83.63	20022.5	72.65	20022.5	15.9	20022.5	1391	20022.5	62
20022.6	2.916	20022.6	86.73	20022.6	95.7	20022.6	15.42	20022.6	1461	20022.6	71.43
20022.7	2.902	20022.7	92.04	20022.7	114	20022.7	15.09	20022.7	1515	20022.7	81.45
20022.8	2.898	20022.8	99.44	20022.8	123.9	20022.8	14.9	20022.8	1552	20022.8	92.38
20022.9	2.907	20022.9	108.6	20022.9	124.6	20022.9	14.84	20022.9	1574	20022.9	104.8
20023	2.931	20023	119.1	20023	118.7	20023	14.91	20023	1583	20023	119.5
20023.1	2.971	20023.1	130.4	20023.1	110.1	20023.1	15.09	20023.1	1582	20023.1	137.4
20023.2	3.029	20023.2	141.9	20023.2	102.4	20023.2	15.38	20023.2	1575	20023.2	159.2
20023.3	3.108	20023.3	152.8	20023.3	97.01	20023.3	15.77	20023.3	1562	20023.3	185.7
20023.4	3.208	20023.4	162.5	20023.4	93.66	20023.4	16.27	20023.4	1543	20023.4	216.8
20023.5	3.333	20023.5	170.5	20023.5	91.16	20023.5	16.87	20023.5	1517	20023.5	252.1
20023.6	3.484	20023.6	176.2	20023.6	88.47	20023.6	17.56	20023.6	1482	20023.6	290.5
20023.7	3.662	20023.7	179	20023.7	85.33	20023.7	18.32	20023.7	1434	20023.7	330.4
20023.8	3.87	20023.8	178.4	20023.8	82.4	20023.8	19.14	20023.8	1374	20023.8	369.8
20023.9	4.108	20023.9	174.3	20023.9	80.86	20023.9	19.99	20023.9	1307	20023.9	406.5
20024	4.379	20024	166.9	20024	81.83	20024	20.85	20024	1238	20024	437.7
20024.1	4.683	20024.1	156.7	20024.1	85.83	20024.1	21.68	20024.1	1175	20024.1	460.9
20024.2	5.024	20024.2	144.4	20024.2	92.62	20024.2	22.46	20024.2	1122	20024.2	474
20024.3	5.405	20024.3	131.2	20024.3	101.5	20024.3	23.17	20024.3	1082	20024.3	475.8
20024.4	5.83	20024.4	117.9	20024.4	111.8	20024.4	23.79	20024.4	1058	20024.4	465.9
20024.5	6.305	20024.5	105.5	20024.5	123.1	20024.5	24.32	20024.5	1050	20024.5	444.8
20024.6	6.835	20024.6	94.47	20024.6	135.4	20024.6	24.75	20024.6	1059	20024.6	414
20024.7	7.426	20024.7	85.19	20024.7	148.6	20024.7	25.07	20024.7	1087	20024.7	375.6
20024.8	8.088	20024.8	77.67	20024.8	162.9	20024.8	25.29	20024.8	1140	20024.8	332.3
20024.9	8.83	20024.9	71.82	20024.9	178	20024.9	25.43	20024.9	1223	20024.9	287.3
20025	9.665	20025	67.43	20025	193.2	20025	25.52	20025	1345	20025	243.6
20025.1	10.61	20025.1	64.28	20025.1	207.2	20025.1	25.6	20025.1	1510	20025.1	203.5
20025.2	11.68	20025.2	62.15	20025.2	219	20025.2	25.74	20025.2	1727	20025.2	168.3
20025.3	12.89	20025.3	60.87	20025.3	227.7	20025.3	26.04	20025.3	2004	20025.3	138.4
20025.4	14.26	20025.4	60.31	20025.4	232.8	20025.4	26.59	20025.4	2334	20025.4	113.7
20025.5	15.81	20025.5	60.3	20025.5	234.3	20025.5	27.52	20025.5	2666	20025.5	93.9
20025.6	17.57	20025.6	60.7	20025.6	232.5	20025.6	28.97	20025.6	2907	20025.6	78.33
20025.7	19.56	20025.7	61.32	20025.7	227.5	20025.7	31.09	20025.7	2959	20025.7	66.36
20025.8	21.8	20025.8	62.01	20025.8	219.7	20025.8	34.03	20025.8	2786	20025.8	57.33
20025.9	24.32	20025.9	62.66	20025.9	209.5	20025.9	37.96	20025.9	2434	20025.9	50.59
20026	27.15	20026	63.23	20026	197.3	20026	43.03	20026	2001	20026	45.54
20026.1	30.3	20026.1	63.7	20026.1	183.6	20026.1	49.37	20026.1	1582	20026.1	41.64
20026.2	33.77	20026.2	64.01	20026.2	169	20026.2	57.06	20026.2	1233	20026.2	38.5
20026.3	37.53	20026.3	64.11	20026.3	154.2	20026.3	66.12	20026.3	969.1	20026.3	35.82
20026.4	41.52	20026.4	63.89	20026.4	139.5	20026.4	76.46	20026.4	780.3	20026.4	33.5
20026.5	45.65	20026.5	63.35	20026.5	125.5	20026.5	87.86	20026.5	649.3	20026.5	31.5
20026.6	49.81	20026.6	62.54	20026.6	112.6	20026.6	99.94	20026.6	561.3	20026.6	29.83
20026.7	53.86	20026.7	61.65	20026.7	101.4	20026.7	112.1	20026.7	506.3	20026.7	28.52
20026.8	57.67	20026.8	60.84	20026.8	92.32	20026.8	123.7	20026.8	478	20026.8	27.63
20026.9	61.06	20026.9	60.31	20026.9	85.77	20026.9	133.8	20026.9	473	20026.9	27.19
20027	63.86	20027	60.18	20027	81.82	20027	141.6	20027	489.6	20027	27.21
20027.1	65.93	20027.1	60.55	20027.1	80.07	20027.1	146.4	20027.1	527	20027.1	27.72
20027.2	67.13	20027.2	61.43	20027.2	79.61	20027.2	147.4	20027.2	585.7	20027.2	28.72
20027.3	67.34	20027.3	62.76	20027.3	79.19	20027.3	144.5	20027.3	666.9	20027.3	30.2
20027.4	66.51	20027.4	64.48	20027.4	77.61	20027.4	137.7	20027.4	771.9	20027.4	32.19
20027.5	64.63	20027.5	66.54	20027.5	74.06	20027.5	127.5	20027.5	901.2	20027.5	34.75
20027.6	61.75	20027.6	69	20027.6	68.46	20027.6	114.8	20027.6	1054	20027.6	38.03
20027.7	57.99	20027.7	72.02	20027.7	61.47	20027.7	100.6	20027.7	1224	20027.7	42.28
20027.8	53.51	20027.8	75.8	20027.8	54.11	20027.8	86.14	20027.8	1401	20027.8	47.9
20027.9	48.53	20027.9	80.66	20027.9	47.4	20027.9	72.39	20027.9	1564	20027.9	55.5
20028	43.26	20028	87.23	20028	41.96	20028	60.24	20028	1691	20028	65.92
20028.1	37.92	20028.1	96.74	20028.1	38.06	20028.1	50.24	20028.1	1763	20028.1	80.32
20028.2	32.7	20028.2	111.5	20028.2	35.67	20028.2	42.61	20028.2	1772	20028.2	100.1
20028.3	27.77	20028.3	135	20028.3	34.56	20028.3	37.3	20028.3	1726	20028.3	127.1
20028.4	23.24	20028.4	171.5	20028.4	34.44	20028.4	34.06	20028.4	1639	20028.4	163.1
20028.5	19.18	20028.5	223.3	20028.5	35.02	20028.5	32.57	20028.5	1531	20028.5	210.2
20028.6	15.65	20028.6	286.4	20028.6	36.11	20028.6	32.46	20028.6	1417	20028.6	270.1
20028.7	12.62	20028.7	348	20028.7	37.62	20028.7	33.44	20028.7	1307	20028.7	343.7
20028.8	10.08	20028.8	391.3	20028.8	39.54	20028.8	35.27	20028.8	1209	20028.8	430.3
20028.9	7.971	20028.9	405	20028.9	41.91	20028.9	37.79	20028.9	1130	20028.9	526.5
20029	6.252	20029	392.1	20029	44.82	20029	40.87	20029	1076	20029	626
20029.1	4.865	20029.1	368.5	20029.1	48.37	20029.1	44.44	20029.1	1058	20029.1	720.5
20029.2	3.76	20029.2	351.4	20029.2	52.69	20029.2	48.44	20029.2	1085	20029.2	801.4
20029.3	2.889	20029.3	349.3	20029.3	57.97	20029.3	52.83	20029.3	1158	20029.3	862.1
20029.4	2.21	20029.4	360	20029.4	64.52	20029.4	57.61	20029.4	1258	20029.4	898.7
20029.5	1.684	20029.5	376.2	20029.5	72.66	20029.5	62.76	20029.5	1343	20029.5	910.3
20029.6	1.28	20029.6	391.7	20029.6	82.72	20029.6	68.25	20029.6	1378	20029.6	898.3
20029.7	0.9729	20029.7	403.7	20029.7	94.81	20029.7	73.99	20029.7	1348	20029.7	865.7
20029.8	0.7398	20029.8	411.2	20029.8	108.7	20029.8	79.84	20029.8	1275	20029.8	816.2
20029.9	0.5638	20029.9	414	20029.9	123.6	20029.9	85.54	20029.9	1191	20029.9	754
20030	0.4313	20030	412.1	20030	138.1	20030	90.73	20030	1125	20030	683.6
20030.1	0.3316	20030.1	404.9	20030.1	150.6	20030.1	95	20030.1	1084	20030.1	609.2
20030.2	0.2565	20030.2	391.7	20030.2	159.7	20030.2	97.91	20030.2	1066	20030.2	534.5
20030.3	0.1999	20030.3	371.7	20030.3	164.4	20030.3	99.04	20030.3	1056	20030.3	462.5
20030.4	0.157	20030.4	344.6	20030.4	164.2	20030.4	98.08	20030.4	1043	20030.4	395
20030.5	0.1244	20030.5	311	20030.5	159.2	20030.5	94.81	20030.5	1018	20030.5	333.4
20030.6	0.09952	20030.6	272.3	20030.6	150.2	20030.6	89.22	20030.6	975.2	20030.6	278.2
20030.7	0.08035	20030.7	231	20030.7	138.1	20030.7	81.56	20030.7	915.6	20030.7	229.7
20030.8	0.06552	20030.8	190	20030.8	124.3	20030.8	72.32	20030.8	842.5	20030.8	187.6
20030.9	0.05398	20030.9	151.8	20030.9	110	20030.9	62.21	20030.9	762.1	20030.9	151.5
20031	0.04495	20031	118.3	20031	95.77	20031	51.97	20031	680.9	20031	120.8
20031.1	0.03785	20031.1	90.25	20031.1	82.14	20031.1	42.26	20031.1	604.8	20031.1	95.1
20031.2	0.03224	20031.2	67.94	20031.2	69.45	20031.2	33.53	20031.2	538.7	20031.2	73.73
20031.3	0.02777	20031.3	50.91	20031.3	58.01	20031.3	26.03	20031.3	486.4	20031.3	56.2
20031.4	0.02419	20031.4	38.4	20031.4	48.04	20031.4	19.84	20031.4	450.1	20031.4	42.09
20031.5	0.02132	20031.5	29.56	20031.5	39.62	20031.5	14.9	20031.5	430.9	20031.5	31.01
20031.6	0.019	20031.6	23.58	20031.6	32.7	20031.6	11.07	20031.6	429.1	20031.6	22.54
20031.7	0.01712	20031.7	19.75	20031.7	27.18	20031.7	8.167	20031.7	444.6	20031.7	16.27
20031.8	0.01561	20031.8	17.49	20031.8	22.88	20031.8	5.999	20031.8	477.5	20031.8	11.75
20031.9	0.01439	20031.9	16.37	20031.9	19.63	20031.9	4.403	20031.9	532.4	20031.9	8.543
20032	0.01342	20032	16.09	20032	17.25	20032	3.238	20032	624.7	20032	6.304
20032.1	0.01266	20032.1	16.45	20032.1	15.57	20032.1	2.39	20032.1	794.6	20032.1	4.749
20032.2	0.01208	20032.2	17.31	20032.2	14.46	20032.2	1.775	20032.2	1128	20032.2	3.678
20032.3	0.01168	20032.3	18.6	20032.3	13.81	20032.3	1.329	20032.3	1768	20032.3	2.948
20032.4	0.01142	20032.4	20.27	20032.4	13.54	20032.4	1.004	20032.4	2868	20032.4	2.461
20032.5	0.01131	20032.5	22.29	20032.5	13.58	20032.5	0.7656	20032.5	4423	20032.5	2.15
20032.6	0.01134	20032.6	24.63	20032.6	13.92	20032.6	0.5906	20032.6	6085	20032.6	1.971
20032.7	0.01153	20032.7	27.3	20032.7	14.54	20032.7	0.4612	20032.7	7180	20032.7	1.895
20032.8	0.0119	20032.8	30.27	20032.8	15.5	20032.8	0.3648	20032.8	7119	20032.8	1.905
20032.9	0.01247	20032.9	33.54	20032.9	16.91	20032.9	0.2923	20032.9	5888	20032.9	1.989
20033	0.0133	20033	37.08	20033	18.86	20033	0.2372	20033	4089	20033	2.146
20033.1	0.01448	20033.1	40.86	20033.1	21.47	20033.1	0.1946	20033.1	2451	20033.1	2.375
20033.2	0.01613	20033.2	44.83	20033.2	24.83	20033.2	0.1612	20033.2	1340	20033.2	2.685
20033.3	0.01844	20033.3	48.86	20033.3	29.02	20033.3	0.1348	20033.3	717.7	20033.3	3.094
20033.4	0.02169	20033.4	52.86	20033.4	34.18	20033.4	0.1136	20033.4	395.6	20033.4	3.629
20033.5	0.02628	20033.5	56.74	20033.5	40.43	20033.5	0.0966	20033.5	229.5	20033.5	4.332
20033.6	0.03281	20033.6	60.52	20033.6	47.94	20033.6	0.08297	20033.6	147.5	20033.6	5.262
20033.7	0.04216	20033.7	64.27	20033.7	56.8	20033.7	0.07205	20033.7	119.9	20033.7	6.496
20033.8	0.05561	20033.8	68.07	20033.8	67.05	20033.8	0.06334	20033.8	138.3	20033.8	8.143
20033.9	0.07502	20033.9	71.92	20033.9	78.6	20033.9	0.05645	20033.9	211	20033.9	10.35
20034	0.1031	20034	75.81	20034	91.23	20034	0.0511	20034	364.1	20034	13.34
20034.1	0.1438	20034.1	79.82	20034.1	104.6	20034.1	0.04709	20034.1	634.2	20034.1	17.38
20034.2	0.2027	20034.2	84.13	20034.2	118.2	20034.2	0.0443	20034.2	1046	20034.2	22.85
20034.3	0.2877	20034.3	88.94	20034.3	131.5	20034.3	0.04266	20034.3	1578	20034.3	30.27
20034.4	0.4097	20034.4	94.38	20034.4	143.8	20034.4	0.04219	20034.4	2133	20034.4	40.3
20034.5	0.5837	20034.5	100.5	20034.5	154.1	20034.5	0.04299	20034.5	2568	20034.5	53.84
20034.6	0.8293	20034.6	107.2	20034.6	161.1	20034.6	0.04525	20034.6	2764	20034.6	72.07
20034.7	1.172	20034.7	114.4	20034.7	163.7	20034.7	0.04937	20034.7	2711	20034.7	96.43
20034.8	1.642	20034.8	121.8	20034.8	161.1	20034.8	0.05593	20034.8	2504	20034.8	128.6
20034.9	2.279	20034.9	129.3	20034.9	153	20034.9	0.06593	20034.9	2282	20034.9	170.2
20035	3.125	20035	136.6	20035	140.4	20035	0.08094	20035	2139	20035	223.2
20035.1	4.225	20035.1	143.6	20035.1	124.8	20035.1	0.1035	20035.1	2106	20035.1	289.2
20035.2	5.627	20035.2	150	20035.2	108.3	20035.2	0.1376	20035.2	2166	20035.2	370.1
20035.3	7.371	20035.3	155.6	20035.3	92.96	20035.3	0.1894	20035.3	2294	20035.3	468.1
20035.4	9.488	20035.4	160	20035.4	81.06	20035.4	0.2681	20035.4	2471	20035.4	586.3
20035.5	11.99	20035.5	163	20035.5	74.39	20035.5	0.3879	20035.5	2677	20035.5	728.1
20035.6	14.87	20035.6	164.3	20035.6	74.41	20035.6	0.5696	20035.6	2889	20035.6	895.6
20035.7	18.08	20035.7	163.9	20035.7	82.08	20035.7	0.844	20035.7	3073	20035.7	1086
20035.8	21.55	20035.8	162.1	20035.8	97.64	20035.8	1.254	20035.8	3190	20035.8	1287
20035.9	25.19	20035.9	159.1	20035.9	120.3	20035.9	1.859	20035.9	3208	20035.9	1482
20036	28.86	20036	155.3	20036	148.5	20036	2.735	20036	3106	20036	1654
20036.1	32.41	20036.1	151.1	20036.1	181.5	20036.1	3.977	20036.1	2890	20036.1	1798
20036.2	35.66	20036.2	147	20036.2	224.4	20036.2	5.692	20036.2	2593	20036.2	1933
20036.3	38.45	20036.3	143.1	20036.3	291.6	20036.3	7.995	20036.3	2281	20036.3	2077
20036.4	40.64	20036.4	139.5	20036.4	395.8	20036.4	10.99	20036.4	2042	20036.4	2221
20036.5	42.11	20036.5	136.2	20036.5	518.4	20036.5	14.76	20036.5	1980	20036.5	2299
20036.6	42.83	20036.6	133.2	20036.6	595.5	20036.6	19.33	20036.6	2179	20036.6	2219
20036.7	42.85	20036.7	130.7	20036.7	565.4	20036.7	24.73	20036.7	2634	20036.7	1932
20036.8	42.33	20036.8	128.9	20036.8	437	20036.8	30.97	20036.8	3201	20036.8	1486
20036.9	41.56	20036.9	128.2	20036.9	283.4	20036.9	38.2	20036.9	3619	20036.9	1000
20037	40.91	20037	129.2	20037	169.4	20037	46.87	20037	3643	20037	589.7
20037.1	40.84	20037.1	132.8	20037.1	109.1	20037.1	58.02	20037.1	3207	20037.1	308.1
20037.2	41.84	20037.2	142.4	20037.2	85.04	20037.2	73.56	20037.2	2462	20037.2	146.2
20037.3	44.34	20037.3	167.5	20037.3	78.58	20037.3	96.29	20037.3	1672	20037.3	65.49
20037.4	48.62	20037.4	229.6	20037.4	79.74	20037.4	129.4	20037.4	1057	20037.4	29.12
20037.5	54.73	20037.5	363.3	20037.5	84.01	20037.5	175.2	20037.5	717.2	20037.5	13.53
20037.6	62.37	20037.6	600.3	20037.6	88.88	20037.6	233.4	20037.6	646.2	20037.6	6.775
20037.7	70.9	20037.7	932.4	20037.7	92.66	20037.7	299	20037.7	769.8	20037.7	3.68
20037.8	79.34	20037.8	1280	20037.8	94.25	20037.8	363	20037.8	975	20037.8	2.144
20037.9	86.52	20037.9	1511	20037.9	93.34	20037.9	413.8	20037.9	1142	20037.9	1.321
20038	91.29	20038	1526	20038	90.5	20038	441.3	20038	1192	20038	0.8518
20038.1	92.75	20038.1	1330	20038.1	87.04	20038.1	441.1	20038.1	1112	20038.1	0.5711
20038.2	90.45	20038.2	1029	20038.2	84.67	20038.2	415.9	20038.2	945.4	20038.2	0.3978
20038.3	84.5	20038.3	750.1	20038.3	84.81	20038.3	374.9	20038.3	752.4	20038.3	0.2887
20038.4	75.56	20038.4	565	20038.4	88.18	20038.4	329.4	20038.4	576.6	20038.4	0.2196
20038.5	64.67	20038.5	476.3	20038.5	94.59	20038.5	289.2	20038.5	437.4	20038.5	0.1761
20038.6	53.01	20038.6	449.2	20038.6	103	20038.6	260.6	20038.6	336.8	20038.6	0.1498
20038.7	41.71	20038.7	445.7	20038.7	111.6	20038.7	245.3	20038.7	268.7	20038.7	0.1357
20038.8	31.58	20038.8	441.4	20038.8	118.4	20038.8	241.4	20038.8	225.8	20038.8	0.1312
20038.9	23.12	20038.9	425.2	20038.9	121.3	20038.9	245.2	20038.9	201.8	20038.9	0.1355
20039	16.48	20039	395.4	20039	119.1	20039	252.1	20039	191.7	20039	0.1488
20039.1	11.57	20039.1	355.2	20039.1	111.4	20039.1	257.5	20039.1	191.8	20039.1	0.173
20039.2	8.112	20039.2	309.6	20039.2	99.28	20039.2	257.9	20039.2	199	20039.2	0.2118
20039.3	5.808	20039.3	263.4	20039.3	84.27	20039.3	250.9	20039.3	211.4	20039.3	0.2711
20039.4	4.353	20039.4	220.4	20039.4	68.24	20039.4	235.8	20039.4	228.2	20039.4	0.3607
20039.5	3.493	20039.5	182.7	20039.5	52.8	20039.5	213.2	20039.5	250.8	20039.5	0.4957
20039.6	3.04	20039.6	151.3	20039.6	39.13	20039.6	185.4	20039.6	283.3	20039.6	0.6987
20039.7	2.866	20039.7	126	20039.7	27.9	20039.7	155	20039.7	333.9	20039.7	1.003
20039.8	2.894	20039.8	106.2	20039.8	19.26	20039.8	125	20039.8	417.7	20039.8	1.457
20039.9	3.085	20039.9	90.9	20039.9	12.98	20039.9	97.62	20039.9	558.3	20039.9	2.124
20040	3.425	20040	79.06	20040	8.592	20040	74.28	20040	788.7	20040	3.085
20040.1	3.919	20040.1	69.84	20040.1	5.63	20040.1	55.51	20040.1	1147	20040.1	4.436
20040.2	4.583	20040.2	62.59	20040.2	3.67	20040.2	41.1	20040.2	1658	20040.2	6.283
20040.3	5.437	20040.3	56.84	20040.3	2.392	20040.3	30.42	20040.3	2302	20040.3	8.747
20040.4	6.505	20040.4	52.23	20040.4	1.564	20040.4	22.73	20040.4	2983	20040.4	11.97
20040.5	7.805	20040.5	48.41	20040.5	1.029	20040.5	17.26	20040.5	3526	20040.5	16.15
20040.6	9.347	20040.6	45.05	20040.6	0.6859	20040.6	13.43	20040.6	3739	20040.6	21.51
20040.7	11.13	20040.7	41.89	20040.7	0.4656	20040.7	10.73	20040.7	3515	20040.7	28.4
20040.8	13.13	20040.8	38.75	20040.8	0.3245	20040.8	8.851	20040.8	2912	20040.8	37.25
20040.9	15.31	20040.9	35.54	20040.9	0.2342	20040.9	7.536	20040.9	2129	20040.9	48.58
20041	17.6	20041	32.27	20041	0.1766	20041	6.627	20041	1388	20041	63.09
20041.1	19.91	20041.1	29.02	20041.1	0.14	20041.1	6.017	20041.1	838.8	20041.1	81.7
20041.2	22.15	20041.2	25.91	20041.2	0.1175	20041.2	5.637	20041.2	517.8	20041.2	105.9
20041.3	24.19	20041.3	23.07	20041.3	0.1047	20041.3	5.438	20041.3	384.3	20041.3	138.4
20041.4	25.93	20041.4	20.61	20041.4	0.09932	20041.4	5.389	20041.4	374.6	20041.4	183.9
20041.5	27.25	20041.5	18.6	20041.5	0.1005	20041.5	5.469	20041.5	436.8	20041.5	250.1
20041.6	28.08	20041.6	17.08	20041.6	0.1087	20041.6	5.661	20041.6	538.1	20041.6	347.8
20041.7	28.38	20041.7	16.07	20041.7	0.1259	20041.7	5.95	20041.7	658	20041.7	488
20041.8	28.11	20041.8	15.61	20041.8	0.1569	20041.8	6.319	20041.8	780.5	20041.8	674.6
20041.9	27.32	20041.9	15.75	20041.9	0.2114	20041.9	6.751	20041.9	890.8	20041.9	895
20042	26.06	20042	16.58	20042	0.3096	20042	7.225	20042	975.4	20042	1113
20042.1	24.42	20042.1	18.27	20042.1	0.4937	20042.1	7.715	20042.1	1023	20042.1	1274
20042.2	22.49	20042.2	21.06	20042.2	0.8514	20042.2	8.195	20042.2	1025	20042.2	1328
20042.3	20.37	20042.3	25.29	20042.3	1.558	20042.3	8.64	20042.3	981.9	20042.3	1260
20042.4	18.18	20042.4	31.44	20042.4	2.94	20042.4	9.03	20042.4	897.9	20042.4	1099
20042.5	16.01	20042.5	40.09	20042.5	5.547	20042.5	9.35	20042.5	786.6	20042.5	906.8
20042.6	13.95	20042.6	51.9	20042.6	10.15	20042.6	9.592	20042.6	664.9	20042.6	745.6
20042.7	12.07	20042.7	67.46	20042.7	17.55	20042.7	9.751	20042.7	549.1	20042.7	652.6
20042.8	10.41	20042.8	87.09	20042.8	28.14	20042.8	9.828	20042.8	450.8	20042.8	637.2
20042.9	8.997	20042.9	110.5	20042.9	41.39	20042.9	9.824	20042.9	375.2	20042.9	692
20043	7.843	20043	136.6	20043	55.74	20043	9.746	20043	321.6	20043	804.7
20043.1	6.935	20043.1	163.3	20043.1	69.07	20043.1	9.6	20043.1	286.1	20043.1	962.8
20043.2	6.253	20043.2	188	20043.2	79.77	20043.2	9.4	20043.2	263.6	20043.2	1150
20043.3	5.769	20043.3	208.5	20043.3	87.59	20043.3	9.161	20043.3	249.9	20043.3	1341
20043.4	5.452	20043.4	222.4	20043.4	93.56	20043.4	8.898	20043.4	242	20043.4	1506
20043.5	5.273	20043.5	227.7	20043.5	98.89	20043.5	8.626	20043.5	238.8	20043.5	1615
20043.6	5.207	20043.6	224.2	20043.6	103.9	20043.6	8.354	20043.6	240	20043.6	1647
20043.7	5.23	20043.7	213.1	20043.7	107.9	20043.7	8.089	20043.7	245.8	20043.7	1597
20043.8	5.326	20043.8	197	20043.8	110	20043.8	7.836	20043.8	256.1	20043.8	1476
20043.9	5.479	20043.9	178.7	20043.9	109.9	20043.9	7.595	20043.9	270	20043.9	1304
20044	5.679	20044	160.6	20044	108.8	20044	7.363	20044	286	20044	1106
20044.1	5.917	20044.1	144.4	20044.1	108.2	20044.1	7.135	20044.1	302	20044.1	905.3
20044.2	6.19	20044.2	130.8	20044.2	109.2	20044.2	6.907	20044.2	316.5	20044.2	720.2
20044.3	6.491	20044.3	119.8	20044.3	111.7	20044.3	6.676	20044.3	332.5	20044.3	561.2
20044.4	6.818	20044.4	111.5	20044.4	114.3	20044.4	6.44	20044.4	374.1	20044.4	432.5
20044.5	7.166	20044.5	105.5	20044.5	114.2	20044.5	6.198	20044.5	538.7	20044.5	333.8
20044.6	7.531	20044.6	101.5	20044.6	109.5	20044.6	5.949	20044.6	1099	20044.6	261.8
20044.7	7.91	20044.7	99.06	20044.7	99.14	20044.7	5.698	20044.7	2516	20044.7	212
20044.8	8.303	20044.8	97.89	20044.8	84.14	20044.8	5.448	20044.8	4978	20044.8	179.6
20044.9	8.708	20044.9	97.6	20044.9	66.61	20044.9	5.206	20044.9	7540	20044.9	160.5
20045	9.125	20045	97.81	20045	49.1	20045	4.976	20045	8326	20045	151.4
20045.1	9.553	20045.1	98.13	20045.1	33.73	20045.1	4.764	20045.1	6548	20045.1	149.8
20045.2	9.988	20045.2	98.13	20045.2	21.65	20045.2	4.577	20045.2	3638	20045.2	153.9
20045.3	10.43	20045.3	97.44	20045.3	13.05	20045.3	4.423	20045.3	1474	20045.3	162.1
20045.4	10.86	20045.4	95.75	20045.4	7.421	20045.4	4.311	20045.4	528.8	20045.4	173.3
20045.5	11.29	20045.5	92.91	20045.5	4.007	20045.5	4.253	20045.5	271	20045.5	186.4
20045.6	11.7	20045.6	88.99	20045.6	2.072	20045.6	4.264	20045.6	221.8	20045.6	200.6
20045.7	12.09	20045.7	84.29	20045.7	1.042	20045.7	4.369	20045.7	210.9	20045.7	215
20045.8	12.46	20045.8	79.22	20045.8	0.5218	20045.8	4.605	20045.8	205.5	20045.8	228.8
20045.9	12.8	20045.9	74.1	20045.9	0.2716	20045.9	5.03	20045.9	201.6	20045.9	241.2
20046	13.1	20046	68.87	20046	0.1564	20046	5.743	20046	198.8	20046	251.6
20046.1	13.36	20046.1	63.1	20046.1	0.1065	20046.1	6.893	20046.1	196.8	20046.1	259.6
20046.2	13.59	20046.2	56.31	20046.2	0.08829	20046.2	8.715	20046.2	195.3	20046.2	265
20046.3	13.79	20046.3	48.41	20046.3	0.08682	20046.3	11.55	20046.3	193.9	20046.3	268.1
20046.4	13.95	20046.4	40.01	20046.4	0.09655	20046.4	15.88	20046.4	192.7	20046.4	269.5
20046.5	14.07	20046.5	32.14	20046.5	0.1168	20046.5	22.33	20046.5	191.5	20046.5	269.9
20046.6	14.15	20046.6	25.78	20046.6	0.1502	20046.6	31.66	20046.6	190.7	20046.6	270.4
20046.7	14.19	20046.7	21.45	20046.7	0.2025	20046.7	44.7	20046.7	190.5	20046.7	271.9
20046.8	14.19	20046.8	19.28	20046.8	0.2842	20046.8	62.2	20046.8	191.2	20046.8	275
20046.9	14.16	20046.9	19.14	20046.9	0.413	20046.9	84.66	20046.9	193.1	20046.9	280.4
20047	14.12	20047	20.93	20047	0.619	20047	112.1	20047	196.4	20047	289
20047.1	14.1	20047.1	24.69	20047.1	0.9537	20047.1	143.6	20047.1	201.3	20047.1	301.9
20047.2	14.12	20047.2	30.57	20047.2	1.509	20047.2	177.7	20047.2	207.6	20047.2	322.1
20047.3	14.18	20047.3	38.84	20047.3	2.456	20047.3	212	20047.3	215.2	20047.3	355.2
20047.4	14.32	20047.4	49.79	20047.4	4.142	20047.4	243.4	20047.4	223.5	20047.4	412.1
20047.5	14.52	20047.5	63.7	20047.5	7.292	20047.5	269.3	20047.5	231.9	20047.5	508.5
20047.6	14.79	20047.6	80.84	20047.6	13.4	20047.6	287.6	20047.6	239.6	20047.6	661.5
20047.7	15.12	20047.7	101.5	20047.7	25.23	20047.7	297	20047.7	245.7	20047.7	878.7
20047.8	15.48	20047.8	125.8	20047.8	47.09	20047.8	297.9	20047.8	249.6	20047.8	1146
20047.9	15.87	20047.9	154	20047.9	83.81	20047.9	291.4	20047.9	251.1	20047.9	1423
20048	16.23	20048	186.3	20048	138	20048	279.6	20048	250.2	20048	1658
20048.1	16.54	20048.1	223.2	20048.1	206.4	20048.1	264.6	20048.1	246.8	20048.1	1817
20048.2	16.75	20048.2	265.1	20048.2	279.4	20048.2	248.6	20048.2	240.9	20048.2	1909
20048.3	16.84	20048.3	312.5	20048.3	344.8	20048.3	233.3	20048.3	232.5	20048.3	1975
20048.4	16.79	20048.4	366.3	20048.4	394.4	20048.4	219.8	20048.4	221.8	20048.4	2070
20048.5	16.57	20048.5	427.1	20048.5	428.4	20048.5	208.4	20048.5	209.2	20048.5	2221
20048.6	16.17	20048.6	494.7	20048.6	454.8	20048.6	199.1	20048.6	195.3	20048.6	2423
20048.7	15.61	20048.7	566.6	20048.7	485.1	20048.7	191.4	20048.7	180.7	20048.7	2645
20048.8	14.89	20048.8	637.3	20048.8	526.6	20048.8	184.6	20048.8	166.3	20048.8	2842
20048.9	14.04	20048.9	697.8	20048.9	574.7	20048.9	178.3	20048.9	152.9	20048.9	2973
20049	13.07	20049	737.7	20049	608.5	20049	171.8	20049	141.7	20049	3009
20049.1	12.03	20049.1	748.7	20049.1	598.8	20049.1	164.9	20049.1	134.3	20049.1	2935
20049.2	10.95	20049.2	727.5	20049.2	528.3	20049.2	157.4	20049.2	132.1	20049.2	2754
20049.3	9.853	20049.3	677.2	20049.3	409.8	20049.3	149.3	20049.3	136.7	20049.3	2480
20049.4	8.782	20049.4	606.2	20049.4	279.7	20049.4	140.5	20049.4	150.7	20049.4	2145
20049.5	7.758	20049.5	525.3	20049.5	173.2	20049.5	131.3	20049.5	178.1	20049.5	1784
20049.6	6.802	20049.6	444.3	20049.6	104	20049.6	121.6	20049.6	226.4	20049.6	1433
20049.7	5.927	20049.7	370.3	20049.7	66.02	20049.7	111.8	20049.7	312.8	20049.7	1118
20049.8	5.14	20049.8	307.9	20049.8	46.66	20049.8	101.8	20049.8	489.6	20049.8	855.4
20049.9	4.445	20049.9	258.6	20049.9	36.05	20049.9	91.8	20049.9	915.2	20049.9	648.5
20050	3.84	20050	222.3	20050	29.11	20050	81.91	20050	1882	20050	491.9
20050.1	3.318	20050.1	197.2	20050.1	23.85	20050.1	72.22	20050.1	3551	20050.1	375.7
20050.2	2.875	20050.2	181.2	20050.2	19.6	20050.2	62.82	20050.2	5476	20050.2	289.8
20050.3	2.503	20050.3	172.1	20050.3	16.09	20050.3	53.82	20050.3	6710	20050.3	225.7
20050.4	2.194	20050.4	167.6	20050.4	13.21	20050.4	45.34	20050.4	6665	20050.4	177.3
20050.5	1.939	20050.5	165.9	20050.5	10.85	20050.5	37.48	20050.5	5636	20050.5	140
20050.6	1.733	20050.6	165.1	20050.6	8.939	20050.6	30.35	20050.6	4346	20050.6	110.9
20050.7	1.569	20050.7	163.8	20050.7	7.406	20050.7	24.04	20050.7	3276	20050.7	87.65
20050.8	1.442	20050.8	160.8	20050.8	6.178	20050.8	18.61	20050.8	2516	20050.8	68.92
20050.9	1.346	20050.9	155.4	20050.9	5.192	20050.9	14.08	20050.9	1970	20050.9	53.77
20051	1.278	20051	147.5	20051	4.394	20051	10.42	20051	1543	20051	41.61
20051.1	1.235	20051.1	137.1	20051.1	3.738	20051.1	7.559	20051.1	1186	20051.1	32.06
20051.2	1.215	20051.2	124.6	20051.2	3.191	20051.2	5.403	20051.2	885.8	20051.2	24.83
20051.3	1.217	20051.3	110.8	20051.3	2.729	20051.3	3.825	20051.3	642.3	20051.3	19.66
20051.4	1.243	20051.4	96.44	20051.4	2.331	20051.4	2.7	20051.4	454.1	20051.4	16.31
20051.5	1.292	20051.5	82.22	20051.5	1.982	20051.5	1.916	20051.5	315.5	20051.5	14.51
20051.6	1.366	20051.6	68.83	20051.6	1.67	20051.6	1.377	20051.6	218.1	20051.6	14.05
20051.7	1.469	20051.7	56.71	20051.7	1.39	20051.7	1.01	20051.7	152.9	20051.7	14.73
20051.8	1.603	20051.8	46.13	20051.8	1.142	20051.8	0.7605	20051.8	111.5	20051.8	16.39
20051.9	1.773	20051.9	37.19	20051.9	0.9302	20051.9	0.5904	20051.9	87.41	20051.9	18.94
20052	1.985	20052	29.83	20052	0.7531	20052	0.4734	20052	76.42	20052	22.35
20052.1	2.244	20052.1	23.97	20052.1	0.6088	20052.1	0.392	20052.1	77.04	20052.1	26.64
20052.2	2.557	20052.2	19.45	20052.2	0.4928	20052.2	0.3349	20052.2	92.87	20052.2	31.9
20052.3	2.933	20052.3	16.09	20052.3	0.4001	20052.3	0.2949	20052.3	140.2	20052.3	38.26
20052.4	3.382	20052.4	13.72	20052.4	0.3264	20052.4	0.2671	20052.4	260.8	20052.4	45.87
20052.5	3.914	20052.5	12.18	20052.5	0.2682	20052.5	0.2485	20052.5	513.7	20052.5	54.88
20052.6	4.54	20052.6	11.34	20052.6	0.2229	20052.6	0.2372	20052.6	909.4	20052.6	65.36
20052.7	5.273	20052.7	11.09	20052.7	0.1886	20052.7	0.2321	20052.7	1338	20052.7	77.22
20052.8	6.127	20052.8	11.36	20052.8	0.1634	20052.8	0.2326	20052.8	1635	20052.8	90.18
20052.9	7.118	20052.9	12.08	20052.9	0.1458	20052.9	0.2385	20052.9	1754	20052.9	103.7
20053	8.261	20053	13.24	20053	0.1342	20053	0.2501	20053	1773	20053	117
20053.1	9.571	20053.1	14.82	20053.1	0.1277	20053.1	0.2679	20053.1	1744	20053.1	129.1
20053.2	11.06	20053.2	16.81	20053.2	0.1256	20053.2	0.2928	20053.2	1624	20053.2	139
20053.3	12.75	20053.3	19.22	20053.3	0.1278	20053.3	0.3259	20053.3	1385	20053.3	145.9
20053.4	14.65	20053.4	22.06	20053.4	0.1345	20053.4	0.3689	20053.4	1097	20053.4	149.2
20053.5	16.78	20053.5	25.35	20053.5	0.1465	20053.5	0.4243	20053.5	877.8	20053.5	148.5
20053.6	19.16	20053.6	29.14	20053.6	0.1653	20053.6	0.4951	20053.6	794.2	20053.6	143.7
20053.7	21.8	20053.7	33.43	20053.7	0.1934	20053.7	0.5856	20053.7	815.9	20053.7	135
20053.8	24.72	20053.8	38.21	20053.8	0.2353	20053.8	0.7011	20053.8	851.5	20053.8	123.1
20053.9	27.92	20053.9	43.38	20053.9	0.2977	20053.9	0.8489	20053.9	816.9	20053.9	108.8
20054	31.36	20054	48.76	20054	0.391	20054	1.038	20054	690	20054	93.34
20054.1	35.04	20054.1	54.12	20054.1	0.5312	20054.1	1.28	20054.1	510.4	20054.1	77.77
20054.2	38.9	20054.2	59.15	20054.2	0.7437	20054.2	1.588	20054.2	336.1	20054.2	63.2
20054.3	42.88	20054.3	63.52	20054.3	1.07	20054.3	1.979	20054.3	203.7	20054.3	50.37
20054.4	46.89	20054.4	66.95	20054.4	1.579	20054.4	2.475	20054.4	119	20054.4	39.76
20054.5	50.85	20054.5	69.22	20054.5	2.391	20054.5	3.1	20054.5	70.61	20054.5	31.6
20054.6	54.62	20054.6	70.22	20054.6	3.699	20054.6	3.881	20054.6	44.72	20054.6	26.03
20054.7	58.08	20054.7	69.89	20054.7	5.802	20054.7	4.851	20054.7	31.13	20054.7	23.2
20054.8	61.11	20054.8	68.27	20054.8	9.137	20054.8	6.043	20054.8	23.88	20054.8	23.5
20054.9	63.58	20054.9	65.52	20054.9	14.3	20054.9	7.496	20054.9	19.92	20054.9	27.66
20055	65.37	20055	61.96	20055	22.09	20055	9.252	20055	17.76	20055	37.02
20055.1	66.39	20055.1	58.02	20055.1	33.5	20055.1	11.36	20055.1	16.73	20055.1	53.85
20055.2	66.57	20055.2	54.19	20055.2	49.77	20055.2	13.87	20055.2	16.6	20055.2	81.68
20055.3	65.91	20055.3	50.94	20055.3	72.46	20055.3	16.84	20055.3	17.36	20055.3	125.8
20055.4	64.41	20055.4	48.65	20055.4	103.6	20055.4	20.29	20055.4	19.16	20055.4	193.7
20055.5	62.14	20055.5	47.66	20055.5	145.9	20055.5	24.26	20055.5	22.29	20055.5	294.9
20055.6	59.19	20055.6	48.42	20055.6	202.9	20055.6	28.72	20055.6	27.24	20055.6	439.4
20055.7	55.66	20055.7	51.53	20055.7	278.3	20055.7	33.62	20055.7	34.67	20055.7	635.3
20055.8	51.68	20055.8	57.94	20055.8	375.4	20055.8	38.89	20055.8	45.47	20055.8	883.6
20055.9	47.38	20055.9	69.14	20055.9	495	20055.9	44.42	20055.9	60.74	20055.9	1175
20056	42.87	20056	87.39	20056	635.1	20056	50.08	20056	81.78	20056	1490
20056.1	38.28	20056.1	116.1	20056.1	791.9	20056.1	55.73	20056.1	110.1	20056.1	1807
20056.2	33.72	20056.2	160.2	20056.2	960.5	20056.2	61.18	20056.2	147.3	20056.2	2122
20056.3	29.3	20056.3	225.7	20056.3	1129	20056.3	66.26	20056.3	195.2	20056.3	2470
20056.4	25.14	20056.4	319.3	20056.4	1270	20056.4	70.84	20056.4	256.1	20056.4	2924
20056.5	21.32	20056.5	446.2	20056.5	1337	20056.5	74.81	20056.5	333.3	20056.5	3545
20056.6	17.9	20056.6	606.5	20056.6	1288	20056.6	78.13	20056.6	433.3	20056.6	4306
20056.7	14.94	20056.7	791.3	20056.7	1114	20056.7	80.86	20056.7	569.3	20056.7	5039
20056.8	12.43	20056.8	980.4	20056.8	857.3	20056.8	83.15	20056.8	764.8	20056.8	5474
20056.9	10.37	20056.9	1145	20056.9	590.1	20056.9	85.24	20056.9	1054	20056.9	5379
20057	8.734	20057	1254	20057	371.7	20057	87.49	20057	1467	20057	4707
20057.1	7.503	20057.1	1286	20057.1	224.9	20057.1	90.39	20057.1	2003	20057.1	3636
20057.2	6.668	20057.2	1238	20057.2	140.8	20057.2	94.66	20057.2	2599	20057.2	2466
20057.3	6.244	20057.3	1122	20057.3	98.44	20057.3	101	20057.3	3128	20057.3	1465
20057.4	6.283	20057.4	964.9	20057.4	79.26	20057.4	110.1	20057.4	3469	20057.4	761.5
20057.5	6.881	20057.5	796.3	20057.5	71.3	20057.5	121.7	20057.5	3586	20057.5	347.4
20057.6	8.19	20057.6	639.8	20057.6	67.84	20057.6	134.6	20057.6	3543	20057.6	140.3
20057.7	10.41	20057.7	509.8	20057.7	65.19	20057.7	146.4	20057.7	3430	20057.7	51.29
20057.8	13.8	20057.8	412.8	20057.8	61.51	20057.8	154.3	20057.8	3287	20057.8	17.79
20057.9	18.62	20057.9	350.7	20057.9	56.2	20057.9	155.3	20057.9	3109	20057.9	6.409
20058	25.13	20058	324.1	20058	49.52	20058	148	20058	2874	20058	2.689
20058.1	33.49	20058.1	333.6	20058.1	42.14	20058.1	133	20058.1	2573	20058.1	1.388
20058.2	43.72	20058.2	378.7	20058.2	34.82	20058.2	112.3	20058.2	2205	20058.2	0.8425
20058.3	55.59	20058.3	454.3	20058.3	28.15	20058.3	89.44	20058.3	1780	20058.3	0.564
20058.4	68.62	20058.4	548.1	20058.4	22.55	20058.4	67.45	20058.4	1327	20058.4	0.4028
20058.5	82.05	20058.5	639.6	20058.5	18.21	20058.5	48.66	20058.5	905.6	20058.5	0.3043
20058.6	94.85	20058.6	705.4	20058.6	15.18	20058.6	34.14	20058.6	578.1	20058.6	0.2435
20058.7	105.9	20058.7	726.1	20058.7	13.43	20058.7	23.89	20058.7	373.8	20058.7	0.2068
20058.8	114.1	20058.8	694	20058.8	12.87	20058.8	17.27	20058.8	276.9	20058.8	0.1861
20058.9	118.6	20058.9	615.9	20058.9	13.45	20058.9	13.47	20058.9	250.4	20058.9	0.1766
20059	118.8	20059	510.4	20059	15.12	20059	11.74	20059	263	20059	0.1757
20059.1	114.9	20059.1	399.7	20059.1	17.9	20059.1	11.57	20059.1	297.6	20059.1	0.182
20059.2	107.2	20059.2	302.5	20059.2	21.89	20059.2	12.67	20059.2	347.5	20059.2	0.1952
20059.3	96.71	20059.3	229.7	20059.3	27.31	20059.3	14.87	20059.3	409.8	20059.3	0.2154
20059.4	84.54	20059.4	184.1	20059.4	34.52	20059.4	18.01	20059.4	481.9	20059.4	0.2435
20059.5	71.84	20059.5	163.1	20059.5	44.07	20059.5	21.9	20059.5	559	20059.5	0.2813
20059.6	59.62	20059.6	160.8	20059.6	56.55	20059.6	26.22	20059.6	637.8	20059.6	0.3318
20059.7	48.59	20059.7	170	20059.7	72.37	20059.7	30.54	20059.7	735.2	20059.7	0.3992
20059.8	39.12	20059.8	183.7	20059.8	91.42	20059.8	34.37	20059.8	931.2	20059.8	0.4897
20059.9	31.32	20059.9	195.7	20059.9	112.8	20059.9	37.22	20059.9	1388	20059.9	0.6112
20060	25.07	20060	201.4	20060	134.4	20060	38.73	20060	2197	20060	0.7745
20060.1	20.16	20060.1	198.3	20060.1	153.6	20060.1	38.68	20060.1	3082	20060.1	0.9961
20060.2	16.32	20060.2	186	20060.2	167.1	20060.2	37.1	20060.2	3437	20060.2	1.302
20060.3	13.31	20060.3	166.1	20060.3	172.4	20060.3	34.2	20060.3	2939	20060.3	1.736
20060.4	10.93	20060.4	141.4	20060.4	168.5	20060.4	30.36	20060.4	1949	20060.4	2.361
20060.5	9.028	20060.5	115	20060.5	156.1	20060.5	26.01	20060.5	1079	20060.5	3.272
20060.6	7.495	20060.6	89.92	20060.6	137.6	20060.6	21.6	20060.6	589.1	20060.6	4.598
20060.7	6.26	20060.7	68.09	20060.7	115.9	20060.7	17.47	20060.7	383.1	20060.7	6.511
20060.8	5.274	20060.8	50.75	20060.8	94.01	20060.8	13.86	20060.8	297.3	20060.8	9.218
20060.9	4.506	20060.9	38.96	20060.9	73.91	20060.9	10.9	20060.9	247.8	20060.9	12.93
20061	3.937	20061	34.57	20061	56.72	20061	8.603	20061	212.6	20061	17.83
20061.1	3.555	20061.1	41.32	20061.1	42.8	20061.1	6.915	20061.1	192.7	20061.1	23.99
20061.2	3.355	20061.2	65.49	20061.2	31.99	20061.2	5.749	20061.2	197.3	20061.2	31.33
20061.3	3.336	20061.3	114.9	20061.3	23.85	20061.3	4.998	20061.3	241.5	20061.3	39.48
20061.4	3.508	20061.4	194.8	20061.4	17.9	20061.4	4.563	20061.4	346.7	20061.4	47.84
20061.5	3.883	20061.5	300.6	20061.5	13.66	20061.5	4.357	20061.5	535.4	20061.5	55.54
20061.6	4.486	20061.6	411.6	20061.6	10.71	20061.6	4.314	20061.6	816.4	20061.6	61.64
20061.7	5.349	20061.7	494.3	20061.7	8.715	20061.7	4.384	20061.7	1164	20061.7	65.25
20061.8	7.608	20061.8	517.3	20061.8	7.435	20061.8	4.537	20061.8	1503	20061.8	65.77
20061.9	11.19	20061.9	470.2	20061.9	6.687	20061.9	4.752	20061.9	1731	20061.9	63.06
20062	13.87	20062	370.8	20062	6.343	20062	5.021	20062	1760	20062	57.53
20062.1	15.87	20062.1	254	20062.1	6.301	20062.1	5.342	20062.1	1575	20062.1	50.13
20062.2	18.5	20062.2	151.4	20062.2	6.462	20062.2	5.713	20062.2	1242	20062.2	42.05
20062.3	21.85	20062.3	79.05	20062.3	6.721	20062.3	6.139	20062.3	866.9	20062.3	34.35
20062.4	25.98	20062.4	36.79	20062.4	6.966	20062.4	6.621	20062.4	541.3	20062.4	27.7
20062.5	30.93	20062.5	16.1	20062.5	7.104	20062.5	7.163	20062.5	307.4	20062.5	22.34
20062.6	36.73	20062.6	7.656	20062.6	7.085	20062.6	7.768	20062.6	162.6	20062.6	18.24
20062.7	43.34	20062.7	4.941	20062.7	6.916	20062.7	8.438	20062.7	82.92	20062.7	15.21
20062.8	50.68	20062.8	4.5	20062.8	6.672	20062.8	9.174	20062.8	42.61	20062.8	13.05
20062.9	58.59	20062.9	4.835	20062.9	6.471	20062.9	9.975	20062.9	23.36	20062.9	11.56
20063	66.87	20063	5.39	20063	6.461	20063	10.84	20063	14.68	20063	10.57
20063.1	75.23	20063.1	5.979	20063.1	6.793	20063.1	11.75	20063.1	11.46	20063.1	9.979
20063.2	83.34	20063.2	6.538	20063.2	7.635	20063.2	12.7	20063.2	11.51	20063.2	9.667
20063.3	90.81	20063.3	7.047	20063.3	9.216	20063.3	13.65	20063.3	14.15	20063.3	9.559
20063.4	97.26	20063.4	7.499	20063.4	11.91	20063.4	14.59	20063.4	19.39	20063.4	9.591
20063.5	102.3	20063.5	7.9	20063.5	16.39	20063.5	15.49	20063.5	27.48	20063.5	9.72
20063.6	105.7	20063.6	8.259	20063.6	23.91	20063.6	16.31	20063.6	38.71	20063.6	9.927
20063.7	107.2	20063.7	8.591	20063.7	36.76	20063.7	17.05	20063.7	53.07	20063.7	10.23
20063.8	106.7	20063.8	8.916	20063.8	58.84	20063.8	17.69	20063.8	70.15	20063.8	10.72
20063.9	104.5	20063.9	9.256	20063.9	96.04	20063.9	18.19	20063.9	88.81	20063.9	11.58
20064	100.7	20064	9.633	20064	155.5	20064	18.55	20064	107.2	20064	13.16
20064.1	95.59	20064.1	10.08	20064.1	242.5	20064.1	18.74	20064.1	123	20064.1	16.05
20064.2	89.57	20064.2	10.63	20064.2	355.2	20064.2	18.74	20064.2	135.1	20064.2	21.21
20064.3	82.93	20064.3	11.33	20064.3	479.2	20064.3	18.53	20064.3	144.6	20064.3	30.08
20064.4	75.96	20064.4	12.22	20064.4	586.6	20064.4	18.1	20064.4	154.8	20064.4	44.54
20064.5	68.88	20064.5	13.33	20064.5	645.6	20064.5	17.47	20064.5	171.1	20064.5	66.75
20064.6	61.92	20064.6	14.71	20064.6	636.1	20064.6	16.69	20064.6	199.2	20064.6	98.76
20064.7	55.21	20064.7	16.41	20064.7	562.2	20064.7	15.8	20064.7	243.7	20064.7	141.9
20064.8	48.88	20064.8	18.5	20064.8	449.7	20064.8	14.84	20064.8	305.8	20064.8	196.2
20064.9	43	20064.9	21.07	20064.9	331.3	20064.9	13.86	20064.9	381.9	20064.9	259.7
20065	37.62	20065	24.19	20065	231	20065	12.88	20065	463.3	20065	328.4
20065.1	32.77	20065.1	27.91	20065.1	157.8	20065.1	11.94	20065.1	537.8	20065.1	396.6
20065.2	28.43	20065.2	32.24	20065.2	109.7	20065.2	11.06	20065.2	592.1	20065.2	457.7
20065.3	24.59	20065.3	37	20065.3	79.54	20065.3	10.25	20065.3	614.2	20065.3	506.2
20065.4	21.21	20065.4	41.82	20065.4	60.66	20065.4	9.512	20065.4	597.1	20065.4	538.2
20065.5	18.24	20065.5	46.11	20065.5	48.23	20065.5	8.854	20065.5	541.8	20065.5	553.3
20065.6	15.64	20065.6	49.2	20065.6	39.42	20065.6	8.27	20065.6	457.7	20065.6	553.6
20065.7	13.37	20065.7	50.51	20065.7	32.72	20065.7	7.752	20065.7	360.2	20065.7	542.9
20065.8	11.39	20065.8	49.74	20065.8	27.29	20065.8	7.294	20065.8	265.1	20065.8	525.9
20065.9	9.666	20065.9	47.02	20065.9	22.71	20065.9	6.893	20065.9	184.3	20065.9	507.4
20066	8.168	20066	42.76	20066	18.76	20066	6.543	20066	123.6	20066	492.5
20066.1	6.876	20066.1	37.58	20066.1	15.36	20066.1	6.239	20066.1	82.46	20066.1	485.6
20066.2	5.768	20066.2	32.09	20066.2	12.48	20066.2	5.971	20066.2	56.91	20066.2	490.4
20066.3	4.826	20066.3	26.75	20066.3	10.09	20066.3	5.726	20066.3	42.18	20066.3	509.6
20066.4	4.032	20066.4	21.88	20066.4	8.17	20066.4	5.495	20066.4	34.28	20066.4	544
20066.5	3.368	20066.5	17.67	20066.5	6.663	20066.5	5.271	20066.5	30.56	20066.5	592.5
20066.6	2.816	20066.6	14.18	20066.6	5.503	20066.6	5.05	20066.6	29.6	20066.6	650.6
20066.7	2.361	20066.7	11.39	20066.7	4.619	20066.7	4.828	20066.7	31.06	20066.7	710.7
20066.8	1.988	20066.8	9.216	20066.8	3.951	20066.8	4.605	20066.8	35.38	20066.8	762.9
20066.9	1.684	20066.9	7.554	20066.9	3.452	20066.9	4.383	20066.9	43.56	20066.9	797
20067	1.436	20067	6.302	20067	3.095	20067	4.163	20067	57.06	20067	806
20067.1	1.236	20067.1	5.365	20067.1	2.863	20067.1	3.948	20067.1	78.8	20067.1	787.6
20067.2	1.076	20067.2	4.661	20067.2	2.745	20067.2	3.743	20067.2	118.6	20067.2	743.9
20067.3	0.9483	20067.3	4.127	20067.3	2.728	20067.3	3.548	20067.3	206.6	20067.3	680
20067.4	0.8486	20067.4	3.715	20067.4	2.798	20067.4	3.365	20067.4	403.9	20067.4	602.6
20067.5	0.7724	20067.5	3.392	20067.5	2.937	20067.5	3.198	20067.5	771.3	20067.5	518.6
20067.6	0.7162	20067.6	3.132	20067.6	3.127	20067.6	3.047	20067.6	1282	20067.6	434.3
20067.7	0.6771	20067.7	2.915	20067.7	3.35	20067.7	2.915	20067.7	1775	20067.7	354.6
20067.8	0.653	20067.8	2.727	20067.8	3.598	20067.8	2.804	20067.8	2083	20067.8	282.9
20067.9	0.6422	20067.9	2.558	20067.9	3.871	20067.9	2.713	20067.9	2232	20067.9	221.3
20068	0.6436	20068	2.398	20068	4.189	20068	2.645	20068	2434	20068	170.4
20068.1	0.6561	20068.1	2.238	20068.1	4.575	20068.1	2.6	20068.1	2853	20068.1	129.7
20068.2	0.6792	20068.2	2.072	20068.2	5.054	20068.2	2.581	20068.2	3420	20068.2	97.8
20068.3	0.7126	20068.3	1.896	20068.3	5.645	20068.3	2.588	20068.3	3894	20068.3	73.31
20068.4	0.756	20068.4	1.71	20068.4	6.359	20068.4	2.626	20068.4	4071	20068.4	54.64
20068.5	0.8093	20068.5	1.516	20068.5	7.203	20068.5	2.695	20068.5	3912	20068.5	40.49
20068.6	0.8725	20068.6	1.319	20068.6	8.185	20068.6	2.8	20068.6	3507	20068.6	29.84
20068.7	0.9456	20068.7	1.124	20068.7	9.321	20068.7	2.943	20068.7	2966	20068.7	21.93
20068.8	1.029	20068.8	0.9396	20068.8	10.63	20068.8	3.127	20068.8	2367	20068.8	16.12
20068.9	1.121	20068.9	0.7727	20068.9	12.13	20068.9	3.354	20068.9	1769	20068.9	11.92
20069	1.223	20069	0.6281	20069	13.82	20069	3.628	20069	1230	20069	8.923
20069.1	1.335	20069.1	0.5083	20069.1	15.72	20069.1	3.955	20069.1	805.2	20069.1	6.797
20069.2	1.456	20069.2	0.4132	20069.2	17.83	20069.2	4.339	20069.2	523.3	20069.2	5.307
20069.3	1.585	20069.3	0.3412	20069.3	20.13	20069.3	4.786	20069.3	377.6	20069.3	4.276
20069.4	1.723	20069.4	0.2899	20069.4	22.59	20069.4	5.297	20069.4	336.2	20069.4	3.578
20069.5	1.868	20069.5	0.257	20069.5	25.17	20069.5	5.872	20069.5	361.3	20069.5	3.125
20069.6	2.02	20069.6	0.2409	20069.6	27.8	20069.6	6.507	20069.6	422	20069.6	2.86
20069.7	2.179	20069.7	0.2422	20069.7	30.46	20069.7	7.195	20069.7	497	20069.7	2.746
20069.8	2.342	20069.8	0.2645	20069.8	33.14	20069.8	7.928	20069.8	572.6	20069.8	2.77
20069.9	2.507	20069.9	0.3163	20069.9	35.86	20069.9	8.699	20069.9	639.5	20069.9	2.931
20070	2.673	20070	0.4123	20070	38.68	20070	9.494	20070	690.6	20070	3.249
20070.1	2.836	20070.1	0.5745	20070.1	41.68	20070.1	10.3	20070.1	720.4	20070.1	3.766
20070.2	2.991	20070.2	0.8323	20070.2	45.02	20070.2	11.1	20070.2	725.8	20070.2	4.555
20070.3	3.135	20070.3	1.22	20070.3	48.83	20070.3	11.87	20070.3	706.9	20070.3	5.726
20070.4	3.263	20070.4	1.773	20070.4	53.2	20070.4	12.61	20070.4	667.7	20070.4	7.428
20070.5	3.372	20070.5	2.525	20070.5	58.11	20070.5	13.3	20070.5	614.4	20070.5	9.862
20070.6	3.458	20070.6	3.516	20070.6	63.41	20070.6	13.94	20070.6	554.4	20070.6	13.29
20070.7	3.519	20070.7	4.827	20070.7	68.85	20070.7	14.51	20070.7	493.8	20070.7	18.07
20070.8	3.553	20070.8	6.662	20070.8	74.14	20070.8	15.02	20070.8	436.6	20070.8	24.7
20070.9	3.561	20070.9	9.546	20070.9	78.98	20070.9	15.43	20070.9	384	20070.9	33.86
20071	3.543	20071	14.64	20071	83.18	20071	15.76	20071	335.4	20071	46.5
20071.1	3.501	20071.1	24.17	20071.1	86.63	20071.1	15.99	20071.1	289.5	20071.1	63.9
20071.2	3.438	20071.2	41.67	20071.2	89.26	20071.2	16.17	20071.2	245	20071.2	87.79
20071.3	3.357	20071.3	71.73	20071.3	90.89	20071.3	16.3	20071.3	201.5	20071.3	120.4
20071.4	3.262	20071.4	118.6	20071.4	91.25	20071.4	16.4	20071.4	160	20071.4	164.7
20071.5	3.158	20071.5	183.7	20071.5	90.08	20071.5	16.5	20071.5	121.9	20071.5	223.7
20071.6	3.048	20071.6	262.8	20071.6	87.27	20071.6	16.6	20071.6	88.86	20071.6	300.7
20071.7	2.936	20071.7	345	20071.7	82.97	20071.7	16.68	20071.7	61.91	20071.7	398.1
20071.8	2.823	20071.8	414.3	20071.8	77.56	20071.8	16.76	20071.8	41.24	20071.8	517.2
20071.9	2.712	20071.9	454.8	20071.9	71.48	20071.9	16.82	20071.9	26.34	20071.9	657.3
20072	2.603	20072	456.5	20072	65.15	20072	16.85	20072	16.22	20072	816.7
20072.1	2.496	20072.1	419.4	20072.1	58.9	20072.1	16.84	20072.1	9.774	20072.1	993.4
20072.2	2.391	20072.2	353.3	20072.2	52.89	20072.2	16.79	20072.2	6.106	20072.2	1187
20072.3	2.287	20072.3	274.2	20072.3	47.21	20072.3	16.67	20072.3	4.955	20072.3	1399
20072.4	2.185	20072.4	198.4	20072.4	41.81	20072.4	16.46	20072.4	7.716	20072.4	1633
20072.5	2.083	20072.5	137.1	20072.5	36.66	20072.5	16.14	20072.5	20.54	20072.5	1892
20072.6	1.982	20072.6	94.87	20072.6	31.78	20072.6	15.7	20072.6	63.57	20072.6	2174
20072.7	1.881	20072.7	70.96	20072.7	27.24	20072.7	15.12	20072.7	193	20072.7	2466
20072.8	1.78	20072.8	61.65	20072.8	23.13	20072.8	14.43	20072.8	532.4	20072.8	2744
20072.9	1.681	20072.9	62.97	20072.9	19.51	20072.9	13.62	20072.9	1263	20072.9	2967
20073	1.584	20073	72.07	20073	16.39	20073	12.73	20073	2485	20073	3092
20073.1	1.489	20073.1	87.53	20073.1	13.73	20073.1	11.79	20073.1	3965	20073.1	3075
20073.2	1.399	20073.2	108.9	20073.2	11.48	20073.2	10.83	20073.2	5067	20073.2	2899
20073.3	1.313	20073.3	136.3	20073.3	9.605	20073.3	9.884	20073.3	5171	20073.3	2579
20073.4	1.233	20073.4	169.2	20073.4	8.061	20073.4	8.963	20073.4	4260	20073.4	2159
20073.5	1.16	20073.5	206.4	20073.5	6.813	20073.5	8.085	20073.5	2943	20073.5	1700
20073.6	1.094	20073.6	244.9	20073.6	5.825	20073.6	7.261	20073.6	1860	20073.6	1259
20073.7	1.035	20073.7	280.1	20073.7	5.058	20073.7	6.497	20073.7	1235	20073.7	879.6
20073.8	0.9836	20073.8	306.3	20073.8	4.478	20073.8	5.799	20073.8	947.3	20073.8	582.3
20073.9	0.9393	20073.9	318.1	20073.9	4.051	20073.9	5.171	20073.9	814.2	20073.9	368.1
20074	0.9019	20074	312.7	20074	3.749	20074	4.614	20074	723.5	20074	224.7
20074.1	0.8708	20074.1	290.6	20074.1	3.554	20074.1	4.126	20074.1	635.4	20074.1	134.4
20074.2	0.8454	20074.2	256.2	20074.2	3.458	20074.2	3.704	20074.2	549	20074.2	80.14
20074.3	0.8251	20074.3	215.5	20074.3	3.465	20074.3	3.342	20074.3	480.3	20074.3	48.57
20074.4	0.8092	20074.4	174.7	20074.4	3.582	20074.4	3.038	20074.4	452.4	20074.4	30.44
20074.5	0.7972	20074.5	138.1	20074.5	3.827	20074.5	2.786	20074.5	490.7	20074.5	19.97
20074.6	0.7888	20074.6	108	20074.6	4.214	20074.6	2.58	20074.6	615.7	20074.6	13.78
20074.7	0.7837	20074.7	84.65	20074.7	4.766	20074.7	2.416	20074.7	830.3	20074.7	10.02
20074.8	0.7816	20074.8	67.14	20074.8	5.506	20074.8	2.286	20074.8	1105	20074.8	7.669
20074.9	0.7823	20074.9	54.22	20074.9	6.459	20074.9	2.18	20074.9	1374	20074.9	6.178
20075	0.7855	20075	44.69	20075	7.645	20075	2.093	20075	1552	20075	5.234
20075.1	0.7909	20075.1	37.64	20075.1	9.077	20075.1	2.017	20075.1	1577	20075.1	4.659
20075.2	0.7983	20075.2	32.39	20075.2	10.76	20075.2	1.946	20075.2	1441	20075.2	4.353
20075.3	0.8072	20075.3	28.46	20075.3	12.7	20075.3	1.878	20075.3	1193	20075.3	4.269
20075.4	0.817	20075.4	25.53	20075.4	14.88	20075.4	1.808	20075.4	914.3	20075.4	4.393
20075.5	0.8271	20075.5	23.37	20075.5	17.28	20075.5	1.736	20075.5	677.2	20075.5	4.739
20075.6	0.8368	20075.6	21.84	20075.6	19.8	20075.6	1.662	20075.6	529	20075.6	5.343
20075.7	0.8455	20075.7	20.82	20075.7	22.31	20075.7	1.587	20075.7	493.4	20075.7	6.261
20075.8	0.8528	20075.8	20.23	20075.8	24.6	20075.8	1.512	20075.8	581.3	20075.8	7.574
20075.9	0.8585	20075.9	20	20075.9	26.45	20075.9	1.44	20075.9	799.4	20075.9	9.384
20076	0.8629	20076	20.11	20076	27.68	20076	1.371	20076	1150	20076	11.81
20076.1	0.8661	20076.1	20.5	20076.1	28.18	20076.1	1.306	20076.1	1620	20076.1	14.98
20076.2	0.8687	20076.2	21.11	20076.2	27.93	20076.2	1.245	20076.2	2165	20076.2	18.94
20076.3	0.8711	20076.3	21.86	20076.3	27	20076.3	1.19	20076.3	2697	20076.3	23.64
20076.4	0.8737	20076.4	22.69	20076.4	25.51	20076.4	1.14	20076.4	3077	20076.4	28.87
20076.5	0.8768	20076.5	23.53	20076.5	23.58	20076.5	1.097	20076.5	3147	20076.5	34.27
20076.6	0.8807	20076.6	24.31	20076.6	21.37	20076.6	1.061	20076.6	2802	20076.6	39.41
20076.7	0.8858	20076.7	24.93	20076.7	19.01	20076.7	1.034	20076.7	2110	20076.7	43.85
20076.8	0.8925	20076.8	25.33	20076.8	16.63	20076.8	1.017	20076.8	1325	20076.8	47.27
20076.9	0.9014	20076.9	25.47	20076.9	14.33	20076.9	1.013	20076.9	711.4	20076.9	49.51
20077	0.9126	20077	25.37	20077	12.18	20077	1.021	20077	367.7	20077	50.61
20077.1	0.9265	20077.1	25.14	20077.1	10.23	20077.1	1.044	20077.1	229.8	20077.1	50.84
20077.2	0.9432	20077.2	24.97	20077.2	8.496	20077.2	1.082	20077.2	197.1	20077.2	50.62
20077.3	0.9633	20077.3	25.25	20077.3	6.975	20077.3	1.137	20077.3	206.8	20077.3	50.37
20077.4	0.9871	20077.4	26.63	20077.4	5.671	20077.4	1.21	20077.4	234.6	20077.4	50.5
20077.5	1.016	20077.5	30.26	20077.5	4.577	20077.5	1.304	20077.5	276.5	20077.5	51.32
20077.6	1.05	20077.6	38	20077.6	3.68	20077.6	1.424	20077.6	339.8	20077.6	53.07
20077.7	1.092	20077.7	52.55	20077.7	2.954	20077.7	1.573	20077.7	441.5	20077.7	55.93
20077.8	1.147	20077.8	77.32	20077.8	2.375	20077.8	1.757	20077.8	610.8	20077.8	59.92
20077.9	1.221	20077.9	115.8	20077.9	1.919	20077.9	1.986	20077.9	891.7	20077.9	64.95
20078	1.328	20078	170.5	20078	1.565	20078	2.27	20078	1342	20078	70.78
20078.1	1.495	20078.1	240.8	20078.1	1.292	20078.1	2.625	20078.1	2027	20078.1	77.03
20078.2	1.766	20078.2	322.2	20078.2	1.083	20078.2	3.077	20078.2	3004	20078.2	83.29
20078.3	2.215	20078.3	405.8	20078.3	0.9238	20078.3	3.674	20078.3	4300	20078.3	89.15
20078.4	2.962	20078.4	480.6	20078.4	0.8028	20078.4	4.505	20078.4	5883	20078.4	94.36
20078.5	4.188	20078.5	537.8	20078.5	0.7135	20078.5	5.739	20078.5	7652	20078.5	98.91
20078.6	6.148	20078.6	575.2	20078.6	0.651	20078.6	7.685	20078.6	9439	20078.6	103
20078.7	9.177	20078.7	599.1	20078.7	0.6121	20078.7	10.88	20078.7	11040	20078.7	106.9
20078.8	13.67	20078.8	622.1	20078.8	0.5951	20078.8	16.23	20078.8	12270	20078.8	111.1
20078.9	20.04	20078.9	657.6	20078.9	0.6002	20078.9	25.06	20078.9	12980	20078.9	116.3
20079	28.64	20079	713	20079	0.6287	20079	39.19	20079	13120	20079	122.8
20079.1	39.63	20079.1	785.7	20079.1	0.6837	20079.1	60.7	20079.1	12700	20079.1	131.2
20079.2	52.87	20079.2	862.2	20079.2	0.7694	20079.2	91.43	20079.2	11810	20079.2	141.2
20079.3	67.81	20079.3	922.8	20079.3	0.8922	20079.3	132.1	20079.3	10570	20079.3	152.6
20079.4	83.51	20079.4	949.2	20079.4	1.061	20079.4	181.5	20079.4	9107	20079.4	164.7
20079.5	98.81	20079.5	931.1	20079.5	1.288	20079.5	235.4	20079.5	7580	20079.5	176.8
20079.6	112.6	20079.6	870.3	20079.6	1.592	20079.6	287.5	20079.6	6110	20079.6	188.4
20079.7	124.3	20079.7	779.1	20079.7	2.001	20079.7	329.9	20079.7	4787	20079.7	199.3
20079.8	134.1	20079.8	675	20079.8	2.558	20079.8	356	20079.8	3668	20079.8	209.8
20079.9	143.7	20079.9	575.3	20079.9	3.33	20079.9	362.3	20079.9	2783	20079.9	220
20080	155.7	20080	492.2	20080	4.421	20080	349.3	20080	2146	20080	230.4
20080.1	173.6	20080.1	431.6	20080.1	5.968	20080.1	321.5	20080.1	1772	20080.1	241.1
20080.2	201.1	20080.2	393.5	20080.2	8.098	20080.2	285.4	20080.2	1659	20080.2	252.2
20080.3	240.9	20080.3	374.3	20080.3	10.85	20080.3	247.9	20080.3	1770	20080.3	264
20080.4	294	20080.4	368.3	20080.4	14.1	20080.4	214.3	20080.4	1989	20080.4	277
20080.5	358.7	20080.5	370.1	20080.5	17.62	20080.5	187.8	20080.5	2143	20080.5	292.1
20080.6	430.7	20080.6	374.8	20080.6	21.18	20080.6	169.4	20080.6	2163	20080.6	310.4
20080.7	502.9	20080.7	378.7	20080.7	24.78	20080.7	158.2	20080.7	2402	20080.7	333.2
20080.8	567.2	20080.8	378.9	20080.8	28.69	20080.8	152.1	20080.8	3634	20080.8	361.3
20080.9	614.9	20080.9	374	20080.9	33.48	20080.9	148.8	20080.9	5864	20080.9	395
20081	639.3	20081	363.5	20081	39.93	20081	146.5	20081	7283	20081	434.4
20081.1	636.5	20081.1	348.2	20081.1	49.04	20081.1	143.4	20081.1	6324	20081.1	478.5
20081.2	606.5	20081.2	330	20081.2	62.02	20081.2	138.8	20081.2	4097	20081.2	525.4
20081.3	553.1	20081.3	311.4	20081.3	80.19	20081.3	132.3	20081.3	2600	20081.3	572
20081.4	482.8	20081.4	294.9	20081.4	104.7	20081.4	123.9	20081.4	2228	20081.4	614
20081.5	403.9	20081.5	282.2	20081.5	135.9	20081.5	114.2	20081.5	2379	20081.5	646.9
20081.6	324.3	20081.6	273.7	20081.6	172.5	20081.6	103.6	20081.6	2640	20081.6	667.3
20081.7	250.7	20081.7	268.8	20081.7	211	20081.7	92.54	20081.7	2888	20081.7	673.3
20081.8	187.3	20081.8	266.3	20081.8	245.7	20081.8	81.56	20081.8	3083	20081.8	664.9
20081.9	136.2	20081.9	264.5	20081.9	270.3	20081.9	70.97	20081.9	3201	20081.9	643.3
20082	97.38	20082	261.8	20082	279.8	20082	61	20082	3221	20082	610.8
20082.1	69.52	20082.1	257.2	20082.1	273.2	20082.1	51.8	20082.1	3133	20082.1	570
20082.2	50.55	20082.2	250.2	20082.2	253.6	20082.2	43.47	20082.2	2939	20082.2	523.9
20082.3	38.27	20082.3	240.5	20082.3	227	20082.3	36.08	20082.3	2654	20082.3	474.8
20082.4	30.69	20082.4	228.2	20082.4	199	20082.4	29.64	20082.4	2305	20082.4	424.3
20082.5	26.21	20082.5	213.5	20082.5	173	20082.5	24.12	20082.5	1926	20082.5	373.8
20082.6	23.67	20082.6	196.9	20082.6	150.6	20082.6	19.46	20082.6	1551	20082.6	324.2
20082.7	22.27	20082.7	179.2	20082.7	131.9	20082.7	15.57	20082.7	1208	20082.7	276.7
20082.8	21.49	20082.8	161.2	20082.8	116	20082.8	12.36	20082.8	913.3	20082.8	232.6
20082.9	21.04	20082.9	143.6	20082.9	102.1	20082.9	9.753	20082.9	673.7	20082.9	192.5
20083	20.75	20083	127.1	20083	89.86	20083	7.66	20083	489.1	20083	157.2
20083.1	20.53	20083.1	112.1	20083.1	78.82	20083.1	6.001	20083.1	353.6	20083.1	126.6
20083.2	20.32	20083.2	98.9	20083.2	68.92	20083.2	4.699	20083.2	257.8	20083.2	100.6
20083.3	20.12	20083.3	87.68	20083.3	60.12	20083.3	3.683	20083.3	191.9	20083.3	79.21
20083.4	19.9	20083.4	78.39	20083.4	52.37	20083.4	2.895	20083.4	147.4	20083.4	61.94
20083.5	19.66	20083.5	70.9	20083.5	45.62	20083.5	2.284	20083.5	117.6	20083.5	48.38
20083.6	19.38	20083.6	64.98	20083.6	39.78	20083.6	1.809	20083.6	97.79	20083.6	37.99
20083.7	19.05	20083.7	60.37	20083.7	34.77	20083.7	1.44	20083.7	85.01	20083.7	30.18
20083.8	18.65	20083.8	56.84	20083.8	30.48	20083.8	1.152	20083.8	77.28	20083.8	24.38
20083.9	18.17	20083.9	54.25	20083.9	26.81	20083.9	0.9263	20083.9	73.46	20083.9	20.09
20084	17.6	20084	52.55	20084	23.7	20084	0.7495	20084	72.92	20084	16.94
20084.1	16.93	20084.1	51.72	20084.1	21.11	20084.1	0.6107	20084.1	75.35	20084.1	14.63
20084.2	16.17	20084.2	51.76	20084.2	19.01	20084.2	0.5015	20084.2	80.63	20084.2	12.95
20084.3	15.31	20084.3	52.73	20084.3	17.38	20084.3	0.4156	20084.3	88.84	20084.3	11.73
20084.4	14.38	20084.4	54.74	20084.4	16.14	20084.4	0.3481	20084.4	100.4	20084.4	10.85
20084.5	13.4	20084.5	58.03	20084.5	15.23	20084.5	0.2952	20084.5	116.7	20084.5	10.26
20084.6	12.4	20084.6	63.03	20084.6	14.62	20084.6	0.2539	20084.6	141.8	20084.6	9.888
20084.7	11.4	20084.7	70.34	20084.7	14.27	20084.7	0.2219	20084.7	186.1	20084.7	9.721
20084.8	10.43	20084.8	80.88	20084.8	14.19	20084.8	0.1973	20084.8	271.9	20084.8	9.744
20084.9	9.496	20084.9	95.79	20084.9	14.43	20084.9	0.1787	20084.9	436.2	20084.9	9.958
20085	8.618	20085	116.4	20085	15.07	20085	0.1649	20085	723.1	20085	10.38
20085.1	7.8	20085.1	144	20085.1	16.32	20085.1	0.1552	20085.1	1156	20085.1	11.02
20085.2	7.044	20085.2	179.3	20085.2	18.48	20085.2	0.1491	20085.2	1698	20085.2	11.92
20085.3	6.352	20085.3	222.5	20085.3	22.02	20085.3	0.1464	20085.3	2264	20085.3	13.13
20085.4	5.728	20085.4	272.1	20085.4	27.63	20085.4	0.147	20085.4	2831	20085.4	14.69
20085.5	5.17	20085.5	324.7	20085.5	36.13	20085.5	0.151	20085.5	3576	20085.5	16.69
20085.6	4.677	20085.6	375.7	20085.6	48.4	20085.6	0.1588	20085.6	4673	20085.6	19.21
20085.7	4.247	20085.7	419.4	20085.7	65.15	20085.7	0.1709	20085.7	5780	20085.7	22.34
20085.8	3.873	20085.8	450.5	20085.8	86.51	20085.8	0.1879	20085.8	6066	20085.8	26.18
20085.9	3.549	20085.9	465.7	20085.9	111.7	20085.9	0.2109	20085.9	5144	20085.9	30.87
20086	3.268	20086	464.1	20086	138.7	20086	0.2414	20086	3586	20086	36.56
20086.1	3.025	20086.1	447.5	20086.1	164.6	20086.1	0.2813	20086.1	2263	20086.1	43.39
20086.2	2.815	20086.2	419.5	20086.2	186.5	20086.2	0.333	20086.2	1567	20086.2	51.55
20086.3	2.632	20086.3	384.9	20086.3	202.2	20086.3	0.4	20086.3	1406	20086.3	61.24
20086.4	2.475	20086.4	348	20086.4	211.2	20086.4	0.4863	20086.4	1562	20086.4	72.67
20086.5	2.339	20086.5	312.3	20086.5	214.7	20086.5	0.5975	20086.5	1885	20086.5	86.19
20086.6	2.222	20086.6	280	20086.6	215.3	20086.6	0.7402	20086.6	2305	20086.6	102.3
20086.7	2.122	20086.7	252.7	20086.7	216.2	20086.7	0.923	20086.7	2787	20086.7	121.5
20086.8	2.038	20086.8	230.8	20086.8	220.6	20086.8	1.157	20086.8	3304	20086.8	144.5
20086.9	1.971	20086.9	214.5	20086.9	230.8	20086.9	1.456	20086.9	3826	20086.9	171.8
20087	1.919	20087	203.5	20087	247.8	20087	1.841	20087	4318	20087	203.6
20087.1	1.883	20087.1	197.3	20087.1	270.8	20087.1	2.338	20087.1	4744	20087.1	239.6
20087.2	1.864	20087.2	195.1	20087.2	297.3	20087.2	2.982	20087.2	5069	20087.2	279.5
20087.3	1.863	20087.3	196.2	20087.3	323.7	20087.3	3.822	20087.3	5262	20087.3	323.3
20087.4	1.88	20087.4	199.6	20087.4	346.4	20087.4	4.918	20087.4	5308	20087.4	373
20087.5	1.92	20087.5	204.6	20087.5	362.4	20087.5	6.346	20087.5	5207	20087.5	433.4
20087.6	1.983	20087.6	210.4	20087.6	369.8	20087.6	8.197	20087.6	4976	20087.6	513.8
20087.7	2.073	20087.7	216.5	20087.7	367.6	20087.7	10.57	20087.7	4645	20087.7	629.6
20087.8	2.195	20087.8	222.1	20087.8	355.4	20087.8	13.58	20087.8	4251	20087.8	801.3
20087.9	2.355	20087.9	226.6	20087.9	333.7	20087.9	17.33	20087.9	3831	20087.9	1053
20088	2.558	20088	229.5	20088	304	20088	21.94	20088	3418	20088	1404
20088.1	2.812	20088.1	230.4	20088.1	269.2	20088.1	27.48	20088.1	3036	20088.1	1863
20088.2	3.127	20088.2	229.1	20088.2	232.3	20088.2	34.03	20088.2	2696	20088.2	2412
20088.3	3.513	20088.3	225.2	20088.3	196.2	20088.3	41.58	20088.3	2403	20088.3	3004
20088.4	3.982	20088.4	219.1	20088.4	162.9	20088.4	50.05	20088.4	2153	20088.4	3560
20088.5	4.547	20088.5	211	20088.5	133.5	20088.5	59.23	20088.5	1947	20088.5	3988
20088.6	5.224	20088.6	201.2	20088.6	108.6	20088.6	68.87	20088.6	1790	20088.6	4213
20088.7	6.029	20088.7	190.2	20088.7	88.07	20088.7	78.61	20088.7	1696	20088.7	4198
20088.8	6.98	20088.8	178.8	20088.8	71.47	20088.8	88.08	20088.8	1695	20088.8	3958
20088.9	8.093	20088.9	167.4	20088.9	58.35	20088.9	96.85	20088.9	1829	20088.9	3546
20089	9.385	20089	156.7	20089	48.13	20089	104.5	20089	2153	20089	3036
20089.1	10.87	20089.1	147	20089.1	40.22	20089.1	110.7	20089.1	2712	20089.1	2498
20089.2	12.57	20089.2	138.4	20089.2	34.09	20089.2	115	20089.2	3507	20089.2	1985
20089.3	14.48	20089.3	130.7	20089.3	29.35	20089.3	117.6	20089.3	4444	20089.3	1529
20089.4	16.62	20089.4	123.9	20089.4	25.7	20089.4	118.3	20089.4	5319	20089.4	1150
20089.5	18.98	20089.5	118	20089.5	22.92	20089.5	117.4	20089.5	5868	20089.5	850.6
20089.6	21.57	20089.6	113.2	20089.6	20.86	20089.6	115.3	20089.6	5905	20089.6	623.7
20089.7	24.41	20089.7	109.4	20089.7	19.39	20089.7	112.5	20089.7	5438	20089.7	457.8
20089.8	27.55	20089.8	106.7	20089.8	18.41	20089.8	109.5	20089.8	4671	20089.8	339.7
20089.9	31.08	20089.9	105.3	20089.9	17.82	20089.9	106.9	20089.9	3863	20089.9	257.2
20090	35.2	20090	105.1	20090	17.53	20090	104.9	20090	3182	20090	200.2
20090.1	40.24	20090.1	106	20090.1	17.46	20090.1	104.1	20090.1	2672	20090.1	160.7
20090.2	46.74	20090.2	108.1	20090.2	17.53	20090.2	104.5	20090.2	2298	20090.2	133
20090.3	55.4	20090.3	111.3	20090.3	17.7	20090.3	106.1	20090.3	2011	20090.3	112.8
20090.4	67.09	20090.4	116.2	20090.4	17.95	20090.4	108.7	20090.4	1774	20090.4	97.61
20090.5	82.63	20090.5	123.5	20090.5	18.29	20090.5	112.1	20090.5	1563	20090.5	85.68
20090.6	102.5	20090.6	134.5	20090.6	18.75	20090.6	115.8	20090.6	1369	20090.6	76.13
20090.7	126.6	20090.7	150.8	20090.7	19.41	20090.7	119.4	20090.7	1195	20090.7	68.5
20090.8	153.7	20090.8	173.5	20090.8	20.33	20090.8	122.3	20090.8	1044	20090.8	62.56
20090.9	181.7	20090.9	202.1	20090.9	21.62	20090.9	124.2	20090.9	920.3	20090.9	58.15
20091	207.5	20091	233.9	20091	23.4	20091	124.7	20091	819.5	20091	55.13
20091.1	227.8	20091.1	263.5	20091.1	25.83	20091.1	123.3	20091.1	737.5	20091.1	53.35
20091.2	239.6	20091.2	284.5	20091.2	29.08	20091.2	120	20091.2	670	20091.2	52.69
20091.3	241.3	20091.3	292	20091.3	33.37	20091.3	114.9	20091.3	613.5	20091.3	53.08
20091.4	232.6	20091.4	285	20091.4	38.94	20091.4	108.1	20091.4	566.2	20091.4	54.54
20091.5	215	20091.5	266.3	20091.5	46.01	20091.5	100.1	20091.5	528.4	20091.5	57.24
20091.6	191.1	20091.6	242.1	20091.6	54.78	20091.6	91.3	20091.6	501.3	20091.6	61.49
20091.7	163.9	20091.7	218.2	20091.7	65.41	20091.7	82.34	20091.7	487	20091.7	67.77
20091.8	136.4	20091.8	198.6	20091.8	78.06	20091.8	73.78	20091.8	487.8	20091.8	76.75
20091.9	110.8	20091.9	184.6	20091.9	93.03	20091.9	66.13	20091.9	506.1	20091.9	89.26
20092	88.67	20092	175.6	20092	110.8	20092	59.79	20092	544.5	20092	106.4
20092.1	70.43	20092.1	170.2	20092.1	132.2	20092.1	55.01	20092.1	608.1	20092.1	129.4
20092.2	56.1	20092.2	167	20092.2	157.9	20092.2	51.88	20092.2	708.4	20092.2	159.9
20092.3	45.21	20092.3	165.4	20092.3	188	20092.3	50.35	20092.3	868.7	20092.3	199.6
20092.4	37.15	20092.4	165.5	20092.4	221.8	20092.4	50.17	20092.4	1129	20092.4	250.1
20092.5	31.25	20092.5	168.4	20092.5	257	20092.5	51.01	20092.5	1550	20092.5	312.2
20092.6	26.93	20092.6	175.4	20092.6	290.4	20092.6	52.4	20092.6	2200	20092.6	385.7
20092.7	23.72	20092.7	188.6	20092.7	318.3	20092.7	53.88	20092.7	3112	20092.7	468.8
20092.8	21.27	20092.8	210.2	20092.8	337.7	20092.8	54.94	20092.8	4220	20092.8	559.3
20092.9	19.34	20092.9	242.6	20092.9	347.3	20092.9	55.18	20092.9	5320	20092.9	655.3
20093	17.77	20093	287.5	20093	347.5	20093	54.3	20093	6160	20093	756.4
20093.1	16.45	20093.1	345.7	20093.1	340.2	20093.1	52.17	20093.1	6584	20093.1	865.1
20093.2	15.32	20093.2	415.6	20093.2	328	20093.2	48.84	20093.2	6640	20093.2	986.3
20093.3	14.33	20093.3	492.6	20093.3	312.9	20093.3	44.49	20093.3	6519	20093.3	1126
20093.4	13.44	20093.4	568.7	20093.4	296	20093.4	39.45	20093.4	6421	20093.4	1288
20093.5	12.62	20093.5	634.2	20093.5	277.3	20093.5	34.1	20093.5	6430	20093.5	1473
20093.6	11.86	20093.6	679.2	20093.6	256.1	20093.6	28.82	20093.6	6509	20093.6	1675
20093.7	11.14	20093.7	697.1	20093.7	231.8	20093.7	23.93	20093.7	6567	20093.7	1882
20093.8	10.45	20093.8	686	20093.8	204.2	20093.8	19.66	20093.8	6534	20093.8	2071
20093.9	9.793	20093.9	649.3	20093.9	174.1	20093.9	16.16	20093.9	6385	20093.9	2219
20094	9.158	20094	593.7	20094	143.2	20094	13.46	20094	6138	20094	2302
20094.1	8.549	20094.1	527.6	20094.1	113.3	20094.1	11.56	20094.1	5824	20094.1	2304
20094.2	7.97	20094.2	458.8	20094.2	86.41	20094.2	10.38	20094.2	5476	20094.2	2222
20094.3	7.42	20094.3	393.4	20094.3	63.76	20094.3	9.846	20094.3	5120	20094.3	2066
20094.4	6.898	20094.4	335.3	20094.4	45.78	20094.4	9.849	20094.4	4776	20094.4	1861
20094.5	6.403	20094.5	285.9	20094.5	32.22	20094.5	10.3	20094.5	4457	20094.5	1636
20094.6	5.932	20094.6	244.9	20094.6	22.4	20094.6	11.11	20094.6	4167	20094.6	1419
20094.7	5.484	20094.7	211.5	20094.7	15.5	20094.7	12.21	20094.7	3911	20094.7	1237
20094.8	5.058	20094.8	184.4	20094.8	10.75	20094.8	13.54	20094.8	3691	20094.8	1105
20094.9	4.653	20094.9	162.6	20094.9	7.502	20094.9	15.05	20094.9	3509	20094.9	1028
20095	4.271	20095	145.1	20095	5.291	20095	16.68	20095	3366	20095	1002
20095.1	3.91	20095.1	131.3	20095.1	3.784	20095.1	18.38	20095.1	3261	20095.1	1016
20095.2	3.572	20095.2	120.7	20095.2	2.755	20095.2	20.11	20095.2	3188	20095.2	1053
20095.3	3.257	20095.3	113.1	20095.3	2.052	20095.3	21.82	20095.3	3135	20095.3	1094
20095.4	2.967	20095.4	108	20095.4	1.57	20095.4	23.47	20095.4	3085	20095.4	1123
20095.5	2.701	20095.5	105.3	20095.5	1.239	20095.5	25.03	20095.5	3021	20095.5	1126
20095.6	2.462	20095.6	104.7	20095.6	1.012	20095.6	26.5	20095.6	2925	20095.6	1093
20095.7	2.247	20095.7	105.9	20095.7	0.858	20095.7	27.9	20095.7	2787	20095.7	1024
20095.8	2.058	20095.8	109	20095.8	0.7568	20095.8	29.28	20095.8	2603	20095.8	923.1
20095.9	1.892	20095.9	113.5	20095.9	0.695	20095.9	30.68	20095.9	2380	20095.9	802.9
20096	1.747	20096	119.4	20096	0.6643	20096	32.17	20096	2131	20096	676.1
20096.1	1.621	20096.1	126.2	20096.1	0.6597	20096.1	33.8	20096.1	1870	20096.1	554
20096.2	1.513	20096.2	133.6	20096.2	0.6787	20096.2	35.6	20096.2	1615	20096.2	444.1
20096.3	1.42	20096.3	141	20096.3	0.7206	20096.3	37.58	20096.3	1380	20096.3	351
20096.4	1.341	20096.4	147.5	20096.4	0.7874	20096.4	39.73	20096.4	1180	20096.4	276
20096.5	1.274	20096.5	152.7	20096.5	0.8851	20096.5	42	20096.5	1031	20096.5	218.7
20096.6	1.219	20096.6	155.8	20096.6	1.026	20096.6	44.3	20096.6	957.2	20096.6	177.1
20096.7	1.172	20096.7	156.5	20096.7	1.232	20096.7	46.55	20096.7	1008	20096.7	148.9
20096.8	1.134	20096.8	154.5	20096.8	1.541	20096.8	48.65	20096.8	1279	20096.8	131.2
20096.9	1.104	20096.9	149.9	20096.9	2.014	20096.9	50.5	20096.9	1920	20096.9	121.7
20097	1.08	20097	143.3	20097	2.76	20097	52.03	20097	3082	20097	118.5
20097.1	1.061	20097.1	135.3	20097.1	3.951	20097.1	53.18	20097.1	4751	20097.1	120.3
20097.2	1.047	20097.2	126.7	20097.2	5.867	20097.2	53.94	20097.2	6555	20097.2	125.8
20097.3	1.037	20097.3	118.1	20097.3	8.938	20097.3	54.34	20097.3	7802	20097.3	134.4
20097.4	1.031	20097.4	110.3	20097.4	13.81	20097.4	54.45	20097.4	7884	20097.4	145.8
20097.5	1.026	20097.5	103.4	20097.5	21.36	20097.5	54.37	20097.5	6750	20097.5	160.1
20097.6	1.023	20097.6	97.84	20097.6	32.74	20097.6	54.16	20097.6	4945	20097.6	177.5
20097.7	1.02	20097.7	93.67	20097.7	49.2	20097.7	53.9	20097.7	3185	20097.7	198.3
20097.8	1.018	20097.8	91.04	20097.8	71.94	20097.8	53.64	20097.8	1900	20097.8	223
20097.9	1.016	20097.9	90.04	20097.9	101.7	20097.9	53.41	20097.9	1142	20097.9	251.2
20098	1.014	20098	90.79	20098	138.2	20098	53.22	20098	756.9	20098	282.3
20098.1	1.012	20098.1	93.37	20098.1	179.8	20098.1	53.09	20098.1	575.4	20098.1	315.1
20098.2	1.011	20098.2	97.84	20098.2	223.1	20098.2	53.03	20098.2	489.4	20098.2	347.6
20098.3	1.011	20098.3	104.3	20098.3	263.5	20098.3	53.04	20098.3	447.6	20098.3	378.2
20098.4	1.013	20098.4	112.9	20098.4	296.7	20098.4	53.17	20098.4	429.7	20098.4	405.6
20098.5	1.02	20098.5	123.8	20098.5	318.9	20098.5	53.42	20098.5	428.2	20098.5	429.4
20098.6	1.031	20098.6	137.7	20098.6	328.4	20098.6	53.83	20098.6	440	20098.6	450.2
20098.7	1.05	20098.7	154.7	20098.7	325.3	20098.7	54.38	20098.7	462.3	20098.7	469.1
20098.8	1.078	20098.8	175.2	20098.8	311.9	20098.8	55.05	20098.8	491.4	20098.8	487.1
20098.9	1.119	20098.9	198.9	20098.9	291.9	20098.9	55.79	20098.9	523	20098.9	505.1
20099	1.175	20099	224.9	20099	269.5	20099	56.57	20099	552	20099	523
20099.1	1.25	20099.1	252.2	20099.1	248.5	20099.1	57.37	20099.1	574	20099.1	539.8
20099.2	1.349	20099.2	279	20099.2	230.9	20099.2	58.21	20099.2	586.4	20099.2	553.4
20099.3	1.476	20099.3	303.4	20099.3	217	20099.3	59.16	20099.3	589.8	20099.3	561.4
20099.4	1.638	20099.4	323.2	20099.4	206.1	20099.4	60.28	20099.4	588.6	20099.4	562
20099.5	1.843	20099.5	336.8	20099.5	197	20099.5	61.64	20099.5	589.6	20099.5	555.6
20099.6	2.101	20099.6	342.9	20099.6	189.2	20099.6	63.32	20099.6	599	20099.6	544.4
20099.7	2.423	20099.7	341.3	20099.7	182.9	20099.7	65.39	20099.7	619.3	20099.7	532.5
20099.8	2.826	20099.8	332.6	20099.8	178.4	20099.8	67.95	20099.8	647.5	20099.8	524.5
20099.9	3.33	20099.9	317.7	20099.9	176	20099.9	71.07	20099.9	676.8	20099.9	523.8
20100	3.961	20100	298.2	20100	175.2	20100	74.83	20100	698.3	20100	531.9
20100.1	4.75	20100.1	275.9	20100.1	175.6	20100.1	79.3	20100.1	705.7	20100.1	547.7
20100.2	5.737	20100.2	252.8	20100.2	176.8	20100.2	84.53	20100.2	698.4	20100.2	567.7
20100.3	6.975	20100.3	230.6	20100.3	177.9	20100.3	90.58	20100.3	684.5	20100.3	586.9
20100.4	8.527	20100.4	210.7	20100.4	177.8	20100.4	97.5	20100.4	686.1	20100.4	599.4
20100.5	10.48	20100.5	194	20100.5	174.6	20100.5	105.4	20100.5	749.4	20100.5	600.6
20100.6	12.93	20100.6	180.7	20100.6	166.1	20100.6	114.2	20100.6	958.3	20100.6	587.8
20100.7	16.02	20100.7	171	20100.7	151.6	20100.7	123.9	20100.7	1424	20100.7	561.3
20100.8	19.95	20100.8	164.5	20100.8	131.9	20100.8	134.4	20100.8	2205	20100.8	523.6
20100.9	24.99	20100.9	161	20100.9	109.4	20100.9	145.4	20100.9	3160	20100.9	478.9
20101	31.51	20101	159.9	20101	87.38	20101	156.4	20101	3893	20101	432.1
20101.1	39.99	20101.1	160.6	20101.1	68.19	20101.1	166.8	20101.1	3988	20101.1	387.4
20101.2	51.01	20101.2	162.7	20101.2	53.05	20101.2	175.9	20101.2	3379	20101.2	347.9
20101.3	65.16	20101.3	165.9	20101.3	41.93	20101.3	183.2	20101.3	2414	20101.3	315.3
20101.4	82.9	20101.4	170.4	20101.4	34.14	20101.4	188.2	20101.4	1531	20101.4	289.6
20101.5	104.3	20101.5	176.1	20101.5	28.85	20101.5	190.7	20101.5	960.4	20101.5	269.9
20101.6	128.9	20101.6	183.2	20101.6	25.36	20101.6	190.5	20101.6	694.8	20101.6	254.5
20101.7	155.3	20101.7	191.5	20101.7	23.16	20101.7	187.7	20101.7	633	20101.7	241.7
20101.8	181.5	20101.8	201.2	20101.8	21.87	20101.8	182.8	20101.8	690.8	20101.8	230
20101.9	205	20101.9	212.1	20101.9	21.24	20101.9	176.2	20101.9	825.6	20101.9	219
20102	223.2	20102	224.4	20102	21.08	20102	168.5	20102	1015	20102	208.9
20102.1	234.1	20102.1	238.1	20102.1	21.24	20102.1	160.5	20102.1	1237	20102.1	201.3
20102.2	236.8	20102.2	253.2	20102.2	21.6	20102.2	152.7	20102.2	1459	20102.2	198.6
20102.3	231.4	20102.3	269.5	20102.3	22.09	20102.3	145.9	20102.3	1665	20102.3	204
20102.4	219.5	20102.4	287.5	20102.4	22.68	20102.4	141.1	20102.4	1871	20102.4	219.5
20102.5	203.3	20102.5	308.6	20102.5	23.45	20102.5	139	20102.5	2151	20102.5	244.4
20102.6	185.4	20102.6	335.6	20102.6	24.54	20102.6	140.6	20102.6	2630	20102.6	273.6
20102.7	168.1	20102.7	372.1	20102.7	26.21	20102.7	146.8	20102.7	3431	20102.7	297.2
20102.8	153	20102.8	421.3	20102.8	28.72	20102.8	158.5	20102.8	4592	20102.8	304.6
20102.9	141.1	20102.9	484.1	20102.9	32.33	20102.9	176	20102.9	5958	20102.9	289.7
20103	132.8	20103	561.3	20103	37.1	20103	198.6	20103	7168	20103	255.2
20103.1	127.9	20103.1	658.4	20103.1	42.78	20103.1	224.5	20103.1	7802	20103.1	211.1
20103.2	125.7	20103.2	789.5	20103.2	48.78	20103.2	249.9	20103.2	7631	20103.2	170.1
20103.3	125.6	20103.3	962.5	20103.3	54.29	20103.3	269.8	20103.3	6773	20103.3	141.2
20103.4	126.6	20103.4	1150	20103.4	58.8	20103.4	278.8	20103.4	5605	20103.4	127.3
20103.5	127.9	20103.5	1276	20103.5	63.04	20103.5	273.1	20103.5	4522	20103.5	126.9
20103.6	128.8	20103.6	1259	20103.6	70.57	20103.6	252.2	20103.6	3736	20103.6	136.4
20103.7	128.7	20103.7	1086	20103.7	89.86	20103.7	219.1	20103.7	3247	20103.7	152.7
20103.8	127.1	20103.8	827.3	20103.8	135.8	20103.8	179.7	20103.8	2951	20103.8	174
20103.9	123.7	20103.9	586.6	20103.9	227.4	20103.9	140.3	20103.9	2740	20103.9	199.2
20104	118.6	20104	426.3	20104	376	20104	105.6	20104	2547	20104	227.5
20104.1	112	20104.1	349.5	20104.1	567.1	20104.1	77.98	20104.1	2351	20104.1	258
20104.2	104.1	20104.2	327.7	20104.2	747.4	20104.2	57.78	20104.2	2152	20104.2	289.8
20104.3	95.42	20104.3	331.8	20104.3	840.7	20104.3	43.8	20104.3	1974	20104.3	321.7
20104.4	86.41	20104.4	344.4	20104.4	794.6	20104.4	34.47	20104.4	1863	20104.4	352.5
20104.5	77.44	20104.5	357.4	20104.5	624.4	20104.5	28.35	20104.5	1893	20104.5	380.4
20104.6	68.83	20104.6	367.7	20104.6	406.1	20104.6	24.36	20104.6	2138	20104.6	403.2
20104.7	60.81	20104.7	373.9	20104.7	220.8	20104.7	21.75	20104.7	2593	20104.7	418.9
20104.8	53.53	20104.8	375.4	20104.8	105.7	20104.8	20.05	20104.8	3112	20104.8	426.4
20104.9	47.06	20104.9	372.5	20104.9	52.21	20104.9	18.96	20104.9	3477	20104.9	425.6
20105	41.39	20105	365.7	20105	33.82	20105	18.29	20105	3573	20105	418.1
20105.1	36.49	20105.1	355.7	20105.1	29.76	20105.1	17.92	20105.1	3431	20105.1	406.1
20105.2	32.28	20105.2	343.3	20105.2	30.15	20105.2	17.78	20105.2	3120	20105.2	392.7
20105.3	28.68	20105.3	329.2	20105.3	31.92	20105.3	17.83	20105.3	2674	20105.3	380.4
20105.4	25.63	20105.4	314.2	20105.4	34.65	20105.4	18.05	20105.4	2149	20105.4	371.7
20105.5	23.05	20105.5	298.9	20105.5	38.69	20105.5	18.45	20105.5	1648	20105.5	368.5
20105.6	20.86	20105.6	284	20105.6	44.57	20105.6	19.06	20105.6	1258	20105.6	372
20105.7	19.03	20105.7	269.8	20105.7	52.81	20105.7	19.89	20105.7	1004	20105.7	383.7
20105.8	17.49	20105.8	256.5	20105.8	63.84	20105.8	21	20105.8	854.8	20105.8	404.4
20105.9	16.21	20105.9	244.2	20105.9	77.86	20105.9	22.43	20105.9	768.3	20105.9	434.6
20106	15.14	20106	233	20106	94.68	20106	24.25	20106	712.4	20106	474.2
20106.1	14.27	20106.1	222.8	20106.1	113.5	20106.1	26.52	20106.1	670.1	20106.1	522.4
20106.2	13.54	20106.2	213.7	20106.2	132.7	20106.2	29.34	20106.2	633.6	20106.2	577.4
20106.3	12.95	20106.3	205.7	20106.3	150.1	20106.3	32.83	20106.3	599.8	20106.3	635.6
20106.4	12.47	20106.4	199.1	20106.4	163.5	20106.4	37.13	20106.4	567.7	20106.4	692.1
20106.5	12.08	20106.5	193.6	20106.5	171	20106.5	42.39	20106.5	537	20106.5	740.1
20106.6	11.77	20106.6	189.6	20106.6	171.3	20106.6	48.83	20106.6	507.9	20106.6	773.5
20106.7	11.54	20106.7	186.9	20106.7	164.6	20106.7	56.66	20106.7	480.6	20106.7	788
20106.8	11.38	20106.8	185.8	20106.8	151.7	20106.8	66.14	20106.8	455.3	20106.8	781.5
20106.9	11.29	20106.9	186	20106.9	134.3	20106.9	77.49	20106.9	432	20106.9	754.8
20107	11.27	20107	187.2	20107	114.4	20107	90.89	20107	410.4	20107	710.3
20107.1	11.32	20107.1	189.3	20107.1	93.83	20107.1	106.4	20107.1	390.3	20107.1	652.3
20107.2	11.45	20107.2	191.9	20107.2	74.21	20107.2	124.2	20107.2	371.2	20107.2	586
20107.3	11.65	20107.3	194.8	20107.3	56.67	20107.3	143.8	20107.3	353	20107.3	516.9
20107.4	11.94	20107.4	198	20107.4	41.89	20107.4	164.8	20107.4	335.6	20107.4	450.1
20107.5	12.3	20107.5	201.8	20107.5	30.17	20107.5	186.3	20107.5	318.8	20107.5	389.3
20107.6	12.75	20107.6	206.8	20107.6	21.39	20107.6	207	20107.6	302.7	20107.6	336.7
20107.7	13.27	20107.7	213.7	20107.7	15.15	20107.7	225.5	20107.7	287.2	20107.7	293.2
20107.8	13.86	20107.8	223.6	20107.8	10.89	20107.8	240.1	20107.8	272.7	20107.8	258.3
20107.9	14.5	20107.9	236.9	20107.9	8.083	20107.9	249.7	20107.9	259.7	20107.9	231
20108	15.2	20108	254	20108	6.281	20108	253.6	20108	248.4	20108	210.2
20108.1	15.93	20108.1	274.6	20108.1	5.151	20108.1	251.7	20108.1	238.9	20108.1	194.7
20108.2	16.7	20108.2	297.7	20108.2	4.459	20108.2	244.4	20108.2	230.9	20108.2	183.5
20108.3	17.49	20108.3	322.1	20108.3	4.052	20108.3	232.7	20108.3	224.4	20108.3	175.7
20108.4	18.29	20108.4	346	20108.4	3.837	20108.4	217.9	20108.4	219.3	20108.4	170.3
20108.5	19.09	20108.5	368.1	20108.5	3.755	20108.5	201.4	20108.5	215.6	20108.5	166.4
20108.6	19.89	20108.6	387.2	20108.6	3.768	20108.6	184.3	20108.6	213	20108.6	163.3
20108.7	20.67	20108.7	403	20108.7	3.847	20108.7	167.5	20108.7	211.1	20108.7	160.1
20108.8	21.43	20108.8	415.4	20108.8	3.967	20108.8	151.5	20108.8	209.8	20108.8	156.1
20108.9	22.16	20108.9	424.7	20108.9	4.111	20108.9	136.8	20108.9	208.5	20108.9	150.8
20109	22.85	20109	431.1	20109	4.268	20109	123.3	20109	207	20109	143.7
20109.1	23.48	20109.1	434.8	20109.1	4.441	20109.1	111.3	20109.1	205.1	20109.1	134.8
20109.2	24.04	20109.2	436.1	20109.2	4.644	20109.2	100.5	20109.2	202.5	20109.2	124.6
20109.3	24.51	20109.3	435.4	20109.3	4.889	20109.3	90.91	20109.3	199.2	20109.3	113.6
20109.4	24.89	20109.4	432.9	20109.4	5.185	20109.4	82.51	20109.4	195.3	20109.4	102.6
20109.5	25.14	20109.5	428.6	20109.5	5.53	20109.5	75.18	20109.5	190.9	20109.5	92.13
20109.6	25.26	20109.6	422.3	20109.6	5.915	20109.6	68.81	20109.6	186.4	20109.6	82.61
20109.7	25.22	20109.7	413.3	20109.7	6.334	20109.7	63.26	20109.7	182.4	20109.7	74.39
20109.8	25.01	20109.8	400.7	20109.8	6.785	20109.8	58.41	20109.8	179.4	20109.8	67.71
20109.9	24.64	20109.9	384	20109.9	7.276	20109.9	54.16	20109.9	177.9	20109.9	62.74
20110	24.13	20110	363.1	20110	7.824	20110	50.42	20110	178.6	20110	59.62
20110.1	23.49	20110.1	338.3	20110.1	8.447	20110.1	47.14	20110.1	182.4	20110.1	58.39
20110.2	22.77	20110.2	310.7	20110.2	9.148	20110.2	44.28	20110.2	190.8	20110.2	59.09
20110.3	22	20110.3	281.4	20110.3	9.919	20110.3	41.83	20110.3	206.5	20110.3	61.67
20110.4	21.21	20110.4	251.8	20110.4	10.75	20110.4	39.75	20110.4	234.4	20110.4	66.05
20110.5	20.44	20110.5	223.3	20110.5	11.62	20110.5	38.02	20110.5	282.8	20110.5	72.05
20110.6	19.72	20110.6	196.7	20110.6	12.52	20110.6	36.63	20110.6	364.9	20110.6	79.46
20110.7	19.08	20110.7	172.5	20110.7	13.46	20110.7	35.56	20110.7	500.1	20110.7	88.05
20110.8	18.57	20110.8	151.2	20110.8	14.71	20110.8	34.76	20110.8	714.6	20110.8	97.68
20110.9	18.21	20110.9	132.7	20110.9	18.03	20110.9	34.22	20110.9	1042	20110.9	109
20111	18.02	20111	117	20111	33.72	20111	33.89	20111	1539	20111	129.5
20111.1	18	20111.1	103.9	20111.1	102.5	20111.1	33.74	20111.1	2341	20111.1	212.4
20111.2	18.18	20111.2	93.17	20111.2	323.5	20111.2	33.76	20111.2	3789	20111.2	594.2
20111.3	18.59	20111.3	84.38	20111.3	809.9	20111.3	33.94	20111.3	6496	20111.3	1906
20111.4	19.31	20111.4	77.25	20111.4	1500	20111.4	34.29	20111.4	10970	20111.4	4953
20111.5	20.49	20111.5	72.02	20111.5	2026	20111.5	34.81	20111.5	16620	20111.5	9443
20111.6	22.41	20111.6	72.22	20111.6	1992	20111.6	35.5	20111.6	21180	20111.6	12950
20111.7	25.55	20111.7	94.47	20111.7	1428	20111.7	36.37	20111.7	22010	20111.7	12750
20111.8	30.58	20111.8	192.1	20111.8	750.8	20111.8	37.42	20111.8	18580	20111.8	9027
20111.9	38.41	20111.9	480.2	20111.9	300.1	20111.9	38.76	20111.9	13390	20111.9	4639
20112	50	20112	1099	20112	106.4	20112	40.89	20112	10270	20112	1829
20112.1	66.15	20112.1	2047	20112.1	50.31	20112.1	45.43	20112.1	11690	20112.1	705
20112.2	87.18	20112.2	3006	20112.2	39.33	20112.2	56.67	20112.2	15350	20112.2	434.3
20112.3	112.4	20112.3	3447	20112.3	37.98	20112.3	83.97	20112.3	15580	20112.3	426.6
20112.4	140.1	20112.4	3077	20112.4	37.99	20112.4	143.6	20112.4	11080	20112.4	474.1
20112.5	167.2	20112.5	2135	20112.5	38.13	20112.5	256.3	20112.5	5874	20112.5	532.1
20112.6	189.7	20112.6	1153	20112.6	38.3	20112.6	436.7	20112.6	2642	20112.6	593.7
20112.7	204.1	20112.7	488.6	20112.7	38.43	20112.7	675	20112.7	1189	20112.7	657.4
20112.8	207.5	20112.8	167.8	20112.8	38.41	20112.8	925.2	20112.8	684.9	20112.8	722
20112.9	199.2	20112.9	52.94	20112.9	38.15	20112.9	1113	20112.9	550.9	20112.9	785.5
20113	180.4	20113	21.1	20113	37.63	20113	1171	20113	519.7	20113	845.2
20113.1	154.2	20113.1	13.42	20113.1	36.86	20113.1	1078	20113.1	509.8	20113.1	897.7
20113.2	124.5	20113.2	11.13	20113.2	35.88	20113.2	870.5	20113.2	502.7	20113.2	938.9
20113.3	95.28	20113.3	10	20113.3	34.76	20113.3	621.6	20113.3	494.3	20113.3	964.1
20113.4	69.4	20113.4	9.304	20113.4	33.6	20113.4	399.4	20113.4	483.5	20113.4	967.8
20113.5	48.53	20113.5	8.94	20113.5	32.5	20113.5	239.8	20113.5	470	20113.5	944.4
20113.6	33.05	20113.6	8.889	20113.6	31.6	20113.6	144.8	20113.6	454.1	20113.6	890.2
20113.7	22.38	20113.7	9.153	20113.7	31.02	20113.7	97.35	20113.7	436.7	20113.7	805.4
20113.8	15.52	20113.8	9.751	20113.8	30.81	20113.8	77.41	20113.8	418.6	20113.8	696.6
20113.9	11.34	20113.9	10.73	20113.9	31.01	20113.9	70.44	20113.9	400.6	20113.9	574.9
20114	8.882	20114	12.15	20114	31.63	20114	68.49	20114	383.4	20114	453.6
20114.1	7.45	20114.1	14.12	20114.1	32.67	20114.1	68.06	20114.1	367	20114.1	344.1
20114.2	6.58	20114.2	16.76	20114.2	34.11	20114.2	67.98	20114.2	351.5	20114.2	253.4
20114.3	5.997	20114.3	20.2	20114.3	35.92	20114.3	67.98	20114.3	336.7	20114.3	184.1
20114.4	5.553	20114.4	24.61	20114.4	38.04	20114.4	68.08	20114.4	322.4	20114.4	134.7
20114.5	5.174	20114.5	30.17	20114.5	40.41	20114.5	68.35	20114.5	308.5	20114.5	101.8
20114.6	4.827	20114.6	37.04	20114.6	42.95	20114.6	68.83	20114.6	294.7	20114.6	81.13
20114.7	4.497	20114.7	45.37	20114.7	45.61	20114.7	69.55	20114.7	281.1	20114.7	69.15
20114.8	4.179	20114.8	55.19	20114.8	48.35	20114.8	70.53	20114.8	267.6	20114.8	63.09
20114.9	3.873	20114.9	66.39	20114.9	51.23	20114.9	71.75	20114.9	254.4	20114.9	61.14
20115	3.58	20115	78.71	20115	54.33	20115	73.17	20115	241.4	20115	62.15
20115.1	3.301	20115.1	91.72	20115.1	57.68	20115.1	74.64	20115.1	228.8	20115.1	65.34
20115.2	3.039	20115.2	104.9	20115.2	61.25	20115.2	76.02	20115.2	216.8	20115.2	70.18
20115.3	2.794	20115.3	117.6	20115.3	65.02	20115.3	77.13	20115.3	205.8	20115.3	76.21
20115.4	2.566	20115.4	129.3	20115.4	69.02	20115.4	77.82	20115.4	196	20115.4	83.03
20115.5	2.356	20115.5	139.2	20115.5	73.31	20115.5	77.95	20115.5	187.7	20115.5	90.3
20115.6	2.163	20115.6	147.1	20115.6	77.91	20115.6	77.44	20115.6	181.1	20115.6	97.76
20115.7	1.985	20115.7	152.6	20115.7	82.83	20115.7	76.21	20115.7	176.4	20115.7	105.3
20115.8	1.822	20115.8	155.9	20115.8	87.99	20115.8	74.23	20115.8	173.6	20115.8	112.8
20115.9	1.674	20115.9	157.8	20115.9	93.36	20115.9	71.49	20115.9	172.8	20115.9	120.6
20116	1.538	20116	158.9	20116	98.92	20116	68.06	20116	174	20116	128.8
20116.1	1.415	20116.1	160.1	20116.1	104.6	20116.1	64.04	20116.1	177.5	20116.1	137.6
20116.2	1.303	20116.2	162.4	20116.2	110.2	20116.2	59.57	20116.2	183.3	20116.2	147.3
20116.3	1.201	20116.3	166.5	20116.3	115.1	20116.3	54.77	20116.3	191.8	20116.3	157.8
20116.4	1.109	20116.4	172.9	20116.4	118.5	20116.4	49.78	20116.4	203.9	20116.4	169.1
20116.5	1.024	20116.5	182	20116.5	119.4	20116.5	44.73	20116.5	222.1	20116.5	181.1
20116.6	0.9461	20116.6	193.9	20116.6	117.3	20116.6	39.74	20116.6	255.4	20116.6	193.9
20116.7	0.8742	20116.7	208.1	20116.7	112	20116.7	34.94	20116.7	329.6	20116.7	207.4
20116.8	0.8077	20116.8	224.1	20116.8	103.8	20116.8	30.43	20116.8	503.9	20116.8	221.8
20116.9	0.7462	20116.9	241	20116.9	93.23	20116.9	26.28	20116.9	875	20116.9	237.4
20117	0.6893	20117	258.6	20117	81.23	20117	22.55	20117	1541	20117	254.8
20117.1	0.6368	20117.1	276.6	20117.1	68.87	20117.1	19.25	20117.1	2511	20117.1	274.7
20117.2	0.5888	20117.2	294.9	20117.2	57.13	20117.2	16.37	20117.2	3618	20117.2	297.7
20117.3	0.5452	20117.3	313.8	20117.3	46.75	20117.3	13.91	20117.3	4527	20117.3	324.7
20117.4	0.506	20117.4	332.8	20117.4	38.1	20117.4	11.83	20117.4	4891	20117.4	356.4
20117.5	0.471	20117.5	351.2	20117.5	31.24	20117.5	10.11	20117.5	4583	20117.5	393.4
20117.6	0.4403	20117.6	367.9	20117.6	26	20117.6	8.704	20117.6	3781	20117.6	436.1
20117.7	0.4138	20117.7	381.5	20117.7	22.09	20117.7	7.572	20117.7	2828	20117.7	484.3
20117.8	0.3911	20117.8	390.4	20117.8	19.21	20117.8	6.679	20117.8	2010	20117.8	537
20117.9	0.3722	20117.9	393.3	20117.9	17.11	20117.9	5.988	20117.9	1447	20117.9	591.5
20118	0.3569	20118	389.4	20118	15.61	20118	5.462	20118	1128	20118	642.6
20118.1	0.345	20118.1	378.6	20118.1	14.57	20118.1	5.067	20118.1	985.8	20118.1	683
20118.2	0.3364	20118.2	361.8	20118.2	13.9	20118.2	4.768	20118.2	953.1	20118.2	704.9
20118.3	0.3312	20118.3	340.6	20118.3	13.5	20118.3	4.537	20118.3	985.1	20118.3	702.2
20118.4	0.3293	20118.4	316.9	20118.4	13.34	20118.4	4.35	20118.4	1057	20118.4	672.6
20118.5	0.3307	20118.5	292.6	20118.5	13.38	20118.5	4.189	20118.5	1159	20118.5	618.2
20118.6	0.3358	20118.6	269.1	20118.6	13.62	20118.6	4.04	20118.6	1285	20118.6	545.1
20118.7	0.3447	20118.7	247.6	20118.7	14.05	20118.7	3.897	20118.7	1435	20118.7	461.9
20118.8	0.3575	20118.8	228.8	20118.8	14.65	20118.8	3.758	20118.8	1611	20118.8	377.8
20118.9	0.3743	20118.9	213	20118.9	15.37	20118.9	3.621	20118.9	1814	20118.9	299.8
20119	0.3952	20119	200.4	20119	16.13	20119	3.485	20119	2047	20119	232.7
20119.1	0.4202	20119.1	191.2	20119.1	16.88	20119.1	3.352	20119.1	2312	20119.1	178.4
20119.2	0.4495	20119.2	185.4	20119.2	17.59	20119.2	3.22	20119.2	2610	20119.2	136.9
20119.3	0.4832	20119.3	183	20119.3	18.3	20119.3	3.091	20119.3	2941	20119.3	107.1
20119.4	0.5217	20119.4	184	20119.4	19.15	20119.4	2.967	20119.4	3310	20119.4	87.7
20119.5	0.5657	20119.5	188.5	20119.5	20.36	20119.5	2.85	20119.5	3862	20119.5	77.42
20119.6	0.6157	20119.6	196.6	20119.6	22.36	20119.6	2.743	20119.6	6138	20119.6	75.66
20119.7	0.6727	20119.7	208.4	20119.7	25.78	20119.7	2.647	20119.7	13470	20119.7	82.62
20119.8	0.7373	20119.8	223.9	20119.8	31.53	20119.8	2.565	20119.8	22050	20119.8	99.36
20119.9	0.8101	20119.9	243.3	20119.9	40.64	20119.9	2.494	20119.9	21240	20119.9	127.8
20120	0.8919	20120	266.3	20120	53.97	20120	2.438	20120	12960	20120	170.8
20120.1	0.9832	20120.1	292.6	20120.1	71.74	20120.1	2.397	20120.1	7797	20120.1	232.9
20120.2	1.085	20120.2	321.8	20120.2	93.02	20120.2	2.378	20120.2	7085	20120.2	321.8
20120.3	1.198	20120.3	353.3	20120.3	115.5	20120.3	2.387	20120.3	7447	20120.3	447.6
20120.4	1.323	20120.4	386.7	20120.4	135.7	20120.4	2.439	20120.4	7832	20120.4	618.3
20120.5	1.461	20120.5	421.7	20120.5	149.5	20120.5	2.559	20120.5	8158	20120.5	830
20120.6	1.613	20120.6	458.1	20120.6	154.5	20120.6	2.8	20120.6	8420	20120.6	1063
20120.7	1.778	20120.7	495.7	20120.7	151.2	20120.7	3.264	20120.7	8622	20120.7	1287
20120.8	1.957	20120.8	534.5	20120.8	142.5	20120.8	4.156	20120.8	8763	20120.8	1477
20120.9	2.149	20120.9	574.3	20120.9	132.3	20120.9	5.857	20120.9	8842	20120.9	1615
20121	2.357	20121	614.7	20121	123.3	20121	9.026	20121	8853	20121	1690
20121.1	2.585	20121.1	654.3	20121.1	116.1	20121.1	14.71	20121.1	8788	20121.1	1692
20121.2	2.847	20121.2	691	20121.2	110.2	20121.2	24.36	20121.2	8640	20121.2	1621
20121.3	3.177	20121.3	721.5	20121.3	104.9	20121.3	39.74	20121.3	8409	20121.3	1486
20121.4	3.644	20121.4	742.9	20121.4	99.31	20121.4	62.56	20121.4	8102	20121.4	1308
20121.5	4.384	20121.5	752.8	20121.5	93.22	20121.5	93.94	20121.5	7736	20121.5	1113
20121.6	5.642	20121.6	751	20121.6	86.63	20121.6	133.9	20121.6	7332	20121.6	922.5
20121.7	7.821	20121.7	739.6	20121.7	79.85	20121.7	180.7	20121.7	6908	20121.7	751.5
20121.8	11.53	20121.8	722.6	20121.8	73.24	20121.8	231.1	20121.8	6479	20121.8	607.7
20121.9	17.57	20121.9	705.6	20121.9	67.27	20121.9	280.2	20121.9	6061	20121.9	492.8
20122	26.93	20122	693.7	20122	62.4	20122	322.8	20122	5672	20122	404.9
20122.1	40.51	20122.1	690.7	20122.1	59.17	20122.1	353.9	20122.1	5336	20122.1	340.6
20122.2	58.97	20122.2	698.2	20122.2	58.01	20122.2	370.5	20122.2	5079	20122.2	296.1
20122.3	82.31	20122.3	715.8	20122.3	59.23	20122.3	371.3	20122.3	4921	20122.3	268.6
20122.4	109.7	20122.4	741.7	20122.4	62.88	20122.4	357.8	20122.4	4874	20122.4	255.9
20122.5	139.2	20122.5	774	20122.5	68.74	20122.5	333.4	20122.5	4932	20122.5	257.4
20122.6	168.5	20122.6	810.8	20122.6	76.28	20122.6	303.4	20122.6	5073	20122.6	272.9
20122.7	194.6	20122.7	850.5	20122.7	84.66	20122.7	274.1	20122.7	5261	20122.7	303.2
20122.8	215.5	20122.8	891.5	20122.8	92.87	20122.8	252.1	20122.8	5446	20122.8	348.9
20122.9	229.6	20122.9	931.6	20122.9	99.92	20122.9	243.8	20122.9	5579	20122.9	410.7
20123	236.9	20123	968.1	20123	105.1	20123	253	20123	5611	20123	488.7
20123.1	238.2	20123.1	998.6	20123.1	108	20123.1	279.5	20123.1	5512	20123.1	581.9
20123.2	234.7	20123.2	1021	20123.2	108.9	20123.2	316.7	20123.2	5275	20123.2	687.9
20123.3	227.8	20123.3	1038	20123.3	107.9	20123.3	352.9	20123.3	4920	20123.3	802.4
20123.4	218.4	20123.4	1052	20123.4	105.9	20123.4	374.5	20123.4	4489	20123.4	918.7
20123.5	206.7	20123.5	1070	20123.5	103.3	20123.5	371.8	20123.5	4031	20123.5	1028
20123.6	193	20123.6	1096	20123.6	100.6	20123.6	343.4	20123.6	3591	20123.6	1122
20123.7	177.2	20123.7	1120	20123.7	98.25	20123.7	296.1	20123.7	3201	20123.7	1190
20123.8	159.6	20123.8	1124	20123.8	96.31	20123.8	241.6	20123.8	2876	20123.8	1228
20123.9	140.5	20123.9	1084	20123.9	94.84	20123.9	190.8	20123.9	2614	20123.9	1235
20124	120.9	20124	988.1	20124	93.85	20124	150.6	20124	2405	20124	1217
20124.1	101.7	20124.1	844.1	20124.1	93.32	20124.1	122.8	20124.1	2234	20124.1	1181
20124.2	83.63	20124.2	679	20124.2	93.32	20124.2	105.5	20124.2	2088	20124.2	1137
20124.3	67.54	20124.3	524	20124.3	93.9	20124.3	95.5	20124.3	1959	20124.3	1092
20124.4	53.79	20124.4	399.6	20124.4	95.03	20124.4	89.79	20124.4	1839	20124.4	1051
20124.5	42.5	20124.5	311.6	20124.5	96.41	20124.5	86.34	20124.5	1725	20124.5	1016
20124.6	33.56	20124.6	254.8	20124.6	97.44	20124.6	84.02	20124.6	1615	20124.6	986.2
20124.7	26.69	20124.7	220.2	20124.7	97.38	20124.7	82.26	20124.7	1504	20124.7	958.9
20124.8	21.54	20124.8	199.6	20124.8	95.54	20124.8	80.81	20124.8	1394	20124.8	933.5
20124.9	17.72	20124.9	187.7	20124.9	91.52	20124.9	79.53	20124.9	1282	20124.9	910.1
20125	14.9	20125	181.1	20125	85.28	20125	78.32	20125	1172	20125	890.2
20125.1	12.79	20125.1	178.2	20125.1	77.18	20125.1	77.07	20125.1	1063	20125.1	876.1
20125.2	11.17	20125.2	178	20125.2	67.83	20125.2	75.71	20125.2	959.2	20125.2	869.6
20125.3	9.876	20125.3	180	20125.3	57.89	20125.3	74.22	20125.3	860.5	20125.3	871.4
20125.4	8.811	20125.4	184	20125.4	48.09	20125.4	72.58	20125.4	768	20125.4	881.1
20125.5	7.901	20125.5	190	20125.5	39.03	20125.5	70.78	20125.5	682.8	20125.5	897.1
20125.6	7.108	20125.6	198.2	20125.6	31.17	20125.6	68.8	20125.6	605.4	20125.6	916.5
20125.7	6.406	20125.7	209.2	20125.7	24.68	20125.7	66.6	20125.7	536.7	20125.7	935.4
20125.8	5.781	20125.8	223.3	20125.8	19.53	20125.8	64.11	20125.8	477.2	20125.8	949.5
20125.9	5.226	20125.9	240.9	20125.9	15.55	20125.9	61.33	20125.9	427.8	20125.9	954.9
20126	4.734	20126	261.9	20126	12.53	20126	58.24	20126	389.4	20126	949.3
20126.1	4.301	20126.1	285.3	20126.1	10.27	20126.1	54.87	20126.1	362.9	20126.1	932.1
20126.2	3.923	20126.2	309.7	20126.2	8.589	20126.2	51.26	20126.2	349.4	20126.2	904
20126.3	3.595	20126.3	332.8	20126.3	7.347	20126.3	47.48	20126.3	350.1	20126.3	866.2
20126.4	3.316	20126.4	351.9	20126.4	6.426	20126.4	43.6	20126.4	365.8	20126.4	819.7
20126.5	3.083	20126.5	364.6	20126.5	5.741	20126.5	39.68	20126.5	396.4	20126.5	765.4
20126.6	2.891	20126.6	368.7	20126.6	5.23	20126.6	35.79	20126.6	440.5	20126.6	704.2
20126.7	2.74	20126.7	363.4	20126.7	4.847	20126.7	31.96	20126.7	495.4	20126.7	637.8
20126.8	2.629	20126.8	349.2	20126.8	4.554	20126.8	28.22	20126.8	557.5	20126.8	569
20126.9	2.556	20126.9	327.6	20126.9	4.327	20126.9	24.62	20126.9	622.9	20126.9	501.2
20127	2.522	20127	300.6	20127	4.147	20127	21.17	20127	687.1	20127	437.6
20127.1	2.529	20127.1	270.6	20127.1	4.004	20127.1	17.93	20127.1	753.8	20127.1	380.7
20127.2	2.578	20127.2	239.4	20127.2	3.893	20127.2	14.95	20127.2	1042	20127.2	331.6
20127.3	2.674	20127.3	208.6	20127.3	3.812	20127.3	12.28	20127.3	3234	20127.3	290.6
20127.4	2.823	20127.4	179.2	20127.4	3.768	20127.4	9.978	20127.4	10330	20127.4	257.5
20127.5	3.031	20127.5	152.3	20127.5	3.769	20127.5	8.045	20127.5	18720	20127.5	232
20127.6	3.309	20127.6	128.4	20127.6	3.832	20127.6	6.469	20127.6	18260	20127.6	213.8
20127.7	3.669	20127.7	107.9	20127.7	3.979	20127.7	5.212	20127.7	9515	20127.7	202.4
20127.8	4.126	20127.8	90.75	20127.8	4.242	20127.8	4.225	20127.8	2616	20127.8	197.7
20127.9	4.699	20127.9	76.92	20127.9	4.663	20127.9	3.458	20127.9	509.9	20127.9	199.4
20128	5.413	20128	66.16	20128	5.294	20128	2.866	20128	200.5	20128	207.1
20128.1	6.294	20128.1	58.17	20128.1	6.211	20128.1	2.41	20128.1	139.3	20128.1	220.9
20128.2	7.371	20128.2	52.61	20128.2	7.52	20128.2	2.061	20128.2	105.3	20128.2	240.6
20128.3	8.675	20128.3	49.14	20128.3	9.36	20128.3	1.795	20128.3	83.42	20128.3	266.8
20128.4	10.24	20128.4	47.39	20128.4	11.9	20128.4	1.593	20128.4	72.75	20128.4	299.7
20128.5	12.08	20128.5	47.03	20128.5	15.32	20128.5	1.442	20128.5	80.49	20128.5	339.2
20128.6	14.22	20128.6	47.7	20128.6	19.84	20128.6	1.333	20128.6	129.1	20128.6	385.1
20128.7	16.67	20128.7	49.03	20128.7	25.7	20128.7	1.259	20128.7	262.3	20128.7	436.2
20128.8	19.43	20128.8	50.65	20128.8	33.32	20128.8	1.215	20128.8	536.2	20128.8	491.2
20128.9	22.48	20128.9	52.22	20128.9	43.44	20128.9	1.2	20128.9	980.3	20128.9	547.8
20129	25.8	20129	53.44	20129	57.49	20129	1.211	20129	1538	20129	603.2
20129.1	29.33	20129.1	54.09	20129.1	78	20129.1	1.248	20129.1	2039	20129.1	653.1
20129.2	33.03	20129.2	54.07	20129.2	108.8	20129.2	1.31	20129.2	2271	20129.2	692.8
20129.3	36.82	20129.3	53.4	20129.3	154.8	20129.3	1.398	20129.3	2116	20129.3	717.7
20129.4	40.64	20129.4	52.17	20129.4	220.4	20129.4	1.51	20129.4	1650	20129.4	724.4
20129.5	44.4	20129.5	50.6	20129.5	306.7	20129.5	1.644	20129.5	1079	20129.5	712
20129.6	48.02	20129.6	48.91	20129.6	409.1	20129.6	1.797	20129.6	596.8	20129.6	682.1
20129.7	51.43	20129.7	47.31	20129.7	516.3	20129.7	1.962	20129.7	285.6	20129.7	638.5
20129.8	54.58	20129.8	45.96	20129.8	611.8	20129.8	2.137	20129.8	125.6	20129.8	586
20129.9	57.41	20129.9	44.96	20129.9	678.8	20129.9	2.317	20129.9	58.65	20129.9	529.4
20130	59.92	20130	44.4	20130	705.1	20130	2.501	20130	35.51	20130	472.2
20130.1	62.1	20130.1	44.34	20130.1	686.5	20130.1	2.683	20130.1	29.23	20130.1	416.4
20130.2	63.93	20130.2	44.83	20130.2	627.8	20130.2	2.858	20130.2	28.55	20130.2	362.8
20130.3	65.44	20130.3	45.89	20130.3	540.6	20130.3	3.022	20130.3	29.68	20130.3	311.9
20130.4	66.63	20130.4	47.54	20130.4	440.6	20130.4	3.17	20130.4	31.55	20130.4	264.4
20130.5	67.51	20130.5	49.85	20130.5	342.7	20130.5	3.3	20130.5	33.97	20130.5	220.9
20130.6	68.12	20130.6	52.97	20130.6	257.9	20130.6	3.411	20130.6	37.09	20130.6	182
20130.7	68.48	20130.7	57.19	20130.7	191.1	20130.7	3.503	20130.7	41.31	20130.7	148.5
20130.8	68.59	20130.8	62.96	20130.8	142.4	20130.8	3.579	20130.8	47.42	20130.8	120.2
20130.9	68.46	20130.9	70.95	20130.9	108.5	20130.9	3.642	20130.9	56.6	20130.9	97.11
20131	68.07	20131	82.09	20131	85.15	20131	3.696	20131	70.21	20131	78.62
20131.1	67.39	20131.1	97.62	20131.1	68.74	20131.1	3.748	20131.1	89.06	20131.1	64.09
20131.2	66.38	20131.2	119.1	20131.2	56.63	20131.2	3.809	20131.2	112.4	20131.2	52.83
20131.3	65.02	20131.3	147.9	20131.3	47.27	20131.3	3.889	20131.3	137.4	20131.3	44.17
20131.4	63.29	20131.4	185.5	20131.4	39.84	20131.4	4.002	20131.4	158.8	20131.4	37.56
20131.5	61.18	20131.5	232.3	20131.5	33.92	20131.5	4.163	20131.5	171.6	20131.5	32.5
20131.6	58.71	20131.6	287.6	20131.6	29.27	20131.6	4.385	20131.6	172.2	20131.6	28.64
20131.7	55.95	20131.7	349.1	20131.7	25.71	20131.7	4.675	20131.7	160.8	20131.7	25.7
20131.8	53.05	20131.8	413	20131.8	23.06	20131.8	5.034	20131.8	140.8	20131.8	23.51
20131.9	50.2	20131.9	474	20131.9	21.18	20131.9	5.455	20131.9	117.2	20131.9	21.95
20132	47.69	20132	525.7	20132	19.95	20132	5.921	20132	94.93	20132	20.95
20132.1	45.85	20132.1	563	20132.1	19.29	20132.1	6.413	20132.1	77.25	20132.1	20.48
20132.2	45.09	20132.2	583	20132.2	19.16	20132.2	6.903	20132.2	65.89	20132.2	20.52
20132.3	45.78	20132.3	587.3	20132.3	19.6	20132.3	7.365	20132.3	61.54	20132.3	21.07
20132.4	48.24	20132.4	580.9	20132.4	20.68	20132.4	7.77	20132.4	64.64	20132.4	22.18
20132.5	52.6	20132.5	571.7	20132.5	22.48	20132.5	8.093	20132.5	76.3	20132.5	23.96
20132.6	58.76	20132.6	568.7	20132.6	25.04	20132.6	8.314	20132.6	99.1	20132.6	26.67
20132.7	66.26	20132.7	579.5	20132.7	28.39	20132.7	8.424	20132.7	138.6	20132.7	30.75
20132.8	74.39	20132.8	608.7	20132.8	32.56	20132.8	8.42	20132.8	206.1	20132.8	37.09
20132.9	82.25	20132.9	656.4	20132.9	37.52	20132.9	8.311	20132.9	324.9	20132.9	48.09
20133	89.03	20133	717.9	20133	43.24	20133	8.118	20133	538.1	20133	73.77
20133.1	94.31	20133.1	785	20133.1	49.81	20133.1	7.88	20133.1	917.1	20133.1	157.5
20133.2	98.43	20133.2	848.2	20133.2	59.2	20133.2	7.66	20133.2	1558	20133.2	452.1
20133.3	102.7	20133.3	898.5	20133.3	82.58	20133.3	7.556	20133.3	2554	20133.3	1347
20133.4	109.3	20133.4	928.8	20133.4	155.3	20133.4	7.711	20133.4	3938	20133.4	3482
20133.5	121.3	20133.5	935.4	20133.5	332.1	20133.5	8.339	20133.5	5620	20133.5	7277
20133.6	141.9	20133.6	917.8	20133.6	610.2	20133.6	9.773	20133.6	7367	20133.6	12010
20133.7	173.2	20133.7	880.3	20133.7	844.8	20133.7	12.59	20133.7	8907	20133.7	15520
20133.8	215.8	20133.8	831.5	20133.8	848.6	20133.8	18	20133.8	10100	20133.8	15670
20133.9	267.4	20133.9	784.7	20133.9	618.6	20133.9	28.89	20133.9	11030	20133.9	12380
20134	322.7	20134	757.5	20134	340.8	20134	51.86	20134	11970	20134	7699
20134.1	374.2	20134.1	771.8	20134.1	163.6	20134.1	99.93	20134.1	13110	20134.1	3828
20134.2	413.4	20134.2	849.4	20134.2	92.05	20134.2	193.5	20134.2	14370	20134.2	1595
20134.3	432.9	20134.3	999.3	20134.3	70.94	20134.3	354.6	20134.3	15470	20134.3	630.3
20134.4	428.4	20134.4	1201	20134.4	63.77	20134.4	590.3	20134.4	16070	20134.4	295.2
20134.5	400.1	20134.5	1399	20134.5	58.79	20134.5	872.3	20134.5	16150	20134.5	187.3
20134.6	352.1	20134.6	1530	20134.6	53.91	20134.6	1130	20134.6	16690	20134.6	146.6
20134.7	291.8	20134.7	1555	20134.7	49.06	20134.7	1274	20134.7	19520	20134.7	127.1
20134.8	227.8	20134.8	1471	20134.8	44.43	20134.8	1247	20134.8	23670	20134.8	117.7
20134.9	167.4	20134.9	1299	20134.9	40.14	20134.9	1059	20134.9	23860	20134.9	115.4
20135	115.9	20135	1071	20135	36.26	20135	780.4	20135	17730	20135	118.6
20135.1	75.61	20135.1	821.6	20135.1	32.76	20135.1	501.2	20135.1	10050	20135.1	126.2
20135.2	46.57	20135.2	585.4	20135.2	29.53	20135.2	282.5	20135.2	5283	20135.2	137.2
20135.3	27.14	20135.3	388.4	20135.3	26.5	20135.3	141.7	20135.3	3176	20135.3	150.7
20135.4	15.01	20135.4	242.5	20135.4	23.64	20135.4	65.06	20135.4	2146	20135.4	165.8
20135.5	7.929	20135.5	146.4	20135.5	20.98	20135.5	28.7	20135.5	1493	20135.5	181
20135.6	4.05	20135.6	89.75	20135.6	18.56	20135.6	13.06	20135.6	1042	20135.6	194.8
20135.7	2.051	20135.7	60.17	20135.7	16.39	20135.7	6.567	20135.7	728.3	20135.7	205.4
20135.8	1.081	20135.8	46.86	20135.8	14.44	20135.8	3.767	20135.8	509	20135.8	211.5
20135.9	0.639	20135.9	42.31	20135.9	12.7	20135.9	2.451	20135.9	355.6	20135.9	212.5
20136	0.4511	20136	42.01	20136	11.18	20136	1.794	20136	248.3	20136	208
20136.1	0.379	20136.1	43.6	20136.1	9.884	20136.1	1.47	20136.1	173.5	20136.1	198.2
20136.2	0.3568	20136.2	45.97	20136.2	8.828	20136.2	1.33	20136.2	121.7	20136.2	183.4
20136.3	0.3549	20136.3	48.59	20136.3	8.011	20136.3	1.297	20136.3	85.93	20136.3	164.7
20136.4	0.3605	20136.4	51.26	20136.4	7.415	20136.4	1.332	20136.4	61.19	20136.4	143.4
20136.5	0.3683	20136.5	53.89	20136.5	7.019	20136.5	1.412	20136.5	43.9	20136.5	121.3
20136.6	0.3761	20136.6	56.46	20136.6	6.806	20136.6	1.527	20136.6	31.52	20136.6	100.2
20136.7	0.3828	20136.7	59	20136.7	6.771	20136.7	1.675	20136.7	22.44	20136.7	81.39
20136.8	0.3879	20136.8	61.6	20136.8	6.927	20136.8	1.855	20136.8	15.68	20136.8	65.59
20136.9	0.3912	20136.9	64.33	20136.9	7.291	20136.9	2.071	20136.9	10.69	20136.9	52.89
20137	0.3926	20137	67.18	20137	7.891	20137	2.329	20137	7.143	20137	42.96
20137.1	0.3922	20137.1	70	20137.1	8.747	20137.1	2.637	20137.1	4.785	20137.1	35.37
20137.2	0.3901	20137.2	72.54	20137.2	9.879	20137.2	3.006	20137.2	3.342	20137.2	29.69
20137.3	0.3866	20137.3	74.51	20137.3	11.3	20137.3	3.45	20137.3	2.561	20137.3	25.59
20137.4	0.3818	20137.4	75.63	20137.4	13.01	20137.4	3.982	20137.4	2.238	20137.4	22.83
20137.5	0.3756	20137.5	75.79	20137.5	14.98	20137.5	4.617	20137.5	2.242	20137.5	21.28
20137.6	0.368	20137.6	75.01	20137.6	17.14	20137.6	5.371	20137.6	2.517	20137.6	20.93
20137.7	0.3591	20137.7	73.51	20137.7	19.38	20137.7	6.259	20137.7	3.056	20137.7	21.86
20137.8	0.3488	20137.8	71.56	20137.8	21.54	20137.8	7.297	20137.8	3.889	20137.8	24.3
20137.9	0.3371	20137.9	69.44	20137.9	23.46	20137.9	8.499	20137.9	5.072	20137.9	28.58
20138	0.3242	20138	67.42	20138	25.03	20138	9.876	20138	6.685	20138	35.15
20138.1	0.3101	20138.1	65.76	20138.1	26.22	20138.1	11.43	20138.1	8.82	20138.1	44.51
20138.2	0.2951	20138.2	64.79	20138.2	27.13	20138.2	13.15	20138.2	11.59	20138.2	57.06
20138.3	0.2792	20138.3	64.93	20138.3	27.87	20138.3	15.01	20138.3	15.11	20138.3	72.96
20138.4	0.2628	20138.4	66.78	20138.4	28.61	20138.4	16.96	20138.4	19.49	20138.4	91.84
20138.5	0.246	20138.5	71.21	20138.5	29.52	20138.5	18.97	20138.5	24.77	20138.5	112.6
20138.6	0.229	20138.6	79.54	20138.6	30.81	20138.6	20.98	20138.6	30.87	20138.6	133.6
20138.7	0.2123	20138.7	93.63	20138.7	32.71	20138.7	22.94	20138.7	37.67	20138.7	152.8
20138.8	0.196	20138.8	116	20138.8	35.46	20138.8	24.77	20138.8	45.12	20138.8	169.1
20138.9	0.1806	20138.9	149.6	20138.9	39.24	20138.9	26.4	20138.9	53.47	20138.9	182
20139	0.1662	20139	197.7	20139	44.15	20139	27.77	20139	63.18	20139	192.5
20139.1	0.1529	20139.1	262.3	20139.1	50.21	20139.1	28.84	20139.1	74.65	20139.1	202.7
20139.2	0.1408	20139.2	343.4	20139.2	57.4	20139.2	29.58	20139.2	88.04	20139.2	215.1
20139.3	0.1299	20139.3	437.7	20139.3	65.74	20139.3	29.99	20139.3	103.3	20139.3	232.4
20139.4	0.1203	20139.4	538.2	20139.4	75.35	20139.4	30.06	20139.4	120.1	20139.4	256.7
20139.5	0.112	20139.5	634.9	20139.5	86.39	20139.5	29.81	20139.5	138.2	20139.5	289.7
20139.6	0.1051	20139.6	717.5	20139.6	98.97	20139.6	29.28	20139.6	157.4	20139.6	332.3
20139.7	0.09978	20139.7	777.8	20139.7	113.1	20139.7	28.51	20139.7	177.7	20139.7	383.8
20139.8	0.09647	20139.8	811.9	20139.8	128.5	20139.8	27.54	20139.8	199.1	20139.8	442.1
20139.9	0.09583	20139.9	819.9	20139.9	144.8	20139.9	26.43	20139.9	222.1	20139.9	503.8
20140	0.09916	20140	805.8	20140	161.4	20140	25.21	20140	247.1	20140	565
20140.1	0.1087	20140.1	775.7	20140.1	177.6	20140.1	23.91	20140.1	274.7	20140.1	623.2
20140.2	0.1286	20140.2	736.4	20140.2	192.5	20140.2	22.54	20140.2	305.2	20140.2	679
20140.3	0.1656	20140.3	693.2	20140.3	205.3	20140.3	21.11	20140.3	338.7	20140.3	737.1
20140.4	0.2314	20140.4	649.6	20140.4	214.7	20140.4	19.66	20140.4	375.2	20140.4	806.8
20140.5	0.3452	20140.5	607.3	20140.5	220.1	20140.5	18.21	20140.5	414.7	20140.5	898.5
20140.6	0.5378	20140.6	567.3	20140.6	221.4	20140.6	16.8	20140.6	457.4	20140.6	1019
20140.7	0.857	20140.7	530.5	20140.7	219.2	20140.7	15.45	20140.7	506.9	20140.7	1164
20140.8	1.375	20140.8	497.5	20140.8	214.4	20140.8	14.19	20140.8	581.8	20140.8	1316
20140.9	2.196	20140.9	468.9	20140.9	207.3	20140.9	13.03	20140.9	750.7	20140.9	1448
20141	3.463	20141	445.3	20141	198	20141	11.98	20141	1192	20141	1530
20141.1	5.365	20141.1	427.7	20141.1	186.6	20141.1	11.02	20141.1	2206	20141.1	1545
20141.2	8.134	20141.2	417	20141.2	174.2	20141.2	10.15	20141.2	4004	20141.2	1494
20141.3	12.04	20141.3	413.6	20141.3	164.1	20141.3	9.338	20141.3	6306	20141.3	1400
20141.4	17.38	20141.4	416.6	20141.4	161.5	20141.4	8.579	20141.4	8176	20141.4	1295
20141.5	24.44	20141.5	423.8	20141.5	173.3	20141.5	7.853	20141.5	8610	20141.5	1201
20141.6	33.49	20141.6	431.8	20141.6	204.5	20141.6	7.154	20141.6	7442	20141.6	1127
20141.7	44.7	20141.7	436.2	20141.7	255.9	20141.7	6.484	20141.7	5515	20141.7	1073
20141.8	58.17	20141.8	433.2	20141.8	321.3	20141.8	5.849	20141.8	3857	20141.8	1049
20141.9	73.81	20141.9	419.7	20141.9	388.5	20141.9	5.26	20141.9	2901	20141.9	1082
20142	91.41	20142	394.5	20142	442.2	20142	4.725	20142	2548	20142	1225
20142.1	110.6	20142.1	358.3	20142.1	469	20142.1	4.25	20142.1	2602	20142.1	1545
20142.2	130.7	20142.2	313.8	20142.2	462.6	20142.2	3.841	20142.2	2877	20142.2	2107
20142.3	151.1	20142.3	264.8	20142.3	425.1	20142.3	3.497	20142.3	3097	20142.3	2941
20142.4	171.1	20142.4	215.6	20142.4	365.7	20142.4	3.216	20142.4	3013	20142.4	4020
20142.5	189.9	20142.5	169.9	20142.5	296.3	20142.5	2.997	20142.5	2641	20142.5	5229
20142.6	206.9	20142.6	130.2	20142.6	227.6	20142.6	2.834	20142.6	2221	20142.6	6383
20142.7	221.5	20142.7	97.69	20142.7	166.8	20142.7	2.723	20142.7	1942	20142.7	7258
20142.8	233.3	20142.8	72.13	20142.8	117.3	20142.8	2.661	20142.8	1827	20142.8	7667
20142.9	241.8	20142.9	52.77	20142.9	79.61	20142.9	2.644	20142.9	1814	20142.9	7522
20143	246.4	20143	38.53	20143	52.52	20143	2.669	20143	1853	20143	6869
20143.1	246.7	20143.1	28.29	20143.1	33.94	20143.1	2.735	20143.1	1933	20143.1	5863
20143.2	242.1	20143.2	21.06	20143.2	21.66	20143.2	2.844	20143.2	2069	20143.2	4704
20143.3	232.2	20143.3	16.01	20143.3	13.77	20143.3	2.998	20143.3	2293	20143.3	3573
20143.4	217.1	20143.4	12.52	20143.4	8.798	20143.4	3.201	20143.4	2649	20143.4	2591
20143.5	197.3	20143.5	10.14	20143.5	5.692	20143.5	3.458	20143.5	3171	20143.5	1808
20143.6	174	20143.6	8.543	20143.6	3.756	20143.6	3.776	20143.6	3870	20143.6	1223
20143.7	148.9	20143.7	7.512	20143.7	2.545	20143.7	4.162	20143.7	4702	20143.7	808.9
20143.8	123.9	20143.8	6.903	20143.8	1.782	20143.8	4.624	20143.8	5563	20143.8	525.9
20143.9	100.9	20143.9	6.626	20143.9	1.297	20143.9	5.175	20143.9	6299	20143.9	338.2
20144	81.14	20144	6.633	20144	0.9874	20144	5.827	20144	6756	20144	216.1
20144.1	65.66	20144.1	6.899	20144.1	0.7909	20144.1	6.6	20144.1	6826	20144.1	137.9
20144.2	54.73	20144.2	7.423	20144.2	0.6716	20144.2	7.521	20144.2	6491	20144.2	88.24
20144.3	48.21	20144.3	8.261	20144.3	0.6134	20144.3	8.632	20144.3	5823	20144.3	56.81
20144.4	45.55	20144.4	9.653	20144.4	0.6186	20144.4	9.999	20144.4	4953	20144.4	36.96
20144.5	45.97	20144.5	12.43	20144.5	0.7172	20144.5	11.72	20144.5	4025	20144.5	24.43
20144.6	48.51	20144.6	19.08	20144.6	0.9878	20144.6	13.93	20144.6	3158	20144.6	16.48
20144.7	52.1	20144.7	35.78	20144.7	1.601	20144.7	16.77	20144.7	2421	20144.7	11.43
20144.8	55.66	20144.8	75.12	20144.8	2.889	20144.8	20.44	20144.8	1839	20144.8	8.212
20144.9	58.2	20144.9	156.8	20144.9	5.436	20144.9	25.1	20144.9	1403	20144.9	6.166
20145	58.96	20145	301.8	20145	10.16	20145	30.91	20145	1085	20145	4.882
20145.1	57.54	20145.1	516.2	20145.1	18.31	20145.1	38.02	20145.1	855.6	20145.1	4.109
20145.2	53.95	20145.2	772.9	20145.2	31.49	20145.2	46.55	20145.2	689.9	20145.2	3.698
20145.3	48.54	20145.3	1006	20145.3	51.77	20145.3	56.69	20145.3	569.2	20145.3	3.573
20145.4	41.96	20145.4	1135	20145.4	82.35	20145.4	68.71	20145.4	482.9	20145.4	3.716
20145.5	34.93	20145.5	1112	20145.5	128.2	20145.5	82.97	20145.5	429.1	20145.5	4.193
20145.6	28.08	20145.6	948.8	20145.6	195.2	20145.6	99.82	20145.6	420.5	20145.6	5.249
20145.7	21.93	20145.7	714.5	20145.7	287.3	20145.7	119.3	20145.7	497.3	20145.7	7.625
20145.8	16.73	20145.8	490.8	20145.8	400.5	20145.8	140.8	20145.8	747	20145.8	13.38
20145.9	12.57	20145.9	331.8	20145.9	518.7	20145.9	163	20145.9	1312	20145.9	27.58
20146	9.365	20146	250.6	20146	615.8	20146	183.4	20146	2338	20146	60.7
20146.1	6.984	20146.1	233.4	20146.1	665.1	20146.1	199.2	20146.1	3825	20146.1	129.5
20146.2	5.248	20146.2	259.9	20146.2	652.8	20146.2	207.6	20146.2	5466	20146.2	251.5
20146.3	3.992	20146.3	315.4	20146.3	584.8	20146.3	207.1	20146.3	6700	20146.3	431.2
20146.4	3.082	20146.4	392.8	20146.4	482.6	20146.4	197.3	20146.4	7034	20146.4	643.3
20146.5	2.414	20146.5	489	20146.5	371.1	20146.5	179.8	20146.5	6383	20146.5	832.4
20146.6	1.913	20146.6	601.4	20146.6	268.6	20146.6	157.3	20146.6	5098	20146.6	939.9
20146.7	1.529	20146.7	725.3	20146.7	184	20146.7	132.9	20146.7	3696	20146.7	942.7
20146.8	1.228	20146.8	852.2	20146.8	119.6	20146.8	109.7	20146.8	2555	20146.8	871
20146.9	0.9899	20146.9	970.4	20146.9	74.07	20146.9	89.55	20146.9	1799	20146.9	790.3
20147	0.7986	20147	1067	20147	44.04	20147	73.51	20147	1369	20147	764.2
20147.1	0.6446	20147.1	1130	20147.1	25.61	20147.1	61.65	20147.1	1148	20147.1	830.1
20147.2	0.5204	20147.2	1152	20147.2	15.02	20147.2	53.46	20147.2	1034	20147.2	996.9
20147.3	0.4206	20147.3	1131	20147.3	9.273	20147.3	48.15	20147.3	961.8	20147.3	1255
20147.4	0.3407	20147.4	1076	20147.4	6.263	20147.4	44.93	20147.4	898.9	20147.4	1585
20147.5	0.2769	20147.5	995.9	20147.5	4.694	20147.5	43.12	20147.5	831.6	20147.5	1963
20147.6	0.2262	20147.6	906.8	20147.6	3.847	20147.6	42.2	20147.6	757.9	20147.6	2358
20147.7	0.1861	20147.7	820	20147.7	3.352	20147.7	41.79	20147.7	680.9	20147.7	2737
20147.8	0.1545	20147.8	742.5	20147.8	3.021	20147.8	41.65	20147.8	606.3	20147.8	3060
20147.9	0.1295	20147.9	675.8	20147.9	2.757	20147.9	41.61	20147.9	540.3	20147.9	3289
20148	0.1099	20148	617.3	20148	2.5	20148	41.56	20148	489.1	20148	3385
20148.1	0.09451	20148.1	562.3	20148.1	2.216	20148.1	41.46	20148.1	458.7	20148.1	3326
20148.2	0.08242	20148.2	506.7	20148.2	1.895	20148.2	41.24	20148.2	455.2	20148.2	3110
20148.3	0.07296	20148.3	448.1	20148.3	1.551	20148.3	40.89	20148.3	486.4	20148.3	2762
20148.4	0.0656	20148.4	386.3	20148.4	1.213	20148.4	40.35	20148.4	562.4	20148.4	2328
20148.5	0.05992	20148.5	323	20148.5	0.9115	20148.5	39.61	20148.5	696.8	20148.5	1864
20148.6	0.0556	20148.6	261.4	20148.6	0.6649	20148.6	38.65	20148.6	905.8	20148.6	1421
20148.7	0.0524	20148.7	205	20148.7	0.4789	20148.7	37.46	20148.7	1204	20148.7	1038
20148.8	0.05014	20148.8	156.9	20148.8	0.3467	20148.8	36.07	20148.8	1599	20148.8	728.5
20148.9	0.0487	20148.9	118.1	20148.9	0.2561	20148.9	34.52	20148.9	2075	20148.9	494.3
20149	0.04799	20149	88.31	20149	0.1945	20149	32.86	20149	2581	20149	325.3
20149.1	0.04797	20149.1	66.23	20149.1	0.1521	20149.1	31.12	20149.1	3022	20149.1	208.2
20149.2	0.04861	20149.2	50.1	20149.2	0.122	20149.2	29.35	20149.2	3282	20149.2	129.9
20149.3	0.04992	20149.3	38.36	20149.3	0.1001	20149.3	27.59	20149.3	3275	20149.3	79.21
20149.4	0.05196	20149.4	29.79	20149.4	0.08376	20149.4	25.87	20149.4	2986	20149.4	47.38
20149.5	0.05479	20149.5	23.49	20149.5	0.07163	20149.5	24.22	20149.5	2488	20149.5	27.94
20149.6	0.05852	20149.6	18.82	20149.6	0.06314	20149.6	22.67	20149.6	1900	20149.6	16.35
20149.7	0.06333	20149.7	15.35	20149.7	0.05894	20149.7	21.24	20149.7	1343	20149.7	9.575
20149.8	0.06945	20149.8	12.74	20149.8	0.0619	20149.8	19.95	20149.8	890.9	20149.8	5.671
20149.9	0.07721	20149.9	10.77	20149.9	0.0799	20149.9	18.82	20149.9	568.6	20149.9	3.44
20150	0.0871	20150	9.261	20150	0.1326	20150	17.85	20150	362.9	20150	2.166
20150.1	0.09984	20150.1	8.103	20150.1	0.2668	20150.1	17.05	20150.1	244.3	20150.1	1.437
20150.2	0.1165	20150.2	7.221	20150.2	0.587	20150.2	16.41	20150.2	183.1	20150.2	1.017
20150.3	0.1385	20150.3	6.566	20150.3	1.31	20150.3	15.93	20150.3	156.8	20150.3	0.7747
20150.4	0.1682	20150.4	6.108	20150.4	2.847	20150.4	15.61	20150.4	149.9	20150.4	0.6371
20150.5	0.2088	20150.5	5.829	20150.5	5.888	20150.5	15.47	20150.5	152.6	20150.5	0.5622
20150.6	0.2655	20150.6	5.722	20150.6	11.42	20150.6	15.51	20150.6	158.8	20150.6	0.5263
20150.7	0.3455	20150.7	5.79	20150.7	20.6	20150.7	15.74	20150.7	165.5	20150.7	0.5156
20150.8	0.4599	20150.8	6.043	20150.8	34.27	20150.8	16.19	20150.8	171.9	20150.8	0.5223
20150.9	0.6249	20150.9	6.501	20150.9	52.4	20150.9	16.86	20150.9	179.4	20150.9	0.542
20151	0.8641	20151	7.192	20151	73.61	20151	17.78	20151	189.9	20151	0.573
20151.1	1.212	20151.1	8.158	20151.1	95.26	20151.1	18.95	20151.1	206.2	20151.1	0.6153
20151.2	1.715	20151.2	9.472	20151.2	114.3	20151.2	20.4	20151.2	230.4	20151.2	0.672
20151.3	2.443	20151.3	11.24	20151.3	128.6	20151.3	22.12	20151.3	265	20151.3	0.7527
20151.4	3.485	20151.4	13.62	20151.4	137.8	20151.4	24.11	20151.4	312.1	20151.4	0.8869
20151.5	4.962	20151.5	16.85	20151.5	143.3	20151.5	26.36	20151.5	373.7	20151.5	1.158
20151.6	7.03	20151.6	21.26	20151.6	146.6	20151.6	28.8	20151.6	450.2	20151.6	1.778
20151.7	9.879	20151.7	27.32	20151.7	148.2	20151.7	31.35	20151.7	539.9	20151.7	3.226
20151.8	13.74	20151.8	35.71	20151.8	148.7	20151.8	33.92	20151.8	638.5	20151.8	6.445
20151.9	18.87	20151.9	47.4	20151.9	151.8	20151.9	36.39	20151.9	739.5	20151.9	13.05
20152	25.54	20152	63.78	20152	166.1	20152	38.66	20152	835.4	20152	25.38
20152.1	34.04	20152.1	86.72	20152.1	201.2	20152.1	40.65	20152.1	918	20152.1	46.13
20152.2	44.58	20152.2	118.7	20152.2	258.6	20152.2	42.28	20152.2	981	20152.2	77.37
20152.3	57.31	20152.3	162.8	20152.3	324.3	20152.3	43.52	20152.3	1021	20152.3	118.9
20152.4	72.21	20152.4	222	20152.4	372.1	20152.4	44.35	20152.4	1039	20152.4	166.8
20152.5	89.06	20152.5	298.8	20152.5	378.2	20152.5	44.75	20152.5	1040	20152.5	213.3
20152.6	107.3	20152.6	393.5	20152.6	337	20152.6	44.71	20152.6	1031	20152.6	248.8
20152.7	126.2	20152.7	503	20152.7	264.7	20152.7	44.25	20152.7	1016	20152.7	265.6
20152.8	144.6	20152.8	619.6	20152.8	186.8	20152.8	43.39	20152.8	995.8	20152.8	260.4
20152.9	161.1	20152.9	731.5	20152.9	122.6	20152.9	42.2	20152.9	968.7	20152.9	235.2
20153	174.6	20153	824.5	20153	78.33	20153	40.76	20153	932.4	20153	196.4
20153.1	183.8	20153.1	885.6	20153.1	50.49	20153.1	39.15	20153.1	884.8	20153.1	152.8
20153.2	188.1	20153.2	906.6	20153.2	33.2	20153.2	37.46	20153.2	826.9	20153.2	112.9
20153.3	187	20153.3	886.2	20153.3	22.02	20153.3	35.74	20153.3	765	20153.3	82.7
20153.4	180.7	20153.4	830.4	20153.4	14.52	20153.4	34.06	20153.4	711.5	20153.4	65.12
20153.5	169.7	20153.5	749.8	20153.5	9.553	20153.5	32.48	20153.5	683	20153.5	61.25
20153.6	155.1	20153.6	655.8	20153.6	6.434	20153.6	31.1	20153.6	696.5	20153.6	71.64
20153.7	138.1	20153.7	558.1	20153.7	4.652	20153.7	30.01	20153.7	762.8	20153.7	97.36
20153.8	120	20153.8	463.9	20153.8	3.783	20153.8	29.4	20153.8	879.8	20153.8	140.1
20153.9	101.9	20153.9	377.6	20153.9	3.502	20153.9	29.47	20153.9	1028	20153.9	201.8
20154	84.88	20154	301.8	20154	3.591	20154	30.47	20154	1174	20154	283.2
20154.1	69.53	20154.1	237.5	20154.1	3.917	20154.1	32.65	20154.1	1287	20154.1	383.7
20154.2	56.38	20154.2	184.6	20154.2	4.412	20154.2	36.19	20154.2	1348	20154.2	500.6
20154.3	45.7	20154.3	142.1	20154.3	5.054	20154.3	41.09	20154.3	1355	20154.3	628.5
20154.4	37.65	20154.4	108.7	20154.4	5.891	20154.4	47.18	20154.4	1320	20154.4	760.2
20154.5	32.33	20154.5	82.86	20154.5	7.171	20154.5	54.05	20154.5	1263	20154.5	886.8
20154.6	29.78	20154.6	63.13	20154.6	9.769	20154.6	61.21	20154.6	1204	20154.6	999.2
20154.7	29.97	20154.7	48.28	20154.7	16.3	20154.7	68.28	20154.7	1167	20154.7	1089
20154.8	32.77	20154.8	37.22	20154.8	33.2	20154.8	75.17	20154.8	1172	20154.8	1150
20154.9	37.82	20154.9	29.02	20154.9	72.83	20154.9	82.25	20154.9	1238	20154.9	1177
20155	44.54	20155	22.95	20155	152.2	20155	90.33	20155	1372	20155	1169
20155.1	52.09	20155.1	18.5	20155.1	283	20155.1	100.5	20155.1	1556	20155.1	1124
20155.2	59.41	20155.2	15.7	20155.2	454.5	20155.2	113.9	20155.2	1739	20155.2	1045
20155.3	65.42	20155.3	16.41	20155.3	621.7	20155.3	131.1	20155.3	1846	20155.3	937.7
20155.4	69.16	20155.4	28.53	20155.4	720.1	20155.4	152	20155.4	1816	20155.4	812.8
20155.5	69.99	20155.5	74.97	20155.5	705	20155.5	175.4	20155.5	1632	20155.5	683.5
20155.6	67.71	20155.6	202.5	20155.6	584.5	20155.6	199	20155.6	1335	20155.6	563.8
20155.7	62.58	20155.7	469.7	20155.7	413.4	20155.7	219.9	20155.7	1004	20155.7	463.6
20155.8	55.27	20155.8	891.9	20155.8	254.1	20155.8	235.1	20155.8	715.4	20155.8	386.3
20155.9	46.66	20155.9	1369	20155.9	142.4	20155.9	241.9	20155.9	515.5	20155.9	329
20156	37.68	20156	1693	20156	81.06	20156	238.9	20156	410.6	20156	285.6
20156.1	29.15	20156.1	1684	20156.1	55.14	20156.1	226.2	20156.1	383.6	20156.1	251.2
20156.2	21.62	20156.2	1349	20156.2	48.29	20156.2	205	20156.2	412.4	20156.2	224.7
20156.3	15.39	20156.3	870.7	20156.3	49.76	20156.3	177.7	20156.3	481	20156.3	208
20156.4	10.54	20156.4	454.3	20156.4	54.28	20156.4	147.4	20156.4	581	20156.4	204.4
20156.5	6.948	20156.5	192.7	20156.5	59.77	20156.5	117.1	20156.5	706.6	20156.5	216.9
20156.6	4.419	20156.6	67.81	20156.6	65.52	20156.6	89.36	20156.6	850.2	20156.6	247.7
20156.7	2.717	20156.7	21.53	20156.7	71.32	20156.7	65.88	20156.7	998.7	20156.7	297.4
20156.8	1.618	20156.8	8.359	20156.8	77.14	20156.8	47.41	20156.8	1131	20156.8	363.8
20156.9	0.9363	20156.9	6.008	20156.9	83.07	20156.9	33.87	20156.9	1222	20156.9	439.9
20157	0.529	20157	6.699	20157	89.29	20157	24.64	20157	1252	20157	512.8
20157.1	0.2936	20157.1	8.496	20157.1	96.16	20157.1	18.85	20157.1	1214	20157.1	567
20157.2	0.1618	20157.2	11.18	20157.2	104.4	20157.2	15.61	20157.2	1115	20157.2	588.8
20157.3	0.0898	20157.3	14.96	20157.3	115.5	20157.3	14.17	20157.3	973.1	20157.3	573.3
20157.4	0.05126	20157.4	20.11	20157.4	131.5	20157.4	13.93	20157.4	815.6	20157.4	526.6
20157.5	0.03083	20157.5	26.96	20157.5	155.4	20157.5	14.48	20157.5	666.2	20157.5	464.6
20157.6	0.01996	20157.6	35.83	20157.6	188.5	20157.6	15.54	20157.6	539.7	20157.6	405.8
20157.7	0.01404	20157.7	47.04	20157.7	228.3	20157.7	16.91	20157.7	441.4	20157.7	365.2
20157.8	0.01067	20157.8	60.91	20157.8	266.1	20157.8	18.49	20157.8	369.1	20157.8	350.1
20157.9	0.008642	20157.9	77.65	20157.9	290.3	20157.9	20.19	20157.9	317.9	20157.9	359.8
20158	0.007327	20158	97.3	20158	291.4	20158	21.97	20158	283.5	20158	387.2
20158.1	0.00643	20158.1	119.6	20158.1	267	20158.1	23.77	20158.1	262.5	20158.1	421.6
20158.2	0.005799	20158.2	143.9	20158.2	223.4	20158.2	25.53	20158.2	253.1	20158.2	451.2
20158.3	0.005363	20158.3	169.1	20158.3	171.8	20158.3	27.19	20158.3	254.3	20158.3	466
20158.4	0.005086	20158.4	193.6	20158.4	123	20158.4	28.65	20158.4	265.5	20158.4	459.4
20158.5	0.004956	20158.5	215.8	20158.5	83.98	20158.5	29.79	20158.5	286.4	20158.5	430.1
20158.6	0.004974	20158.6	234	20158.6	56.57	20158.6	30.53	20158.6	317.1	20158.6	381.5
20158.7	0.005155	20158.7	246.9	20158.7	39.42	20158.7	30.79	20158.7	357.1	20158.7	320.7
20158.8	0.005522	20158.8	254.3	20158.8	29.79	20158.8	30.56	20158.8	405.6	20158.8	256.1
20158.9	0.006118	20158.9	256.5	20158.9	24.95	20158.9	29.86	20158.9	461.2	20158.9	195
20159	0.007004	20159	254	20159	22.72	20159	28.71	20159	522.1	20159	142.3
20159.1	0.008274	20159.1	247.5	20159.1	21.62	20159.1	27.19	20159.1	587.5	20159.1	100.3
20159.2	0.01006	20159.2	237.9	20159.2	20.73	20159.2	25.37	20159.2	661.5	20159.2	69.02
20159.3	0.01257	20159.3	226	20159.3	19.6	20159.3	23.37	20159.3	757.8	20159.3	46.87
20159.4	0.01608	20159.4	213	20159.4	18.06	20159.4	21.29	20159.4	904.8	20159.4	31.81
20159.5	0.02102	20159.5	200	20159.5	16.21	20159.5	19.21	20159.5	1148	20159.5	21.79
20159.6	0.02804	20159.6	188	20159.6	14.24	20159.6	17.2	20159.6	1547	20159.6	15.14
20159.7	0.03807	20159.7	177.5	20159.7	12.4	20159.7	15.29	20159.7	2161	20159.7	10.66
20159.8	0.05251	20159.8	168.5	20159.8	10.93	20159.8	13.51	20159.8	3024	20159.8	7.554
20159.9	0.07341	20159.9	160.9	20159.9	10.21	20159.9	11.87	20159.9	4096	20159.9	5.355
20160	0.1038	20160	154.1	20160	10.79	20160	10.37	20160	5215	20160	3.777
20160.1	0.1479	20160.1	147.7	20160.1	13.74	20160.1	9.018	20160.1	6112	20160.1	2.655
20160.2	0.212	20160.2	141.2	20160.2	20.82	20160.2	7.82	20160.2	6509	20160.2	1.887
20160.3	0.3047	20160.3	134.1	20160.3	34.77	20160.3	6.771	20160.3	6269	20160.3	1.403
20160.4	0.4377	20160.4	126.3	20160.4	59.05	20160.4	5.857	20160.4	5477	20160.4	1.164
20160.5	0.6269	20160.5	117.5	20160.5	97	20160.5	5.063	20160.5	4381	20160.5	1.157
20160.6	0.8926	20160.6	107.6	20160.6	150	20160.6	4.371	20160.6	3254	20160.6	1.413
20160.7	1.26	20160.7	96.94	20160.7	215.9	20160.7	3.765	20160.7	2281	20160.7	2.026
20160.8	1.762	20160.8	86.15	20160.8	287.6	20160.8	3.232	20160.8	1529	20160.8	3.196
20160.9	2.433	20160.9	75.79	20160.9	354.7	20160.9	2.766	20160.9	994.5	20160.9	5.305
20161	3.314	20161	66.31	20161	405.5	20161	2.362	20161	642.7	20161	9.046
20161.1	4.447	20161.1	57.98	20161.1	430.5	20161.1	2.02	20161.1	431.3	20161.1	15.65
20161.2	5.87	20161.2	50.95	20161.2	425.5	20161.2	1.745	20161.2	319.4	20161.2	27.2
20161.3	7.617	20161.3	45.25	20161.3	393.8	20161.3	1.544	20161.3	272.8	20161.3	47.11
20161.4	9.71	20161.4	40.84	20161.4	344.5	20161.4	1.431	20161.4	266.5	20161.4	80.56
20161.5	12.16	20161.5	37.59	20161.5	289.9	20161.5	1.427	20161.5	285.3	20161.5	134.8
20161.6	14.96	20161.6	35.37	20161.6	242.3	20161.6	1.56	20161.6	321.7	20161.6	218.6
20161.7	18.1	20161.7	34.11	20161.7	212.3	20161.7	1.871	20161.7	374.1	20161.7	341.6
20161.8	21.54	20161.8	33.81	20161.8	208	20161.8	2.414	20161.8	445	20161.8	511.5
20161.9	25.29	20161.9	34.52	20161.9	233.7	20161.9	3.259	20161.9	538.4	20161.9	732.1
20162	29.33	20162	36.37	20162	289.3	20162	4.49	20162	657	20162	1001
20162.1	33.73	20162.1	39.52	20162.1	369.8	20162.1	6.205	20162.1	798.4	20162.1	1311
20162.2	38.62	20162.2	44.19	20162.2	464.9	20162.2	8.507	20162.2	952.5	20162.2	1652
20162.3	44.2	20162.3	50.64	20162.3	560.6	20162.3	11.49	20162.3	1101	20162.3	2014
20162.4	50.78	20162.4	59.2	20162.4	640.8	20162.4	15.24	20162.4	1220	20162.4	2398
20162.5	58.75	20162.5	70.19	20162.5	690.8	20162.5	19.82	20162.5	1290	20162.5	2812
20162.6	68.51	20162.6	83.84	20162.6	700.3	20162.6	25.26	20162.6	1298	20162.6	3268
20162.7	80.46	20162.7	100.2	20162.7	666.5	20162.7	31.56	20162.7	1244	20162.7	3773
20162.8	94.88	20162.8	119.1	20162.8	595.8	20162.8	38.67	20162.8	1142	20162.8	4317
20162.9	111.9	20162.9	140	20162.9	501.5	20162.9	46.53	20162.9	1010	20162.9	4867
20163	131.2	20163	162.1	20163	399.4	20163	55.01	20163	868	20163	5359
20163.1	152.4	20163.1	184.4	20163.1	303.3	20163.1	63.93	20163.1	732.6	20163.1	5717
20163.2	174.5	20163.2	205.3	20163.2	221.6	20163.2	73.1	20163.2	615.4	20163.2	5863
20163.3	196.3	20163.3	223.3	20163.3	157.2	20163.3	82.24	20163.3	522.8	20163.3	5747
20163.4	216.5	20163.4	236.6	20163.4	109.1	20163.4	91.05	20163.4	457.7	20163.4	5362
20163.5	233.6	20163.5	243.9	20163.5	74.54	20163.5	99.18	20163.5	420.6	20163.5	4749
20163.6	246.3	20163.6	245.1	20163.6	50.34	20163.6	106.2	20163.6	411.9	20163.6	3990
20163.7	253.6	20163.7	240.5	20163.7	33.74	20163.7	111.8	20163.7	432.2	20163.7	3183
20163.8	254.8	20163.8	231.8	20163.8	22.51	20163.8	115.5	20163.8	483	20163.8	2418
20163.9	249.9	20163.9	220.9	20163.9	15	20163.9	116.9	20163.9	566.1	20163.9	1758
20164	239.2	20164	209.6	20164	10.04	20164	116	20164	683.4	20164	1234
20164.1	223.6	20164.1	199.5	20164.1	6.787	20164.1	112.6	20164.1	836.3	20164.1	848.7
20164.2	204.3	20164.2	192	20164.2	4.683	20164.2	107.1	20164.2	1033	20164.2	584.1
20164.3	182.8	20164.3	187.7	20164.3	3.328	20164.3	99.85	20164.3	1331	20164.3	414.7
20164.4	160.5	20164.4	187.1	20164.4	2.454	20164.4	91.32	20164.4	1916	20164.4	313.9
20164.5	138.7	20164.5	190	20164.5	1.885	20164.5	82.11	20164.5	3060	20164.5	258.7
20164.6	118.6	20164.6	196	20164.6	1.51	20164.6	72.81	20164.6	4676	20164.6	231.1
20164.7	100.7	20164.7	204.1	20164.7	1.259	20164.7	63.94	20164.7	5929	20164.7	218.2
20164.8	85.63	20164.8	213.5	20164.8	1.09	20164.8	55.98	20164.8	5984	20164.8	211.4
20164.9	73.35	20164.9	223.5	20164.9	0.9785	20164.9	49.26	20164.9	5105	20164.9	205.4
20165	63.67	20165	233.4	20165	0.9095	20165	44.04	20165	4189	20165	197.7
20165.1	56.2	20165.1	243.6	20165.1	0.8755	20165.1	40.44	20165.1	3609	20165.1	187.3
20165.2	50.47	20165.2	254.7	20165.2	0.8739	20165.2	38.49	20165.2	3175	20165.2	174.6
20165.3	46	20165.3	268.1	20165.3	0.9071	20165.3	38.11	20165.3	2719	20165.3	160.3
20165.4	42.39	20165.4	285.5	20165.4	0.9828	20165.4	39.15	20165.4	2256	20165.4	145.3
20165.5	39.32	20165.5	308.2	20165.5	1.116	20165.5	41.4	20165.5	1858	20165.5	130.4
20165.6	36.57	20165.6	337	20165.6	1.331	20165.6	44.6	20165.6	1571	20165.6	116.5
20165.7	34	20165.7	370.9	20165.7	1.668	20165.7	48.45	20165.7	1399	20165.7	103.9
20165.8	31.54	20165.8	406.4	20165.8	2.189	20165.8	52.71	20165.8	1322	20165.8	92.98
20165.9	29.16	20165.9	437.8	20165.9	2.989	20165.9	57.15	20165.9	1318	20165.9	84.01
20166	26.83	20166	457.8	20166	4.212	20166	61.63	20166	1367	20166	77.01
20166.1	24.58	20166.1	460.6	20166.1	6.068	20166.1	66.08	20166.1	1449	20166.1	71.93
20166.2	22.41	20166.2	444.5	20166.2	8.847	20166.2	70.49	20166.2	1551	20166.2	68.57
20166.3	20.32	20166.3	411.9	20166.3	12.91	20166.3	74.86	20166.3	1657	20166.3	66.68
20166.4	18.35	20166.4	369.3	20166.4	18.67	20166.4	79.19	20166.4	1753	20166.4	65.96
20166.5	16.5	20166.5	323.9	20166.5	26.49	20166.5	83.44	20166.5	1829	20166.5	66.08
20166.6	14.78	20166.6	281.6	20166.6	36.59	20166.6	87.54	20166.6	1872	20166.6	66.77
20166.7	13.21	20166.7	245.7	20166.7	49.06	20166.7	91.35	20166.7	1876	20166.7	67.75
20166.8	11.78	20166.8	217.2	20166.8	63.87	20166.8	94.72	20166.8	1835	20166.8	68.76
20166.9	10.51	20166.9	195	20166.9	80.9	20166.9	97.42	20166.9	1750	20166.9	69.54
20167	9.39	20167	177.7	20167	100	20167	99.23	20167	1624	20167	69.96
20167.1	8.417	20167.1	164.3	20167.1	121.2	20167.1	99.94	20167.1	1465	20167.1	70.17
20167.2	7.582	20167.2	154	20167.2	144.4	20167.2	99.35	20167.2	1285	20167.2	70.71
20167.3	6.874	20167.3	146.4	20167.3	169.6	20167.3	97.37	20167.3	1098	20167.3	72.63
20167.4	6.277	20167.4	141.8	20167.4	196.4	20167.4	93.97	20167.4	915.8	20167.4	77.55
20167.5	5.777	20167.5	140.3	20167.5	224.1	20167.5	89.28	20167.5	751.4	20167.5	87.71
20167.6	5.359	20167.6	142.2	20167.6	251.4	20167.6	83.52	20167.6	612.1	20167.6	105.8
20167.7	5.01	20167.7	147.8	20167.7	276.8	20167.7	76.95	20167.7	501.8	20167.7	134.8
20167.8	4.718	20167.8	156.8	20167.8	299.1	20167.8	69.87	20167.8	420.7	20167.8	177.1
20167.9	4.471	20167.9	169	20167.9	317.3	20167.9	62.55	20167.9	367.5	20167.9	233.3
20168	4.262	20168	183.8	20168	331.2	20168	55.24	20168	339.5	20168	301.7
20168.1	4.081	20168.1	200.3	20168.1	340.6	20168.1	48.15	20168.1	334.7	20168.1	378.1
20168.2	3.923	20168.2	217.3	20168.2	345.3	20168.2	41.47	20168.2	352.4	20168.2	456.5
20168.3	3.784	20168.3	233.7	20168.3	344.8	20168.3	35.3	20168.3	396	20168.3	530.6
20168.4	3.662	20168.4	248.1	20168.4	339	20168.4	29.75	20168.4	476.3	20168.4	594.1
20168.5	3.556	20168.5	259.9	20168.5	327.4	20168.5	24.86	20168.5	614.6	20168.5	642.2
20168.6	3.467	20168.6	268.3	20168.6	309.8	20168.6	20.63	20168.6	838.6	20168.6	672.8
20168.7	3.396	20168.7	273.1	20168.7	286.1	20168.7	17.05	20168.7	1163	20168.7	687.4
20168.8	3.343	20168.8	274.3	20168.8	257.4	20168.8	14.05	20168.8	1562	20168.8	690.7
20168.9	3.31	20168.9	271.8	20168.9	225.3	20168.9	11.59	20168.9	1993	20168.9	690.1
20169	3.3	20169	266	20169	191.9	20169	9.573	20169	2498	20169	694.1
20169.1	3.314	20169.1	257.1	20169.1	159.2	20169.1	7.931	20169.1	3197	20169.1	711.2
20169.2	3.355	20169.2	245.6	20169.2	128.9	20169.2	6.596	20169.2	3890	20169.2	749.1
20169.3	3.422	20169.3	232.7	20169.3	102.2	20169.3	5.512	20169.3	3927	20169.3	814.5
20169.4	3.518	20169.4	219.3	20169.4	79.63	20169.4	4.631	20169.4	3009	20169.4	913.2
20169.5	3.642	20169.5	206.5	20169.5	61.45	20169.5	3.916	20169.5	1730	20169.5	1050
20169.6	3.795	20169.6	194.9	20169.6	47.36	20169.6	3.339	20169.6	821.9	20169.6	1226
20169.7	3.979	20169.7	184.3	20169.7	36.76	20169.7	2.877	20169.7	424.7	20169.7	1440
20169.8	4.193	20169.8	174.6	20169.8	28.96	20169.8	2.512	20169.8	309.6	20169.8	1686
20169.9	4.439	20169.9	165.3	20169.9	23.24	20169.9	2.23	20169.9	288.1	20169.9	1954
20170	4.719	20170	156.3	20170	19.04	20170	2.021	20170	287.3	20170	2233
20170.1	5.035	20170.1	147.5	20170.1	15.91	20170.1	1.876	20170.1	288.3	20170.1	2510
20170.2	5.389	20170.2	138.8	20170.2	13.54	20170.2	1.787	20170.2	287.2	20170.2	2773
20170.3	5.787	20170.3	130.2	20170.3	11.76	20170.3	1.749	20170.3	283.5	20170.3	3005
20170.4	6.234	20170.4	121.5	20170.4	10.43	20170.4	1.757	20170.4	277.6	20170.4	3192
20170.5	6.739	20170.5	113	20170.5	9.493	20170.5	1.804	20170.5	270	20170.5	3316
20170.6	7.31	20170.6	104.8	20170.6	8.882	20170.6	1.883	20170.6	261.3	20170.6	3365
20170.7	7.955	20170.7	97.02	20170.7	8.554	20170.7	1.986	20170.7	252	20170.7	3333
20170.8	8.684	20170.8	89.99	20170.8	8.466	20170.8	2.105	20170.8	242.7	20170.8	3221
20170.9	9.507	20170.9	83.73	20170.9	8.576	20170.9	2.227	20170.9	233.7	20170.9	3040
20171	10.43	20171	78.22	20171	8.844	20171	2.342	20171	225.1	20171	2807
20171.1	11.48	20171.1	73.44	20171.1	9.231	20171.1	2.439	20171.1	216.9	20171.1	2546
20171.2	12.64	20171.2	69.36	20171.2	9.699	20171.2	2.507	20171.2	209.3	20171.2	2279
20171.3	13.95	20171.3	65.96	20171.3	10.22	20171.3	2.544	20171.3	202.1	20171.3	2023
20171.4	15.41	20171.4	63.19	20171.4	10.78	20171.4	2.55	20171.4	195.7	20171.4	1790
20171.5	17.03	20171.5	61.02	20171.5	11.41	20171.5	2.529	20171.5	191	20171.5	1586
20171.6	18.85	20171.6	59.41	20171.6	12.19	20171.6	2.491	20171.6	190.7	20171.6	1412
20171.7	20.85	20171.7	58.35	20171.7	13.25	20171.7	2.445	20171.7	201.6	20171.7	1265
20171.8	23.05	20171.8	57.78	20171.8	14.72	20171.8	2.402	20171.8	240.2	20171.8	1143
20171.9	25.44	20171.9	57.69	20171.9	16.78	20171.9	2.375	20171.9	341.8	20171.9	1040
20172	28.01	20172	58.04	20172	19.65	20172	2.375	20172	568.1	20172	953.9
20172.1	30.74	20172.1	58.85	20172.1	23.6	20172.1	2.413	20172.1	1002	20172.1	883.2
20172.2	33.62	20172.2	60.11	20172.2	28.95	20172.2	2.499	20172.2	1708	20172.2	825.9
20172.3	36.63	20172.3	61.78	20172.3	36.02	20172.3	2.641	20172.3	2658	20172.3	780.4
20172.4	39.74	20172.4	63.83	20172.4	45.11	20172.4	2.848	20172.4	3665	20172.4	745.5
20172.5	42.91	20172.5	66.25	20172.5	56.47	20172.5	3.127	20172.5	4415	20172.5	720.1
20172.6	46.1	20172.6	69.07	20172.6	70.29	20172.6	3.486	20172.6	4636	20172.6	703.1
20172.7	49.25	20172.7	72.35	20172.7	86.65	20172.7	3.93	20172.7	4281	20172.7	693
20172.8	52.29	20172.8	76.14	20172.8	105.6	20172.8	4.467	20172.8	3576	20172.8	687.6
20172.9	55.16	20172.9	80.52	20172.9	127.2	20172.9	5.107	20172.9	2891	20172.9	684
20173	57.79	20173	85.54	20173	151.6	20173	5.857	20173	2569	20173	679.1
20173.1	60.09	20173.1	91.15	20173.1	179.4	20173.1	6.725	20173.1	2816	20173.1	669.9
20173.2	61.98	20173.2	97.22	20173.2	211.2	20173.2	7.717	20173.2	3622	20173.2	654.2
20173.3	63.39	20173.3	103.5	20173.3	247.2	20173.3	8.839	20173.3	4678	20173.3	630.1
20173.4	64.25	20173.4	109.8	20173.4	286.4	20173.4	10.09	20173.4	5440	20173.4	597.1
20173.5	64.52	20173.5	116	20173.5	325.3	20173.5	11.49	20173.5	5487	20173.5	555.5
20173.6	64.17	20173.6	121.9	20173.6	357.7	20173.6	13.03	20173.6	4837	20173.6	507.4
20173.7	63.2	20173.7	127.3	20173.7	375.5	20173.7	14.73	20173.7	3838	20173.7	455.4
20173.8	61.64	20173.8	132.1	20173.8	371	20173.8	16.6	20173.8	2830	20173.8	402.7
20173.9	59.53	20173.9	135.9	20173.9	341	20173.9	18.62	20173.9	1980	20173.9	352.1
20174	56.98	20174	138.7	20174	289.3	20174	20.77	20174	1326	20174	305.6
20174.1	54.07	20174.1	140.5	20174.1	226.2	20174.1	23.02	20174.1	850	20174.1	264.2
20174.2	50.93	20174.2	141.8	20174.2	164	20174.2	25.32	20174.2	522.5	20174.2	228.2
20174.3	47.64	20174.3	142.7	20174.3	111.8	20174.3	27.6	20174.3	309.1	20174.3	197.2
20174.4	44.29	20174.4	143.8	20174.4	72.95	20174.4	29.79	20174.4	176.9	20174.4	170.9
20174.5	40.96	20174.5	145	20174.5	46.54	20174.5	31.81	20174.5	98.79	20174.5	148.7
20174.6	37.7	20174.6	146.7	20174.6	29.59	20174.6	33.59	20174.6	54.38	20174.6	130
20174.7	34.56	20174.7	148.8	20174.7	19.07	20174.7	35.07	20174.7	29.93	20174.7	114.6
20174.8	31.59	20174.8	151.3	20174.8	12.65	20174.8	36.2	20174.8	16.79	20174.8	102.1
20174.9	28.82	20174.9	154.2	20174.9	8.809	20174.9	36.94	20174.9	9.855	20174.9	92.38
20175	26.32	20175	157.2	20175	6.689	20175	37.31	20175	6.215	20175	84.98
20175.1	24.14	20175.1	160.1	20175.1	5.85	20175.1	37.32	20175.1	4.305	20175.1	79.52
20175.2	22.38	20175.2	162.6	20175.2	6.132	20175.2	37.01	20175.2	3.301	20175.2	75.58
20175.3	21.16	20175.3	164.5	20175.3	7.52	20175.3	36.43	20175.3	2.788	20175.3	72.75
20175.4	20.63	20175.4	166	20175.4	10.03	20175.4	35.63	20175.4	2.558	20175.4	70.69
20175.5	20.96	20175.5	167.1	20175.5	13.57	20175.5	34.67	20175.5	2.509	20175.5	69.21
20175.6	22.34	20175.6	167.9	20175.6	17.8	20175.6	33.58	20175.6	2.594	20175.6	68.28
20175.7	24.97	20175.7	168.5	20175.7	22.05	20175.7	32.44	20175.7	2.798	20175.7	68.09
20175.8	29.05	20175.8	168.8	20175.8	25.41	20175.8	31.29	20175.8	3.128	20175.8	68.95
20175.9	34.75	20175.9	168.6	20175.9	26.99	20175.9	30.19	20175.9	3.613	20175.9	71.18
20176	42.18	20176	167.6	20176	26.27	20176	29.17	20176	4.313	20176	74.99
20176.1	51.37	20176.1	165.6	20176.1	23.49	20176.1	28.29	20176.1	5.352	20176.1	80.41
20176.2	62.24	20176.2	162.9	20176.2	19.66	20176.2	27.59	20176.2	6.98	20176.2	87.4
20176.3	74.55	20176.3	159.3	20176.3	16.44	20176.3	27.1	20176.3	9.75	20176.3	95.87
20176.4	87.9	20176.4	155.2	20176.4	16.07	20176.4	26.85	20176.4	15.26	20176.4	105.8
20176.5	101.7	20176.5	150.8	20176.5	21.67	20176.5	26.85	20176.5	29.81	20176.5	117.2
20176.6	115.3	20176.6	146.3	20176.6	37.82	20176.6	27.05	20176.6	79.23	20176.6	130.5
20176.7	127.9	20176.7	142	20176.7	70.72	20176.7	27.38	20176.7	251.2	20176.7	146
20176.8	138.5	20176.8	138.2	20176.8	126.7	20176.8	27.76	20176.8	754.2	20176.8	164.6
20176.9	146.6	20176.9	135	20176.9	208.4	20176.9	28.05	20176.9	1860	20176.9	187.7
20177	151.4	20177	132.6	20177	308.8	20177	28.15	20177	3541	20177	218
20177.1	152.8	20177.1	131.1	20177.1	408.8	20177.1	27.95	20177.1	5073	20177.1	260
20177.2	150.6	20177.2	130.4	20177.2	480.8	20177.2	27.37	20177.2	5437	20177.2	320.8
20177.3	145.2	20177.3	130.5	20177.3	501.4	20177.3	26.4	20177.3	4403	20177.3	410.2
20177.4	137	20177.4	131.4	20177.4	463.8	20177.4	25.08	20177.4	2811	20177.4	540.3
20177.5	126.8	20177.5	133.1	20177.5	382.2	20177.5	23.51	20177.5	1587	20177.5	722.9
20177.6	115.2	20177.6	135.4	20177.6	283.5	20177.6	21.87	20177.6	956.2	20177.6	965.9
20177.7	103	20177.7	138	20177.7	193.1	20177.7	20.35	20177.7	670.6	20177.7	1267
20177.8	90.84	20177.8	140.7	20177.8	125.3	20177.8	19.16	20177.8	495.6	20177.8	1609
20177.9	79.36	20177.9	143.4	20177.9	81.8	20177.9	18.48	20177.9	354	20177.9	1955
20178	68.91	20178	146	20178	57.16	20178	18.48	20178	247.7	20178	2255
20178.1	59.74	20178.1	148.7	20178.1	44.04	20178.1	19.22	20178.1	189.4	20178.1	2455
20178.2	51.94	20178.2	152.3	20178.2	36.6	20178.2	20.7	20178.2	184.7	20178.2	2520
20178.3	45.51	20178.3	158	20178.3	31.32	20178.3	22.82	20178.3	238	20178.3	2439
20178.4	40.34	20178.4	168.2	20178.4	26.64	20178.4	25.36	20178.4	358.5	20178.4	2237
20178.5	36.29	20178.5	186.4	20178.5	22.13	20178.5	28.04	20178.5	559.8	20178.5	1955
20178.6	33.16	20178.6	217.8	20178.6	17.87	20178.6	30.5	20178.6	855.6	20178.6	1643
20178.7	30.78	20178.7	268.6	20178.7	14.05	20178.7	32.39	20178.7	1253	20178.7	1340
20178.8	28.95	20178.8	345.4	20178.8	10.83	20178.8	33.42	20178.8	1749	20178.8	1072
20178.9	27.51	20178.9	452.3	20178.9	8.25	20178.9	33.42	20178.9	2332	20178.9	849.4
20179	26.3	20179	586.5	20179	6.285	20179	32.4	20179	2992	20179	674.5
20179.1	25.23	20179.1	734.4	20179.1	4.89	20179.1	30.49	20179.1	3746	20179.1	542
20179.2	24.21	20179.2	872.5	20179.2	4.129	20179.2	27.95	20179.2	4651	20179.2	444.3
20179.3	23.19	20179.3	972.8	20179.3	4.397	20179.3	25.1	20179.3	5801	20179.3	373.5
20179.4	22.14	20179.4	1013	20179.4	6.766	20179.4	22.26	20179.4	7267	20179.4	322.5
20179.5	21.04	20179.5	984	20179.5	13.25	20179.5	19.7	20179.5	9000	20179.5	285.4
20179.6	19.9	20179.6	894	20179.6	26.37	20179.6	17.64	20179.6	10740	20179.6	257.8
20179.7	18.72	20179.7	763.5	20179.7	47.47	20179.7	16.2	20179.7	12030	20179.7	236.5
20179.8	17.5	20179.8	618.3	20179.8	73.97	20179.8	15.47	20179.8	12430	20179.8	219.1
20179.9	16.26	20179.9	480.6	20179.9	98.06	20179.9	15.46	20179.9	11760	20179.9	204.2
20180	14.99	20180	364.5	20180	109.6	20180	16.19	20180	10190	20180	191.4
20180.1	13.71	20180.1	275.3	20180.1	102.8	20180.1	17.63	20180.1	8168	20180.1	183
20180.2	12.42	20180.2	211.7	20180.2	80.44	20180.2	19.74	20180.2	6174	20180.2	187.6
20180.3	11.13	20180.3	169.1	20180.3	52.45	20180.3	22.5	20180.3	4521	20180.3	225.3
20180.4	9.858	20180.4	142.3	20180.4	28.47	20180.4	25.82	20180.4	3311	20180.4	330.2
20180.5	8.619	20180.5	126.2	20180.5	12.87	20180.5	29.63	20180.5	2488	20180.5	540
20180.6	7.437	20180.6	117.2	20180.6	4.899	20180.6	33.8	20180.6	1941	20180.6	863.8
20180.7	6.334	20180.7	112.4	20180.7	1.635	20180.7	38.21	20180.7	1569	20180.7	1244
20180.8	5.329	20180.8	110.2	20180.8	0.5634	20180.8	42.73	20180.8	1303	20180.8	1552
20180.9	4.433	20180.9	109.4	20180.9	0.2908	20180.9	47.26	20180.9	1102	20180.9	1652
20181	3.652	20181	109.2	20181	0.2564	20181	51.69	20181	945.7	20181	1493
20181.1	2.982	20181.1	109.2	20181.1	0.2901	20181.1	55.93	20181.1	829.6	20181.1	1147
20181.2	2.418	20181.2	109.1	20181.2	0.3565	20181.2	59.92	20181.2	758.5	20181.2	755
20181.3	1.95	20181.3	108.6	20181.3	0.4591	20181.3	63.6	20181.3	747.6	20181.3	435.5
20181.4	1.567	20181.4	107.6	20181.4	0.6154	20181.4	66.93	20181.4	825.8	20181.4	232.3
20181.5	1.259	20181.5	105.9	20181.5	0.8551	20181.5	69.88	20181.5	1047	20181.5	128.1
20181.6	1.014	20181.6	103.6	20181.6	1.226	20181.6	72.41	20181.6	1486	20181.6	84.51
20181.7	0.8227	20181.7	100.7	20181.7	1.803	20181.7	74.51	20181.7	2177	20181.7	70.15
20181.8	0.6763	20181.8	97.33	20181.8	2.703	20181.8	76.15	20181.8	3000	20181.8	67.84
20181.9	0.5676	20181.9	93.73	20181.9	4.106	20181.9	77.33	20181.9	3648	20181.9	70.59
20182	0.4909	20182	90.14	20182	6.283	20182	78.09	20182	3801	20182	76.4
20182.1	0.442	20182.1	86.85	20182.1	9.628	20182.1	78.51	20182.1	3373	20182.1	85.18
20182.2	0.4182	20182.2	84.22	20182.2	14.69	20182.2	78.69	20182.2	2569	20182.2	97.52
20182.3	0.4186	20182.3	82.59	20182.3	22.18	20182.3	78.74	20182.3	1709	20182.3	114.3
20182.4	0.4436	20182.4	82.26	20182.4	32.99	20182.4	78.77	20182.4	1022	20182.4	136.6
20182.5	0.4954	20182.5	83.52	20182.5	48.18	20182.5	78.84	20182.5	574.4	20182.5	165.5
20182.6	0.578	20182.6	86.55	20182.6	69.06	20182.6	78.95	20182.6	324.6	20182.6	202.3
20182.7	0.6971	20182.7	91.57	20182.7	97.51	20182.7	79.04	20182.7	202	20182.7	248.3
20182.8	0.8604	20182.8	98.83	20182.8	136.6	20182.8	79.01	20182.8	150.5	20182.8	304.5
20182.9	1.077	20182.9	108.7	20182.9	191.6	20182.9	78.72	20182.9	137.1	20182.9	371.8
20183	1.359	20183	121.6	20183	270.1	20183	78.04	20183	145.9	20183	450.9
20183.1	1.719	20183.1	138.4	20183.1	379.8	20183.1	76.81	20183.1	170.3	20183.1	542.1
20183.2	2.169	20183.2	159.8	20183.2	522.1	20183.2	74.91	20183.2	208.4	20183.2	645.4
20183.3	2.725	20183.3	186.7	20183.3	684.1	20183.3	72.22	20183.3	259.5	20183.3	759.5
20183.4	3.397	20183.4	219.6	20183.4	834.6	20183.4	68.69	20183.4	323.6	20183.4	881.3
20183.5	4.199	20183.5	258.3	20183.5	934.1	20183.5	64.34	20183.5	399.6	20183.5	1005
20183.6	5.137	20183.6	302.2	20183.6	955	20183.6	59.3	20183.6	485.8	20183.6	1122
20183.7	6.215	20183.7	349.1	20183.7	900.2	20183.7	53.75	20183.7	579.2	20183.7	1224
20183.8	7.429	20183.8	396.4	20183.8	800.8	20183.8	47.93	20183.8	676.7	20183.8	1299
20183.9	8.768	20183.9	440.5	20183.9	696	20183.9	42.04	20183.9	774.3	20183.9	1344
20184	10.21	20184	477.7	20184	611.1	20184	36.29	20184	867.9	20184	1357
20184.1	11.72	20184.1	504.6	20184.1	549.5	20184.1	30.85	20184.1	954.7	20184.1	1343
20184.2	13.25	20184.2	519.1	20184.2	499.9	20184.2	25.86	20184.2	1036	20184.2	1311
20184.3	14.75	20184.3	520.1	20184.3	449.1	20184.3	21.4	20184.3	1116	20184.3	1270
20184.4	16.15	20184.4	508.3	20184.4	390.9	20184.4	17.52	20184.4	1206	20184.4	1225
20184.5	17.39	20184.5	485.4	20184.5	327.3	20184.5	14.21	20184.5	1316	20184.5	1178
20184.6	18.39	20184.6	454.3	20184.6	265	20184.6	11.45	20184.6	1456	20184.6	1125
20184.7	19.09	20184.7	417.9	20184.7	210.6	20184.7	9.183	20184.7	1629	20184.7	1063
20184.8	19.44	20184.8	379.4	20184.8	167.3	20184.8	7.357	20184.8	1831	20184.8	991.1
20184.9	19.44	20184.9	341.2	20184.9	134.9	20184.9	5.901	20184.9	2051	20184.9	913.2
20185	19.07	20185	305	20185	111.2	20185	4.75	20185	2270	20185	835.8
20185.1	18.39	20185.1	271.9	20185.1	93.4	20185.1	3.847	20185.1	2476	20185.1	765.5
20185.2	17.42	20185.2	242.3	20185.2	79.43	20185.2	3.142	20185.2	2657	20185.2	705.6
20185.3	16.24	20185.3	216.2	20185.3	67.96	20185.3	2.593	20185.3	2814	20185.3	656
20185.4	14.91	20185.4	193.5	20185.4	58.32	20185.4	2.167	20185.4	2948	20185.4	613.6
20185.5	13.5	20185.5	174	20185.5	50.19	20185.5	1.837	20185.5	3060	20185.5	573.9
20185.6	12.06	20185.6	157.4	20185.6	43.44	20185.6	1.583	20185.6	3140	20185.6	532.4
20185.7	10.63	20185.7	143.5	20185.7	37.96	20185.7	1.391	20185.7	3179	20185.7	486.4
20185.8	9.266	20185.8	132.1	20185.8	33.65	20185.8	1.249	20185.8	3171	20185.8	434.9
20185.9	7.979	20185.9	123	20185.9	30.4	20185.9	1.151	20185.9	3125	20185.9	379.7
20186	6.793	20186	115.7	20186	28.08	20186	1.091	20186	3060	20186	324.1
20186.1	5.721	20186.1	110.1	20186.1	26.57	20186.1	1.069	20186.1	3000	20186.1	271.8
20186.2	4.772	20186.2	105.6	20186.2	25.73	20186.2	1.085	20186.2	2963	20186.2	226.2
20186.3	3.948	20186.3	101.8	20186.3	25.42	20186.3	1.141	20186.3	2959	20186.3	189.2
20186.4	3.247	20186.4	98.52	20186.4	25.54	20186.4	1.241	20186.4	2990	20186.4	161.1
20186.5	2.662	20186.5	95.55	20186.5	25.97	20186.5	1.39	20186.5	3055	20186.5	141.4
20186.6	2.182	20186.6	92.81	20186.6	26.59	20186.6	1.596	20186.6	3147	20186.6	128.8
20186.7	1.797	20186.7	90.23	20186.7	27.27	20186.7	1.865	20186.7	3257	20186.7	121.6
20186.8	1.492	20186.8	87.71	20186.8	27.9	20186.8	2.205	20186.8	3374	20186.8	118.5
20186.9	1.257	20186.9	85.14	20186.9	28.4	20186.9	2.627	20186.9	3487	20186.9	118.1
20187	1.08	20187	82.4	20187	28.73	20187	3.14	20187	3591	20187	119.5
20187.1	0.9484	20187.1	79.43	20187.1	28.83	20187.1	3.755	20187.1	3681	20187.1	122
20187.2	0.8545	20187.2	76.25	20187.2	28.72	20187.2	4.484	20187.2	3754	20187.2	125.1
20187.3	0.79	20187.3	72.97	20187.3	28.44	20187.3	5.34	20187.3	3809	20187.3	128.7
20187.4	0.7488	20187.4	69.72	20187.4	28.01	20187.4	6.339	20187.4	3844	20187.4	132.4
20187.5	0.7264	20187.5	66.71	20187.5	27.46	20187.5	7.5	20187.5	3857	20187.5	136.5
20187.6	0.7201	20187.6	64.18	20187.6	26.79	20187.6	8.842	20187.6	3850	20187.6	141.1
20187.7	0.7286	20187.7	62.44	20187.7	26	20187.7	10.38	20187.7	3829	20187.7	146.8
20187.8	0.7526	20187.8	61.94	20187.8	25.11	20187.8	12.14	20187.8	3802	20187.8	154.2
20187.9	0.7941	20187.9	63.3	20187.9	24.12	20187.9	14.12	20187.9	3786	20187.9	164.4
20188	0.8571	20188	67.3	20188	23.01	20188	16.31	20188	3796	20188	178.7
20188.1	0.9472	20188.1	74.89	20188.1	21.81	20188.1	18.69	20188.1	3858	20188.1	198.4
20188.2	1.072	20188.2	87.14	20188.2	20.51	20188.2	21.2	20188.2	4024	20188.2	225.3
20188.3	1.239	20188.3	105.2	20188.3	19.16	20188.3	23.76	20188.3	4406	20188.3	260.9
20188.4	1.462	20188.4	130.3	20188.4	17.77	20188.4	26.31	20188.4	5187	20188.4	307.1
20188.5	1.752	20188.5	163.2	20188.5	16.37	20188.5	28.77	20188.5	6537	20188.5	365.6
20188.6	2.124	20188.6	204.2	20188.6	14.97	20188.6	31.11	20188.6	8329	20188.6	437.8
20188.7	2.596	20188.7	252.8	20188.7	13.6	20188.7	33.36	20188.7	9868	20188.7	523.8
20188.8	3.188	20188.8	307.5	20188.8	12.29	20188.8	35.58	20188.8	10180	20188.8	621.4
20188.9	3.921	20188.9	365.6	20188.9	11.07	20188.9	37.9	20188.9	8929	20188.9	724.9
20189	4.823	20189	423.7	20189	9.972	20189	40.48	20189	6899	20189	824.4
20189.1	5.92	20189.1	477.8	20189.1	9.004	20189.1	43.5	20189.1	5197	20189.1	907.2
20189.2	7.244	20189.2	523.9	20189.2	8.163	20189.2	47.12	20189.2	4255	20189.2	960.2
20189.3	8.826	20189.3	558.7	20189.3	7.434	20189.3	51.47	20189.3	3785	20189.3	974.5
20189.4	10.7	20189.4	579.6	20189.4	6.798	20189.4	56.62	20189.4	3376	20189.4	948
20189.5	12.88	20189.5	585.7	20189.5	6.245	20189.5	62.55	20189.5	2858	20189.5	887.3
20189.6	15.39	20189.6	577.9	20189.6	5.77	20189.6	69.11	20189.6	2282	20189.6	805.7
20189.7	18.24	20189.7	558.1	20189.7	5.377	20189.7	76.03	20189.7	1760	20189.7	720.3
20189.8	21.41	20189.8	529.6	20189.8	5.071	20189.8	82.93	20189.8	1355	20189.8	647.4
20189.9	24.88	20189.9	495.8	20189.9	4.857	20189.9	89.33	20189.9	1064	20189.9	600.4
20190	28.58	20190	459.6	20190	4.73	20190	94.73	20190	857	20190	587.5
20190.1	32.43	20190.1	423.4	20190.1	4.676	20190.1	98.67	20190.1	707.7	20190.1	612.5
20190.2	36.34	20190.2	388.7	20190.2	4.683	20190.2	100.8	20190.2	598.9	20190.2	675.6
20190.3	40.16	20190.3	356.5	20190.3	4.746	20190.3	100.9	20190.3	520.4	20190.3	774
20190.4	43.74	20190.4	327.3	20190.4	4.876	20190.4	98.93	20190.4	465.4	20190.4	902.7
20190.5	46.92	20190.5	301.1	20190.5	5.095	20190.5	95.18	20190.5	428.7	20190.5	1055
20190.6	49.53	20190.6	277.7	20190.6	5.425	20190.6	89.97	20190.6	406.1	20190.6	1221
20190.7	51.42	20190.7	256.8	20190.7	5.883	20190.7	83.77	20190.7	394.7	20190.7	1392
20190.8	52.48	20190.8	237.9	20190.8	6.472	20190.8	77.1	20190.8	392.2	20190.8	1554
20190.9	52.65	20190.9	220.7	20190.9	7.178	20190.9	70.46	20190.9	397.4	20190.9	1697
20191	51.9	20191	205.3	20191	7.98	20191	64.3	20191	409.3	20191	1808
20191.1	50.29	20191.1	191.9	20191.1	8.872	20191.1	58.94	20191.1	427.7	20191.1	1880
20191.2	47.9	20191.2	180.5	20191.2	9.878	20191.2	54.56	20191.2	452.5	20191.2	1909
20191.3	44.87	20191.3	171.4	20191.3	11.07	20191.3	51.24	20191.3	484.1	20191.3	1893
20191.4	41.33	20191.4	164.5	20191.4	12.62	20191.4	48.96	20191.4	523	20191.4	1837
20191.5	37.48	20191.5	159.9	20191.5	14.8	20191.5	47.65	20191.5	569.6	20191.5	1748
20191.6	33.46	20191.6	157.4	20191.6	18.22	20191.6	47.23	20191.6	624	20191.6	1635
20191.7	29.45	20191.7	156.9	20191.7	24.1	20191.7	47.61	20191.7	685.1	20191.7	1514
20191.8	25.56	20191.8	158	20191.8	34.81	20191.8	48.71	20191.8	750.6	20191.8	1398
20191.9	21.9	20191.9	160.4	20191.9	54.4	20191.9	50.42	20191.9	816.3	20191.9	1301
20192	18.55	20192	164.2	20192	88.85	20192	52.65	20192	877.3	20192	1235
20192.1	15.55	20192.1	169.3	20192.1	145.7	20192.1	55.23	20192.1	928.9	20192.1	1205
20192.2	12.94	20192.2	175.4	20192.2	232.9	20192.2	58.01	20192.2	969	20192.2	1209
20192.3	10.71	20192.3	182.3	20192.3	355.6	20192.3	60.75	20192.3	999.1	20192.3	1235
20192.4	8.858	20192.4	189.9	20192.4	512.3	20192.4	63.16	20192.4	1026	20192.4	1262
20192.5	7.352	20192.5	197.9	20192.5	688.5	20192.5	64.96	20192.5	1064	20192.5	1268
20192.6	6.162	20192.6	206.2	20192.6	853.7	20192.6	65.88	20192.6	1131	20192.6	1236
20192.7	5.253	20192.7	214.8	20192.7	966	20192.7	65.7	20192.7	1255	20192.7	1161
20192.8	4.587	20192.8	223.8	20192.8	987.5	20192.8	64.33	20192.8	1463	20192.8	1050
20192.9	4.127	20192.9	233.2	20192.9	906	20192.9	61.77	20192.9	1786	20192.9	920.8
20193	3.834	20193	243.1	20193	744.7	20193	58.15	20193	2250	20193	791.3
20193.1	3.675	20193.1	253.3	20193.1	550.8	20193.1	53.67	20193.1	2863	20193.1	678.7
20193.2	3.617	20193.2	263.5	20193.2	371	20193.2	48.63	20193.2	3613	20193.2	594.5
20193.3	3.631	20193.3	273.1	20193.3	232.5	20193.3	43.36	20193.3	4456	20193.3	544.4
20193.4	3.69	20193.4	281.3	20193.4	140.3	20193.4	38.15	20193.4	5323	20193.4	528.8
20193.5	3.772	20193.5	287.8	20193.5	85.33	20193.5	33.24	20193.5	6135	20193.5	544.7
20193.6	3.857	20193.6	292	20193.6	54.92	20193.6	28.79	20193.6	6828	20193.6	586.9
20193.7	3.93	20193.7	293.9	20193.7	38.47	20193.7	24.86	20193.7	7387	20193.7	648.6
20193.8	3.979	20193.8	293.7	20193.8	29.07	20193.8	21.51	20193.8	7878	20193.8	721.3
20193.9	3.996	20193.9	291.7	20193.9	22.96	20193.9	18.7	20193.9	8453	20193.9	795.8
20194	3.975	20194	288.3	20194	18.41	20194	16.41	20194	9262	20194	862.3
20194.1	3.915	20194.1	284.1	20194.1	14.76	20194.1	14.58	20194.1	10270	20194.1	912
20194.2	3.818	20194.2	279.8	20194.2	11.81	20194.2	13.16	20194.2	11150	20194.2	939.1
20194.3	3.687	20194.3	276.4	20194.3	9.485	20194.3	12.1	20194.3	11450	20194.3	941.7
20194.4	3.529	20194.4	275.3	20194.4	7.71	20194.4	11.36	20194.4	10980	20194.4	921.3
20194.5	3.35	20194.5	277.8	20194.5	6.398	20194.5	10.89	20194.5	9948	20194.5	882
20194.6	3.157	20194.6	285.2	20194.6	5.455	20194.6	10.66	20194.6	8698	20194.6	828.1
20194.7	2.96	20194.7	298.2	20194.7	4.799	20194.7	10.66	20194.7	7472	20194.7	763.7
20194.8	2.764	20194.8	317	20194.8	4.362	20194.8	10.86	20194.8	6333	20194.8	692
20194.9	2.578	20194.9	340.7	20194.9	4.095	20194.9	11.26	20194.9	5262	20194.9	616
20195	2.405	20195	367.7	20195	3.961	20195	11.85	20195	4249	20195	539.2
20195.1	2.251	20195.1	395.5	20195.1	3.926	20195.1	12.62	20195.1	3314	20195.1	464.7
20195.2	2.118	20195.2	421.1	20195.2	3.965	20195.2	13.57	20195.2	2487	20195.2	395
20195.3	2.007	20195.3	440.9	20195.3	4.056	20195.3	14.67	20195.3	1793	20195.3	331.6
20195.4	1.917	20195.4	451.1	20195.4	4.191	20195.4	15.93	20195.4	1241	20195.4	275
20195.5	1.85	20195.5	448.7	20195.5	4.369	20195.5	17.31	20195.5	827.1	20195.5	225.1
20195.6	1.807	20195.6	432.2	20195.6	4.597	20195.6	18.8	20195.6	531.6	20195.6	181.7
20195.7	1.788	20195.7	402.2	20195.7	4.885	20195.7	20.36	20195.7	331.1	20195.7	144.7
20195.8	1.796	20195.8	361	20195.8	5.241	20195.8	21.99	20195.8	201.1	20195.8	113.9
20195.9	1.837	20195.9	312.3	20195.9	5.676	20195.9	23.66	20195.9	120.4	20195.9	89.24
20196	1.915	20196	260.7	20196	6.205	20196	25.38	20196	72.01	20196	70.31
20196.1	2.038	20196.1	210.8	20196.1	6.855	20196.1	27.13	20196.1	43.94	20196.1	56.62
20196.2	2.214	20196.2	166.1	20196.2	7.667	20196.2	28.9	20196.2	28.05	20196.2	47.48
20196.3	2.45	20196.3	128.8	20196.3	8.695	20196.3	30.65	20196.3	19.28	20196.3	42.17
20196.4	2.757	20196.4	99.53	20196.4	10	20196.4	32.35	20196.4	14.64	20196.4	40.03
20196.5	3.145	20196.5	77.42	20196.5	11.64	20196.5	33.96	20196.5	12.53	20196.5	40.57
20196.6	3.625	20196.6	61.15	20196.6	13.63	20196.6	35.41	20196.6	12.28	20196.6	43.45
20196.7	4.21	20196.7	49.23	20196.7	15.92	20196.7	36.66	20196.7	13.92	20196.7	48.5
20196.8	4.913	20196.8	40.4	20196.8	18.35	20196.8	37.63	20196.8	18.17	20196.8	55.66
20196.9	5.752	20196.9	33.77	20196.9	20.73	20196.9	38.31	20196.9	26.67	20196.9	64.98
20197	6.742	20197	28.74	20197	22.83	20197	38.68	20197	42.38	20197	76.55
20197.1	7.903	20197.1	24.93	20197.1	24.5	20197.1	38.77	20197.1	69.95	20197.1	90.54
20197.2	9.252	20197.2	22.1	20197.2	25.69	20197.2	38.62	20197.2	115.7	20197.2	107.2
20197.3	10.81	20197.3	20.05	20197.3	26.39	20197.3	38.28	20197.3	186.7	20197.3	127.1
20197.4	12.58	20197.4	18.67	20197.4	26.66	20197.4	37.82	20197.4	288.2	20197.4	150.7
20197.5	14.59	20197.5	17.85	20197.5	26.59	20197.5	37.31	20197.5	420	20197.5	178.8
20197.6	16.83	20197.6	17.54	20197.6	26.29	20197.6	36.81	20197.6	574.3	20197.6	212.4
20197.7	19.29	20197.7	17.7	20197.7	25.82	20197.7	36.37	20197.7	737.7	20197.7	251.9
20197.8	21.96	20197.8	18.39	20197.8	25.22	20197.8	36.04	20197.8	897.4	20197.8	298
20197.9	24.83	20197.9	19.68	20197.9	24.51	20197.9	35.83	20197.9	1047	20197.9	350.7
20198	27.84	20198	21.67	20198	23.71	20198	35.76	20198	1185	20198	409.7
20198.1	30.96	20198.1	24.51	20198.1	22.83	20198.1	35.8	20198.1	1312	20198.1	474.2
20198.2	34.11	20198.2	28.35	20198.2	21.93	20198.2	35.89	20198.2	1426	20198.2	543.2
20198.3	37.23	20198.3	33.33	20198.3	21.07	20198.3	35.98	20198.3	1522	20198.3	615.4
20198.4	40.21	20198.4	39.59	20198.4	20.32	20198.4	35.97	20198.4	1596	20198.4	689.2
20198.5	42.98	20198.5	47.22	20198.5	19.79	20198.5	35.81	20198.5	1647	20198.5	763.6
20198.6	45.4	20198.6	56.24	20198.6	19.6	20198.6	35.44	20198.6	1682	20198.6	837.6
20198.7	47.4	20198.7	66.53	20198.7	19.91	20198.7	34.86	20198.7	1711	20198.7	910.8
20198.8	48.87	20198.8	77.82	20198.8	20.97	20198.8	34.11	20198.8	1746	20198.8	983.4
20198.9	49.75	20198.9	89.63	20198.9	23.43	20198.9	33.24	20198.9	1799	20198.9	1056
20199	50	20199	101.4	20199	29.19	20199	32.34	20199	1875	20199	1128
20199.1	49.6	20199.1	112.6	20199.1	43.67	20199.1	31.5	20199.1	1978	20199.1	1200
20199.2	48.57	20199.2	122.9	20199.2	80.12	20199.2	30.82	20199.2	2106	20199.2	1271
20199.3	46.96	20199.3	132	20199.3	162.7	20199.3	30.38	20199.3	2254	20199.3	1339
20199.4	44.86	20199.4	140	20199.4	318.4	20199.4	30.22	20199.4	2410	20199.4	1401
20199.5	42.37	20199.5	147.3	20199.5	550	20199.5	30.37	20199.5	2558	20199.5	1457
20199.6	39.61	20199.6	154.2	20199.6	809.1	20199.6	30.85	20199.6	2680	20199.6	1505
20199.7	36.73	20199.7	161.2	20199.7	1008	20199.7	31.63	20199.7	2759	20199.7	1545
[truncated: 48,003 more rows]

## Sheet: Figure 3d
	13	14	15
MaFRS1	0	24.4	50
MaFRS2	2.08	43.7	31.1

## Sheet: Figure 3e
Time (minutes)	10 mM 7			10 mM 14			no substrate
0	0.369914	0.493218	0.369914	0.493218	0.369914	0.369914	0.369914	0.246609	0.493218
5	1.47965	1.10974	1.35635	1.10974	1.35635	1.47965	0.369914	0.493218	0.493218
10	2.5894	3.08261	2.09618	2.21948	2.34279	2.09618	0.493218	0.493218	0.493218
20	8.50801	5.67201	6.28853	6.65845	4.80888	5.05549	0.123305	0.493218	0.739827
30	12.3305	12.947	13.4402	8.50801	8.26141	8.87793	0.616523	0.863132	0.863132
