# Supplementary material for: Expanding the substrate scope of pyrrolysyl-transfer RNA synthetase enzymes to include non-α-amino acids in vitro and in vivo
Source: Nat Chem. 2023 Jun 1;15(7):960–71. doi: 10.1038/s41557-023-01224-y (PMC10322718; doi:10.1038/s41557-023-01224-y)
Supplement: Supplementary file 7 — Numerical MS data. [file 41557_2023_1224_MOESM7_ESM.xlsx]

## Sheet: Figure 4b
MaFRSA, 7					MaFRSA, 17					MaFRSA, 18					MaFRSA, 19
Time (minutes)	+	∆tRNA	∆aaRS	∆substrate	Time (minutes)	+	∆tRNA	∆aaRS	∆substrate	Time (minutes)	+	∆tRNA	∆aaRS	∆substrate	Time (minutes)	+	∆tRNA	∆aaRS	∆substrate
0.053	1				0.063	27				0.053	280				0.059	182
0.069	0				0.08	726				0.069	784				0.076	13
0.086	1				0.097	70				0.086	351				0.093	636
0.103	0				0.113	32				0.103	96				0.109	280
0.119	0				0.13	143				0.119	56				0.126	104
0.136	12				0.147	38				0.136	277				0.143	70
0.153	0				0.163	238				0.153	46				0.159	737
0.169	0				0.18	377				0.169	25				0.176	8
0.186	1				0.197	391				0.186	362				0.193	27
0.203	0				0.213	50				0.203	79				0.209	185
0.219	1				0.23	407				0.219	313				0.226	238
0.236	0				0.247	260				0.236	123				0.243	2252
0.253	1				0.263	321				0.253	874				0.259	20136
0.269	0				0.28	150				0.269	425				0.276	8212
0.286	0				0.297	314				0.286	903				0.293	3805
0.303	400				0.313	15				0.303	778				0.309	7555
0.319	0				0.33	344				0.319	195				0.326	12291
0.336	0				0.347	157				0.336	757				0.343	19488
0.353	0				0.363	928				0.353	581				0.359	22569
0.369	3				0.38	437				0.369	456				0.376	19872
0.386	1486				0.397	849				0.386	1214				0.393	19723
0.403	0				0.413	875				0.403	414				0.409	14129
0.419	55				0.43	674				0.419	640				0.426	11389
0.436	6				0.447	573				0.436	574				0.443	7523
0.453	1				0.463	278				0.453	669				0.459	5402
0.469	0				0.48	298				0.469	770				0.476	4889
0.486	26				0.497	473				0.486	539				0.493	4611
0.503	185				0.513	1923				0.503	884				0.509	2439
0.519	0				0.53	2830				0.519	287				0.526	2003
0.536	0				0.547	14				0.536	1458				0.543	1686
0.553	0				0.563	1611				0.553	200				0.559	7441
0.569	0				0.58	1835				0.569	2347				0.576	5428
0.586	3				0.597	1892				0.586	1704				0.593	14686
0.603	0				0.613	1753				0.603	4390				0.609	20826
0.619	0				0.63	569				0.619	5861				0.626	13475
0.636	172				0.647	1065				0.636	2544				0.643	5928
0.653	0				0.663	1078				0.653	2557				0.659	8400
0.669	0				0.68	312				0.669	981				0.676	4108
0.686	167				0.697	373				0.686	7998				0.693	5489
0.703	1				0.713	299				0.703	2542				0.709	587
0.719	0				0.73	2159				0.719	5552				0.726	649
0.736	171				0.747	743				0.736	2097				0.743	1331
0.753	0				0.763	122				0.753	3708				0.759	2240
0.769	12				0.78	0				0.769	2513				0.776	2073
0.786	0				0.797	68				0.786	4590				0.793	3620
0.803	0				0.813	313				0.803	6004				0.809	2268
0.819	0				0.83	958				0.819	3107				0.826	3515
0.836	21				0.847	434				0.836	4299				0.843	1387
0.853	23				0.863	77				0.853	3281				0.859	3223
0.869	262				0.88	229				0.869	4601				0.876	472
0.886	0				0.897	44				0.886	8197				0.893	9313
0.903	3				0.913	441				0.903	3695				0.909	6304
0.919	729				0.93	681				0.919	2965				0.926	625
0.936	0				0.947	861				0.936	15064				0.943	564
0.953	1				0.963	97				0.953	6027				0.959	2726
0.969	0				0.98	98				0.969	6556				0.976	1899
0.986	206				0.997	833				0.986	5471				0.993	1999
1.003	5				1.013	960				1.003	8025				1.009	2726
1.019	0				1.03	892				1.019	5756				1.026	2134
1.058	7				1.052	19				1.058	2842				1.048	157
1.064	0				1.058	14				1.064	2802				1.054	621
1.069	0				1.063	179				1.069	2699				1.059	1891
1.075	0				1.069	0				1.075	3864				1.065	3688
1.08	119				1.074	526				1.08	2861				1.07	1
1.086	582				1.08	55				1.086	4450				1.076	2734
1.091	58				1.086	316				1.091	1781				1.081	433
1.097	59				1.091	4				1.097	1881				1.087	598
1.103	2				1.097	541				1.103	2249				1.093	1097
1.108	832				1.102	9				1.108	4921				1.098	235
1.114	125				1.108	115				1.114	2441				1.104	577
1.119	10				1.113	14				1.119	978				1.109	2004
1.125	603				1.119	101				1.125	399				1.115	293
1.13	273				1.124	246				1.13	1955				1.12	1049
1.136	11				1.13	35				1.136	2698				1.126	1012
1.141	274				1.135	4				1.141	2422				1.131	354
1.147	2				1.141	192				1.147	1244				1.137	710
1.153	198				1.147	100				1.153	3257				1.143	329
1.158	132				1.152	27				1.158	1457				1.148	1568
1.164	3				1.158	866				1.164	704				1.154	1085
1.169	1				1.163	21				1.169	2098				1.159	77
1.175	224				1.169	759				1.175	1008				1.165	505
1.18	146				1.174	261				1.18	3808				1.17	122
1.186	747				1.18	70				1.186	1695				1.176	40
1.191	11				1.185	194				1.191	1698				1.181	4
1.197	74				1.191	492				1.197	2001				1.187	804
1.203	283				1.197	79				1.203	1863				1.192	982
1.208	239				1.202	13				1.208	1303				1.198	1988
1.214	128				1.208	501				1.214	1834				1.204	1372
1.219	114				1.213	217				1.219	1885				1.209	115
1.225	54				1.219	20				1.225	1554				1.215	286
1.23	235				1.224	100				1.23	4471				1.22	1298
1.236	745				1.23	75				1.236	1412				1.226	229
1.241	10				1.235	222				1.241	1364				1.231	16
1.247	301				1.241	777				1.247	4251				1.237	8
1.253	472				1.247	159				1.252	2281				1.242	13
1.258	145				1.252	7				1.258	5125				1.248	259
1.264	37				1.258	401				1.264	2173				1.254	102
1.269	3				1.263	35				1.269	1405				1.259	9
1.275	297				1.269	154				1.275	893				1.265	243
1.28	118				1.274	9				1.28	2449				1.27	756
1.286	534				1.28	132				1.286	2187				1.276	91
1.291	26				1.285	97				1.291	2071				1.281	1124
1.297	184				1.291	102				1.297	1006				1.287	699
1.302	1994				1.297	0				1.302	381				1.292	869
1.308	335				1.302	47				1.308	1591				1.298	1246
1.314	12				1.308	21				1.314	4707				1.304	176
1.319	1				1.313	12				1.319	1868				1.309	836
1.325	60				1.319	20				1.325	1106				1.315	1216
1.33	328				1.324	265				1.33	1372				1.32	415
1.336	23				1.33	19				1.336	1603				1.326	152
1.341	38				1.335	12				1.341	3713				1.331	1636
1.347	11				1.341	198				1.347	1814				1.337	123
1.352	643				1.346	52				1.352	1611				1.342	71
1.358	0				1.352	341				1.358	4261				1.348	810
1.364	73				1.358	45				1.364	2319				1.354	0
1.369	36				1.363	3				1.369	1588				1.359	77
1.375	0				1.369	4				1.375	1346				1.365	140
1.38	31				1.374	3				1.38	2707				1.37	15
1.386	364				1.38	44				1.386	2293				1.376	83
1.391	37				1.385	13				1.391	4652				1.381	26
1.397	116				1.391	591				1.397	557				1.387	162
1.402	81				1.396	57				1.402	1602				1.392	5
1.408	176				1.402	6				1.408	1832				1.398	2195
1.414	5				1.408	49				1.413	5117				1.403	281
1.419	261				1.413	28				1.419	1990				1.409	59
1.425	373				1.419	4				1.425	2029				1.415	157
1.43	415				1.424	0				1.43	2391				1.42	1946
1.436	85				1.43	205				1.436	1640				1.426	542
1.441	436				1.435	214				1.441	2153				1.431	24
1.447	1978				1.441	113				1.447	452				1.437	1015
1.452	855				1.446	54				1.452	1411				1.442	78
1.458	1219				1.452	59				1.458	1351				1.448	15
1.464	295				1.458	113				1.463	2046				1.453	479
1.469	2462				1.463	288				1.469	6377				1.459	259
1.475	397				1.469	1				1.475	1431				1.465	450
1.48	1095				1.474	21				1.48	1521				1.47	187
1.486	3421				1.48	78				1.486	1950				1.476	946
1.491	2001				1.485	0				1.491	1324				1.481	0
1.497	923				1.491	5				1.497	2922				1.487	209
1.502	886				1.496	1403				1.502	970				1.492	278
1.508	2452				1.502	82				1.508	1385				1.498	0
1.513	978				1.508	614				1.513	2039				1.503	65
1.519	2478				1.513	111				1.519	2806				1.509	385
1.525	888				1.519	45				1.525	3529				1.515	14
1.53	1034				1.524	18				1.53	5071				1.52	1787
1.536	2736				1.53	66				1.536	2972				1.526	41
1.541	980				1.535	95				1.541	1019				1.531	1521
1.547	3915				1.541	0				1.547	2028				1.537	140
1.552	3222				1.546	215				1.552	1258				1.542	195
1.558	2224				1.552	250				1.558	3001				1.548	159
1.563	1862				1.557	142				1.563	5045				1.553	531
1.569	4333				1.563	79				1.569	2585				1.559	735
1.575	3165				1.569	1785				1.575	1732				1.565	18
1.58	3192				1.574	408				1.58	2908				1.57	24
1.586	2240				1.58	182				1.586	1515				1.576	2
1.591	1575				1.585	49				1.591	1879				1.581	2
1.597	2852				1.591	4				1.597	3840				1.587	158
1.602	1216				1.596	26				1.602	2431				1.592	29
1.608	1413				1.602	279				1.608	1184				1.598	339
1.613	2418				1.607	18				1.613	2656				1.603	106
1.619	1463				1.613	85				1.619	8567				1.609	66
1.625	212				1.619	147				1.624	2369				1.614	328
1.63	759				1.624	99				1.63	5713				1.62	39
1.636	1795				1.63	5				1.636	2807				1.626	502
1.641	660				1.635	14				1.641	2546				1.631	1782
1.647	1209				1.641	28				1.647	3697				1.637	97
1.652	111				1.646	323				1.652	47				1.642	557
1.658	317				1.652	93				1.658	1357				1.648	292
1.663	126				1.657	371				1.663	2220				1.653	71
1.669	0				1.663	201				1.669	381				1.659	281
1.675	1				1.669	49				1.674	3947				1.664	614
1.68	662				1.674	302				1.68	1947				1.67	170
1.686	163				1.68	61				1.686	2450				1.676	1734
1.691	145				1.685	59				1.691	1591				1.681	0
1.697	130				1.691	342				1.697	8176				1.687	52
1.702	176				1.696	525				1.702	1891				1.692	787
1.708	166				1.702	0				1.708	1220				1.698	20
1.713	196				1.707	5				1.713	3128				1.703	79
1.719	668				1.713	73				1.719	2125				1.709	252
1.724	172				1.719	12				1.724	1084				1.714	776
1.73	361				1.724	26				1.73	74				1.72	13
1.736	1099				1.73	32				1.736	2222				1.726	24
1.741	1003				1.735	12				1.741	2706				1.731	896
1.747	105				1.741	50				1.747	4588				1.737	83
1.752	174				1.746	5				1.752	4591				1.742	8
1.758	400				1.752	71				1.758	550				1.748	344
1.763	25				1.757	33				1.763	2348				1.753	655
1.769	5				1.763	12				1.769	1843				1.759	28
1.774	277				1.768	28				1.774	2617				1.764	279
1.78	152				1.774	166				1.78	1018				1.77	324
1.786	786				1.78	53				1.786	511				1.776	21
1.791	171				1.785	182				1.791	932				1.781	114
1.797	211				1.791	7				1.797	1327				1.787	102
1.802	19				1.796	17				1.802	9022				1.792	644
1.808	740				1.802	61				1.808	2258				1.798	746
1.813	172				1.807	180				1.813	3195				1.803	109
1.819	1080				1.813	26				1.819	1529				1.809	330
1.824	17				1.818	97				1.824	4257				1.814	3
1.83	1294				1.824	11				1.83	2732				1.82	2917
1.836	207				1.83	10				1.835	2982				1.825	42
1.841	1571				1.835	117				1.841	1889				1.831	166
1.847	497				1.841	44				1.847	1576				1.837	8
1.852	92				1.846	126				1.852	1416				1.842	372
1.858	737				1.852	18				1.858	909				1.848	82
1.863	1				1.857	0				1.863	2955				1.853	112
1.869	301				1.863	82				1.869	3741				1.859	83
1.874	252				1.868	110				1.874	2654				1.864	9
1.88	251				1.874	574				1.88	2638				1.87	552
1.886	31				1.88	0				1.885	1745				1.875	5
1.891	656				1.885	0				1.891	4834				1.881	85
1.897	48				1.891	152				1.897	2151				1.887	24
1.902	17				1.896	57				1.902	4480				1.892	587
1.908	565				1.902	8				1.908	4537				1.898	170
1.913	138				1.907	205				1.913	2999				1.903	476
1.919	300				1.913	1034				1.919	3469				1.909	63
1.924	2279				1.918	23				1.924	7547				1.914	629
1.93	284				1.924	0				1.93	3414				1.92	1450
1.935	572				1.93	277				1.935	5775				1.925	73
1.941	362				1.935	40				1.941	3202				1.931	2356
1.947	419				1.941	177				1.947	6676				1.937	0
1.952	2				1.946	8				1.952	7368				1.942	3370
1.958	334				1.952	38				1.958	5555				1.948	3037
1.963	280				1.957	0				1.963	8820				1.953	830
1.969	14				1.963	45				1.969	5533				1.959	3000
1.974	208				1.968	441				1.974	7668				1.964	2062
1.98	15				1.974	148				1.98	9477				1.97	434
1.985	361				1.979	120				1.985	11541				1.975	1072
1.991	133				1.985	14				1.991	14494				1.981	2333
1.997	272				1.991	24				1.997	8385				1.987	2372
2.002	32				1.996	391				2.002	11399				1.992	1202
2.008	57				2.002	208				2.008	11164				1.998	643
2.013	787				2.007	1479				2.013	18693				2.003	382
2.019	0				2.013	166				2.019	15490				2.009	3796
2.024	12				2.018	202				2.024	19776				2.014	409
2.03	40				2.024	1034				2.03	16627				2.02	1190
2.035	413				2.029	67				2.035	13535				2.025	1139
2.041	16				2.035	199				2.041	19915				2.031	3346
2.047	734				2.041	374				2.046	13005				2.036	2289
2.052	85				2.046	365				2.052	9399				2.042	562
2.058	0				2.052	958				2.058	7179				2.048	559
2.063	149				2.057	673				2.063	4222				2.053	2332
2.069	1698				2.063	2028				2.069	4021				2.059	876
2.074	63				2.068	1141				2.074	2787				2.064	3985
2.08	181				2.074	980				2.08	4670				2.07	848
2.085	1161				2.079	1326				2.085	7007				2.075	289
2.091	429				2.085	802				2.091	2049				2.081	2117
2.096	78				2.091	1385				2.096	2434				2.086	1152
2.102	863				2.096	2468				2.102	2658				2.092	296
2.108	703				2.102	3702				2.108	2282				2.098	1491
2.113	334				2.107	278				2.113	3696				2.103	4165
2.119	0				2.113	2811				2.119	1319				2.109	2883
2.124	113				2.118	1318				2.124	2141				2.114	3242
2.13	485				2.124	344				2.13	1715				2.12	1933
2.135	65				2.129	416				2.135	1792				2.125	3286
2.141	265				2.135	900				2.141	507				2.131	2326
2.146	290				2.14	1529				2.146	1784				2.136	1985
2.152	1353				2.146	412				2.152	1824				2.142	1078
2.158	301				2.152	1912				2.158	1023				2.148	1334
2.163	65				2.157	4476				2.163	3672				2.153	2858
2.169	439				2.163	1583				2.169	997				2.159	2780
2.174	35				2.168	4284				2.174	4705				2.164	1070
2.18	165				2.174	5249				2.18	4013				2.17	4363
2.185	30				2.179	5318				2.185	3534				2.175	3270
2.191	101				2.185	482				2.191	1366				2.181	5008
2.196	696				2.19	1635				2.196	2017				2.186	6614
2.202	5015				2.196	2866				2.202	1318				2.192	3771
2.208	788				2.202	920				2.207	911				2.197	794
2.213	739				2.207	1462				2.213	3021				2.203	2197
2.219	997				2.213	893				2.219	517				2.209	1422
2.224	439				2.218	1355				2.224	1419				2.214	209
2.23	578				2.224	882				2.23	636				2.22	1953
2.235	559				2.229	1701				2.235	1513				2.225	1287
2.241	1057				2.235	1025				2.241	1030				2.231	573
2.246	4396				2.24	882				2.246	1877				2.236	2846
2.252	8393				2.246	1578				2.252	308				2.242	613
2.258	7609				2.252	488				2.257	1128				2.247	2870
2.263	16431				2.257	2012				2.263	3794				2.253	1704
2.269	17172				2.263	3025				2.269	489				2.259	453
2.274	24902				2.268	4242				2.274	2151				2.264	2117
2.28	25973				2.274	2186				2.28	1630				2.27	3854
2.285	20968				2.279	3196				2.285	1723				2.275	3068
2.291	11823				2.285	4860				2.291	874				2.281	3155
2.296	14729				2.29	3370				2.296	456				2.286	730
2.302	10214				2.296	4201				2.302	276				2.292	2208
2.307	9201				2.302	2684				2.307	5465				2.297	6788
2.313	12889				2.307	1649				2.313	207				2.303	3975
2.319	9245				2.313	2210				2.319	2292				2.309	3231
2.324	13072				2.318	490				2.324	854				2.314	2079
2.33	14137				2.324	659				2.33	321				2.32	4047
2.335	3692				2.329	630				2.335	906				2.325	2261
2.341	7107				2.335	1625				2.341	308				2.331	4119
2.346	7763				2.34	741				2.346	446				2.336	3080
2.352	2474				2.346	510				2.352	109				2.342	2129
2.357	8124				2.351	1415				2.357	253				2.347	2191
2.363	9526				2.357	320				2.363	171				2.353	268
2.369	2192				2.363	678				2.369	500				2.359	497
2.374	4003				2.368	1414				2.374	445				2.364	2152
2.38	6648				2.374	1938				2.38	46				2.37	1524
2.385	4013				2.379	3074				2.385	405				2.375	1586
2.391	4215				2.385	1064				2.391	633				2.381	309
2.396	4951				2.39	149				2.396	1179				2.386	1312
2.402	3721				2.396	282				2.402	4291				2.392	2852
2.407	8702				2.401	742				2.407	1382				2.397	3398
2.413	9985				2.407	629				2.413	709				2.403	2379
2.419	9011				2.413	437				2.418	408				2.408	2742
2.424	15072				2.418	1705				2.424	569				2.414	3671
2.43	7871				2.424	589				2.43	1705				2.42	3512
2.435	18041				2.429	218				2.435	2216				2.425	265
2.441	12247				2.435	419				2.441	1172				2.431	1913
2.446	10955				2.44	288				2.446	1028				2.436	756
2.452	5621				2.446	724				2.452	324				2.442	701
2.457	7704				2.451	829				2.457	103				2.447	39
2.463	6865				2.457	9				2.463	168				2.453	12
2.469	3265				2.463	83				2.468	12				2.458	2587
2.474	9358				2.468	85				2.474	3				2.464	6
2.48	4536				2.474	24				2.48	5				2.47	212
2.485	1198				2.479	0				2.485	3810				2.475	0
2.491	7969				2.485	154				2.491	0				2.481	0
2.496	1210				2.49	2				2.496	14				2.486	157
2.502	4279				2.496	10				2.502	138				2.492	0
2.507	4018				2.501	62				2.507	64				2.497	95
2.513	3034				2.507	5				2.513	1				2.503	31
2.518	3047				2.513	2				2.518	214				2.508	3
2.524	9062				2.518	0				2.524	260				2.514	10
2.53	11237				2.524	8				2.53	76				2.52	32
2.535	22042				2.529	1				2.535	3				2.525	0
2.541	17193				2.535	118				2.541	0				2.531	5
2.546	16996				2.54	10				2.546	11				2.536	32
2.552	19462				2.546	7				2.552	0				2.542	14
2.557	19268				2.551	406				2.557	12				2.547	242
2.563	22015				2.557	443				2.563	420				2.553	158
2.568	16974				2.563	384				2.568	244				2.558	59
2.574	8473				2.568	0				2.574	92				2.564	11
2.58	6044				2.574	27				2.58	423				2.57	1
2.585	12272				2.579	4				2.585	16				2.575	255
2.591	6330				2.585	0				2.591	160				2.581	0
2.596	6140				2.59	178				2.596	5				2.586	103
2.602	8436				2.596	63				2.602	64				2.592	1451
2.607	5413				2.601	36				2.607	210				2.597	533
2.613	5886				2.607	172				2.613	19				2.603	660
2.618	3903				2.613	3				2.618	2				2.608	2589
2.624	2952				2.618	1008				2.624	207				2.614	1023
2.63	4633				2.624	4254				2.629	314				2.619	1936
2.635	5771				2.629	10685				2.635	10				2.625	926
2.641	1786				2.635	32946				2.641	5				2.631	1053
2.646	2163				2.64	63199				2.646	120				2.636	1744
2.652	557				2.646	63498				2.652	13				2.642	1179
2.657	1078				2.652	59745				2.657	57				2.647	381
2.663	295				2.657	47352				2.663	106				2.653	489
2.668	866				2.663	32104				2.668	1				2.658	1275
2.674	0				2.668	20682				2.674	463				2.664	813
2.68	195				2.674	14318				2.679	54				2.669	896
2.685	116				2.679	11688				2.685	238				2.675	1377
2.691	559				2.685	28544				2.691	227				2.681	1616
2.696	1056				2.69	82315				2.696	3				2.686	672
2.702	244				2.696	139379				2.702	272				2.692	11033
2.707	146				2.701	190346				2.707	230				2.697	25680
2.713	134				2.707	168501				2.713	303				2.703	57054
2.718	268				2.713	134495				2.718	163				2.708	58024
2.724	229				2.718	112119				2.724	166				2.714	51034
2.729	218				2.724	74372				2.729	156				2.719	55717
2.735	138				2.729	64243				2.735	96				2.725	27158
2.741	0				2.735	24309				2.741	2273				2.731	23866
2.746	19				2.74	18128				2.746	368				2.736	11655
2.752	1067				2.746	20515				2.752	345				2.742	12542
2.757	761				2.752	15231				2.757	466				2.747	6758
2.763	251				2.757	12885				2.763	219				2.753	6920
2.768	920				2.763	8796				2.768	140				2.758	15432
2.774	69				2.768	6923				2.774	2018				2.764	23757
2.779	2104				2.774	8248				2.779	13387				2.769	44830
2.785	465				2.779	6486				2.785	62884				2.775	76767
2.807	514				2.785	6804				2.807	786527				2.781	63576
2.824	2489				2.807	6770				2.824	451762				2.803	98418
2.841	1683				2.824	9744				2.84	166198				2.819	33659
2.857	3092				2.84	210851				2.857	529573				2.836	14071
2.874	1637				2.857	846494				2.874	762684				2.853	10953
2.891	7875				2.874	679144				2.89	318948				2.869	4910
2.907	2039				2.89	244331				2.907	105692				2.886	2533
2.924	2345				2.907	98668				2.924	71370				2.903	26638
2.941	5190				2.924	55461				2.94	30307				2.919	136474
2.957	2398				2.94	29302				2.957	21216				2.936	311313
2.974	3846				2.957	17427				2.974	220663				2.953	219842
2.991	1903				2.974	17866				2.99	919466				2.969	93964
3.007	3063				2.99	8136				3.007	1582624				2.986	34354
3.024	4516				3.007	9458				3.024	869049				3.003	22632
3.041	3309				3.024	15306				3.04	290702				3.019	8364
3.057	6366				3.04	12259				3.057	155265				3.036	6153
3.074	4206				3.057	9311				3.074	100793				3.053	6553
3.091	4347				3.074	9973				3.09	37775				3.069	3523
3.107	7946				3.09	10912				3.107	17346				3.086	1840
3.124	7178				3.107	3784				3.124	8967				3.103	4075
3.141	6988				3.124	2250				3.14	7233				3.119	3059
3.157	3735				3.14	3446				3.157	5116				3.136	2644
3.174	7271				3.157	2508				3.174	3082				3.153	1440
3.191	5486				3.174	4848				3.19	5516				3.169	2333
3.207	8589				3.19	5955				3.207	2631				3.186	1266
3.224	12515				3.207	3910				3.224	2768				3.203	409
3.241	14844				3.224	4277				3.24	2683				3.219	196
3.257	13209				3.24	4915				3.257	1079				3.236	366
3.274	6661				3.257	4112				3.274	3785				3.253	845
3.29	6245				3.274	2754				3.29	1396				3.269	1717
3.307	5950				3.29	5616				3.307	2794				3.286	1191
3.324	2375				3.307	9077				3.324	2479				3.303	939
3.34	5960				3.324	3789				3.34	1222				3.319	1647
3.357	7206				3.34	3873				3.357	1136				3.336	1761
3.374	5163				3.357	5941				3.374	5378				3.353	1049
3.39	6012				3.374	6799				3.39	1870				3.369	1208
3.407	11019				3.39	3759				3.407	1975				3.386	1813
3.424	9493				3.407	7645				3.424	4185				3.403	2701
3.44	12938				3.424	6532				3.44	5754				3.419	1017
3.457	8321				3.44	1883				3.457	4227				3.436	2612
3.474	1800				3.457	3738				3.474	3170				3.453	5331
3.49	5785				3.474	3947				3.49	2385				3.469	1296
3.507	10406				3.49	3458				3.507	4609				3.486	2099
3.524	11191				3.507	2857				3.524	1258				3.503	2287
3.54	10656				3.524	3136				3.54	3201				3.519	1013
3.557	12756				3.54	2849				3.557	2605				3.536	1708
3.574	22987				3.557	1067				3.574	2946				3.553	1172
3.59	26570				3.574	2685				3.59	1559				3.569	1064
3.607	29806				3.59	1755				3.607	1024				3.586	696
3.624	21202				3.607	1849				3.624	2538				3.603	980
3.64	26912				3.624	1565				3.64	1874				3.619	3387
3.657	16380				3.64	962				3.657	1151				3.636	513
3.674	13098				3.657	931				3.674	1298				3.653	2688
3.69	16229				3.674	963				3.69	784				3.669	1212
3.707	11191				3.69	1040				3.707	1044				3.686	1034
3.724	10407				3.707	1133				3.724	850				3.703	1606
3.74	8095				3.724	105				3.74	891				3.719	513
3.757	8829				3.74	2146				3.757	1171				3.736	2569
3.774	10358				3.757	710				3.774	1023				3.753	1220
3.79	6621				3.774	1358				3.79	1265				3.769	967
3.807	7685				3.79	1543				3.807	679				3.786	1914
3.824	2254				3.807	1391				3.824	1686				3.803	3003
3.84	4952				3.824	1691				3.84	974				3.819	427
3.857	6857				3.84	375				3.857	403				3.836	423
3.874	4893				3.857	645				3.874	866				3.853	587
3.89	3105				3.874	1509				3.89	954				3.869	1031
3.907	4497				3.89	40				3.907	1655				3.886	45
3.924	1742				3.907	6				3.924	772				3.903	2622
3.94	1665				3.924	796				3.94	184				3.919	82
3.957	1929				3.94	583				3.957	772				3.936	260
3.974	2283				3.957	500				3.974	71				3.953	147
3.99	722				3.974	497				3.99	415				3.969	244
4.007	870				3.99	106				4.007	1647				3.986	59
4.024	304				4.007	165				4.024	298				4.003	961
4.04	903				4.024	362				4.04	411				4.019	163
4.057	1231				4.04	763				4.057	613				4.036	235
4.074	1160				4.057	58				4.074	185				4.053	200
4.09	2096				4.074	393				4.09	257				4.069	51
4.107	664				4.09	100				4.107	271				4.086	212
4.124	266				4.107	494				4.124	229				4.103	389
4.14	853				4.124	1255				4.14	920				4.119	264
4.157	1417				4.14	358				4.157	297				4.136	66
4.174	1171				4.157	533				4.174	590				4.153	542
4.19	401				4.174	77				4.19	964				4.169	313
4.207	1034				4.19	1178				4.207	496				4.186	3307
4.224	269				4.207	168				4.224	252				4.203	498
4.24	350				4.224	106				4.24	309				4.219	575
4.257	844				4.24	63				4.257	557				4.236	196
4.274	309				4.257	371				4.274	829				4.253	149
4.29	45				4.274	116				4.29	204				4.269	374
4.307	224				4.29	1618				4.307	58				4.286	36
4.324	128				4.307	771				4.324	342				4.303	390
4.34	379				4.324	608				4.34	111				4.319	273
4.357	136				4.34	375				4.357	198				4.336	61
4.374	122				4.357	90				4.374	39				4.353	243
4.39	74				4.374	70				4.39	1054				4.369	1713
4.407	166				4.39	534				4.407	873				4.386	479
4.424	127				4.407	80				4.424	676				4.403	53
4.44	172				4.424	1753				4.44	161				4.419	886
4.457	214				4.44	281				4.457	33				4.436	249
4.474	141				4.457	40				4.474	931				4.453	239
4.49	44				4.474	43				4.49	309				4.469	453
0.058		0			4.49	517				0.059		76			4.486	511
0.075		0			0.052		14			0.075		3			0.051		184
0.091		234			0.068		834			0.092		90			0.067		112
0.108		2			0.085		10			0.109		88			0.084		285
0.125		12			0.102		144			0.125		396			0.101		284
0.141		2			0.118		514			0.142		13			0.117		95
0.158		60			0.135		47			0.159		135			0.134		63
0.175		58			0.152		41			0.175		44			0.151		19
0.191		1			0.168		11			0.192		1485			0.167		18
0.208		190			0.185		21			0.209		94			0.184		413
0.225		0			0.202		11			0.225		49			0.201		36
0.241		0			0.218		65			0.242		1102			0.217		117
0.258		5			0.235		221			0.259		975			0.234		102
0.275		1			0.252		176			0.275		625			0.251		10732
0.291		0			0.268		120			0.292		86			0.267		12140
0.308		5			0.285		191			0.309		708			0.284		4888
0.325		0			0.302		332			0.325		1193			0.301		5207
0.341		26			0.318		414			0.342		845			0.317		10001
0.358		2			0.335		710			0.359		160			0.334		11883
0.375		0			0.352		215			0.375		621			0.351		21842
0.391		0			0.368		81			0.392		835			0.367		21518
0.408		1			0.385		53			0.409		821			0.384		15462
0.425		1			0.402		451			0.425		1023			0.401		18277
0.441		4			0.418		429			0.442		515			0.417		12483
0.458		2			0.435		430			0.459		288			0.434		7875
0.475		1			0.452		649			0.475		783			0.451		5816
0.491		0			0.468		311			0.492		282			0.467		8186
0.508		1			0.485		540			0.509		467			0.484		4146
0.525		1			0.502		539			0.525		627			0.501		2159
0.541		0			0.518		398			0.542		351			0.517		5712
0.558		1			0.535		434			0.559		1240			0.534		2053
0.575		0			0.552		167			0.575		776			0.551		2429
0.591		0			0.568		990			0.592		1427			0.567		3547
0.608		2			0.585		2731			0.609		736			0.584		1250
0.625		0			0.602		2580			0.625		1373			0.601		1811
0.641		0			0.618		1627			0.642		933			0.617		2062
0.658		0			0.635		725			0.659		901			0.634		2712
0.675		5			0.652		458			0.675		1710			0.651		2207
0.691		7			0.668		658			0.692		358			0.667		1498
0.708		1			0.685		406			0.709		176			0.684		481
0.725		9			0.702		143			0.725		110			0.701		537
0.741		280			0.718		289			0.742		539			0.717		467
0.758		6			0.735		1330			0.759		68			0.734		260
0.775		86			0.752		166			0.775		1099			0.751		229
0.791		0			0.768		730			0.792		459			0.767		881
0.808		0			0.785		530			0.809		321			0.784		28
0.825		0			0.802		219			0.825		458			0.801		1296
0.841		1			0.818		31			0.842		473			0.817		122
0.858		0			0.835		385			0.859		3			0.834		1841
0.875		0			0.852		375			0.875		355			0.851		820
0.891		0			0.868		144			0.892		23			0.867		1412
0.908		1			0.885		181			0.909		563			0.884		234
0.925		546			0.902		358			0.925		1124			0.901		1033
0.941		0			0.918		193			0.942		2212			0.917		308
0.958		0			0.935		627			0.959		3115			0.934		155
0.975		0			0.952		755			0.975		3135			0.951		612
0.991		0			0.968		3097			0.992		158			0.967		625
1.008		0			0.985		215			1.009		2706			0.984		1225
1.025		0			1.002		430			1.025		2107			1.001		2321
1.047		1			1.018		583			1.048		349			1.017		117
1.052		5			1.035		13			1.053		262			1.034		20
1.058		0			1.057		112			1.059		63			1.056		1
1.064		172			1.063		0			1.064		6			1.062		443
1.069		183			1.068		118			1.07		2288			1.067		271
1.075		609			1.074		10			1.075		144			1.073		0
1.08		267			1.079		98			1.081		1004			1.078		18
1.086		168			1.085		57			1.086		11			1.084		171
1.091		1244			1.091		903			1.092		560			1.09		288
1.097		15			1.096		73			1.098		0			1.095		32
1.102		12			1.102		31			1.103		493			1.101		82
1.108		0			1.107		1211			1.109		0			1.106		395
1.113		105			1.113		698			1.114		42			1.112		295
1.119		15			1.118		19			1.12		17			1.117		62
1.125		11			1.124		759			1.125		30			1.123		598
1.13		0			1.129		65			1.131		89			1.128		292
1.136		210			1.135		98			1.136		58			1.134		551
1.141		60			1.141		335			1.142		620			1.14		327
1.147		11			1.146		31			1.148		266			1.145		97
1.152		141			1.152		511			1.153		122			1.151		892
1.158		207			1.157		143			1.159		26			1.156		198
1.163		40			1.163		123			1.164		230			1.162		453
1.169		577			1.168		247			1.17		486			1.167		599
1.175		39			1.174		280			1.175		280			1.173		723
1.18		30			1.179		25			1.181		250			1.178		204
1.186		426			1.185		1111			1.186		217			1.184		253
1.191		156			1.19		336			1.192		83			1.19		178
1.197		10			1.196		517			1.198		134			1.195		87
1.202		2			1.202		65			1.203		123			1.201		123
1.208		761			1.207		1			1.209		84			1.206		261
1.213		64			1.213		81			1.214		43			1.212		240
1.219		1467			1.218		553			1.22		22			1.217		249
1.225		69			1.224		124			1.225		85			1.223		263
1.23		296			1.229		105			1.231		92			1.228		546
1.236		198			1.235		14			1.236		341			1.234		1781
1.241		0			1.24		13			1.242		15			1.24		27
1.247		0			1.246		29			1.248		490			1.245		55
1.252		0			1.252		104			1.253		335			1.251		537
1.258		374			1.257		7			1.259		1027			1.256		235
1.263		0			1.263		0			1.264		0			1.262		96
1.269		146			1.268		16			1.27		67			1.267		51
1.274		49			1.274		15			1.275		1318			1.273		228
1.28		54			1.279		137			1.281		157			1.278		96
1.286		0			1.285		0			1.286		173			1.284		47
1.291		38			1.29		57			1.292		162			1.289		6
1.297		168			1.296		266			1.298		1			1.295		0
1.302		75			1.302		743			1.303		361			1.301		59
1.308		147			1.307		15			1.309		115			1.306		1
1.313		0			1.313		421			1.314		10			1.312		136
1.319		0			1.318		87			1.32		1			1.317		762
1.324		1			1.324		21			1.325		0			1.323		8
1.33		47			1.329		1312			1.331		304			1.328		176
1.336		1			1.335		9			1.336		661			1.334		1
1.341		6			1.34		5			1.342		4			1.339		0
1.347		112			1.346		0			1.348		29			1.345		381
1.352		9			1.351		8			1.353		41			1.351		20
1.358		0			1.357		390			1.359		142			1.356		72
1.363		146			1.363		13			1.364		63			1.362		38
1.369		42			1.368		49			1.37		505			1.367		1371
1.374		28			1.374		10			1.375		84			1.373		358
1.38		1			1.379		1			1.381		33			1.378		37
1.386		618			1.385		4			1.386		351			1.384		331
1.391		36			1.39		9			1.392		417			1.389		305
1.397		0			1.396		130			1.398		53			1.395		805
1.402		0			1.401		13			1.403		71			1.401		67
1.408		1			1.407		54			1.409		0			1.406		8
1.413		1735			1.413		0			1.414		67			1.412		293
1.419		206			1.418		0			1.42		1			1.417		125
1.424		236			1.424		10			1.425		85			1.423		10
1.43		124			1.429		25			1.431		54			1.428		33
1.436		2401			1.435		71			1.436		27			1.434		150
1.441		668			1.44		56			1.442		34			1.439		9
1.447		1347			1.446		2			1.448		19			1.445		5
1.452		95			1.451		41			1.453		124			1.451		13
1.458		1438			1.457		273			1.459		230			1.456		246
1.463		1403			1.463		27			1.464		0			1.462		145
1.469		2677			1.468		12			1.47		7			1.467		15
1.474		3881			1.474		14			1.475		1			1.473		182
1.48		3269			1.479		1777			1.481		64			1.478		4
1.485		1595			1.485		2			1.486		4			1.484		64
1.491		2556			1.49		35			1.492		18			1.489		83
1.497		2035			1.496		7			1.498		0			1.495		24
1.502		1856			1.501		0			1.503		21			1.5		0
1.508		2351			1.507		43			1.509		29			1.506		148
1.513		2093			1.513		7			1.514		590			1.512		338
1.519		1343			1.518		2			1.52		4			1.517		534
1.524		2240			1.524		367			1.525		4			1.523		1
1.53		3652			1.529		3			1.531		0			1.528		10
1.535		1583			1.535		1			1.537		53			1.534		415
1.541		1916			1.54		72			1.542		3			1.539		0
1.547		2437			1.546		6			1.548		1			1.545		71
1.552		4171			1.551		242			1.553		8			1.55		159
1.558		2851			1.557		11			1.559		87			1.556		32
1.563		2937			1.562		81			1.564		72			1.562		514
1.569		6643			1.568		0			1.57		47			1.567		533
1.574		4131			1.574		60			1.575		174			1.573		48
1.58		1875			1.579		34			1.581		4			1.578		4
1.585		1465			1.585		67			1.587		104			1.584		250
1.591		2495			1.59		0			1.592		1822			1.589		220
1.597		2800			1.596		15			1.598		206			1.595		15
1.602		2099			1.601		0			1.603		0			1.6		30
1.608		1629			1.607		18			1.609		2			1.606		0
1.613		1512			1.612		0			1.614		0			1.612		61
1.619		188			1.618		1			1.62		1			1.617		259
1.624		1424			1.624		1937			1.625		5			1.623		148
1.63		371			1.629		0			1.631		0			1.628		99
1.635		2668			1.635		11			1.637		1			1.634		1
1.641		1801			1.64		55			1.642		26			1.639		270
1.647		80			1.646		602			1.648		3			1.645		54
1.652		305			1.651		12			1.653		101			1.65		40
1.658		717			1.657		9			1.659		0			1.656		549
1.663		111			1.662		328			1.664		0			1.662		491
1.669		305			1.668		37			1.67		193			1.667		7
1.674		69			1.674		245			1.675		0			1.673		2
1.68		299			1.679		248			1.681		0			1.678		51
1.685		300			1.685		0			1.687		62			1.684		27
1.691		36			1.69		43			1.692		141			1.689		0
1.696		723			1.696		0			1.698		10			1.695		26
1.702		62			1.701		40			1.703		16			1.7		44
1.708		71			1.707		12			1.709		69			1.706		5
1.713		1634			1.712		4			1.714		19			1.711		0
1.719		2180			1.718		2			1.72		0			1.717		5
1.724		818			1.724		206			1.725		16			1.723		11
1.73		844			1.729		0			1.731		3			1.728		436
1.735		2083			1.735		2			1.737		3			1.734		749
1.741		278			1.74		109			1.742		14			1.739		15
1.746		601			1.746		13			1.748		63			1.745		0
1.752		2763			1.751		246			1.753		15			1.75		0
1.758		448			1.757		178			1.759		0			1.756		1625
1.763		1020			1.762		27			1.764		0			1.761		19
1.769		364			1.768		8			1.77		19			1.767		353
1.774		2000			1.773		0			1.775		89			1.773		0
1.78		163			1.779		1			1.781		36			1.778		640
1.785		1028			1.785		10			1.787		424			1.784		356
1.791		557			1.79		0			1.792		0			1.789		39
1.796		1794			1.796		142			1.798		5			1.795		460
1.802		751			1.801		25			1.803		10			1.8		15
1.808		278			1.807		84			1.809		5			1.806		172
1.813		239			1.812		33			1.814		715			1.811		8
1.819		195			1.818		111			1.82		181			1.817		181
1.824		159			1.823		693			1.825		58			1.823		95
1.83		58			1.829		114			1.831		195			1.828		71
1.835		232			1.835		84			1.837		8			1.834		347
1.841		334			1.84		65			1.842		13			1.839		151
1.846		245			1.846		192			1.848		34			1.845		213
1.852		2			1.851		38			1.853		77			1.85		158
1.858		57			1.857		10			1.859		6			1.856		143
1.863		279			1.862		386			1.864		11			1.861		272
1.869		66			1.868		0			1.87		36			1.867		6
1.874		150			1.873		40			1.875		13			1.873		2
1.88		37			1.879		2			1.881		14			1.878		0
1.885		62			1.885		91			1.887		6			1.884		68
1.891		166			1.89		442			1.892		1			1.889		43
1.896		193			1.896		42			1.898		160			1.895		7
1.902		1006			1.901		142			1.903		22			1.9		338
1.907		217			1.907		1			1.909		6			1.906		88
1.913		884			1.912		7			1.914		6			1.911		147
1.919		453			1.918		36			1.92		59			1.917		27
1.924		3			1.923		1			1.925		12			1.922		85
1.93		10			1.929		26			1.931		9			1.928		43
1.935		7			1.935		78			1.937		299			1.934		13
1.941		46			1.94		334			1.942		33			1.939		60
1.946		751			1.946		275			1.948		11			1.945		343
1.952		194			1.951		1			1.953		77			1.95		1062
1.957		48			1.957		22			1.959		69			1.956		1086
1.963		309			1.962		13			1.964		570			1.961		3
1.969		615			1.968		138			1.97		2			1.967		58
1.974		1825			1.973		0			1.975		1			1.972		39
1.98		93			1.979		12			1.981		2			1.978		312
1.985		521			1.984		224			1.987		321			1.984		17
1.991		248			1.99		3854			1.992		216			1.989		0
1.996		1547			1.996		21			1.998		2493			1.995		2261
2.002		201			2.001		50			2.003		2023			2		37
2.007		2			2.007		56			2.009		96			2.006		251
2.013		45			2.012		1227			2.014		485			2.011		330
2.019		586			2.018		668			2.02		349			2.017		159
2.024		13			2.023		372			2.026		562			2.022		141
2.03		591			2.029		130			2.031		1209			2.028		22
2.035		136			2.034		301			2.037		193			2.034		3
2.041		8			2.04		1344			2.042		1			2.039		345
2.046		1616			2.046		234			2.048		32			2.045		659
2.052		63			2.051		371			2.053		180			2.05		380
2.057		316			2.057		357			2.059		269			2.056		346
2.063		197			2.062		1663			2.064		748			2.061		745
2.069		117			2.068		257			2.07		192			2.067		2990
2.074		814			2.073		744			2.075		1248			2.072		1771
2.08		200			2.079		175			2.081		1403			2.078		3173
2.085		164			2.084		1228			2.087		961			2.083		2373
2.091		1606			2.09		3540			2.092		1069			2.089		1119
2.096		319			2.096		270			2.098		792			2.095		1359
2.102		181			2.101		2703			2.103		640			2.1		799
2.107		396			2.107		764			2.109		1292			2.106		1295
2.113		85			2.112		2063			2.114		1008			2.111		767
2.118		164			2.118		3088			2.12		907			2.117		757
2.124		128			2.123		1451			2.126		765			2.122		716
2.13		23			2.129		555			2.131		1357			2.128		2868
2.135		1084			2.134		3547			2.137		3189			2.133		1562
2.141		2282			2.14		302			2.142		1290			2.139		8910
2.146		11			2.145		1025			2.148		2711			2.145		5238
2.152		15			2.151		511			2.153		3819			2.15		1172
2.157		829			2.157		2339			2.159		1034			2.156		2272
2.163		119			2.162		3412			2.164		10808			2.161		969
2.168		349			2.168		4945			2.17		3884			2.167		6246
2.174		94			2.173		1236			2.176		1793			2.172		1186
2.18		701			2.179		798			2.181		820			2.178		3510
2.185		1849			2.184		243			2.187		370			2.183		916
2.191		135			2.19		4097			2.192		1199			2.189		569
2.196		445			2.195		2186			2.198		2469			2.195		1888
2.202		1244			2.201		495			2.203		4279			2.2		582
2.207		694			2.207		764			2.209		4628			2.206		3118
2.213		1502			2.212		1059			2.214		776			2.211		3920
2.218		131			2.218		1238			2.22		297			2.217		4458
2.224		223			2.223		1296			2.225		1709			2.222		3097
2.23		161			2.229		1360			2.231		3843			2.228		736
2.235		1785			2.234		1954			2.237		500			2.233		830
2.241		486			2.24		3578			2.242		1026			2.239		5090
2.246		1033			2.245		1846			2.248		1950			2.245		2986
2.252		3863			2.251		87			2.253		903			2.25		236
2.257		11393			2.257		145			2.259		2820			2.256		3566
2.263		10019			2.262		2919			2.264		3958			2.261		2008
2.268		16488			2.268		3749			2.27		1611			2.267		1484
2.274		16502			2.273		4683			2.275		112			2.272		1717
2.279		19572			2.279		3701			2.281		4084			2.278		4318
2.285		10401			2.284		2310			2.287		566			2.283		1826
2.291		28614			2.29		2797			2.292		996			2.289		3307
2.296		15103			2.295		5238			2.298		213			2.294		810
2.302		11626			2.301		1883			2.303		415			2.3		1080
2.307		11151			2.307		2047			2.309		548			2.306		773
2.313		16904			2.312		1935			2.314		660			2.311		2811
2.318		7388			2.318		216			2.32		3237			2.317		8582
2.324		5543			2.323		674			2.325		628			2.322		2111
2.329		7329			2.329		561			2.331		456			2.328		213
2.335		9389			2.334		789			2.337		262			2.333		1190
2.341		13027			2.34		560			2.342		688			2.339		1379
2.346		10291			2.345		1328			2.348		236			2.344		1913
2.352		10062			2.351		1060			2.353		1196			2.35		1144
2.357		3203			2.356		732			2.359		1219			2.356		2793
2.363		6774			2.362		137			2.364		1890			2.361		2747
2.368		14036			2.368		76			2.37		892			2.367		1144
2.374		2800			2.373		700			2.375		185			2.372		1493
2.379		7405			2.379		765			2.381		1364			2.378		1976
2.385		4900			2.384		49			2.387		412			2.383		337
2.391		1854			2.39		654			2.392		231			2.389		2580
2.396		2865			2.395		1318			2.398		456			2.394		2787
2.402		2387			2.401		21			2.403		4584			2.4		579
2.407		6039			2.406		110			2.409		534			2.406		533
2.413		1698			2.412		1130			2.414		232			2.411		1597
2.418		7619			2.418		409			2.42		768			2.417		660
2.424		707			2.423		962			2.425		460			2.422		292
2.429		6259			2.429		206			2.431		594			2.428		1043
2.435		2224			2.434		213			2.436		4304			2.433		391
2.441		5510			2.44		603			2.442		1639			2.439		1389
2.446		4282			2.445		372			2.448		975			2.444		56
2.452		3635			2.451		252			2.453		2285			2.45		102
2.457		1721			2.456		123			2.459		418			2.456		18
2.463		4545			2.462		141			2.464		39			2.461		1170
2.468		4558			2.468		2			2.47		25			2.467		26
2.474		2433			2.473		5			2.475		199			2.472		73
2.479		2679			2.479		177			2.481		114			2.478		0
2.485		534			2.484		257			2.486		6			2.483		43
2.49		729			2.49		12			2.492		10			2.489		2
2.496		322			2.495		135			2.498		146			2.494		11
2.502		2071			2.501		7			2.503		2			2.5		0
2.507		2362			2.506		620			2.509		2			2.505		25
2.513		2924			2.512		0			2.514		0			2.511		76
2.518		740			2.518		0			2.52		70			2.517		482
2.524		1016			2.523		32			2.525		0			2.522		0
2.529		519			2.529		0			2.531		369			2.528		52
2.535		888			2.534		38			2.536		295			2.533		10
2.54		2712			2.54		109			2.542		706			2.539		65
2.546		289			2.545		0			2.548		0			2.544		213
2.552		909			2.551		96			2.553		298			2.55		123
2.557		117			2.556		1			2.559		423			2.555		379
2.563		1375			2.562		0			2.564		68			2.561		7
2.568		644			2.567		206			2.57		28			2.567		113
2.574		713			2.573		22			2.575		22			2.572		88
2.579		1059			2.579		1			2.581		71			2.578		543
2.585		3655			2.584		192			2.586		740			2.583		77
2.59		561			2.59		94			2.592		152			2.589		349
2.596		708			2.595		74			2.597		310			2.594		30
2.602		721			2.601		54			2.603		81			2.6		170
2.607		1056			2.606		632			2.609		80			2.605		1817
2.613		342			2.612		532			2.614		742			2.611		1313
2.618		84			2.617		15			2.62		258			2.617		2349
2.624		735			2.623		50			2.625		786			2.622		2552
2.629		0			2.629		75			2.631		153			2.628		702
2.635		43			2.634		62			2.636		118			2.633		4507
2.64		3			2.64		0			2.642		71			2.639		1028
2.646		83			2.645		33			2.647		64			2.644		1224
2.652		159			2.651		136			2.653		238			2.65		1107
2.657		370			2.656		21			2.659		22			2.655		1544
2.663		14			2.662		225			2.664		239			2.661		1304
2.668		26			2.667		237			2.67		91			2.667		534
2.674		30			2.673		11			2.675		101			2.672		1332
2.679		34			2.679		107			2.681		103			2.678		1719
2.685		5			2.684		18			2.686		965			2.683		179
2.69		763			2.69		534			2.692		280			2.689		2219
2.696		31			2.695		114			2.697		55			2.694		1493
2.701		179			2.701		648			2.703		118			2.7		1843
2.707		9			2.706		659			2.709		936			2.705		559
2.713		12			2.712		1			2.714		10			2.711		170
2.718		29			2.717		0			2.72		401			2.716		1858
2.724		2			2.723		10			2.725		357			2.722		430
2.729		41			2.729		540			2.731		18			2.728		1727
2.735		303			2.734		3			2.736		301			2.733		257
2.74		208			2.74		210			2.742		31			2.739		671
2.746		0			2.745		122			2.747		423			2.744		314
2.751		121			2.751		521			2.753		757			2.75		960
2.757		152			2.756		1177			2.759		246			2.755		15
2.763		25			2.762		65			2.764		117			2.761		164
2.768		33			2.767		2			2.77		229			2.766		204
2.774		124			2.773		274			2.775		101			2.772		615
2.779		5			2.778		85			2.781		26			2.778		167
2.785		346			2.784		199			2.803		717			2.783		528
2.807		406			2.806		713			2.82		818			2.805		1394
2.824		528			2.823		1761			2.836		1135			2.822		1205
2.84		1448			2.84		2679			2.853		855			2.839		4409
2.857		758			2.856		164			2.87		444			2.855		2098
2.874		2190			2.873		1165			2.886		2248			2.872		1422
2.89		1483			2.89		2425			2.903		741			2.889		1322
2.907		3479			2.906		2238			2.92		645			2.905		834
2.924		1464			2.923		516			2.936		668			2.922		397
2.94		2920			2.94		4812			2.953		332			2.939		2032
2.957		2914			2.956		3539			2.97		811			2.955		5816
2.974		3743			2.973		11205			2.986		587			2.972		455
2.99		3073			2.99		4990			3.003		188			2.989		94
3.007		3759			3.006		3123			3.02		1284			3.005		1206
3.024		4751			3.023		3594			3.036		669			3.022		91
3.04		2313			3.04		11108			3.053		518			3.039		989
3.057		4443			3.056		10877			3.07		1048			3.055		3157
3.074		4674			3.073		8439			3.086		3177			3.072		6176
3.09		3709			3.09		9115			3.103		920			3.089		1829
3.107		5462			3.106		6008			3.12		3444			3.105		1540
3.124		4438			3.123		3350			3.136		1212			3.122		782
3.14		5037			3.14		2929			3.153		2376			3.139		1503
3.157		4899			3.156		5123			3.17		465			3.155		897
3.174		5688			3.173		2877			3.186		1852			3.172		1637
3.19		4282			3.19		2368			3.203		1554			3.189		1194
3.207		6939			3.206		4451			3.22		2338			3.205		588
3.224		9628			3.223		5018			3.236		2808			3.222		1154
3.24		15250			3.24		6346			3.253		820			3.239		593
3.257		8430			3.256		2780			3.27		2225			3.255		1295
3.274		11803			3.273		1911			3.286		397			3.272		1721
3.29		6673			3.29		4172			3.303		932			3.289		759
3.307		3337			3.306		5682			3.32		2254			3.305		1213
3.324		5225			3.323		4522			3.336		1449			3.322		907
3.34		7537			3.34		5085			3.353		4483			3.339		534
3.357		8993			3.356		6134			3.37		2442			3.355		2601
3.374		5750			3.373		3753			3.386		1648			3.372		496
3.39		5445			3.39		5730			3.403		2985			3.389		741
3.407		10556			3.406		4205			3.42		2752			3.405		2291
3.424		12898			3.423		5538			3.436		3347			3.422		1093
3.44		7955			3.44		4959			3.453		2044			3.439		2648
3.457		3176			3.456		3500			3.47		1373			3.455		4399
3.474		6942			3.473		4085			3.486		1165			3.472		1675
3.49		8466			3.49		4431			3.503		1290			3.489		1266
3.507		7094			3.506		4719			3.52		1085			3.505		2552
3.524		11319			3.523		1195			3.536		1040			3.522		2760
3.54		11184			3.54		4112			3.553		1627			3.539		674
3.557		16588			3.556		1998			3.57		157			3.555		1682
3.574		17753			3.573		1652			3.586		719			3.572		1198
3.59		18162			3.59		1644			3.603		302			3.589		577
3.607		24962			3.606		1963			3.62		1134			3.605		730
3.624		22039			3.623		5566			3.636		1222			3.622		509
3.64		27308			3.64		712			3.653		1668			3.639		916
3.657		22765			3.656		3786			3.67		248			3.655		635
3.674		16262			3.673		3042			3.686		2266			3.672		330
3.69		12552			3.69		1186			3.703		1029			3.689		1275
3.707		10289			3.706		2955			3.72		1641			3.705		652
3.724		13389			3.723		2157			3.736		200			3.722		2460
3.74		4305			3.74		1938			3.753		717			3.739		286
3.757		8548			3.756		1549			3.77		1303			3.755		118
3.774		8347			3.773		1312			3.786		411			3.772		143
3.79		6563			3.79		851			3.803		1855			3.789		347
3.807		7146			3.806		1430			3.82		875			3.805		325
3.824		3942			3.823		114			3.836		47			3.822		862
3.84		7109			3.84		1751			3.853		144			3.839		735
3.857		6827			3.856		903			3.87		1582			3.855		65
3.874		1249			3.873		344			3.886		1011			3.872		1057
3.89		2330			3.89		224			3.903		61			3.889		953
3.907		3441			3.906		329			3.92		484			3.905		267
3.924		2066			3.923		1409			3.936		302			3.922		194
3.94		1077			3.94		552			3.953		28			3.939		956
3.957		2340			3.956		63			3.97		378			3.955		401
3.974		2787			3.973		481			3.986		385			3.972		104
3.99		1459			3.989		42			4.003		28			3.989		1408
4.007		1894			4.006		317			4.02		578			4.005		899
4.024		607			4.023		257			4.036		202			4.022		1967
4.04		802			4.039		1229			4.053		328			4.039		678
4.057		78			4.056		279			4.07		380			4.055		261
4.074		1099			4.073		94			4.086		118			4.072		642
4.09		995			4.089		38			4.103		31			4.089		301
4.107		1338			4.106		57			4.12		80			4.105		840
4.124		1928			4.123		235			4.136		222			4.122		66
4.14		1065			4.139		18			4.153		37			4.139		153
4.157		1565			4.156		52			4.17		139			4.155		1500
4.174		1943			4.173		265			4.186		151			4.172		159
4.19		966			4.189		73			4.203		1037			4.189		84
4.207		1011			4.206		2954			4.22		408			4.205		34
4.224		323			4.223		193			4.236		599			4.222		96
4.24		4			4.239		34			4.253		1760			4.239		1160
4.257		1323			4.256		464			4.27		648			4.255		82
4.274		480			4.273		1811			4.286		76			4.272		1334
4.29		71			4.289		133			4.303		293			4.289		2886
4.307		388			4.306		710			4.32		764			4.305		261
4.324		1			4.323		1852			4.336		250			4.322		254
4.34		1097			4.339		158			4.353		96			4.339		148
4.357		411			4.356		139			4.37		572			4.355		169
4.374		528			4.373		245			4.386		160			4.372		388
4.39		410			4.389		138			4.403		93			4.389		70
4.407		106			4.406		26			4.42		109			4.405		555
4.424		1			4.423		165			4.436		6			4.422		447
4.44		808			4.439		496			4.453		471			4.439		28
4.457		186			4.456		531			4.47		376			4.455		284
4.474		213			4.473		45			4.486		160			4.472		562
4.49		95			4.489		851			0.067			131		4.489		113
0.057			0		0.067			222		0.084			27		0.064			135
0.073			21		0.084			259		0.101			17		0.08			390
0.09			4		0.101			905		0.117			852		0.097			210
0.107			0		0.117			299		0.134			27		0.114			339
0.123			0		0.134			258		0.151			74		0.13			127
0.14			0		0.151			93		0.167			209		0.147			68
0.157			0		0.167			121		0.184			63		0.164			93
0.173			0		0.184			59		0.201			358		0.18			1956
0.19			0		0.201			238		0.217			167		0.197			438
0.207			0		0.217			49		0.234			13		0.213			174
0.223			0		0.234			493		0.251			3615		0.23			203
0.24			0		0.251			119		0.267			420		0.247			6019
0.257			4		0.267			61		0.284			643		0.263			10908
0.273			0		0.284			407		0.301			281		0.28			6736
0.29			2		0.301			280		0.317			130		0.297			5504
0.307			0		0.317			1027		0.334			797		0.313			8921
0.323			3		0.334			297		0.351			734		0.33			18639
0.34			0		0.351			1249		0.367			566		0.347			24533
0.357			0		0.367			780		0.384			1311		0.363			26185
0.373			686		0.384			777		0.401			618		0.38			23467
0.39			0		0.401			172		0.417			1464		0.397			21102
0.407			0		0.417			17		0.434			1147		0.413			18949
0.423			0		0.434			997		0.451			242		0.43			14642
0.44			1		0.451			595		0.467			911		0.447			7608
0.457			0		0.467			225		0.484			407		0.463			8209
0.473			6		0.484			406		0.501			2942		0.48			4569
0.49			0		0.501			945		0.517			134		0.497			5691
0.507			0		0.517			184		0.534			1470		0.513			3899
0.523			37		0.534			58		0.551			571		0.53			3558
0.54			0		0.551			520		0.567			1057		0.547			2571
0.557			0		0.567			1203		0.584			988		0.563			4568
0.573			0		0.584			2333		0.601			8521		0.58			9059
0.59			0		0.601			2251		0.617			4019		0.597			10976
0.607			0		0.617			932		0.634			3247		0.613			18627
0.623			62		0.634			1309		0.651			1226		0.63			10116
0.64			3		0.651			629		0.667			2996		0.647			12613
0.657			0		0.667			670		0.684			1788		0.663			7183
0.673			0		0.684			510		0.701			3856		0.68			6425
0.69			0		0.701			503		0.717			1095		0.697			5549
0.707			1		0.717			18		0.734			1739		0.713			2007
0.723			0		0.734			237		0.751			2939		0.73			2167
0.74			0		0.751			373		0.767			4432		0.747			1616
0.757			1		0.767			129		0.784			5059		0.763			2132
0.773			1		0.784			47		0.801			3096		0.78			1511
0.79			0		0.801			1841		0.817			5852		0.797			1448
0.807			4		0.817			576		0.834			5223		0.813			1526
0.823			0		0.834			471		0.851			11233		0.83			1654
0.84			0		0.851			436		0.867			5154		0.847			1159
0.857			1		0.867			34		0.884			3280		0.863			1784
0.873			212		0.884			26		0.901			3606		0.88			842
0.89			0		0.901			301		0.917			6849		0.897			3424
0.907			0		0.917			772		0.934			11474		0.913			4292
0.923			0		0.934			1880		0.951			2692		0.93			4329
0.94			0		0.951			1038		0.967			7607		0.947			997
0.957			0		0.967			1811		0.984			15871		0.963			1725
0.973			5		0.984			3272		1.001			6442		0.98			80
0.99			0		1.001			1607		1.017			8212		0.997			1697
1.007			1		1.017			144		1.034			7293		1.013			4045
1.023			3		1.034			306		1.056			2990		1.03			304
1.046			0		1.056			62		1.062			3330		1.052			12
1.051			0		1.062			436		1.067			1536		1.058			297
1.057			0		1.067			83		1.073			1350		1.063			573
1.062			44		1.073			380		1.078			2164		1.069			207
1.068			211		1.078			5		1.084			1987		1.075			781
1.073			192		1.084			0		1.089			3514		1.08			1111
1.079			250		1.09			158		1.095			4416		1.086			4420
1.085			113		1.095			96		1.101			2844		1.091			16
1.09			199		1.101			41		1.106			2704		1.097			1532
1.096			261		1.106			449		1.112			4201		1.102			1132
1.101			601		1.112			193		1.117			2908		1.108			428
1.107			1390		1.117			162		1.123			3219		1.113			246
1.112			5		1.123			305		1.128			2488		1.119			977
1.118			135		1.128			168		1.134			2516		1.125			966
1.123			1		1.134			2		1.139			976		1.13			843
1.129			0		1.14			61		1.145			2769		1.136			447
1.134			61		1.145			112		1.151			2161		1.141			1292
1.14			102		1.151			412		1.156			1522		1.147			19
1.146			92		1.156			26		1.162			3195		1.152			1909
1.151			141		1.162			184		1.167			3407		1.158			627
1.157			26		1.167			3		1.173			1970		1.163			276
1.162			57		1.173			277		1.178			942		1.169			327
1.168			171		1.178			1484		1.184			2458		1.175			843
1.173			0		1.184			212		1.189			3670		1.18			249
1.179			11		1.189			18		1.195			1450		1.186			867
1.184			37		1.195			292		1.201			4016		1.191			1800
1.19			105		1.201			9		1.206			6039		1.197			1680
1.196			180		1.206			18		1.212			2150		1.202			65
1.201			312		1.212			322		1.217			1924		1.208			229
1.207			22		1.217			4		1.223			4241		1.213			646
1.212			0		1.223			20		1.228			3025		1.219			3190
1.218			61		1.228			21		1.234			2788		1.225			19
1.223			10		1.234			416		1.239			2669		1.23			230
1.229			26		1.239			0		1.245			5803		1.236			911
1.234			0		1.245			43		1.25			3530		1.241			604
1.24			34		1.251			215		1.256			1561		1.247			666
1.246			752		1.256			0		1.262			4511		1.252			511
1.251			116		1.262			27		1.267			6921		1.258			446
1.257			495		1.267			19		1.273			3040		1.263			953
1.262			336		1.273			50		1.278			4679		1.269			1496
1.268			383		1.278			391		1.284			4533		1.274			1437
1.273			9		1.284			530		1.289			2215		1.28			1606
1.279			0		1.289			29		1.295			1914		1.286			402
1.284			361		1.295			5		1.3			1288		1.291			26
1.29			88		1.301			58		1.306			6390		1.297			2233
1.296			17		1.306			9		1.312			1867		1.302			538
1.301			129		1.312			328		1.317			5639		1.308			669
1.307			5		1.317			477		1.323			4333		1.313			1676
1.312			3		1.323			598		1.328			2661		1.319			455
1.318			151		1.328			20		1.334			5147		1.324			2439
1.323			38		1.334			71		1.339			1871		1.33			331
1.329			2		1.339			19		1.345			3572		1.336			119
1.334			478		1.345			426		1.35			1008		1.341			259
1.34			17		1.351			661		1.356			760		1.347			164
1.345			5		1.356			2		1.362			974		1.352			6
1.351			281		1.362			38		1.367			4813		1.358			1401
1.357			28		1.367			124		1.373			2084		1.363			528
1.362			54		1.373			84		1.378			3817		1.369			287
1.368			25		1.378			141		1.384			2251		1.374			755
1.373			3		1.384			11		1.389			1146		1.38			179
1.379			7		1.389			0		1.395			2461		1.386			355
1.384			1159		1.395			0		1.4			3358		1.391			55
1.39			1		1.4			0		1.406			3873		1.397			400
1.395			123		1.406			112		1.411			1825		1.402			3705
1.401			701		1.412			76		1.417			2327		1.408			686
1.407			217		1.417			6		1.423			1248		1.413			503
1.412			397		1.423			329		1.428			1805		1.419			301
1.418			310		1.428			5		1.434			2799		1.424			6
1.423			188		1.434			11		1.439			1500		1.43			1704
1.429			9		1.439			448		1.445			3544		1.436			899
1.434			979		1.445			978		1.45			3469		1.441			723
1.44			464		1.45			187		1.456			5065		1.447			2
1.445			122		1.456			0		1.461			2439		1.452			355
1.451			180		1.462			583		1.467			2633		1.458			2141
1.457			1857		1.467			43		1.473			565		1.463			246
1.462			2152		1.473			546		1.478			1279		1.469			3505
1.468			192		1.478			0		1.484			1459		1.474			276
1.473			121		1.484			74		1.489			1973		1.48			87
1.479			619		1.489			5		1.495			2831		1.485			118
1.484			385		1.495			274		1.5			1885		1.491			177
1.49			2464		1.5			52		1.506			929		1.497			1
1.495			1850		1.506			9		1.511			2428		1.502			10
1.501			3522		1.512			61		1.517			2382		1.508			145
1.507			1764		1.517			225		1.523			2156		1.513			2
1.512			305		1.523			0		1.528			3245		1.519			168
1.518			1236		1.528			319		1.534			1914		1.524			69
1.523			1367		1.534			29		1.539			955		1.53			384
1.529			3028		1.539			21		1.545			2590		1.535			595
1.534			2637		1.545			438		1.55			1829		1.541			2452
1.54			2450		1.55			429		1.556			6370		1.547			1041
1.545			3140		1.556			132		1.561			1276		1.552			9
1.551			880		1.562			0		1.567			6175		1.558			192
1.556			1345		1.567			632		1.573			3115		1.563			3413
1.562			6270		1.573			113		1.578			1928		1.569			0
1.568			3335		1.578			125		1.584			1828		1.574			105
1.573			437		1.584			61		1.589			2765		1.58			3820
1.579			3257		1.589			553		1.595			3159		1.585			1516
1.584			1411		1.595			41		1.6			4367		1.591			14
1.59			2283		1.6			221		1.606			307		1.597			200
1.595			2659		1.606			52		1.611			1616		1.602			624
1.601			1730		1.611			1		1.617			6125		1.608			609
1.606			3149		1.617			78		1.622			2390		1.613			591
1.612			4107		1.623			7		1.628			2530		1.619			515
1.618			1551		1.628			32		1.634			4873		1.624			103
1.623			2662		1.634			0		1.639			2018		1.63			37
1.629			451		1.639			44		1.645			1161		1.635			57
1.634			1198		1.645			3		1.65			2740		1.641			224
1.64			620		1.65			23		1.656			3017		1.646			79
1.645			708		1.656			24		1.661			3225		1.652			1492
1.651			925		1.661			47		1.667			1334		1.658			4
1.656			818		1.667			0		1.672			1786		1.663			11
1.662			1502		1.673			6		1.678			3398		1.669			41
1.668			331		1.678			23		1.684			4462		1.674			220
1.673			1986		1.684			38		1.689			1174		1.68			341
1.679			1013		1.689			21		1.695			3281		1.685			627
1.684			40		1.695			0		1.7			1086		1.691			3221
1.69			229		1.7			52		1.706			1620		1.696			28
1.695			50		1.706			72		1.711			949		1.702			1
1.701			1070		1.711			11		1.717			2138		1.708			226
1.706			316		1.717			65		1.722			2576		1.713			357
1.712			173		1.723			7		1.728			887		1.719			918
1.718			0		1.728			580		1.734			1559		1.724			1225
1.723			638		1.734			71		1.739			3486		1.73			129
1.729			658		1.739			82		1.745			1756		1.735			1618
1.734			39		1.745			144		1.75			2717		1.741			1631
1.74			6		1.75			5		1.756			1554		1.746			1338
1.745			343		1.756			3		1.761			2350		1.752			45
1.751			64		1.761			40		1.767			712		1.758			548
1.756			166		1.767			0		1.772			891		1.763			1781
1.762			208		1.773			23		1.778			1703		1.769			1229
1.767			887		1.778			112		1.784			154		1.774			48
1.773			25		1.784			135		1.789			2249		1.78			1343
1.779			1		1.789			28		1.795			951		1.785			601
1.784			11		1.795			182		1.8			3254		1.791			348
1.79			1041		1.8			506		1.806			3104		1.796			261
1.795			533		1.806			51		1.811			1947		1.802			856
1.801			161		1.811			184		1.817			2649		1.808			1327
1.806			288		1.817			339		1.822			1921		1.813			613
1.812			594		1.822			34		1.828			2498		1.819			439
1.817			114		1.828			46		1.833			3100		1.824			581
1.823			20		1.834			49		1.839			4878		1.83			255
1.829			926		1.839			0		1.845			3952		1.835			158
1.834			512		1.845			569		1.85			1529		1.841			0
1.84			6		1.85			127		1.856			3136		1.846			43
1.845			552		1.856			0		1.861			2821		1.852			743
1.851			6		1.861			250		1.867			1993		1.857			51
1.856			16		1.867			7		1.872			2673		1.863			47
1.862			326		1.872			130		1.878			1524		1.869			290
1.867			220		1.878			259		1.883			2565		1.874			501
1.873			66		1.884			30		1.889			1520		1.88			87
1.879			47		1.889			6		1.895			3461		1.885			47
1.884			515		1.895			81		1.9			6607		1.891			58
1.89			634		1.9			35		1.906			1320		1.896			95
1.895			737		1.906			2		1.911			7046		1.902			189
1.901			152		1.911			0		1.917			2106		1.907			192
1.906			61		1.917			80		1.922			9666		1.913			2395
1.912			580		1.922			70		1.928			4671		1.919			137
1.917			1037		1.928			580		1.933			13548		1.924			2596
1.923			155		1.934			38		1.939			11554		1.93			531
1.928			5		1.939			142		1.945			10689		1.935			3930
1.934			17		1.945			43		1.95			9890		1.941			11
1.94			290		1.95			30		1.956			15420		1.946			1434
1.945			70		1.956			200		1.961			15184		1.952			2956
1.951			0		1.961			125		1.967			11845		1.957			1239
1.956			21		1.967			480		1.972			13092		1.963			3641
1.962			62		1.972			147		1.978			17214		1.969			2903
1.967			665		1.978			100		1.983			14125		1.974			1396
1.973			1047		1.984			179		1.989			12917		1.98			6339
1.978			53		1.989			351		1.995			18212		1.985			3421
1.984			1803		1.995			301		2			22368		1.991			2260
1.99			121		2			1637		2.006			18321		1.996			2327
1.995			583		2.006			153		2.011			18394		2.002			4120
2.001			0		2.011			918		2.017			17071		2.007			489
2.006			10		2.017			839		2.022			18002		2.013			1971
2.012			9		2.022			77		2.028			18815		2.019			1149
2.017			217		2.028			1473		2.033			18418		2.024			4473
2.023			18		2.033			127		2.039			17817		2.03			1407
2.028			1		2.039			507		2.044			12916		2.035			2419
2.034			769		2.045			400		2.05			13505		2.041			2011
2.04			81		2.05			275		2.056			6260		2.046			328
2.045			124		2.056			120		2.061			11719		2.052			548
2.051			445		2.061			845		2.067			10123		2.057			4742
2.056			0		2.067			595		2.072			5744		2.063			1512
2.062			215		2.072			799		2.078			4223		2.068			665
2.067			0		2.078			496		2.083			5356		2.074			138
2.073			0		2.083			718		2.089			3575		2.08			338
2.078			14		2.089			217		2.094			2511		2.085			1353
2.084			105		2.095			431		2.1			2463		2.091			876
2.09			10		2.1			343		2.106			4307		2.096			3606
2.095			64		2.106			325		2.111			3923		2.102			1688
2.101			14		2.111			3747		2.117			2356		2.107			2454
2.106			427		2.117			1359		2.122			2558		2.113			1526
2.112			113		2.122			1085		2.128			1986		2.118			1597
2.117			443		2.128			1243		2.133			2752		2.124			3047
2.123			544		2.133			1858		2.139			865		2.13			1690
2.128			109		2.139			951		2.144			4352		2.135			2112
2.134			23		2.145			2900		2.15			1150		2.141			6985
2.139			311		2.15			1244		2.156			1982		2.146			7389
2.145			1597		2.156			2800		2.161			8915		2.152			1419
2.151			14		2.161			3698		2.167			2094		2.157			3781
2.156			220		2.167			1543		2.172			3512		2.163			4250
2.162			774		2.172			1977		2.178			693		2.168			2532
2.167			143		2.178			4293		2.183			1246		2.174			515
2.173			1395		2.183			453		2.189			743		2.18			3323
2.178			374		2.189			1613		2.194			1211		2.185			551
2.184			27		2.194			2536		2.2			626		2.191			5205
2.189			14		2.2			2349		2.205			4160		2.196			3365
2.195			23		2.206			4733		2.211			1708		2.202			1458
2.201			1838		2.211			5458		2.217			3024		2.207			2712
2.206			569		2.217			405		2.222			1480		2.213			2522
2.212			374		2.222			726		2.228			5142		2.218			1301
2.217			1231		2.228			2557		2.233			472		2.224			2157
2.223			140		2.233			1848		2.239			1407		2.23			1482
2.228			879		2.239			1998		2.244			249		2.235			377
2.234			50		2.244			2345		2.25			2446		2.241			1189
2.239			100		2.25			2854		2.255			764		2.246			1130
2.245			557		2.256			2248		2.261			1523		2.252			7570
2.251			2320		2.261			1350		2.267			1740		2.257			4748
2.256			346		2.267			2248		2.272			2903		2.263			4110
2.262			3124		2.272			1688		2.278			2735		2.268			3069
2.267			1221		2.278			3419		2.283			623		2.274			2242
2.273			1535		2.283			3116		2.289			79		2.279			628
2.278			2402		2.289			3552		2.294			471		2.285			909
2.284			636		2.294			4278		2.3			4838		2.291			932
2.289			5328		2.3			2228		2.305			1066		2.296			4221
2.295			1481		2.306			2733		2.311			73		2.302			3573
2.301			1205		2.311			1507		2.317			344		2.307			1165
2.306			3497		2.317			1429		2.322			622		2.313			690
2.312			1130		2.322			806		2.328			800		2.318			418
2.317			2865		2.328			504		2.333			975		2.324			5012
2.323			3196		2.333			732		2.339			731		2.329			419
2.328			2898		2.339			1237		2.344			446		2.335			361
2.334			4063		2.344			1761		2.35			944		2.341			923
2.339			3180		2.35			35		2.355			583		2.346			2622
2.345			3012		2.356			966		2.361			3165		2.352			1612
2.35			2490		2.361			2370		2.367			769		2.357			503
2.356			2931		2.367			600		2.372			521		2.363			2300
2.362			2219		2.372			516		2.378			1098		2.368			651
2.367			5780		2.378			22		2.383			2477		2.374			698
2.373			4357		2.383			139		2.389			1456		2.379			771
2.378			1892		2.389			120		2.394			534		2.385			1610
2.384			1562		2.394			15		2.4			145		2.391			649
2.389			1965		2.4			3284		2.405			789		2.396			563
2.395			423		2.405			303		2.411			563		2.402			434
2.4			1726		2.411			573		2.416			366		2.407			1739
2.406			866		2.417			256		2.422			358		2.413			2339
2.412			2930		2.422			120		2.428			633		2.418			1450
2.417			1242		2.428			0		2.433			700		2.424			554
2.423			850		2.433			596		2.439			1142		2.429			14
2.428			3591		2.439			2053		2.444			1228		2.435			569
2.434			2305		2.444			62		2.45			411		2.44			2444
2.439			897		2.45			163		2.455			241		2.446			147
2.445			1242		2.455			350		2.461			517		2.452			271
2.45			7942		2.461			410		2.466			19		2.457			99
2.456			812		2.467			10		2.472			6		2.463			1325
2.462			1244		2.472			34		2.478			126		2.468			2925
2.467			3035		2.478			245		2.483			0		2.474			3110
2.473			1372		2.483			92		2.489			0		2.479			2
2.478			895		2.489			67		2.494			626		2.485			9
2.484			1893		2.494			57		2.5			16		2.49			100
2.489			1526		2.5			7		2.505			66		2.496			30
2.495			1773		2.505			338		2.511			58		2.502			5
2.5			722		2.511			241		2.516			0		2.507			62
2.506			944		2.517			258		2.522			8		2.513			8
2.512			1954		2.522			0		2.528			46		2.518			1
2.517			4122		2.528			27		2.533			276		2.524			876
2.523			1071		2.533			202		2.539			0		2.529			57
2.528			288		2.539			13		2.544			13		2.535			877
2.534			2001		2.544			613		2.55			1		2.54			235
2.539			330		2.55			66		2.555			0		2.546			2
2.545			789		2.555			0		2.561			15		2.552			96
2.55			950		2.561			0		2.566			11		2.557			86
2.556			1394		2.567			0		2.572			263		2.563			147
2.561			1942		2.572			39		2.578			219		2.568			741
2.567			114		2.578			21		2.583			2452		2.574			121
2.573			940		2.583			497		2.589			27		2.579			403
2.578			1579		2.589			113		2.594			579		2.585			143
2.584			77		2.594			0		2.6			132		2.59			67
2.589			1165		2.6			119		2.605			59		2.596			43
2.595			2038		2.605			967		2.611			196		2.602			19
2.6			2122		2.611			260		2.616			129		2.607			3
2.606			6590		2.616			986		2.622			183		2.613			258
2.611			2199		2.622			621		2.627			942		2.618			86
2.617			315		2.628			83		2.633			634		2.624			2484
2.623			454		2.633			18		2.639			26		2.629			117
2.628			422		2.639			1		2.644			27		2.635			546
2.634			1171		2.644			75		2.65			81		2.64			243
2.639			1601		2.65			513		2.655			32		2.646			589
2.645			1683		2.655			634		2.661			10		2.651			787
2.65			647		2.661			1		2.666			21		2.657			151
2.656			765		2.666			14		2.672			165		2.663			17
2.661			6		2.672			30		2.677			189		2.668			575
2.667			178		2.678			77		2.683			13		2.674			750
2.673			44		2.683			95		2.689			28		2.679			1313
2.678			38		2.689			65		2.694			404		2.685			361
2.684			0		2.694			1303		2.7			54		2.69			105
2.689			0		2.7			68		2.705			232		2.696			455
2.695			91		2.705			48		2.711			370		2.701			143
2.7			356		2.711			805		2.716			252		2.707			17
2.706			226		2.716			165		2.722			190		2.713			103
2.711			88		2.722			134		2.727			113		2.718			61
2.717			0		2.728			516		2.733			201		2.724			724
2.723			7		2.733			581		2.739			110		2.729			30
2.728			80		2.739			21		2.744			156		2.735			1
2.734			449		2.744			1514		2.75			18		2.74			2383
2.739			6		2.75			621		2.755			223		2.746			913
2.745			100		2.755			242		2.761			1099		2.751			183
2.75			46		2.761			725		2.766			165		2.757			475
2.756			228		2.766			203		2.772			132		2.763			1118
2.761			178		2.772			205		2.777			333		2.768			1631
2.767			73		2.778			39		2.783			238		2.774			98
2.772			453		2.783			709		2.805			271		2.779			57
2.778			961		2.805			1545		2.822			1362		2.785			219
2.784			120		2.822			1724		2.838			559		2.807			1511
2.806			855		2.839			1282		2.855			309		2.824			1909
2.822			668		2.855			257		2.872			1685		2.84			2348
2.839			3064		2.872			1078		2.888			2506		2.857			810
2.856			539		2.889			1523		2.905			419		2.874			1123
2.872			1742		2.905			2738		2.922			950		2.89			2952
2.889			1379		2.922			490		2.938			588		2.907			1759
2.906			1224		2.939			2962		2.955			583		2.924			1159
2.922			1358		2.955			5964		2.972			1404		2.94			765
2.939			963		2.972			6852		2.988			806		2.957			2065
2.956			3434		2.989			10090		3.005			1997		2.974			1581
2.972			2135		3.005			4390		3.022			1225		2.99			792
2.989			562		3.022			5604		3.038			871		3.007			408
3.006			2143		3.039			11371		3.055			640		3.024			425
3.022			1295		3.055			5302		3.072			666		3.04			4038
3.039			2740		3.072			8473		3.088			6812		3.057			7171
3.056			891		3.089			8088		3.105			500		3.074			3522
3.072			3170		3.105			6684		3.122			2103		3.09			1178
3.089			1374		3.122			2984		3.138			787		3.107			311
3.106			1241		3.139			2326		3.155			1898		3.124			1302
3.122			746		3.155			2943		3.172			1866		3.14			623
3.139			1220		3.172			3605		3.188			1075		3.157			2134
3.156			1695		3.189			2682		3.205			3313		3.174			1020
3.172			1271		3.205			2168		3.222			141		3.19			1329
3.189			604		3.222			5271		3.238			1377		3.207			1914
3.206			2830		3.239			3034		3.255			981		3.224			2443
3.222			2271		3.255			3871		3.272			635		3.24			634
3.239			1778		3.272			3704		3.288			1124		3.257			655
3.256			3867		3.289			5380		3.305			1109		3.274			1975
3.272			541		3.305			9072		3.322			2340		3.29			1737
3.289			2386		3.322			4047		3.338			641		3.307			1259
3.306			1595		3.339			11020		3.355			1614		3.324			2392
3.322			1538		3.355			6849		3.372			2136		3.34			1845
3.339			2398		3.372			4741		3.388			1909		3.357			2656
3.356			3156		3.389			6856		3.405			2501		3.374			2107
3.372			4816		3.405			6643		3.422			3732		3.39			2204
3.389			5588		3.422			4574		3.438			2944		3.407			4904
3.406			3265		3.439			4937		3.455			3719		3.424			2299
3.422			3823		3.455			4478		3.472			1812		3.44			1795
3.439			6940		3.472			3996		3.488			3720		3.457			1942
3.456			4036		3.489			7173		3.505			2349		3.474			2682
3.472			2391		3.505			3205		3.522			4084		3.49			2337
3.489			5357		3.522			4020		3.538			1811		3.507			3006
3.506			3387		3.539			2025		3.555			277		3.524			2633
3.522			4716		3.555			868		3.572			1104		3.54			1568
3.539			6492		3.572			2627		3.588			1963		3.557			2384
3.556			8970		3.589			3087		3.605			1157		3.574			5321
3.572			10604		3.605			1238		3.622			596		3.59			939
3.589			14247		3.622			2002		3.638			2144		3.607			3517
3.606			10467		3.639			2712		3.655			2270		3.624			1283
3.622			10773		3.655			1697		3.672			2087		3.64			572
3.639			14366		3.672			1955		3.688			1898		3.657			690
3.656			9729		3.689			943		3.705			769		3.674			1672
3.672			10871		3.705			1767		3.722			763		3.69			1074
3.689			6491		3.722			946		3.738			907		3.707			788
3.706			7799		3.739			1022		3.755			1306		3.724			600
3.722			9255		3.755			861		3.772			164		3.74			1351
3.739			6496		3.772			1727		3.788			3437		3.757			1563
3.756			8075		3.789			1491		3.805			1857		3.774			769
3.772			3573		3.805			1171		3.822			703		3.79			805
3.789			1885		3.822			248		3.838			254		3.807			421
3.806			3997		3.839			528		3.855			1234		3.824			279
3.822			2420		3.855			913		3.872			870		3.84			507
3.839			4749		3.872			443		3.888			316		3.857			561
3.856			4290		3.889			240		3.905			140		3.874			313
3.872			1262		3.905			1404		3.922			298		3.89			230
3.889			1620		3.922			1526		3.938			98		3.907			805
3.906			1907		3.939			112		3.955			87		3.924			407
3.922			1368		3.955			554		3.972			506		3.94			339
3.939			580		3.972			27		3.988			2170		3.957			85
3.956			1830		3.989			655		4.005			1075		3.974			458
3.972			108		4.005			720		4.022			1		3.99			5
3.989			2582		4.022			399		4.038			996		4.007			2525
4.006			3204		4.039			233		4.055			305		4.024			313
4.022			692		4.055			65		4.072			467		4.04			48
4.039			457		4.072			542		4.088			503		4.057			243
4.056			576		4.089			1769		4.105			50		4.074			46
4.072			1288		4.105			772		4.122			306		4.09			584
4.089			685		4.122			551		4.138			461		4.107			184
4.106			306		4.139			98		4.155			514		4.124			393
4.122			1027		4.155			106		4.172			625		4.14			220
4.139			564		4.172			21		4.188			1467		4.157			209
4.156			178		4.189			222		4.205			364		4.174			3746
4.172			640		4.205			248		4.222			593		4.19			277
4.189			394		4.222			223		4.238			304		4.207			110
4.206			502		4.239			359		4.255			846		4.224			21
4.222			848		4.255			505		4.272			326		4.24			24
4.239			601		4.272			615		4.288			536		4.257			35
4.256			77		4.289			78		4.305			300		4.274			202
4.272			1332		4.305			55		4.322			697		4.29			143
4.289			748		4.322			102		4.338			356		4.307			784
4.306			158		4.339			2384		4.355			287		4.324			309
4.322			101		4.355			98		4.372			286		4.34			123
4.339			36		4.372			63		4.388			152		4.357			77
4.356			2033		4.389			711		4.405			71		4.374			159
4.372			19		4.405			3067		4.422			778		4.39			100
4.389			2900		4.422			282		4.438			153		4.407			76
4.406			16		4.438			337		4.455			1085		4.424			104
4.422			239		4.455			57		4.472			513		4.44			447
4.439			16		4.472			180		4.488			371		4.457			493
4.456			23		4.488			141		0.064				425	4.474			280
4.472			233		0.064				731	0.081				250	4.49			200
4.489			88		0.081				1	0.098				117	0.064				114
0.06				0	0.098				280	0.114				7	0.081				1730
0.077				0	0.114				106	0.131				120	0.098				42
0.094				0	0.131				164	0.148				1615	0.114				38
0.11				0	0.148				83	0.164				327	0.131				72
0.127				2	0.164				318	0.181				9	0.148				37
0.144				0	0.181				66	0.198				65	0.164				93
0.16				0	0.198				134	0.214				316	0.181				220
0.177				0	0.214				32	0.231				170	0.198				224
0.194				5	0.231				82	0.248				320	0.214				57
0.21				0	0.248				279	0.264				154	0.231				299
0.227				0	0.264				330	0.281				205	0.248				5259
0.244				6	0.281				139	0.298				3371	0.264				15309
0.26				0	0.298				1015	0.314				771	0.281				6253
0.277				0	0.314				873	0.331				251	0.298				4272
0.294				133	0.331				116	0.348				494	0.314				5216
0.31				1	0.348				234	0.364				785	0.331				13860
0.327				0	0.364				556	0.381				1569	0.348				17438
0.344				19	0.381				2217	0.398				1260	0.364				21830
0.36				130	0.398				447	0.414				363	0.381				20520
0.377				119	0.414				514	0.431				325	0.398				18759
0.394				0	0.431				273	0.448				402	0.414				11313
0.41				2	0.448				653	0.464				313	0.431				11154
0.427				0	0.464				667	0.481				370	0.448				8022
0.444				3	0.481				46	0.498				327	0.464				4719
0.46				0	0.498				189	0.514				736	0.481				3933
0.477				0	0.514				526	0.531				721	0.498				4013
0.494				0	0.531				625	0.548				1351	0.514				2766
0.51				0	0.548				756	0.564				2433	0.531				1778
0.527				0	0.564				1055	0.581				2069	0.548				2522
0.544				0	0.581				1671	0.598				1532	0.564				5001
0.56				44	0.598				3338	0.614				4623	0.581				5399
0.577				0	0.614				1418	0.631				1727	0.598				8096
0.594				0	0.631				1723	0.648				3506	0.614				17991
0.61				0	0.648				772	0.664				3206	0.631				11913
0.627				0	0.664				1799	0.681				4729	0.648				7288
0.644				0	0.681				239	0.698				1879	0.664				8285
0.66				0	0.698				43	0.714				2162	0.681				4809
0.677				1	0.714				171	0.731				1975	0.698				454
0.694				0	0.731				554	0.748				1911	0.714				2703
0.71				0	0.748				494	0.764				1092	0.731				1665
0.727				2	0.764				235	0.781				6031	0.748				801
0.744				28	0.781				1572	0.798				1108	0.764				1394
0.76				3	0.798				723	0.814				2020	0.781				1713
0.777				0	0.814				441	0.831				3542	0.798				2919
0.794				26	0.831				871	0.848				5485	0.814				835
0.81				0	0.848				243	0.864				2519	0.831				1778
0.827				0	0.864				399	0.881				4286	0.848				1236
0.844				0	0.881				2004	0.898				3118	0.864				1552
0.86				0	0.898				535	0.914				10488	0.881				3175
0.877				0	0.914				230	0.931				3586	0.898				275
0.894				1	0.931				2107	0.948				11840	0.914				2053
0.91				0	0.948				1939	0.964				5351	0.931				623
0.927				0	0.964				480	0.981				8984	0.948				1766
0.944				0	0.981				757	0.998				7002	0.964				2090
0.96				0	0.998				873	1.014				8446	0.981				2335
0.977				0	1.014				300	1.031				10081	0.998				1276
0.994				0	1.031				84	1.053				1338	1.014				1608
1.01				0	1.053				0	1.059				1313	1.031				2445
1.027				0	1.059				12	1.064				167	1.053				214
1.049				0	1.064				491	1.07				180	1.059				9
1.055				0	1.07				0	1.076				727	1.064				20
1.06				0	1.076				74	1.081				3871	1.07				76
1.066				2021	1.081				20	1.087				429	1.076				1938
1.071				169	1.087				709	1.092				4300	1.081				273
1.077				279	1.092				257	1.098				456	1.087				554
1.082				7	1.098				23	1.103				1119	1.092				29
1.088				3	1.103				124	1.109				1881	1.098				253
1.094				39	1.109				38	1.114				895	1.103				1289
1.099				5	1.114				23	1.12				1271	1.109				685
1.105				7	1.12				3	1.126				684	1.114				1623
1.11				11	1.126				304	1.131				3678	1.12				66
1.116				61	1.131				285	1.137				1620	1.126				292
1.121				233	1.137				63	1.142				1586	1.131				52
1.127				82	1.142				9	1.148				431	1.137				40
1.132				10	1.148				28	1.153				1655	1.142				1608
1.138				1	1.153				128	1.159				1591	1.148				944
1.144				4	1.159				491	1.164				413	1.153				774
1.149				215	1.164				388	1.17				5058	1.159				275
1.155				365	1.17				86	1.175				328	1.164				446
1.16				427	1.175				278	1.181				2808	1.17				1744
1.166				56	1.181				17	1.187				679	1.175				771
1.171				0	1.187				95	1.192				2181	1.181				1684
1.177				0	1.192				105	1.198				3792	1.187				25
1.182				2	1.198				125	1.203				490	1.192				1836
1.188				493	1.203				71	1.209				3766	1.198				6
1.194				401	1.209				203	1.214				1041	1.203				320
1.199				0	1.214				64	1.22				3174	1.209				36
1.205				6	1.22				52	1.225				4113	1.214				1189
1.21				271	1.225				4	1.231				869	1.22				1906
1.216				3	1.231				83	1.237				3503	1.225				116
1.221				0	1.237				88	1.242				583	1.231				2650
1.227				12	1.242				68	1.248				2723	1.237				2098
1.232				68	1.248				0	1.253				1166	1.242				96
1.238				7	1.253				49	1.259				5697	1.248				561
1.244				259	1.259				70	1.264				2249	1.253				84
1.249				504	1.264				214	1.27				323	1.259				163
1.255				453	1.27				37	1.275				1926	1.264				969
1.26				22	1.275				42	1.281				5882	1.27				1387
1.266				7	1.281				0	1.287				869	1.275				249
1.271				22	1.287				1	1.292				1566	1.281				31
1.277				0	1.292				265	1.298				1398	1.287				580
1.282				63	1.298				20	1.303				725	1.292				371
1.288				4	1.303				0	1.309				761	1.298				249
1.293				2759	1.309				65	1.314				1234	1.303				2
1.299				98	1.314				13	1.32				1764	1.309				120
1.305				77	1.32				81	1.325				1896	1.314				662
1.31				2	1.325				1071	1.331				4391	1.32				58
1.316				53	1.331				124	1.336				1533	1.325				5
1.321				7	1.336				50	1.342				2462	1.331				66
1.327				32	1.342				110	1.348				5043	1.336				533
1.332				38	1.348				8	1.353				3280	1.342				5
1.338				0	1.353				6	1.359				2345	1.348				3
1.343				278	1.359				1	1.364				582	1.353				112
1.349				1169	1.364				39	1.37				3394	1.359				965
1.355				8	1.37				2	1.375				6079	1.364				3262
1.36				3	1.375				10	1.381				3244	1.37				193
1.366				78	1.381				74	1.386				1480	1.375				808
1.371				16	1.386				1	1.392				1026	1.381				38
1.377				37	1.392				74	1.398				1212	1.386				323
1.382				138	1.398				189	1.403				954	1.392				1607
1.388				837	1.403				31	1.409				602	1.398				677
1.393				1412	1.409				104	1.414				1190	1.403				1021
1.399				1112	1.414				41	1.42				2621	1.409				69
1.405				433	1.42				0	1.425				1530	1.414				265
1.41				859	1.425				133	1.431				370	1.42				159
1.416				5289	1.431				58	1.436				2704	1.425				210
1.421				403	1.436				60	1.442				3358	1.431				268
1.427				3635	1.442				2	1.448				468	1.436				6
1.432				3324	1.448				186	1.453				1245	1.442				86
1.438				1034	1.453				165	1.459				1651	1.448				370
1.443				340	1.459				206	1.464				890	1.453				277
1.449				782	1.464				275	1.47				1159	1.459				61
1.455				221	1.47				353	1.475				3421	1.464				0
1.46				744	1.475				46	1.481				2572	1.47				513
1.466				2996	1.481				85	1.486				1125	1.475				1479
1.471				1898	1.486				87	1.492				1828	1.481				414
1.477				3206	1.492				30	1.498				1677	1.486				11
1.482				1383	1.498				0	1.503				2774	1.492				302
1.488				1942	1.503				84	1.509				2060	1.498				27
1.493				1205	1.509				22	1.514				989	1.503				1
1.499				919	1.514				1	1.52				2377	1.509				253
1.505				2001	1.52				0	1.525				2117	1.514				293
1.51				1663	1.525				307	1.531				2643	1.52				7
1.516				872	1.531				152	1.536				4563	1.525				721
1.521				760	1.536				3	1.542				2901	1.531				11
1.527				16	1.542				2	1.547				1466	1.536				81
1.532				1227	1.547				7	1.553				1973	1.542				264
1.538				291	1.553				105	1.559				6234	1.547				478
1.543				180	1.559				52	1.564				3337	1.553				145
1.549				2009	1.564				110	1.57				875	1.559				569
1.555				784	1.57				46	1.575				3243	1.564				1391
1.56				16	1.575				108	1.581				1229	1.57				52
1.566				25	1.581				173	1.586				423	1.575				966
1.571				358	1.586				1	1.592				1166	1.581				75
1.577				70	1.592				1	1.597				1767	1.586				375
1.582				1654	1.597				1	1.603				1942	1.592				187
1.588				53	1.603				2055	1.609				1787	1.597				404
1.593				371	1.609				18	1.614				3375	1.603				523
1.599				0	1.614				69	1.62				3469	1.609				2
1.605				905	1.62				406	1.625				1121	1.614				639
1.61				236	1.625				32	1.631				1820	1.62				12
1.616				157	1.631				46	1.636				990	1.625				7
1.621				1664	1.636				12	1.642				1905	1.631				40
1.627				40	1.642				17	1.647				1989	1.636				716
1.632				768	1.647				3	1.653				2259	1.642				777
1.638				816	1.653				48	1.659				1817	1.647				148
1.644				1292	1.659				7	1.664				1424	1.653				184
1.649				228	1.664				3	1.67				1067	1.659				719
1.655				1	1.67				40	1.675				2754	1.664				648
1.66				232	1.675				40	1.681				531	1.67				1
1.666				60	1.681				28	1.686				332	1.675				41
1.671				325	1.686				8	1.692				879	1.681				1
1.677				553	1.692				26	1.697				1552	1.686				308
1.682				2	1.697				161	1.703				3911	1.692				98
1.688				104	1.703				4	1.709				2368	1.697				98
1.693				837	1.709				39	1.714				2002	1.703				0
1.699				258	1.714				279	1.72				281	1.709				713
1.705				44	1.72				136	1.725				3560	1.714				766
1.71				10	1.725				67	1.731				2536	1.72				28
1.716				372	1.731				6	1.736				1787	1.725				64
1.721				326	1.736				149	1.742				3194	1.731				271
1.727				102	1.742				11	1.747				1966	1.736				22
1.732				107	1.747				431	1.753				1450	1.742				10
1.738				4	1.753				112	1.758				2121	1.747				2
1.744				356	1.758				62	1.764				2621	1.753				113
1.749				96	1.764				45	1.77				2490	1.758				173
1.755				39	1.77				61	1.775				1186	1.764				337
1.76				41	1.775				2	1.781				3144	1.77				7
1.766				2	1.781				158	1.786				673	1.775				47
1.771				105	1.786				195	1.792				845	1.781				274
1.777				1116	1.792				26	1.797				2870	1.786				159
1.782				58	1.797				61	1.803				847	1.792				1
1.788				187	1.803				1	1.808				1835	1.797				13
1.794				899	1.808				27	1.814				1093	1.803				14
1.799				110	1.814				243	1.82				1756	1.808				192
1.805				65	1.82				0	1.825				2552	1.814				915
1.81				294	1.825				0	1.831				1228	1.82				101
1.816				25	1.831				19	1.836				161	1.825				469
1.821				2107	1.836				193	1.842				3595	1.831				479
1.827				296	1.842				250	1.847				3335	1.836				320
1.832				1430	1.847				207	1.853				1740	1.842				37
1.838				2168	1.853				11	1.858				1891	1.847				796
1.844				8	1.858				2	1.864				982	1.853				663
1.849				119	1.864				103	1.87				187	1.858				381
1.855				114	1.87				30	1.875				1512	1.864				1390
1.86				579	1.875				104	1.881				1797	1.87				1423
1.866				444	1.881				0	1.886				2329	1.875				1024
1.871				1496	1.886				50	1.892				2846	1.881				1174
1.877				4	1.892				41	1.897				1520	1.886				2097
1.882				14	1.897				1	1.903				1661	1.892				20
1.888				1272	1.903				150	1.908				6128	1.897				70
1.894				21	1.908				43	1.914				2327	1.903				2222
1.899				173	1.914				375	1.92				3054	1.908				141
1.905				41	1.92				0	1.925				2589	1.914				1680
1.91				1033	1.925				196	1.931				3721	1.92				773
1.916				75	1.931				336	1.936				5670	1.925				92
1.921				41	1.936				10	1.942				7907	1.931				85
1.927				802	1.942				791	1.947				5849	1.936				1229
1.932				112	1.947				104	1.953				10324	1.942				1868
1.938				75	1.953				1	1.958				4863	1.947				318
1.944				20	1.958				201	1.964				3100	1.953				1257
1.949				17	1.964				51	1.969				9141	1.958				536
1.955				279	1.969				64	1.975				8766	1.964				2621
1.96				340	1.975				121	1.981				15965	1.969				4376
1.966				9	1.981				773	1.986				9766	1.975				272
1.971				0	1.986				1329	1.992				9809	1.981				2652
1.977				167	1.992				208	1.997				13129	1.986				912
1.983				186	1.997				158	2.003				12579	1.992				1447
1.988				19	2.003				136	2.008				9947	1.997				735
1.994				475	2.008				135	2.014				14418	2.003				1555
1.999				15	2.014				406	2.019				19865	2.008				1162
2.005				32	2.019				884	2.025				20386	2.014				1466
2.01				240	2.025				483	2.031				23091	2.019				2151
2.016				0	2.031				1806	2.036				17691	2.025				831
2.021				4	2.036				65	2.042				13222	2.031				44
2.027				124	2.042				171	2.047				10771	2.036				501
2.032				56	2.047				376	2.053				10715	2.042				1916
2.038				9	2.053				179	2.058				8802	2.047				3248
2.044				65	2.058				461	2.064				5912	2.053				2207
2.049				543	2.064				537	2.069				6377	2.058				1371
2.055				282	2.069				99	2.075				6783	2.064				1684
2.06				1738	2.075				1841	2.081				4849	2.069				2400
2.066				59	2.081				2983	2.086				2138	2.075				3979
2.071				1689	2.086				692	2.092				1544	2.081				3677
2.077				424	2.092				1290	2.097				1444	2.086				387
2.083				827	2.097				3390	2.103				5250	2.092				3201
2.088				183	2.103				795	2.108				3384	2.097				3234
2.094				139	2.108				621	2.114				3992	2.103				1289
2.099				189	2.114				683	2.119				3340	2.108				3384
2.105				92	2.119				1029	2.125				5193	2.114				1637
2.11				179	2.125				1202	2.13				4902	2.119				8269
2.116				5	2.13				188	2.136				4996	2.125				3435
2.121				959	2.136				1241	2.142				6451	2.13				1093
2.127				58	2.142				628	2.147				9691	2.136				4546
2.132				97	2.147				466	2.153				5297	2.142				640
2.138				523	2.153				530	2.158				2877	2.147				1392
2.144				474	2.158				1771	2.164				457	2.153				8332
2.149				3	2.164				3514	2.169				4258	2.158				2706
2.155				7	2.169				2150	2.175				3270	2.164				1002
2.16				200	2.175				893	2.18				6425	2.169				689
2.166				186	2.18				3739	2.186				1316	2.175				912
2.171				1159	2.186				1728	2.192				1175	2.18				7476
2.177				181	2.192				1774	2.197				1515	2.186				5190
2.183				2578	2.197				331	2.203				1038	2.192				5232
2.188				952	2.203				2674	2.208				5035	2.197				3445
2.194				50	2.208				1374	2.214				1570	2.203				5487
2.199				409	2.214				255	2.219				5282	2.208				7231
2.205				817	2.219				2421	2.225				1933	2.214				3369
2.21				79	2.225				1593	2.23				947	2.219				5621
2.216				864	2.23				1117	2.236				2014	2.225				4228
2.221				1002	2.236				6439	2.242				996	2.23				5306
2.227				1896	2.242				2293	2.247				746	2.236				2063
2.233				1508	2.247				2501	2.253				2781	2.242				1637
2.238				1841	2.253				666	2.258				1128	2.247				2070
2.244				4645	2.258				2101	2.264				4458	2.253				938
2.249				6710	2.264				1228	2.269				3924	2.258				941
2.255				13580	2.269				2233	2.275				968	2.264				1922
2.26				10562	2.275				3949	2.28				3897	2.269				4533
2.266				13133	2.28				1273	2.286				366	2.275				258
2.271				18462	2.286				5017	2.292				1069	2.28				207
2.277				16605	2.292				3065	2.297				578	2.286				671
2.283				15041	2.297				2189	2.303				1071	2.292				3663
2.288				13944	2.303				5178	2.308				228	2.297				2762
2.294				13090	2.308				1110	2.314				836	2.303				5394
2.299				16831	2.314				1564	2.319				489	2.308				1443
2.305				8978	2.319				1229	2.325				1541	2.314				5638
2.31				15588	2.325				585	2.33				1768	2.319				1833
2.316				5837	2.33				1873	2.336				639	2.325				705
2.321				5418	2.336				887	2.341				1471	2.33				524
2.327				9697	2.341				363	2.347				783	2.336				3221
2.333				5043	2.347				360	2.353				245	2.341				712
2.338				5052	2.353				161	2.358				178	2.347				607
2.344				4780	2.358				446	2.364				96	2.353				1031
2.349				5392	2.364				228	2.369				453	2.358				2124
2.355				4054	2.369				277	2.375				1236	2.364				741
2.36				13877	2.375				353	2.38				120	2.369				319
2.366				9651	2.38				426	2.386				927	2.375				414
2.371				9328	2.386				724	2.391				692	2.38				1270
2.377				1740	2.391				222	2.397				1137	2.386				2286
2.383				2031	2.397				1024	2.403				252	2.391				638
2.388				5373	2.403				255	2.408				104	2.397				1442
2.394				2028	2.408				8	2.414				179	2.403				3210
2.399				6254	2.414				109	2.419				56	2.408				658
2.405				7226	2.419				313	2.425				11	2.414				3833
2.41				5885	2.425				89	2.43				598	2.419				2095
2.416				4574	2.43				146	2.436				286	2.425				132
2.422				1804	2.436				159	2.441				169	2.43				4406
2.427				4852	2.441				52	2.447				347	2.436				2490
2.433				548	2.447				198	2.453				78	2.441				1101
2.438				2040	2.453				9	2.458				10	2.447				23
2.444				3051	2.458				16	2.464				139	2.453				274
2.449				3651	2.464				0	2.469				298	2.458				0
2.455				2030	2.469				232	2.475				99	2.464				1250
2.46				3277	2.475				0	2.48				2	2.469				242
2.466				8201	2.48				0	2.486				12	2.475				61
2.472				3645	2.486				296	2.491				87	2.48				2
2.477				878	2.491				21	2.497				35	2.486				313
2.483				4428	2.497				134	2.503				3	2.491				27
2.488				1244	2.503				24	2.508				2	2.497				4
2.494				3748	2.508				2	2.514				28	2.503				6
2.499				1818	2.514				72	2.519				197	2.508				276
2.505				1867	2.519				366	2.525				117	2.514				0
2.51				1090	2.525				355	2.53				251	2.519				28
2.516				2567	2.53				41	2.536				13	2.525				1
2.522				1131	2.536				23	2.541				170	2.53				246
2.527				2771	2.541				10	2.547				198	2.536				250
2.533				2670	2.547				164	2.552				4	2.541				15
2.538				538	2.552				296	2.558				38	2.547				1
2.544				387	2.558				336	2.564				235	2.552				46
2.549				3214	2.564				0	2.569				106	2.558				51
2.555				726	2.569				93	2.575				236	2.564				5
2.56				3051	2.575				10	2.58				192	2.569				8
2.566				2529	2.58				0	2.586				6	2.575				28
2.572				4801	2.586				36	2.591				170	2.58				77
2.577				3202	2.591				5	2.597				343	2.586				0
2.583				833	2.597				0	2.602				856	2.591				4
2.588				1057	2.602				200	2.608				3	2.597				356
2.594				2835	2.608				66	2.614				151	2.602				44
2.599				3532	2.614				163	2.619				130	2.608				1
2.605				296	2.619				5	2.625				895	2.614				1444
2.61				2474	2.625				73	2.63				126	2.619				1259
2.616				2445	2.63				9	2.636				17	2.625				11
2.622				1132	2.636				51	2.641				205	2.63				354
2.627				2943	2.641				6	2.647				38	2.636				199
2.633				1268	2.647				26	2.652				165	2.641				88
2.638				2885	2.652				134	2.658				589	2.647				996
2.644				3186	2.658				98	2.664				34	2.652				615
2.649				497	2.664				23	2.669				68	2.658				466
2.655				704	2.669				92	2.675				11	2.664				716
2.66				402	2.675				73	2.68				25	2.669				24
2.666				252	2.68				2	2.686				68	2.675				526
2.672				53	2.686				777	2.691				2477	2.68				594
2.677				39	2.691				144	2.697				11	2.686				313
2.683				205	2.697				846	2.702				128	2.691				326
2.688				0	2.702				181	2.708				148	2.697				411
2.694				23	2.708				6	2.714				119	2.702				1789
2.699				198	2.714				425	2.719				60	2.708				2
2.705				52	2.719				0	2.725				258	2.714				595
2.71				7	2.725				400	2.73				193	2.719				492
2.716				1	2.73				103	2.736				107	2.725				649
2.722				374	2.736				47	2.741				32	2.73				834
2.727				950	2.741				320	2.747				529	2.736				988
2.733				4	2.747				810	2.752				80	2.741				478
2.738				1005	2.752				613	2.758				138	2.747				644
2.744				170	2.758				643	2.763				106	2.752				226
2.749				9	2.763				18	2.769				307	2.758				147
2.755				18	2.769				724	2.775				439	2.763				169
2.76				16	2.775				24	2.78				215	2.769				537
2.766				899	2.78				874	2.808				290	2.775				296
2.772				1146	2.808				685	2.825				892	2.78				228
2.777				1110	2.825				1364	2.841				425	2.808				858
2.783				198	2.841				1141	2.858				704	2.825				1680
2.805				946	2.858				275	2.875				1230	2.841				1753
2.822				2516	2.875				479	2.891				432	2.858				889
2.838				2146	2.891				633	2.908				231	2.875				100
2.855				6981	2.908				235	2.925				125	2.891				131
2.872				3691	2.925				708	2.941				1010	2.908				128
2.888				5351	2.941				866	2.958				1335	2.925				1225
2.905				6007	2.958				461	2.975				629	2.941				719
2.922				4100	2.975				307	2.991				539	2.958				1164
2.938				2475	2.991				1014	3.008				357	2.975				193
2.955				2661	3.008				195	3.025				223	2.991				443
2.972				2943	3.025				159	3.041				1837	3.008				1069
2.988				3036	3.041				1945	3.058				526	3.025				105
3.005				3170	3.058				1198	3.075				701	3.041				756
3.022				3623	3.075				804	3.091				432	3.058				640
3.038				4456	3.091				1544	3.108				1195	3.075				32
3.055				4562	3.108				941	3.125				437	3.091				2143
3.072				4837	3.125				2378	3.141				1592	3.108				990
3.088				3703	3.141				2702	3.158				751	3.125				245
3.105				3551	3.158				3801	3.175				1429	3.141				952
3.122				4182	3.175				3687	3.191				1200	3.158				456
3.138				3460	3.191				2342	3.208				661	3.175				203
3.155				6250	3.208				1087	3.225				1383	3.191				299
3.172				5498	3.225				2978	3.241				1318	3.208				296
3.188				3330	3.241				1247	3.258				771	3.225				467
3.205				7779	3.258				2363	3.275				1094	3.241				375
3.222				12921	3.275				1992	3.291				3565	3.258				687
3.238				12100	3.291				7008	3.308				845	3.275				779
3.255				12313	3.308				3937	3.325				1030	3.291				369
3.272				9585	3.325				3384	3.341				2886	3.308				1079
3.288				7842	3.341				5379	3.358				3021	3.325				823
3.305				5934	3.358				8220	3.375				3510	3.341				1061
3.322				4976	3.375				10036	3.391				2674	3.358				858
3.338				3967	3.391				6659	3.408				3656	3.375				725
3.355				5833	3.408				4693	3.425				4953	3.391				2104
3.372				5080	3.425				6030	3.441				3248	3.408				1191
3.388				9878	3.441				2602	3.458				2623	3.425				1786
3.405				9507	3.458				2562	3.475				2265	3.441				957
3.422				12022	3.475				5479	3.491				453	3.458				4095
3.438				6017	3.491				2667	3.508				1617	3.475				2360
3.455				5589	3.508				3313	3.525				2155	3.491				5570
3.472				2732	3.525				3501	3.541				450	3.508				1433
3.488				8940	3.541				2676	3.558				1430	3.525				2078
3.505				5324	3.558				1172	3.575				2367	3.541				4516
3.522				11768	3.575				1971	3.591				147	3.558				507
3.538				10691	3.591				2049	3.608				2002	3.575				169
3.555				13175	3.608				790	3.625				1021	3.591				939
3.572				13446	3.625				1752	3.641				1423	3.608				1187
3.588				19254	3.641				2616	3.658				693	3.625				516
3.605				26012	3.658				1187	3.675				84	3.641				236
3.622				26791	3.675				492	3.691				979	3.658				2278
3.638				23051	3.691				2124	3.708				1298	3.675				650
3.655				14165	3.708				1054	3.724				338	3.691				660
3.672				12610	3.724				213	3.741				270	3.708				475
3.688				15169	3.741				1099	3.758				414	3.724				733
3.705				12344	3.758				1251	3.774				439	3.741				122
3.722				11524	3.774				1691	3.791				185	3.758				939
3.738				10626	3.791				1582	3.808				130	3.774				859
3.755				9544	3.808				1657	3.824				1026	3.791				399
3.772				5241	3.824				1169	3.841				1051	3.808				572
3.788				5210	3.841				1517	3.858				1018	3.824				1758
3.805				2620	3.858				173	3.874				988	3.841				446
3.822				6391	3.874				696	3.891				1986	3.858				686
3.838				4295	3.891				607	3.908				256	3.874				0
3.855				2537	3.908				587	3.924				973	3.891				683
3.872				1560	3.924				1092	3.941				68	3.908				581
3.888				3740	3.941				99	3.958				696	3.924				661
3.905				5239	3.958				361	3.974				99	3.941				783
3.922				525	3.974				1016	3.991				1125	3.958				22
3.938				2070	3.991				1055	4.008				231	3.974				600
3.955				586	4.008				588	4.024				266	3.991				175
3.972				603	4.024				522	4.041				99	4.008				2413
3.988				660	4.041				19	4.058				56	4.024				208
4.005				524	4.058				78	4.074				973	4.041				176
4.021				1682	4.074				75	4.091				94	4.058				158
4.038				3397	4.091				188	4.108				561	4.074				352
4.055				141	4.108				60	4.124				785	4.091				131
4.071				2674	4.124				49	4.141				23	4.108				154
4.088				1350	4.141				1085	4.158				165	4.124				53
4.105				634	4.158				324	4.174				790	4.141				15
4.121				400	4.174				173	4.191				436	4.158				328
4.138				56	4.191				133	4.208				403	4.174				224
4.155				585	4.208				8	4.224				433	4.191				196
4.171				1258	4.224				197	4.241				128	4.208				168
4.188				865	4.241				249	4.258				671	4.224				178
4.205				613	4.258				639	4.274				464	4.241				317
4.221				592	4.274				301	4.291				2435	4.258				515
4.238				58	4.291				168	4.308				413	4.274				393
4.255				120	4.308				19	4.324				259	4.291				498
4.271				341	4.324				290	4.341				251	4.308				145
4.288				814	4.341				709	4.358				114	4.324				106
4.305				170	4.358				323	4.374				390	4.341				458
4.321				9	4.374				236	4.391				389	4.358				151
4.338				820	4.391				598	4.408				145	4.374				47
4.355				633	4.408				1850	4.424				352	4.391				93
4.371				39	4.424				679	4.441				361	4.408				151
4.388				1231	4.441				35	4.458				410	4.424				125
4.405				59	4.458				330	4.474				387	4.441				152
4.421				213	4.474				202	4.491				322	4.458				7
4.438				51	4.491				102						4.474				341
4.455				264											4.491				409
4.471				148
4.488				279

## Sheet: Figure 4c
MaFRSA, 7		MaFRSA, 17		MaFRSA, 18		MaFRSA, 19
Mass (Da)	Abundance	Mass (Da)	Abundance	Mass (Da)	Abundance	Mass (Da)	Abundance
20000	4.616	20000	6.287	20000	0.4954	20000	0.3866
20000.1	3.649	20000.1	5.402	20000.1	0.2908	20000.1	0.02266
20000.2	2.264	20000.2	16.26	20000.2	0.8812	20000.2	0.06865
20000.3	6.773	20000.3	46.44	20000.3	2.67	20000.3	0.05543
20000.4	0.05985	20000.4	85.97	20000.4	8.092	20000.4	0.1148
20000.5	0.06662	20000.5	185.9	20000.5	24.52	20000.5	0.001131
20000.6	0.2006	20000.6	39.06	20000.6	73.51	20000.6	1.063e-09
20000.7	0.6058	20000.7	0.3228	20000.7	189.6	20000.7	7.62e-13
20000.8	1.14	20000.8	2.444e-09	20000.8	566.6	20000.8	2.309e-12
20000.9	0.003815	20000.9	7.407e-09	20000.9	18.08	20000.9	6.997e-12
20001	7.159	20001	2.072e-08	20001	54.4	20001	2.12e-11
20001.1	6.886	20001.1	2.418e-20	20001.1	155.7	20001.1	1.147e-16
20001.2	6.647	20001.2	64.4	20001.2	2.087	20001.2	111.1
20001.3	6.433	20001.3	60.36	20001.3	6.874e-08	20001.3	104.8
20001.4	6.239	20001.4	57.9	20001.4	9.886e-07	20001.4	101.3
20001.5	6.056	20001.5	56.96	20001.5	382.6	20001.5	100.2
20001.6	5.878	20001.6	57.49	20001.6	330.5	20001.6	101
20001.7	5.696	20001.7	59.44	20001.7	284.3	20001.7	103.2
20001.8	5.503	20001.8	62.88	20001.8	244.6	20001.8	106.3
20001.9	5.291	20001.9	67.94	20001.9	211.2	20001.9	109.9
20002	5.054	20002	74.86	20002	183.9	20002	113.7
20002.1	4.789	20002.1	84.03	20002.1	161.6	20002.1	117.3
20002.2	4.496	20002.2	95.95	20002.2	143.4	20002.2	120.7
20002.3	4.18	20002.3	111.2	20002.3	128.6	20002.3	123.8
20002.4	3.847	20002.4	130.5	20002.4	116.4	20002.4	126.7
20002.5	3.503	20002.5	154.7	20002.5	106.7	20002.5	129.6
20002.6	3.159	20002.6	184.6	20002.6	100	20002.6	132.9
20002.7	2.823	20002.7	220.7	20002.7	96.9	20002.7	136.5
20002.8	2.502	20002.8	263.4	20002.8	97.93	20002.8	140.8
20002.9	2.202	20002.9	311.8	20002.9	103.4	20002.9	145.9
20003	1.927	20003	363.9	20003	113.1	20003	151.5
20003.1	1.678	20003.1	416.6	20003.1	126.6	20003.1	157.8
20003.2	1.458	20003.2	465.6	20003.2	142.8	20003.2	164.7
20003.3	1.264	20003.3	506.6	20003.3	160.6	20003.3	172
20003.4	1.097	20003.4	535.7	20003.4	178.5	20003.4	180.1
20003.5	0.9524	20003.5	550	20003.5	195.5	20003.5	189
20003.6	0.8297	20003.6	548.8	20003.6	210.7	20003.6	199
20003.7	0.726	20003.7	532.9	20003.7	224	20003.7	210.5
20003.8	0.6391	20003.8	504.8	20003.8	234.9	20003.8	223.7
20003.9	0.5665	20003.9	467.6	20003.9	243.3	20003.9	238.9
20004	0.506	20004	424.9	20004	249	20004	256.8
20004.1	0.4555	20004.1	379.9	20004.1	251.5	20004.1	277.9
20004.2	0.4135	20004.2	335.6	20004.2	250.3	20004.2	303
20004.3	0.3783	20004.3	294.3	20004.3	245	20004.3	333
20004.4	0.3489	20004.4	257.4	20004.4	235.7	20004.4	369.6
20004.5	0.3244	20004.5	225.9	20004.5	223.5	20004.5	415.8
20004.6	0.3041	20004.6	199.9	20004.6	210.4	20004.6	476
20004.7	0.2875	20004.7	178.9	20004.7	199	20004.7	555.4
20004.8	0.2743	20004.8	162.1	20004.8	192.4	20004.8	657.5
20004.9	0.2642	20004.9	148.7	20004.9	195	20004.9	780.8
20005	0.2575	20005	138	20005	213.9	20005	915.9
20005.1	0.2542	20005.1	129.7	20005.1	261.7	20005.1	1046
20005.2	0.2546	20005.2	123.3	20005.2	356	20005.2	1151
20005.3	0.2594	20005.3	118.5	20005.3	512.6	20005.3	1211
20005.4	0.2693	20005.4	115.2	20005.4	730.4	20005.4	1212
20005.5	0.2853	20005.5	113.1	20005.5	978.1	20005.5	1152
20005.6	0.3087	20005.6	112	20005.6	1198	20005.6	1040
20005.7	0.341	20005.7	111.8	20005.7	1333	20005.7	892.6
20005.8	0.3845	20005.8	112.2	20005.8	1363	20005.8	729.4
20005.9	0.4419	20005.9	113.2	20005.9	1316	20005.9	570
20006	0.5163	20006	114.3	20006	1244	20006	428.3
20006.1	0.6116	20006.1	115.5	20006.1	1190	20006.1	312
20006.2	0.7322	20006.2	116.3	20006.2	1168	20006.2	223
20006.3	0.8831	20006.3	116.3	20006.3	1167	20006.3	158.9
20006.4	1.071	20006.4	115.1	20006.4	1168	20006.4	115.6
20006.5	1.303	20006.5	112.3	20006.5	1155	20006.5	87.95
20006.6	1.594	20006.6	107.6	20006.6	1118	20006.6	71.25
20006.7	1.96	20006.7	101.1	20006.7	1057	20006.7	61.76
20006.8	2.432	20006.8	93.09	20006.8	976	20006.8	56.74
20006.9	3.053	20006.9	84.09	20006.9	881.9	20006.9	54.44
20007	3.888	20007	74.74	20007	781.6	20007	53.84
20007.1	5.033	20007.1	65.66	20007.1	682.7	20007.1	54.4
20007.2	6.612	20007.2	57.4	20007.2	592.7	20007.2	55.87
20007.3	8.781	20007.3	50.37	20007.3	518.2	20007.3	58.11
20007.4	11.7	20007.4	44.84	20007.4	463.4	20007.4	61.08
20007.5	15.52	20007.5	41	20007.5	428.9	20007.5	64.8
20007.6	20.29	20007.6	38.95	20007.6	411.5	20007.6	69.27
20007.7	25.96	20007.7	38.77	20007.7	404.5	20007.7	74.55
20007.8	32.32	20007.8	40.53	20007.8	400.4	20007.8	80.64
20007.9	38.99	20007.9	44.34	20007.9	393.7	20007.9	87.43
20008	45.47	20008	50.41	20008	382.9	20008	94.77
20008.1	51.21	20008.1	58.98	20008.1	370.8	20008.1	102.4
20008.2	55.73	20008.2	70.35	20008.2	363	20008.2	110.1
20008.3	58.71	20008.3	84.78	20008.3	364.9	20008.3	117.6
20008.4	60.06	20008.4	102.4	20008.4	379.1	20008.4	124.5
20008.5	59.9	20008.5	122.9	20008.5	402.8	20008.5	130.7
20008.6	58.5	20008.6	146.2	20008.6	428.5	20008.6	135.8
20008.7	56.19	20008.7	171.5	20008.7	446.3	20008.7	139.8
20008.8	53.28	20008.8	198.1	20008.8	448.3	20008.8	142.4
20008.9	50.04	20008.9	225	20008.9	431.8	20008.9	143.9
20009	46.63	20009	251.3	20009	399.9	20009	144.3
20009.1	43.18	20009.1	275.5	20009.1	359.4	20009.1	144.1
20009.2	39.8	20009.2	296.8	20009.2	317.6	20009.2	143.8
20009.3	36.54	20009.3	314.2	20009.3	279.4	20009.3	143.6
20009.4	33.46	20009.4	327	20009.4	247	20009.4	144
20009.5	30.56	20009.5	335.2	20009.5	220.5	20009.5	145.2
20009.6	27.87	20009.6	339	20009.6	199.1	20009.6	147
20009.7	25.39	20009.7	339	20009.7	181.7	20009.7	149.6
20009.8	23.1	20009.8	336	20009.8	167.9	20009.8	152.7
20009.9	21	20009.9	330.9	20009.9	157.9	20009.9	156.5
20010	19.04	20010	324.2	20010	152.7	20010	161
20010.1	17.21	20010.1	316.2	20010.1	153	20010.1	166.3
20010.2	15.51	20010.2	306.9	20010.2	159.8	20010.2	172.6
20010.3	13.93	20010.3	296.4	20010.3	174	20010.3	180.1
20010.4	12.49	20010.4	285.1	20010.4	195.9	20010.4	189
20010.5	11.18	20010.5	273.1	20010.5	225.5	20010.5	199.5
20010.6	10	20010.6	260.6	20010.6	262	20010.6	211.7
20010.7	8.95	20010.7	247.8	20010.7	304.5	20010.7	225.7
20010.8	8.013	20010.8	234.7	20010.8	351.6	20010.8	241.4
20010.9	7.185	20010.9	221.3	20010.9	401.5	20010.9	258.4
20011	6.46	20011	207.7	20011	451.6	20011	276.4
20011.1	5.828	20011.1	194.1	20011.1	497.5	20011.1	294.9
20011.2	5.281	20011.2	180.8	20011.2	534.2	20011.2	313.5
20011.3	4.807	20011.3	167.9	20011.3	557.4	20011.3	331.6
20011.4	4.396	20011.4	155.7	20011.4	564.7	20011.4	348.4
20011.5	4.039	20011.5	144.1	20011.5	556.4	20011.5	362.7
20011.6	3.726	20011.6	133.3	20011.6	534.7	20011.6	373.4
20011.7	3.451	20011.7	123.3	20011.7	503.1	20011.7	379.6
20011.8	3.209	20011.8	114	20011.8	466	20011.8	381.1
20011.9	2.996	20011.9	105.6	20011.9	427.1	20011.9	377.9
20012	2.806	20012	98.11	20012	389.7	20012	370.1
20012.1	2.634	20012.1	91.62	20012.1	356	20012.1	358.2
20012.2	2.475	20012.2	86.26	20012.2	326.9	20012.2	342.8
20012.3	2.326	20012.3	82.17	20012.3	302.5	20012.3	324.6
20012.4	2.185	20012.4	79.54	20012.4	282	20012.4	304.9
20012.5	2.051	20012.5	78.5	20012.5	264.9	20012.5	284.8
20012.6	1.923	20012.6	79.14	20012.6	250.3	20012.6	265.6
20012.7	1.802	20012.7	81.51	20012.7	237.4	20012.7	248.7
20012.8	1.687	20012.8	85.56	20012.8	225	20012.8	234.5
20012.9	1.581	20012.9	91.15	20012.9	212.1	20012.9	223.4
20013	1.484	20013	98	20013	198	20013	215.3
20013.1	1.398	20013.1	105.6	20013.1	182.5	20013.1	210.1
20013.2	1.323	20013.2	113.4	20013.2	165.9	20013.2	207.4
20013.3	1.259	20013.3	120.8	20013.3	148.6	20013.3	206.9
20013.4	1.206	20013.4	127.1	20013.4	131.7	20013.4	208
20013.5	1.163	20013.5	131.9	20013.5	116.1	20013.5	210.5
20013.6	1.131	20013.6	135.1	20013.6	102.5	20013.6	213.8
20013.7	1.108	20013.7	136.9	20013.7	91.96	20013.7	217.4
20013.8	1.096	20013.8	137.6	20013.8	84.91	20013.8	220.8
20013.9	1.095	20013.9	137.6	20013.9	81.98	20013.9	223.1
20014	1.104	20014	137.1	20014	83.84	20014	224
20014.1	1.123	20014.1	136.6	20014.1	91.39	20014.1	223.1
20014.2	1.153	20014.2	136.1	20014.2	105.8	20014.2	220.3
20014.3	1.193	20014.3	135.9	20014.3	128.7	20014.3	215.7
20014.4	1.244	20014.4	136.1	20014.4	161.8	20014.4	209.6
20014.5	1.304	20014.5	136.8	20014.5	207.2	20014.5	202.3
20014.6	1.374	20014.6	138	20014.6	267.5	20014.6	194.1
20014.7	1.453	20014.7	139.9	20014.7	345.1	20014.7	185.5
20014.8	1.54	20014.8	142.6	20014.8	442	20014.8	177.1
20014.9	1.637	20014.9	146.6	20014.9	559.1	20014.9	170
20015	1.746	20015	152.5	20015	694.9	20015	165.8
20015.1	1.87	20015.1	161.4	20015.1	845.5	20015.1	169.7
20015.2	2.012	20015.2	175.1	20015.2	1004	20015.2	193.3
20015.3	2.177	20015.3	196.2	20015.3	1164	20015.3	260.4
20015.4	2.37	20015.4	226.8	20015.4	1318	20015.4	405.3
20015.5	2.598	20015.5	267.8	20015.5	1460	20015.5	659.5
20015.6	2.869	20015.6	316.6	20015.6	1589	20015.6	1021
20015.7	3.19	20015.7	366.6	20015.7	1708	20015.7	1426
20015.8	3.566	20015.8	408.7	20015.8	1808	20015.8	1759
20015.9	4.004	20015.9	434.3	20015.9	1858	20015.9	1901
20016	4.508	20016	439.2	20016	1809	20016	1805
20016.1	5.081	20016.1	425.3	20016.1	1640	20016.1	1515
20016.2	5.727	20016.2	399.7	20016.2	1385	20016.2	1144
20016.3	6.442	20016.3	370.5	20016.3	1119	20016.3	802.5
20016.4	7.218	20016.4	344.3	20016.4	900.1	20016.4	552.1
20016.5	8.04	20016.5	324.4	20016.5	750	20016.5	402.8
20016.6	8.882	20016.6	311.1	20016.6	660.6	20016.6	332.1
20016.7	9.714	20016.7	302.8	20016.7	616.1	20016.7	310.4
20016.8	10.5	20016.8	297.3	20016.8	604.4	20016.8	314.6
20016.9	11.19	20016.9	292.7	20016.9	617.8	20016.9	330.7
20017	11.77	20017	287.4	20017	650	20017	351.9
20017.1	12.2	20017.1	280.8	20017.1	694.5	20017.1	375.5
20017.2	12.47	20017.2	273	20017.2	744	20017.2	400.2
20017.3	12.59	20017.3	264.3	20017.3	790	20017.3	425.6
20017.4	12.58	20017.4	255.5	20017.4	823.9	20017.4	451
20017.5	12.46	20017.5	247.4	20017.5	839.1	20017.5	475.7
20017.6	12.29	20017.6	240.7	20017.6	833	20017.6	498.8
20017.7	12.1	20017.7	235.9	20017.7	808.7	20017.7	519.4
20017.8	11.95	20017.8	232.9	20017.8	773.6	20017.8	536.7
20017.9	11.89	20017.9	231.9	20017.9	736.7	20017.9	550.2
20018	11.96	20018	232.6	20018	705	20018	559.8
20018.1	12.19	20018.1	234.8	20018.1	681.6	20018.1	565.9
20018.2	12.63	20018.2	238.5	20018.2	666.1	20018.2	569.2
20018.3	13.3	20018.3	243.6	20018.3	655.7	20018.3	570.5
20018.4	14.23	20018.4	249.8	20018.4	646.5	20018.4	571
20018.5	15.46	20018.5	257	20018.5	634.3	20018.5	571.8
20018.6	17.03	20018.6	264.5	20018.6	615.6	20018.6	574
20018.7	18.96	20018.7	271.9	20018.7	587.8	20018.7	578.2
20018.8	21.28	20018.8	278.6	20018.8	550.1	20018.8	584.9
20018.9	24.02	20018.9	283.7	20018.9	503.5	20018.9	594.5
20019	27.18	20019	287	20019	450.7	20019	607.5
20019.1	30.76	20019.1	288	20019.1	394.8	20019.1	623.7
20019.2	34.73	20019.2	286.6	20019.2	338.8	20019.2	642.6
20019.3	39.03	20019.3	282.8	20019.3	285	20019.3	662.8
20019.4	43.61	20019.4	276.4	20019.4	235.4	20019.4	682.5
20019.5	48.37	20019.5	267.4	20019.5	190.9	20019.5	699.3
20019.6	53.21	20019.6	255.9	20019.6	152.4	20019.6	710.8
20019.7	58.03	20019.7	242.3	20019.7	120.2	20019.7	714.8
20019.8	62.71	20019.8	227.1	20019.8	94.41	20019.8	709.6
20019.9	67.17	20019.9	210.9	20019.9	74.63	20019.9	694.4
20020	71.34	20020	194.4	20020	60.09	20020	669.5
20020.1	75.15	20020.1	178.4	20020.1	49.9	20020.1	635.8
20020.2	78.58	20020.2	163.4	20020.2	43.23	20020.2	594.7
20020.3	81.59	20020.3	149.9	20020.3	39.4	20020.3	548.1
20020.4	84.18	20020.4	138.2	20020.4	37.94	20020.4	497.9
20020.5	86.33	20020.5	128.3	20020.5	38.66	20020.5	446.2
20020.6	88.09	20020.6	120.1	20020.6	41.59	20020.6	395.1
20020.7	89.47	20020.7	113.6	20020.7	47.07	20020.7	346.6
20020.8	90.47	20020.8	108.5	20020.8	55.7	20020.8	301.9
20020.9	91.06	20020.9	104.7	20020.9	68.38	20020.9	261.9
20021	91.27	20021	102	20021	86.38	20021	227
20021.1	91.11	20021.1	100.4	20021.1	111.4	20021.1	196.8
20021.2	90.64	20021.2	99.6	20021.2	145.5	20021.2	171
20021.3	89.93	20021.3	99.53	20021.3	190.9	20021.3	149.4
20021.4	89.05	20021.4	99.94	20021.4	249.5	20021.4	131.5
20021.5	88.08	20021.5	100.5	20021.5	321.8	20021.5	116.9
20021.6	87.07	20021.6	101.1	20021.6	406.8	20021.6	104.9
20021.7	86.03	20021.7	101.2	20021.7	501.3	20021.7	95.07
20021.8	84.95	20021.8	100.7	20021.8	600	20021.8	87.03
20021.9	83.77	20021.9	99.35	20021.9	696.1	20021.9	80.49
20022	82.43	20022	96.87	20022	782.1	20022	75.26
20022.1	80.85	20022.1	93.26	20022.1	850.3	20022.1	71.23
20022.2	78.96	20022.2	88.66	20022.2	894.4	20022.2	68.32
20022.3	76.68	20022.3	83.32	20022.3	910.7	20022.3	66.47
20022.4	73.99	20022.4	77.61	20022.4	898.3	20022.4	65.66
20022.5	70.85	20022.5	71.94	20022.5	860.4	20022.5	65.89
20022.6	67.27	20022.6	66.78	20022.6	803	20022.6	67.2
20022.7	63.3	20022.7	62.68	20022.7	734.2	20022.7	69.71
20022.8	58.98	20022.8	60.24	20022.8	662.9	20022.8	73.56
20022.9	54.4	20022.9	60.16	20022.9	597.1	20022.9	78.93
20023	49.68	20023	63.19	20023	543.5	20023	86.08
20023.1	44.94	20023.1	69.99	20023.1	507.6	20023.1	95.32
20023.2	40.3	20023.2	80.98	20023.2	493.3	20023.2	107
20023.3	35.85	20023.3	96.03	20023.3	503.3	20023.3	121.7
20023.4	31.67	20023.4	114.3	20023.4	538.5	20023.4	139.7
20023.5	27.83	20023.5	134.1	20023.5	596.8	20023.5	161.6
20023.6	24.35	20023.6	153.3	20023.6	672.6	20023.6	187.6
20023.7	21.27	20023.7	170	20023.7	756.7	20023.7	217.9
20023.8	18.56	20023.8	182.8	20023.8	837.6	20023.8	252.4
20023.9	16.22	20023.9	191.6	20023.9	905.6	20023.9	290.6
20024	14.21	20024	197.2	20024	955.5	20024	331.5
20024.1	12.49	20024.1	201.3	20024.1	987.7	20024.1	373.8
20024.2	11.02	20024.2	206.2	20024.2	1007	20024.2	415.6
20024.3	9.757	20024.3	213.4	20024.3	1020	20024.3	455.1
20024.4	8.686	20024.4	223.9	20024.4	1032	20024.4	490.7
20024.5	7.78	20024.5	237.9	20024.5	1046	20024.5	520.9
20024.6	7.021	20024.6	254.8	20024.6	1060	20024.6	545
20024.7	6.393	20024.7	273.6	20024.7	1073	20024.7	562.2
20024.8	5.881	20024.8	293.1	20024.8	1085	20024.8	572.1
20024.9	5.468	20024.9	312.3	20024.9	1093	20024.9	574.6
20025	5.145	20025	330.4	20025	1098	20025	570.5
20025.1	4.901	20025.1	347.3	20025.1	1099	20025.1	561.3
20025.2	4.73	20025.2	363.2	20025.2	1097	20025.2	548.3
20025.3	4.624	20025.3	378.6	20025.3	1090	20025.3	532.9
20025.4	4.581	20025.4	394.4	20025.4	1080	20025.4	516
20025.5	4.596	20025.5	412.1	20025.5	1064	20025.5	497.9
20025.6	4.667	20025.6	433.9	20025.6	1042	20025.6	479.2
20025.7	4.792	20025.7	463	20025.7	1013	20025.7	459.8
20025.8	4.971	20025.8	502.7	20025.8	978.1	20025.8	439.8
20025.9	5.209	20025.9	555.8	20025.9	938.6	20025.9	418.9
20026	5.511	20026	623.4	20026	895.5	20026	396.8
20026.1	5.888	20026.1	704.2	20026.1	849	20026.1	373.4
20026.2	6.351	20026.2	794.2	20026.2	798.8	20026.2	349
20026.3	6.914	20026.3	887.6	20026.3	744	20026.3	324
20026.4	7.593	20026.4	978	20026.4	684	20026.4	299
20026.5	8.407	20026.5	1060	20026.5	619.8	20026.5	274.4
20026.6	9.372	20026.6	1128	20026.6	553.8	20026.6	250.8
20026.7	10.51	20026.7	1181	20026.7	490.2	20026.7	228.3
20026.8	11.86	20026.8	1214	20026.8	433.5	20026.8	207.2
20026.9	13.45	20026.9	1226	20026.9	387.4	20026.9	187.9
20027	15.32	20027	1213	20027	354.1	20027	170.6
20027.1	17.51	20027.1	1177	20027.1	334.1	20027.1	155.5
20027.2	20.04	20027.2	1116	20027.2	326.8	20027.2	142.7
20027.3	22.95	20027.3	1036	20027.3	330.8	20027.3	131.9
20027.4	26.22	20027.4	941.8	20027.4	343.7	20027.4	123.1
20027.5	29.83	20027.5	838.8	20027.5	362.7	20027.5	116
20027.6	33.73	20027.6	733.8	20027.6	384.4	20027.6	110.2
20027.7	37.82	20027.7	632.7	20027.7	405.1	20027.7	105.6
20027.8	41.99	20027.8	539.4	20027.8	422.2	20027.8	102.1
20027.9	46.11	20027.9	456.3	20027.9	434.3	20027.9	99.48
20028	50.05	20028	383.9	20028	441.9	20028	97.82
20028.1	53.68	20028.1	321.8	20028.1	446.6	20028.1	97.03
20028.2	56.88	20028.2	268.8	20028.2	450	20028.2	97.04
20028.3	59.55	20028.3	223.9	20028.3	454.1	20028.3	97.8
20028.4	61.58	20028.4	186.2	20028.4	460.4	20028.4	99.27
20028.5	62.88	20028.5	154.7	20028.5	470	20028.5	101.5
20028.6	63.38	20028.6	128.8	20028.6	483.6	20028.6	104.6
20028.7	62.98	20028.7	107.7	20028.7	502	20028.7	108.8
20028.8	61.65	20028.8	90.83	20028.8	525.6	20028.8	114.2
20028.9	59.43	20028.9	77.84	20028.9	555.4	20028.9	121.2
20029	56.44	20029	68.22	20029	592.8	20029	129.8
20029.1	52.82	20029.1	61.54	20029.1	639.5	20029.1	140.1
20029.2	48.78	20029.2	57.38	20029.2	697.5	20029.2	152
20029.3	44.52	20029.3	55.34	20029.3	768.9	20029.3	165.1
20029.4	40.2	20029.4	55.09	20029.4	855.8	20029.4	178.9
20029.5	35.96	20029.5	56.31	20029.5	959.5	20029.5	193
20029.6	31.88	20029.6	58.75	20029.6	1079	20029.6	207.1
20029.7	28.04	20029.7	62.14	20029.7	1211	20029.7	221.1
20029.8	24.47	20029.8	66.26	20029.8	1349	20029.8	235
20029.9	21.18	20029.9	70.88	20029.9	1483	20029.9	248.5
20030	18.17	20030	75.79	20030	1603	20030	261.5
20030.1	15.44	20030.1	80.78	20030.1	1696	20030.1	273.4
20030.2	12.98	20030.2	85.69	20030.2	1748	20030.2	283.2
20030.3	10.79	20030.3	90.4	20030.3	1749	20030.3	289.5
20030.4	8.866	20030.4	94.86	20030.4	1693	20030.4	291.2
20030.5	7.194	20030.5	99.04	20030.5	1583	20030.5	287.3
20030.6	5.769	20030.6	102.9	20030.6	1432	20030.6	277.8
20030.7	4.579	20030.7	106.5	20030.7	1258	20030.7	263.4
20030.8	3.603	20030.8	109.9	20030.8	1080	20030.8	245.3
20030.9	2.817	20030.9	112.9	20030.9	912.7	20030.9	225.1
20031	2.193	20031	115.8	20031	766.2	20031	204.1
20031.1	1.702	20031.1	118.4	20031.1	643.8	20031.1	183.7
20031.2	1.321	20031.2	121	20031.2	544.8	20031.2	164.7
20031.3	1.026	20031.3	123.5	20031.3	465.9	20031.3	147.5
20031.4	0.8	20031.4	125.8	20031.4	402.7	20031.4	132.5
20031.5	0.6273	20031.5	127.9	20031.5	350.9	20031.5	119.5
20031.6	0.4958	20031.6	129.7	20031.6	307.1	20031.6	108.5
20031.7	0.3959	20031.7	131.6	20031.7	269	20031.7	99.45
20031.8	0.3199	20031.8	133.5	20031.8	235.2	20031.8	92.14
20031.9	0.2621	20031.9	135.8	20031.9	205	20031.9	86.54
20032	0.2182	20032	138.4	20032	178.1	20032	82.58
20032.1	0.1847	20032.1	141.3	20032.1	154.3	20032.1	80.13
20032.2	0.1591	20032.2	144.5	20032.2	133.5	20032.2	79.09
20032.3	0.1396	20032.3	147.7	20032.3	115.6	20032.3	79.37
20032.4	0.1248	20032.4	150.4	20032.4	100.6	20032.4	80.88
20032.5	0.1137	20032.5	152.4	20032.5	88.49	20032.5	83.51
20032.6	0.1056	20032.6	153.3	20032.6	78.98	20032.6	87.13
20032.7	0.09999	20032.7	152.9	20032.7	71.83	20032.7	91.55
20032.8	0.09663	20032.8	151.5	20032.8	66.78	20032.8	96.56
20032.9	0.09532	20032.9	149	20032.9	63.57	20032.9	101.9
20033	0.09596	20033	145.7	20033	61.95	20033	107.3
20033.1	0.09847	20033.1	142	20033.1	61.7	20033.1	112.5
20033.2	0.1028	20033.2	138.1	20033.2	62.62	20033.2	117.3
20033.3	0.109	20033.3	134.4	20033.3	64.6	20033.3	121.7
20033.4	0.1169	20033.4	131.2	20033.4	67.59	20033.4	125.8
20033.5	0.1267	20033.5	128.8	20033.5	71.72	20033.5	129.6
20033.6	0.1384	20033.6	127.1	20033.6	77.22	20033.6	133.2
20033.7	0.152	20033.7	126.2	20033.7	84.49	20033.7	136.8
20033.8	0.1678	20033.8	126.1	20033.8	94.07	20033.8	140.7
20033.9	0.1859	20033.9	126.6	20033.9	106.8	20033.9	145.1
20034	0.2069	20034	127.9	20034	123.8	20034	150.3
20034.1	0.2316	20034.1	129.9	20034.1	146.9	20034.1	156.8
20034.2	0.2609	20034.2	132.6	20034.2	178.4	20034.2	165
20034.3	0.2963	20034.3	136	20034.3	221.4	20034.3	175.2
20034.4	0.3398	20034.4	139.9	20034.4	279.6	20034.4	188
20034.5	0.3937	20034.5	144.4	20034.5	357.1	20034.5	203.8
20034.6	0.4612	20034.6	149.2	20034.6	458.1	20034.6	223
20034.7	0.5462	20034.7	154.4	20034.7	586.8	20034.7	246.1
20034.8	0.6532	20034.8	160	20034.8	746	20034.8	273.1
20034.9	0.7872	20034.9	166	20034.9	937.5	20034.9	304.4
20035	0.9535	20035	172.7	20035	1160	20035	339.5
20035.1	1.158	20035.1	180	20035.1	1407	20035.1	377.8
20035.2	1.407	20035.2	187.9	20035.2	1666	20035.2	417.7
20035.3	1.704	20035.3	196.4	20035.3	1920	20035.3	456.9
20035.4	2.055	20035.4	205.4	20035.4	2146	20035.4	492.5
20035.5	2.461	20035.5	214.3	20035.5	2326	20035.5	521.1
20035.6	2.92	20035.6	223	20035.6	2444	20035.6	539.4
20035.7	3.425	20035.7	230.7	20035.7	2491	20035.7	544.5
20035.8	3.966	20035.8	236.7	20035.8	2466	20035.8	534.3
20035.9	4.528	20035.9	240.4	20035.9	2377	20035.9	508.8
20036	5.091	20036	241.2	20036	2238	20036	469.7
20036.1	5.631	20036.1	238.8	20036.1	2064	20036.1	421.4
20036.2	6.124	20036.2	233.5	20036.2	1872	20036.2	370.2
20036.3	6.549	20036.3	225.8	20036.3	1675	20036.3	325.3
20036.4	6.889	20036.4	216.7	20036.4	1484	20036.4	299.5
20036.5	7.13	20036.5	207.8	20036.5	1307	20036.5	311.6
20036.6	7.268	20036.6	201	20036.6	1149	20036.6	386.1
20036.7	7.308	20036.7	198.1	20036.7	1013	20036.7	547.7
20036.8	7.27	20036.8	198.6	20036.8	897.7	20036.8	808.1
20036.9	7.2	20036.9	199.3	20036.9	802.8	20036.9	1150
20037	7.18	20037	195.5	20037	725.4	20037	1519
20037.1	7.351	20037.1	184.7	20037.1	662	20037.1	1833
20037.2	7.926	20037.2	168.9	20037.2	608.7	20037.2	2009
20037.3	9.199	20037.3	152.6	20037.3	561.9	20037.3	2002
20037.4	11.51	20037.4	139	20037.4	518.5	20037.4	1818
20037.5	15.15	20037.5	128.9	20037.5	477.5	20037.5	1508
20037.6	20.21	20037.6	121.1	20037.6	438.5	20037.6	1149
20037.7	26.42	20037.7	114.5	20037.7	401.9	20037.7	809
20037.8	33.06	20037.8	108.2	20037.8	368.1	20037.8	530.6
20037.9	39.03	20037.9	102.2	20037.9	337.4	20037.9	328.7
20038	43.12	20038	96.33	20038	309.7	20038	196.5
20038.1	44.45	20038.1	90.56	20038.1	285	20038.1	117.4
20038.2	42.78	20038.2	84.97	20038.2	263	20038.2	73.59
20038.3	38.62	20038.3	79.59	20038.3	243.4	20038.3	50.81
20038.4	33.06	20038.4	74.5	20038.4	226.3	20038.4	39.61
20038.5	27.42	20038.5	69.81	20038.5	211.6	20038.5	34.32
20038.6	22.87	20038.6	65.59	20038.6	199.7	20038.6	31.93
20038.7	20.19	20038.7	61.92	20038.7	190.6	20038.7	30.95
20038.8	19.69	20038.8	58.82	20038.8	184.1	20038.8	30.76
20038.9	21.31	20038.9	56.27	20038.9	180.1	20038.9	31.11
20039	24.7	20039	54.24	20039	178.5	20039	31.97
20039.1	29.39	20039.1	52.73	20039.1	179.5	20039.1	33.33
20039.2	34.76	20039.2	51.72	20039.2	184.1	20039.2	35.24
20039.3	40.19	20039.3	51.21	20039.3	193.4	20039.3	37.72
20039.4	44.99	20039.4	51.21	20039.4	209.4	20039.4	40.81
20039.5	48.54	20039.5	51.73	20039.5	233.9	20039.5	44.56
20039.6	50.33	20039.6	52.79	20039.6	268.8	20039.6	49.04
20039.7	50.09	20039.7	54.39	20039.7	315.7	20039.7	54.44
20039.8	47.8	20039.8	56.51	20039.8	374.9	20039.8	61.06
20039.9	43.77	20039.9	59.13	20039.9	444.7	20039.9	69.38
20040	38.5	20040	62.19	20040	521.2	20040	80.08
20040.1	32.62	20040.1	65.66	20040.1	598.2	20040.1	94.05
20040.2	26.7	20040.2	69.51	20040.2	668.3	20040.2	112.3
20040.3	21.2	20040.3	73.68	20040.3	724.1	20040.3	135.6
20040.4	16.41	20040.4	78.14	20040.4	759.8	20040.4	164.6
20040.5	12.47	20040.5	82.88	20040.5	773.6	20040.5	198.6
20040.6	9.378	20040.6	87.92	20040.6	769.1	20040.6	236
20040.7	7.047	20040.7	93.38	20040.7	754.5	20040.7	274.1
20040.8	5.354	20040.8	99.49	20040.8	739.4	20040.8	309.5
20040.9	4.161	20040.9	106.6	20040.9	732.5	20040.9	339.2
20041	3.345	20041	115.2	20041	740.2	20041	361.9
20041.1	2.8	20041.1	125.9	20041.1	766.1	20041.1	378
20041.2	2.444	20041.2	139.2	20041.2	810.8	20041.2	388.9
20041.3	2.218	20041.3	155.8	20041.3	871.5	20041.3	397
20041.4	2.077	20041.4	176	20041.4	941.9	20041.4	404
20041.5	1.993	20041.5	200	20041.5	1014	20041.5	410.9
20041.6	1.943	20041.6	227.9	20041.6	1078	20041.6	416.9
20041.7	1.911	20041.7	259	20041.7	1128	20041.7	420.5
20041.8	1.886	20041.8	292.2	20041.8	1160	20041.8	419.7
20041.9	1.86	20041.9	325.8	20041.9	1173	20041.9	412.6
20042	1.827	20042	357.4	20042	1168	20042	398.2
20042.1	1.784	20042.1	384.4	20042.1	1145	20042.1	376.1
20042.2	1.731	20042.2	404.2	20042.2	1105	20042.2	347.1
20042.3	1.671	20042.3	414.6	20042.3	1047	20042.3	313
20042.4	1.609	20042.4	414.1	20042.4	971	20042.4	276.6
20042.5	1.547	20042.5	402.4	20042.5	880.8	20042.5	240.6
20042.6	1.491	20042.6	380.3	20042.6	782.5	20042.6	207.3
20042.7	1.444	20042.7	349.6	20042.7	684.7	20042.7	178.2
20042.8	1.408	20042.8	313.3	20042.8	595.1	20042.8	153.9
20042.9	1.386	20042.9	274.8	20042.9	519.4	20042.9	134
20043	1.38	20043	237.1	20043	459.2	20043	117.7
20043.1	1.39	20043.1	202.2	20043.1	413.5	20043.1	104.3
20043.2	1.418	20043.2	171.3	20043.2	379.4	20043.2	92.72
20043.3	1.462	20043.3	144.8	20043.3	353.3	20043.3	82.51
20043.4	1.524	20043.4	122.3	20043.4	332.2	20043.4	73.26
20043.5	1.603	20043.5	103.2	20043.5	313.7	20043.5	64.78
20043.6	1.699	20043.6	86.86	20043.6	296.6	20043.6	56.99
20043.7	1.814	20043.7	72.96	20043.7	280.1	20043.7	49.88
20043.8	1.947	20043.8	61.21	20043.8	264.4	20043.8	43.5
20043.9	2.099	20043.9	51.4	20043.9	249.5	20043.9	37.86
20044	2.271	20044	43.34	20044	236	20044	32.98
20044.1	2.465	20044.1	36.82	20044.1	224.8	20044.1	28.83
20044.2	2.682	20044.2	31.59	20044.2	216.7	20044.2	25.38
20044.3	2.922	20044.3	27.44	20044.3	212.4	20044.3	22.55
20044.4	3.186	20044.4	24.18	20044.4	213	20044.4	20.31
20044.5	3.474	20044.5	21.65	20044.5	219.8	20044.5	18.61
20044.6	3.789	20044.6	19.74	20044.6	234.8	20044.6	17.44
20044.7	4.131	20044.7	18.36	20044.7	260.7	20044.7	16.79
20044.8	4.499	20044.8	17.44	20044.8	300.4	20044.8	16.64
20044.9	4.892	20044.9	16.98	20044.9	356.2	20044.9	16.98
20045	5.308	20045	17.01	20045	428.4	20045	17.84
20045.1	5.741	20045.1	17.64	20045.1	513.4	20045.1	19.27
20045.2	6.187	20045.2	19.08	20045.2	602	20045.2	21.4
20045.3	6.64	20045.3	21.66	20045.3	678.8	20045.3	24.38
20045.4	7.097	20045.4	25.83	20045.4	725.2	20045.4	28.48
20045.5	7.556	20045.5	32.13	20045.5	726.8	20045.5	34
20045.6	8.019	20045.6	41.18	20045.6	679.7	20045.6	41.33
20045.7	8.49	20045.7	53.52	20045.7	593	20045.7	50.83
20045.8	8.98	20045.8	69.47	20045.8	485.1	20045.8	62.7
20045.9	9.509	20045.9	88.9	20045.9	376	20045.9	76.87
20046	10.1	20046	111	20046	280.5	20046	92.78
20046.1	10.79	20046.1	134	20046.1	206.1	20046.1	109.2
20046.2	11.61	20046.2	155.7	20046.2	153.2	20046.2	124.6
20046.3	12.62	20046.3	173.3	20046.3	118.4	20046.3	136.8
20046.4	13.88	20046.4	184.2	20046.4	96.75	20046.4	144.7
20046.5	15.45	20046.5	187	20046.5	84.31	20046.5	147.8
20046.6	17.4	20046.6	181.7	20046.6	78.23	20046.6	147.6
20046.7	19.79	20046.7	171	20046.7	77.02	20046.7	147.2
20046.8	22.7	20046.8	161.5	20046.8	80.29	20046.8	150.5
20046.9	26.15	20046.9	165.3	20046.9	88.48	20046.9	161.3
20047	30.16	20047	200.6	20047	102.7	20047	182
20047.1	34.67	20047.1	286.8	20047.1	124.6	20047.1	213.1
20047.2	39.59	20047.2	433.5	20047.2	156.5	20047.2	253.6
20047.3	44.73	20047.3	625.8	20047.3	200.9	20047.3	301.4
20047.4	49.84	20047.4	818.6	20047.4	260.3	20047.4	354.9
20047.5	54.57	20047.5	952.2	20047.5	336.5	20047.5	414.3
20047.6	58.58	20047.6	983.2	20047.6	429.9	20047.6	481.5
20047.7	61.52	20047.7	911.5	20047.7	539.4	20047.7	559.8
20047.8	63.14	20047.8	781	20047.8	662.4	20047.8	652.7
20047.9	63.34	20047.9	655.8	20047.9	794.5	20047.9	761.7
20048	62.18	20048	591	20048	931.3	20048	884.8
20048.1	59.91	20048.1	616.4	20048.1	1070	20048.1	1015
20048.2	56.88	20048.2	736.6	20048.2	1214	20048.2	1140
20048.3	53.56	20048.3	937.7	20048.3	1368	20048.3	1242
20048.4	50.42	20048.4	1192	20048.4	1532	20048.4	1306
20048.5	47.91	20048.5	1460	20048.5	1696	20048.5	1318
20048.6	46.38	20048.6	1695	20048.6	1827	20048.6	1276
20048.7	46.02	20048.7	1848	20048.7	1881	20048.7	1185
20048.8	46.9	20048.8	1889	20048.8	1826	20048.8	1064
20048.9	48.9	20048.9	1810	20048.9	1656	20048.9	931.3
20049	51.74	20049	1629	20049	1405	20049	806
20049.1	55.04	20049.1	1384	20049.1	1125	20049.1	700.3
20049.2	58.34	20049.2	1116	20049.2	867.3	20049.2	619.8
20049.3	61.2	20049.3	860.5	20049.3	662.2	20049.3	564.6
20049.4	63.22	20049.4	641.2	20049.4	517.2	20049.4	531.4
20049.5	64.17	20049.5	466.9	20049.5	425	20049.5	515.2
20049.6	63.94	20049.6	336	20049.6	372.5	20049.6	510.4
20049.7	62.56	20049.7	241.9	20049.7	347.8	20049.7	511.4
20049.8	60.15	20049.8	175.8	20049.8	342.3	20049.8	513.2
20049.9	56.9	20049.9	129.9	20049.9	350.8	20049.9	511.2
20050	52.99	20050	98.22	20050	370.3	20050	502
20050.1	48.62	20050.1	76.02	20050.1	398.6	20050.1	484
20050.2	44	20050.2	60.21	20050.2	433.7	20050.2	457.4
20050.3	39.29	20050.3	48.65	20050.3	473.1	20050.3	423.6
20050.4	34.63	20050.4	39.94	20050.4	514.1	20050.4	385.1
20050.5	30.13	20050.5	33.17	20050.5	553	20050.5	344.6
20050.6	25.89	20050.6	27.75	20050.6	585.7	20050.6	304.7
20050.7	21.99	20050.7	23.31	20050.7	607.6	20050.7	267.2
20050.8	18.46	20050.8	19.59	20050.8	614.4	20050.8	233.1
20050.9	15.35	20050.9	16.43	20050.9	603.7	20050.9	202.8
20051	12.65	20051	13.72	20051	575.1	20051	176
20051.1	10.36	20051.1	11.37	20051.1	531	20051.1	152.4
20051.2	8.433	20051.2	9.35	20051.2	475.7	20051.2	131.6
20051.3	6.849	20051.3	7.613	20051.3	414.3	20051.3	113.2
20051.4	5.562	20051.4	6.131	20051.4	352	20051.4	96.95
20051.5	4.531	20051.5	4.879	20051.5	293.3	20051.5	82.69
20051.6	3.713	20051.6	3.838	20051.6	241.5	20051.6	70.27
20051.7	3.072	20051.7	2.991	20051.7	198.6	20051.7	59.56
20051.8	2.575	20051.8	2.318	20051.8	165.1	20051.8	50.43
20051.9	2.196	20051.9	1.797	20051.9	140.5	20051.9	42.76
20052	1.916	20052	1.4	20052	124	20052	36.39
20052.1	1.721	20052.1	1.103	20052.1	114.6	20052.1	31.19
20052.2	1.6	20052.2	0.8835	20052.2	112.2	20052.2	27
20052.3	1.547	20052.3	0.7227	20052.3	116.9	20052.3	23.68
20052.4	1.56	20052.4	0.6064	20052.4	129.4	20052.4	21.13
20052.5	1.64	20052.5	0.5236	20052.5	149.8	20052.5	19.22
20052.6	1.79	20052.6	0.4663	20052.6	176.9	20052.6	17.87
20052.7	2.014	20052.7	0.4289	20052.7	207.1	20052.7	17
20052.8	2.321	20052.8	0.4078	20052.8	234.2	20052.8	16.57
20052.9	2.718	20052.9	0.4007	20052.9	250.9	20052.9	16.51
20053	3.214	20053	0.4074	20053	251.7	20053	16.81
20053.1	3.818	20053.1	0.4286	20053.1	235.8	20053.1	17.44
20053.2	4.536	20053.2	0.4665	20053.2	207.2	20053.2	18.4
20053.3	5.372	20053.3	0.5242	20053.3	172.7	20053.3	19.68
20053.4	6.325	20053.4	0.6062	20053.4	138.8	20053.4	21.28
20053.5	7.384	20053.5	0.7184	20053.5	109.7	20053.5	23.17
20053.6	8.539	20053.6	0.8688	20053.6	86.81	20053.6	25.32
20053.7	9.769	20053.7	1.067	20053.7	69.73	20053.7	27.72
20053.8	11.05	20053.8	1.322	20053.8	57.38	20053.8	30.4
20053.9	12.33	20053.9	1.649	20053.9	48.59	20053.9	33.42
20054	13.56	20054	2.06	20054	42.44	20054	36.96
20054.1	14.69	20054.1	2.572	20054.1	38.27	20054.1	41.23
20054.2	15.64	20054.2	3.204	20054.2	35.7	20054.2	46.49
20054.3	16.36	20054.3	3.976	20054.3	34.48	20054.3	52.97
20054.4	16.8	20054.4	4.909	20054.4	34.5	20054.4	60.87
20054.5	16.92	20054.5	6.02	20054.5	35.67	20054.5	70.31
20054.6	16.74	20054.6	7.326	20054.6	37.93	20054.6	81.27
20054.7	16.25	20054.7	8.844	20054.7	41.17	20054.7	93.69
20054.8	15.5	20054.8	10.6	20054.8	45.26	20054.8	107.5
20054.9	14.54	20054.9	12.63	20054.9	50.04	20054.9	122.8
20055	13.41	20055	15	20055	55.44	20055	139.6
20055.1	12.18	20055.1	17.8	20055.1	61.51	20055.1	158.1
20055.2	10.89	20055.2	21.15	20055.2	68.45	20055.2	178.2
20055.3	9.599	20055.3	25.28	20055.3	76.55	20055.3	200.3
20055.4	8.362	20055.4	30.48	20055.4	86.18	20055.4	224.9
20055.5	7.214	20055.5	37.23	20055.5	97.65	20055.5	252.3
20055.6	6.185	20055.6	46.21	20055.6	111.3	20055.6	283.5
20055.7	5.297	20055.7	58.42	20055.7	127.5	20055.7	319.2
20055.8	4.561	20055.8	75.41	20055.8	147.2	20055.8	360.5
20055.9	3.981	20055.9	99.46	20055.9	172.1	20055.9	408.4
20056	3.556	20056	133.6	20056	204.2	20056	464.1
20056.1	3.284	20056.1	181.8	20056.1	245.9	20056.1	528.5
20056.2	3.163	20056.2	247.5	20056.2	297.9	20056.2	601.9
20056.3	3.191	20056.3	333.1	20056.3	357.9	20056.3	682.6
20056.4	3.367	20056.4	436.8	20056.4	419.8	20056.4	766.4
20056.5	3.685	20056.5	551.2	20056.5	473.1	20056.5	846
20056.6	4.139	20056.6	662.9	20056.6	505.9	20056.6	911.3
20056.7	4.715	20056.7	754.4	20056.7	508.4	20056.7	951.6
20056.8	5.392	20056.8	809.5	20056.8	477.6	20056.8	958.8
20056.9	6.141	20056.9	817.5	20056.9	418.7	20056.9	933
20057	6.926	20057	777.5	20057	343.5	20057	887.8
20057.1	7.706	20057.1	698.2	20057.1	266	20057.1	853.7
20057.2	8.437	20057.2	595.6	20057.2	197.8	20057.2	877.4
20057.3	9.075	20057.3	486.9	20057.3	146.4	20057.3	1009
20057.4	9.579	20057.4	385.8	20057.4	116.1	20057.4	1276
20057.5	9.913	20057.5	300.4	20057.5	111.8	20057.5	1647
20057.6	10.05	20057.6	233.4	20057.6	144.6	20057.6	2017
20057.7	9.986	20057.7	183.7	20057.7	237.5	20057.7	2245
20057.8	9.72	20057.8	148.4	20057.8	424	20057.8	2224
20057.9	9.28	20057.9	124.3	20057.9	733.8	20057.9	1946
20058	8.709	20058	108.5	20058	1163	20058	1505
20058.1	8.06	20058.1	98.62	20058.1	1648	20058.1	1033
20058.2	7.395	20058.2	92.66	20058.2	2063	20058.2	639.5
20058.3	6.772	20058.3	89.06	20058.3	2281	20058.3	367.4
20058.4	6.238	20058.4	86.43	20058.4	2234	20058.4	208.7
20058.5	5.831	20058.5	83.59	20058.5	1955	20058.5	130.2
20058.6	5.571	20058.6	79.69	20058.6	1554	20058.6	98.34
20058.7	5.471	20058.7	74.36	20058.7	1151	20058.7	89.98
20058.8	5.535	20058.8	67.73	20058.8	828.2	20058.8	92.08
20058.9	5.763	20058.9	60.29	20058.9	610.2	20058.9	98.37
20059	6.151	20059	52.74	20059	484	20059	106
20059.1	6.693	20059.1	45.69	20059.1	421.8	20059.1	113.6
20059.2	7.376	20059.2	39.5	20059.2	399.3	20059.2	120.3
20059.3	8.186	20059.3	34.29	20059.3	401.7	20059.3	125.5
20059.4	9.102	20059.4	29.99	20059.4	423.2	20059.4	129.2
20059.5	10.1	20059.5	26.44	20059.5	463.3	20059.5	131.1
20059.6	11.16	20059.6	23.49	20059.6	524.7	20059.6	131.5
20059.7	12.24	20059.7	21.02	20059.7	610.6	20059.7	130.4
20059.8	13.33	20059.8	18.92	20059.8	723	20059.8	128.3
20059.9	14.4	20059.9	17.12	20059.9	859.9	20059.9	125.5
20060	15.43	20060	15.56	20060	1013	20060	122.3
20060.1	16.4	20060.1	14.2	20060.1	1168	20060.1	119.1
20060.2	17.32	20060.2	13	20060.2	1304	20060.2	116
20060.3	18.19	20060.3	11.93	20060.3	1395	20060.3	113.3
20060.4	19.01	20060.4	10.99	20060.4	1423	20060.4	110.8
20060.5	19.79	20060.5	10.18	20060.5	1379	20060.5	108.5
20060.6	20.56	20060.6	9.501	20060.6	1268	20060.6	106.4
20060.7	21.34	20060.7	8.961	20060.7	1112	20060.7	104.5
20060.8	22.18	20060.8	8.558	20060.8	936.2	20060.8	102.8
20060.9	23.11	20060.9	8.288	20060.9	766.2	20060.9	101.2
20061	24.16	20061	8.148	20061	619.5	20061	99.75
20061.1	25.36	20061.1	8.133	20061.1	503.5	20061.1	98.54
20061.2	26.73	20061.2	8.238	20061.2	418	20061.2	97.55
20061.3	28.27	20061.3	8.456	20061.3	357.7	20061.3	96.76
20061.4	29.95	20061.4	8.785	20061.4	316.4	20061.4	96.09
20061.5	31.74	20061.5	9.23	20061.5	288.4	20061.5	95.48
20061.6	33.58	20061.6	9.803	20061.6	269.8	20061.6	94.83
20061.7	35.38	20061.7	10.53	20061.7	258.1	20061.7	94.03
20061.8	37.07	20061.8	11.43	20061.8	251.8	20061.8	92.96
20061.9	38.55	20061.9	12.53	20061.9	249.8	20061.9	91.51
20062	39.75	20062	13.85	20062	251	20062	89.59
20062.1	40.62	20062.1	15.37	20062.1	254.6	20062.1	87.17
20062.2	41.11	20062.2	17.06	20062.2	259.2	20062.2	84.27
20062.3	41.18	20062.3	18.83	20062.3	263.4	20062.3	80.95
20062.4	40.83	20062.4	20.61	20062.4	266	20062.4	77.32
20062.5	40.08	20062.5	22.27	20062.5	265.7	20062.5	73.53
20062.6	38.97	20062.6	23.71	20062.6	261.8	20062.6	69.76
20062.7	37.56	20062.7	24.88	20062.7	254.3	20062.7	66.23
20062.8	35.9	20062.8	25.79	20062.8	243.6	20062.8	63.16
20062.9	34.05	20062.9	26.61	20062.9	230.6	20062.9	60.71
20063	32.07	20063	27.69	20063	216.3	20063	59.01
20063.1	30.01	20063.1	29.62	20063.1	201.5	20063.1	58.17
20063.2	27.91	20063.2	33.17	20063.2	186.8	20063.2	58.32
20063.3	25.82	20063.3	39.21	20063.3	172.8	20063.3	59.63
20063.4	23.77	20063.4	48.44	20063.4	160.1	20063.4	62.28
20063.5	21.8	20063.5	61.12	20063.5	149	20063.5	66.54
20063.6	19.93	20063.6	76.76	20063.6	139.9	20063.6	72.77
20063.7	18.18	20063.7	93.98	20063.7	132.7	20063.7	81.44
20063.8	16.56	20063.8	110.7	20063.8	127.1	20063.8	93.16
20063.9	15.08	20063.9	124.6	20063.9	122.8	20063.9	108.6
20064	13.73	20064	133.7	20064	119.8	20064	128.6
20064.1	12.51	20064.1	137.3	20064.1	117.9	20064.1	153.7
20064.2	11.41	20064.2	135.9	20064.2	117.2	20064.2	184.6
20064.3	10.42	20064.3	131.2	20064.3	117.6	20064.3	221.6
20064.4	9.539	20064.4	125.7	20064.4	119	20064.4	264.6
20064.5	8.744	20064.5	122	20064.5	121.4	20064.5	313.3
20064.6	8.028	20064.6	122.3	20064.6	124.8	20064.6	367.3
20064.7	7.377	20064.7	127.6	20064.7	129.7	20064.7	426.3
20064.8	6.779	20064.8	138.2	20064.8	136.7	20064.8	490.6
20064.9	6.227	20064.9	153.5	20064.9	146.9	20064.9	560.5
20065	5.715	20065	172.2	20065	161.4	20065	636
20065.1	5.243	20065.1	192.7	20065.1	181.8	20065.1	715.1
20065.2	4.809	20065.2	213.2	20065.2	209	20065.2	793.1
20065.3	4.414	20065.3	231.7	20065.3	244	20065.3	862.2
20065.4	4.055	20065.4	246.8	20065.4	286.4	20065.4	913.3
20065.5	3.729	20065.5	257.5	20065.5	335.5	20065.5	938.3
20065.6	3.433	20065.6	263.4	20065.6	389.9	20065.6	932.8
20065.7	3.164	20065.7	264.6	20065.7	447.8	20065.7	898
20065.8	2.917	20065.8	261.8	20065.8	507.5	20065.8	839.9
20065.9	2.692	20065.9	255.7	20065.9	567.3	20065.9	768.2
20066	2.487	20066	247.3	20066	626	20066	693.2
20066.1	2.299	20066.1	237.6	20066.1	683	20066.1	623.5
20066.2	2.129	20066.2	227.8	20066.2	738.1	20066.2	564.9
20066.3	1.975	20066.3	218.8	20066.3	791.5	20066.3	519.7
20066.4	1.837	20066.4	211.4	20066.4	843.4	20066.4	487.6
20066.5	1.713	20066.5	206.4	20066.5	893.4	20066.5	466.4
20066.6	1.602	20066.6	203.8	20066.6	940.4	20066.6	453.2
20066.7	1.505	20066.7	203.9	20066.7	983.4	20066.7	444.5
20066.8	1.421	20066.8	206.2	20066.8	1022	20066.8	437
20066.9	1.349	20066.9	210.4	20066.9	1058	20066.9	427.5
20067	1.289	20067	215.7	20067	1093	20067	413.5
20067.1	1.24	20067.1	221.3	20067.1	1128	20067.1	393.6
20067.2	1.202	20067.2	226.3	20067.2	1165	20067.2	368.2
20067.3	1.173	20067.3	230.1	20067.3	1202	20067.3	338.3
20067.4	1.154	20067.4	232.3	20067.4	1238	20067.4	306.1
20067.5	1.143	20067.5	232.2	20067.5	1271	20067.5	273.3
20067.6	1.142	20067.6	229.4	20067.6	1299	20067.6	241.7
20067.7	1.15	20067.7	223.5	20067.7	1323	20067.7	212.3
20067.8	1.168	20067.8	214.4	20067.8	1343	20067.8	185.9
20067.9	1.195	20067.9	202.4	20067.9	1362	20067.9	162.5
20068	1.233	20068	188	20068	1381	20068	142.2
20068.1	1.282	20068.1	171.8	20068.1	1402	20068.1	124.7
20068.2	1.342	20068.2	154.6	20068.2	1421	20068.2	110.1
20068.3	1.415	20068.3	137.4	20068.3	1434	20068.3	97.88
20068.4	1.5	20068.4	121	20068.4	1434	20068.4	87.77
20068.5	1.599	20068.5	106	20068.5	1417	20068.5	79.37
20068.6	1.711	20068.6	92.63	20068.6	1380	20068.6	72.38
20068.7	1.837	20068.7	81.19	20068.7	1324	20068.7	66.61
20068.8	1.98	20068.8	71.64	20068.8	1253	20068.8	62.03
20068.9	2.14	20068.9	63.85	20068.9	1173	20068.9	58.69
20069	2.322	20069	57.66	20069	1089	20069	56.79
20069.1	2.53	20069.1	52.86	20069.1	1007	20069.1	56.61
20069.2	2.77	20069.2	49.22	20069.2	927.9	20069.2	58.56
20069.3	3.05	20069.3	46.52	20069.3	853.9	20069.3	63.19
20069.4	3.377	20069.4	44.56	20069.4	785.3	20069.4	71.23
20069.5	3.76	20069.5	43.21	20069.5	722	20069.5	83.69
20069.6	4.209	20069.6	42.43	20069.6	664.1	20069.6	101.8
20069.7	4.735	20069.7	42.25	20069.7	611.9	20069.7	127.3
20069.8	5.349	20069.8	42.76	20069.8	566	20069.8	162
20069.9	6.064	20069.9	44.03	20069.9	527.2	20069.9	207.7
20070	6.89	20070	46.07	20070	496.2	20070	266.4
20070.1	7.834	20070.1	48.79	20070.1	473.6	20070.1	339.2
20070.2	8.895	20070.2	52.01	20070.2	459.2	20070.2	426.1
20070.3	10.07	20070.3	55.45	20070.3	452.7	20070.3	525.1
20070.4	11.35	20070.4	58.77	20070.4	453.2	20070.4	631.5
20070.5	12.72	20070.5	61.61	20070.5	459.7	20070.5	738.1
20070.6	14.17	20070.6	63.64	20070.6	470.9	20070.6	835.4
20070.7	15.69	20070.7	64.62	20070.7	485.4	20070.7	913.7
20070.8	17.26	20070.8	64.39	20070.8	501.6	20070.8	964.5
20070.9	18.86	20070.9	62.91	20070.9	518.1	20070.9	984.2
20071	20.46	20071	60.29	20071	534.2	20071	974.5
20071.1	22.04	20071.1	56.76	20071.1	549.8	20071.1	941.8
20071.2	23.54	20071.2	52.63	20071.2	565.5	20071.2	895.4
20071.3	24.92	20071.3	48.26	20071.3	581.6	20071.3	844.5
20071.4	26.12	20071.4	43.96	20071.4	598.3	20071.4	796.6
20071.5	27.06	20071.5	40.03	20071.5	615.4	20071.5	755.6
20071.6	27.65	20071.6	36.72	20071.6	631.7	20071.6	722.3
20071.7	27.84	20071.7	34.24	20071.7	644.9	20071.7	695.3
20071.8	27.55	20071.8	32.7	20071.8	652.1	20071.8	672.3
20071.9	26.78	20071.9	32.14	20071.9	651	20071.9	651.9
20072	25.52	20072	32.52	20072	640.9	20072	633.4
20072.1	23.81	20072.1	33.74	20072.1	623	20072.1	617.1
20072.2	21.73	20072.2	35.71	20072.2	600.1	20072.2	604.2
20072.3	19.38	20072.3	38.32	20072.3	576	20072.3	596.3
20072.4	16.87	20072.4	41.55	20072.4	553.5	20072.4	595
20072.5	14.33	20072.5	45.44	20072.5	534.4	20072.5	602.9
20072.6	11.89	20072.6	50.17	20072.6	519.9	20072.6	620.7
20072.7	9.646	20072.7	56.09	20072.7	511.7	20072.7	647.1
20072.8	7.669	20072.8	63.64	20072.8	512.5	20072.8	683.3
20072.9	5.989	20072.9	73.43	20072.9	526.4	20072.9	729.9
20073	4.607	20073	86.18	20073	559.3	20073	784.3
20073.1	3.501	20073.1	102.7	20073.1	618.9	20073.1	841.4
20073.2	2.64	20073.2	123.8	20073.2	714.2	20073.2	894.1
20073.3	1.983	20073.3	150.1	20073.3	853	20073.3	934.2
20073.4	1.492	20073.4	182.3	20073.4	1039	20073.4	954.1
20073.5	1.131	20073.5	220.4	20073.5	1266	20073.5	948.8
20073.6	0.8696	20073.6	263.7	20073.6	1515	20073.6	916.6
20073.7	0.6831	20073.7	310.8	20073.7	1756	20073.7	860
20073.8	0.5517	20073.8	359.3	20073.8	1949	20073.8	784.9
20073.9	0.4605	20073.9	406.8	20073.9	2061	20073.9	699.1
20074	0.3983	20074	450.3	20074	2073	20074	610.5
20074.1	0.3567	20074.1	487.7	20074.1	1990	20074.1	525.6
20074.2	0.3297	20074.2	517.5	20074.2	1837	20074.2	448.5
20074.3	0.3128	20074.3	539.3	20074.3	1648	20074.3	381.4
20074.4	0.3031	20074.4	553.3	20074.4	1457	20074.4	324.4
20074.5	0.2983	20074.5	560.3	20074.5	1292	20074.5	276.7
20074.6	0.2971	20074.6	561.2	20074.6	1165	20074.6	236.7
20074.7	0.2984	20074.7	557.2	20074.7	1079	20074.7	203
20074.8	0.3018	20074.8	549	20074.8	1029	20074.8	174.2
20074.9	0.3069	20074.9	536.8	20074.9	1008	20074.9	149.5
20075	0.3136	20075	520.5	20075	1005	20075	128.4
20075.1	0.3217	20075.1	499.7	20075.1	1015	20075.1	110.5
20075.2	0.3314	20075.2	474.4	20075.2	1032	20075.2	95.48
20075.3	0.3426	20075.3	445	20075.3	1052	20075.3	82.91
20075.4	0.3553	20075.4	412.5	20075.4	1069	20075.4	72.49
20075.5	0.3694	20075.5	378.3	20075.5	1077	20075.5	63.89
20075.6	0.385	20075.6	343.8	20075.6	1072	20075.6	56.83
20075.7	0.4022	20075.7	310.1	20075.7	1046	20075.7	51.07
20075.8	0.4209	20075.8	278.4	20075.8	997.1	20075.8	46.39
20075.9	0.4414	20075.9	249.2	20075.9	927.3	20075.9	42.63
20076	0.4638	20076	223	20076	841.5	20076	39.64
20076.1	0.4882	20076.1	200.1	20076.1	747.3	20076.1	37.25
20076.2	0.5149	20076.2	180.6	20076.2	651	20076.2	35.35
20076.3	0.5443	20076.3	164.2	20076.3	557	20076.3	33.82
20076.4	0.5766	20076.4	150.4	20076.4	468.1	20076.4	32.56
20076.5	0.6124	20076.5	138.6	20076.5	386.4	20076.5	31.5
20076.6	0.6521	20076.6	128.3	20076.6	314.2	20076.6	30.57
20076.7	0.6961	20076.7	119	20076.7	253	20076.7	29.76
20076.8	0.7447	20076.8	110.4	20076.8	203.3	20076.8	29.05
20076.9	0.7982	20076.9	102.4	20076.9	164.4	20076.9	28.46
20077	0.8562	20077	94.65	20077	134.8	20077	28.03
20077.1	0.9185	20077.1	87.19	20077.1	113	20077.1	27.82
20077.2	0.9842	20077.2	79.91	20077.2	97.29	20077.2	27.88
20077.3	1.053	20077.3	72.8	20077.3	86.42	20077.3	28.29
20077.4	1.123	20077.4	65.91	20077.4	79.23	20077.4	29.1
20077.5	1.195	20077.5	59.36	20077.5	74.82	20077.5	30.39
20077.6	1.267	20077.6	53.29	20077.6	72.49	20077.6	32.22
20077.7	1.339	20077.7	47.8	20077.7	71.62	20077.7	34.63
20077.8	1.413	20077.8	42.92	20077.8	71.64	20077.8	37.68
20077.9	1.49	20077.9	38.62	20077.9	72.05	20077.9	41.41
20078	1.576	20078	34.86	20078	72.6	20078	45.84
20078.1	1.677	20078.1	31.6	20078.1	73.32	20078.1	51.01
20078.2	1.806	20078.2	28.77	20078.2	74.64	20078.2	56.99
20078.3	1.98	20078.3	26.31	20078.3	77.66	20078.3	63.83
20078.4	2.223	20078.4	24.22	20078.4	84.88	20078.4	71.63
20078.5	2.569	20078.5	22.48	20078.5	101.6	20078.5	80.47
20078.6	3.067	20078.6	21.11	20078.6	137.7	20078.6	90.42
20078.7	3.776	20078.7	20.13	20078.7	209.9	20078.7	101.6
20078.8	4.778	20078.8	19.58	20078.8	341.5	20078.8	114
20078.9	6.174	20078.9	19.5	20078.9	557	20078.9	128.1
20079	8.089	20079	19.95	20079	871.1	20079	144.7
20079.1	10.67	20079.1	20.99	20079.1	1274	20079.1	165.7
20079.2	14.08	20079.2	22.67	20079.2	1720	20079.2	194.5
20079.3	18.5	20079.3	25.09	20079.3	2133	20079.3	236.2
20079.4	24.07	20079.4	28.35	20079.4	2426	20079.4	297.9
20079.5	30.9	20079.5	32.64	20079.5	2536	20079.5	388.3
20079.6	39	20079.6	38.31	20079.6	2451	20079.6	517.5
20079.7	48.26	20079.7	46	20079.7	2216	20079.7	697.9
20079.8	58.45	20079.8	56.91	20079.8	1909	20079.8	944.5
20079.9	69.19	20079.9	73.14	20079.9	1613	20079.9	1274
20080	80.05	20080	98.04	20080	1385	20080	1697
20080.1	90.52	20080.1	136	20080.1	1243	20080.1	2210
20080.2	100.2	20080.2	191.1	20080.2	1177	20080.2	2779
20080.3	108.5	20080.3	264.6	20080.3	1155	20080.3	3339
20080.4	115.3	20080.4	351.5	20080.4	1145	20080.4	3801
20080.5	120.2	20080.5	438.4	20080.5	1122	20080.5	4074
20080.6	122.9	20080.6	505.9	20080.6	1072	20080.6	4097
20080.7	123.4	20080.7	536.1	20080.7	997.6	20080.7	3863
20080.8	121.5	20080.8	520.8	20080.8	905.9	20080.8	3420
20080.9	117.5	20080.9	466.5	20080.9	810.3	20080.9	2857
20081	111.8	20081	390.8	20081	722.1	20081	2271
20081.1	105.2	20081.1	314.5	20081.1	648.3	20081.1	1742
20081.2	98.49	20081.2	253.3	20081.2	590.4	20081.2	1317
20081.3	92.6	20081.3	213.4	20081.3	546.9	20081.3	1005
20081.4	87.98	20081.4	193.2	20081.4	514.6	20081.4	793.8
20081.5	84.69	20081.5	187.1	20081.5	490.4	20081.5	658.7
20081.6	82.27	20081.6	189.1	20081.6	471.7	20081.6	577.2
20081.7	79.94	20081.7	194.8	20081.7	456.2	20081.7	531.5
20081.8	76.83	20081.8	202	20081.8	441.5	20081.8	509.4
20081.9	72.31	20081.9	209.5	20081.9	425.4	20081.9	502.9
20082	66.17	20082	217	20082	405.9	20082	505.7
20082.1	58.66	20082.1	224.4	20082.1	381.5	20082.1	512.2
20082.2	50.39	20082.2	231.3	20082.2	352.2	20082.2	517.1
20082.3	42.08	20082.3	237	20082.3	318.5	20082.3	516.6
20082.4	34.39	20082.4	241	20082.4	282.3	20082.4	508.8
20082.5	27.74	20082.5	242.7	20082.5	245.7	20082.5	494.3
20082.6	22.33	20082.6	241.8	20082.6	210.7	20082.6	475.2
20082.7	18.15	20082.7	238.4	20082.7	179.1	20082.7	453.8
20082.8	15.06	20082.8	233	20082.8	151.6	20082.8	431.9
20082.9	12.84	20082.9	226.1	20082.9	128.6	20082.9	409.7
20083	11.3	20083	218.7	20083	110.1	20083	386.7
20083.1	10.22	20083.1	211.8	20083.1	96.05	20083.1	362.4
20083.2	9.477	20083.2	206.6	20083.2	86.06	20083.2	336.7
20083.3	8.942	20083.3	203.9	20083.3	79.89	20083.3	310.5
20083.4	8.541	20083.4	203.9	20083.4	77.36	20083.4	284.9
20083.5	8.218	20083.5	206	20083.5	78.53	20083.5	261.1
20083.6	7.943	20083.6	208.1	20083.6	83.72	20083.6	239.7
20083.7	7.693	20083.7	207.9	20083.7	93.53	20083.7	221.1
20083.8	7.458	20083.8	202.9	20083.8	109	20083.8	205.2
20083.9	7.231	20083.9	191.9	20083.9	131.4	20083.9	191.7
20084	7.008	20084	175.4	20084	162.2	20084	180.3
20084.1	6.787	20084.1	155.2	20084.1	203.1	20084.1	170.7
20084.2	6.567	20084.2	134.2	20084.2	255.4	20084.2	162.6
20084.3	6.344	20084.3	114.9	20084.3	320.6	20084.3	155.6
20084.4	6.117	20084.4	99.02	20084.4	399.4	20084.4	149.3
20084.5	5.885	20084.5	86.97	20084.5	490.9	20084.5	143.8
20084.6	5.652	20084.6	78.36	20084.6	591.2	20084.6	138.7
20084.7	5.42	20084.7	72.3	20084.7	693.2	20084.7	133.9
20084.8	5.195	20084.8	67.88	20084.8	787.8	20084.8	129.4
20084.9	4.98	20084.9	64.36	20084.9	867	20084.9	125.1
20085	4.776	20085	61.27	20085	925.6	20085	121
20085.1	4.582	20085.1	58.39	20085.1	962.7	20085.1	116.8
20085.2	4.397	20085.2	55.64	20085.2	980.1	20085.2	112.6
20085.3	4.219	20085.3	53.05	20085.3	980.8	20085.3	108.3
20085.4	4.045	20085.4	50.7	20085.4	967	20085.4	104
20085.5	3.874	20085.5	48.63	20085.5	940.5	20085.5	99.52
20085.6	3.705	20085.6	46.87	20085.6	903.5	20085.6	95.04
20085.7	3.538	20085.7	45.42	20085.7	859.5	20085.7	90.6
20085.8	3.373	20085.8	44.24	20085.8	813	20085.8	86.28
20085.9	3.21	20085.9	43.32	20085.9	768.6	20085.9	82.24
20086	3.053	20086	42.61	20086	729.7	20086	78.68
20086.1	2.902	20086.1	42.07	20086.1	698.4	20086.1	75.78
20086.2	2.761	20086.2	41.68	20086.2	675.4	20086.2	73.69
20086.3	2.633	20086.3	41.41	20086.3	659.7	20086.3	72.54
20086.4	2.52	20086.4	41.26	20086.4	649.6	20086.4	72.39
20086.5	2.426	20086.5	41.22	20086.5	642.7	20086.5	73.31
20086.6	2.354	20086.6	41.31	20086.6	636.3	20086.6	75.45
20086.7	2.307	20086.7	41.57	20086.7	627.9	20086.7	79.09
20086.8	2.291	20086.8	42.03	20086.8	614.7	20086.8	84.57
20086.9	2.311	20086.9	42.76	20086.9	594.5	20086.9	92.27
20087	2.375	20087	43.79	20087	566.1	20087	102.5
20087.1	2.492	20087.1	45.16	20087.1	529.1	20087.1	115.4
20087.2	2.675	20087.2	46.88	20087.2	484.4	20087.2	131.2
20087.3	2.943	20087.3	48.96	20087.3	433.7	20087.3	149.7
20087.4	3.318	20087.4	51.35	20087.4	379.7	20087.4	170.5
20087.5	3.837	20087.5	53.99	20087.5	325	20087.5	192.9
20087.6	4.552	20087.6	56.8	20087.6	272.4	20087.6	215.5
20087.7	5.537	20087.7	59.71	20087.7	224.3	20087.7	237.1
20087.8	6.906	20087.8	62.64	20087.8	182.4	20087.8	256.1
20087.9	8.823	20087.9	65.53	20087.9	147.7	20087.9	271
20088	11.53	20088	68.33	20088	120.2	20088	280.8
20088.1	15.37	20088.1	71.02	20088.1	99.61	20088.1	284.9
20088.2	20.78	20088.2	73.62	20088.2	85.08	20088.2	283.1
20088.3	28.33	20088.3	76.19	20088.3	75.79	20088.3	276
20088.4	38.6	20088.4	78.85	20088.4	71.05	20088.4	264.8
20088.5	52.11	20088.5	81.68	20088.5	70.42	20088.5	251
20088.6	69.07	20088.6	84.85	20088.6	73.76	20088.6	236.7
20088.7	89.21	20088.7	88.57	20088.7	81.31	20088.7	223.3
20088.8	111.6	20088.8	93.1	20088.8	93.66	20088.8	212.2
20088.9	134.7	20088.9	98.73	20088.9	111.7	20088.9	204.2
20089	156.4	20089	105.7	20089	136.9	20089	199.5
20089.1	174.9	20089.1	113.9	20089.1	170.7	20089.1	198.5
20089.2	188.4	20089.2	123.5	20089.2	215.2	20089.2	201.1
20089.3	195.8	20089.3	134.1	20089.3	273.3	20089.3	207.1
20089.4	197	20089.4	145.6	20089.4	348.3	20089.4	216.5
20089.5	192.4	20089.5	157.8	20089.5	444.6	20089.5	229
20089.6	183	20089.6	170.7	20089.6	566.7	20089.6	244.5
20089.7	170	20089.7	184.2	20089.7	718.9	20089.7	262.7
20089.8	154.6	20089.8	198.6	20089.8	903.3	20089.8	283.3
20089.9	138.1	20089.9	214	20089.9	1119	20089.9	305.7
20090	121.3	20090	231	20090	1359	20090	329.3
20090.1	105	20090.1	250.2	20090.1	1608	20090.1	353.2
20090.2	89.74	20090.2	272.3	20090.2	1839	20090.2	376.3
20090.3	75.74	20090.3	298.1	20090.3	2017	20090.3	397.6
20090.4	63.19	20090.4	328.7	20090.4	2106	20090.4	416
20090.5	52.15	20090.5	365.1	20090.5	2083	20090.5	430.9
20090.6	42.61	20090.6	408.4	20090.6	1949	20090.6	442.2
20090.7	34.5	20090.7	459	20090.7	1729	20090.7	450.3
20090.8	27.71	20090.8	516.7	20090.8	1467	20090.8	456.1
20090.9	22.09	20090.9	580.7	20090.9	1204	20090.9	460.8
20091	17.5	20091	649.7	20091	972.3	20091	465.4
20091.1	13.8	20091.1	721.7	20091.1	786.9	20091.1	470.6
20091.2	10.84	20091.2	794.2	20091.2	649.3	20091.2	476.4
20091.3	8.495	20091.3	863.1	20091.3	553.2	20091.3	482.4
20091.4	6.657	20091.4	922.3	20091.4	489.6	20091.4	487.2
20091.5	5.223	20091.5	964	20091.5	450.9	20091.5	488.9
20091.6	4.11	20091.6	981.2	20091.6	431.7	20091.6	485.4
20091.7	3.25	20091.7	969.7	20091.7	427.9	20091.7	474.8
20091.8	2.587	20091.8	930.2	20091.8	435.1	20091.8	456.6
20091.9	2.075	20091.9	868.1	20091.9	447.1	20091.9	431.5
20092	1.68	20092	791.8	20092	456.9	20092	401.4
20092.1	1.375	20092.1	710	20092.1	458.4	20092.1	369.1
20092.2	1.138	20092.2	630.4	20092.2	448.8	20092.2	337.1
20092.3	0.9532	20092.3	558.1	20092.3	429	20092.3	307.5
20092.4	0.8085	20092.4	495.7	20092.4	403.6	20092.4	281.3
20092.5	0.6943	20092.5	443.7	20092.5	378	20092.5	258.7
20092.6	0.6037	20092.6	401.3	20092.6	356.5	20092.6	239.3
20092.7	0.5314	20092.7	367.1	20092.7	340.8	20092.7	222.7
20092.8	0.4733	20092.8	339.7	20092.8	329.9	20092.8	208.2
20092.9	0.4263	20092.9	317.8	20092.9	321.3	20092.9	195.4
20093	0.3882	20093	300.3	20093	312.2	20093	183.7
20093.1	0.357	20093.1	286.7	20093.1	300.8	20093.1	173.1
20093.2	0.3315	20093.2	276.6	20093.2	286.2	20093.2	163.7
20093.3	0.3104	20093.3	269.7	20093.3	268.6	20093.3	155.8
20093.4	0.2929	20093.4	265.6	20093.4	248.5	20093.4	149.6
20093.5	0.2781	20093.5	263.9	20093.5	226.8	20093.5	145.3
20093.6	0.2658	20093.6	264.3	20093.6	204.4	20093.6	142.9
20093.7	0.2556	20093.7	266.1	20093.7	182.2	20093.7	142.2
20093.8	0.2475	20093.8	268.5	20093.8	160.9	20093.8	142.7
20093.9	0.2414	20093.9	270.7	20093.9	141.1	20093.9	143.5
20094	0.2377	20094	272	20094	123.5	20094	143.9
20094.1	0.2364	20094.1	271.5	20094.1	108.4	20094.1	142.9
20094.2	0.2378	20094.2	268.8	20094.2	96.3	20094.2	140.1
20094.3	0.2423	20094.3	263.6	20094.3	87.91	20094.3	135
20094.4	0.2501	20094.4	255.7	20094.4	84.03	20094.4	127.7
20094.5	0.2614	20094.5	245.3	20094.5	85.81	20094.5	118.3
20094.6	0.2763	20094.6	233	20094.6	94.91	20094.6	107.6
20094.7	0.2949	20094.7	219.2	20094.7	113.6	20094.7	95.94
20094.8	0.3171	20094.8	204.4	20094.8	144.8	20094.8	84.21
20094.9	0.3427	20094.9	189.3	20094.9	191.5	20094.9	73.16
20095	0.372	20095	174.3	20095	256.4	20095	63.41
20095.1	0.405	20095.1	159.8	20095.1	340.1	20095.1	55.34
20095.2	0.4419	20095.2	146.4	20095.2	440	20095.2	49.03
20095.3	0.4831	20095.3	134	20095.3	549.2	20095.3	44.41
20095.4	0.5289	20095.4	122.9	20095.4	657.1	20095.4	41.28
20095.5	0.5799	20095.5	113.2	20095.5	751.3	20095.5	39.46
20095.6	0.6369	20095.6	104.8	20095.6	820.8	20095.6	38.75
20095.7	0.701	20095.7	97.67	20095.7	859.3	20095.7	38.97
20095.8	0.7737	20095.8	91.8	20095.8	867.2	20095.8	39.98
20095.9	0.8566	20095.9	87.06	20095.9	851	20095.9	41.72
20096	0.9517	20096	83.37	20096	821	20096	44.16
20096.1	1.061	20096.1	80.7	20096.1	788.3	20096.1	47.34
20096.2	1.188	20096.2	78.99	20096.2	762.6	20096.2	51.33
20096.3	1.334	20096.3	78.2	20096.3	750.8	20096.3	56.23
20096.4	1.503	20096.4	78.29	20096.4	755.2	20096.4	62.14
20096.5	1.698	20096.5	79.21	20096.5	773.9	20096.5	69.16
20096.6	1.925	20096.6	80.96	20096.6	801	20096.6	77.36
20096.7	2.186	20096.7	83.59	20096.7	827.9	20096.7	86.8
20096.8	2.486	20096.8	87.17	20096.8	844.4	20096.8	97.58
20096.9	2.83	20096.9	91.82	20096.9	841.1	20096.9	109.8
20097	3.218	20097	97.69	20097	813	20097	123.7
20097.1	3.654	20097.1	105	20097.1	760.8	20097.1	139.3
20097.2	4.138	20097.2	113.8	20097.2	690.6	20097.2	156.8
20097.3	4.667	20097.3	124.6	20097.3	611.2	20097.3	176.1
20097.4	5.243	20097.4	137.6	20097.4	531.9	20097.4	197
20097.5	5.866	20097.5	153.4	20097.5	459.9	20097.5	219
20097.6	6.538	20097.6	172.6	20097.6	399.3	20097.6	241.9
20097.7	7.266	20097.7	196.3	20097.7	350.8	20097.7	265.3
20097.8	8.059	20097.8	225.6	20097.8	313.4	20097.8	289
20097.9	8.933	20097.9	261.9	20097.9	285.1	20097.9	312.8
20098	9.904	20098	306.8	20098	264.3	20098	336.7
20098.1	10.99	20098.1	361.9	20098.1	249.7	20098.1	360.4
20098.2	12.21	20098.2	428.6	20098.2	241.1	20098.2	383.8
20098.3	13.59	20098.3	508.3	20098.3	238.2	20098.3	406.6
20098.4	15.14	20098.4	601.7	20098.4	241.8	20098.4	428.2
20098.5	16.9	20098.5	708.9	20098.5	252.8	20098.5	447.8
20098.6	18.88	20098.6	828.9	20098.6	272.1	20098.6	464.4
20098.7	21.08	20098.7	959.8	20098.7	301	20098.7	476.8
20098.8	23.51	20098.8	1098	20098.8	340.4	20098.8	484.1
20098.9	26.17	20098.9	1239	20098.9	391.6	20098.9	486.1
20099	29.05	20099	1377	20099	455.7	20099	483.2
20099.1	32.14	20099.1	1507	20099.1	533.4	20099.1	476.2
20099.2	35.43	20099.2	1628	20099.2	625	20099.2	466.4
20099.3	38.91	20099.3	1738	20099.3	729.4	20099.3	456.2
20099.4	42.54	20099.4	1838	20099.4	843.1	20099.4	449.8
20099.5	46.28	20099.5	1931	20099.5	961	20099.5	455.5
20099.6	50.07	20099.6	2019	20099.6	1076	20099.6	486.8
20099.7	53.78	20099.7	2100	20099.7	1181	20099.7	561
20099.8	57.31	20099.8	2169	20099.8	1268	20099.8	693.8
20099.9	60.51	20099.9	2214	20099.9	1330	20099.9	889.9
20100	63.27	20100	2219	20100	1366	20100	1133
20100.1	65.5	20100.1	2170	20100.1	1373	20100.1	1388
20100.2	67.14	20100.2	2058	20100.2	1355	20100.2	1611
20100.3	68.2	20100.3	1885	20100.3	1317	20100.3	1783
20100.4	68.72	20100.4	1663	20100.4	1267	20100.4	1916
20100.5	68.76	20100.5	1413	20100.5	1212	20100.5	2056
20100.6	68.39	20100.6	1159	20100.6	1160	20100.6	2245
20100.7	67.7	20100.7	920.6	20100.7	1114	20100.7	2482
20100.8	66.75	20100.8	712.9	20100.8	1077	20100.8	2705
20100.9	65.62	20100.9	543.1	20100.9	1048	20100.9	2816
20101	64.34	20101	412.3	20101	1026	20101	2743
20101.1	62.98	20101.1	317.2	20101.1	1003	20101.1	2486
20101.2	61.54	20101.2	252.6	20101.2	976.3	20101.2	2116
20101.3	60.06	20101.3	212.9	20101.3	939.1	20101.3	1728
20101.4	58.56	20101.4	192.1	20101.4	889.7	20101.4	1390
20101.5	57.07	20101.5	184.5	20101.5	829.1	20101.5	1122
20101.6	55.58	20101.6	183.8	20101.6	761.2	20101.6	914.4
20101.7	54.12	20101.7	184.4	20101.7	690.5	20101.7	750.3
20101.8	52.71	20101.8	181.6	20101.8	621.2	20101.8	616.8
20101.9	51.34	20101.9	173	20101.9	556.3	20101.9	507.7
20102	50.05	20102	158.7	20102	498.1	20102	419.7
20102.1	48.84	20102.1	140.8	20102.1	448	20102.1	349.5
20102.2	47.72	20102.2	121.8	20102.2	406.5	20102.2	293.2
20102.3	46.69	20102.3	104	20102.3	375.2	20102.3	246.5
20102.4	45.77	20102.4	88.94	20102.4	359	20102.4	206.6
20102.5	44.94	20102.5	76.92	20102.5	373.3	20102.5	172.4
20102.6	44.21	20102.6	67.8	20102.6	453	20102.6	144.2
20102.7	43.57	20102.7	61.08	20102.7	653.2	20102.7	123
20102.8	43.04	20102.8	56.25	20102.8	1020	20102.8	108.9
20102.9	42.6	20102.9	52.86	20102.9	1527	20102.9	101.5
20103	42.22	20103	50.59	20103	2020	20103	99.54
20103.1	41.89	20103.1	49.2	20103.1	2277	20103.1	101.6
20103.2	41.57	20103.2	48.54	20103.2	2158	20103.2	106.3
20103.3	41.22	20103.3	48.51	20103.3	1727	20103.3	112.7
20103.4	40.79	20103.4	49.07	20103.4	1198	20103.4	120
20103.5	40.2	20103.5	50.18	20103.5	768.6	20103.5	127.7
20103.6	39.38	20103.6	51.83	20103.6	507.1	20103.6	135.6
20103.7	38.26	20103.7	54.01	20103.7	378	20103.7	143.6
20103.8	36.79	20103.8	56.74	20103.8	318.4	20103.8	151.9
20103.9	34.93	20103.9	60.08	20103.9	285.2	20103.9	160.6
20104	32.71	20104	64.09	20104	260.4	20104	169.4
20104.1	30.18	20104.1	68.86	20104.1	239.7	20104.1	178.2
20104.2	27.44	20104.2	74.48	20104.2	223.3	20104.2	186.5
20104.3	24.61	20104.3	81.08	20104.3	212.5	20104.3	193.7
20104.4	21.79	20104.4	88.81	20104.4	208.3	20104.4	199.2
20104.5	19.07	20104.5	97.84	20104.5	212.3	20104.5	202.3
20104.6	16.5	20104.6	108.3	20104.6	226.8	20104.6	202.8
20104.7	14.14	20104.7	120.4	20104.7	256.3	20104.7	200.6
20104.8	12	20104.8	134.1	20104.8	309.1	20104.8	196.2
20104.9	10.09	20104.9	149.5	20104.9	397.2	20104.9	190.2
20105	8.421	20105	166.7	20105	536.8	20105	183.5
20105.1	6.971	20105.1	185.6	20105.1	742.8	20105.1	176.6
20105.2	5.73	20105.2	206	20105.2	1020	20105.2	169.9
20105.3	4.68	20105.3	227.7	20105.3	1351	20105.3	163.6
20105.4	3.802	20105.4	250.3	20105.4	1685	20105.4	158
20105.5	3.075	20105.5	273.3	20105.5	1949	20105.5	152.9
20105.6	2.479	20105.6	296	20105.6	2067	20105.6	148.4
20105.7	1.995	20105.7	317.8	20105.7	2003	20105.7	144.2
20105.8	1.604	20105.8	337.8	20105.8	1771	20105.8	140.1
20105.9	1.293	20105.9	355.2	20105.9	1440	20105.9	135.8
20106	1.048	20106	369.4	20106	1094	20106	131.3
20106.1	0.8563	20106.1	379.8	20106.1	797	20106.1	126.5
20106.2	0.7082	20106.2	386.3	20106.2	577.8	20106.2	121.4
20106.3	0.5956	20106.3	389.2	20106.3	430.7	20106.3	116.3
20106.4	0.5119	20106.4	388.8	20106.4	334.8	20106.4	111.2
20106.5	0.4517	20106.5	385.7	20106.5	269.5	20106.5	106.2
20106.6	0.4108	20106.6	380.2	20106.6	221	20106.6	101.6
20106.7	0.3854	20106.7	372.4	20106.7	182.2	20106.7	97.55
20106.8	0.3724	20106.8	362.4	20106.8	149.9	20106.8	94.12
20106.9	0.3694	20106.9	349.9	20106.9	122.7	20106.9	91.48
20107	0.3741	20107	335.1	20107	99.67	20107	89.68
20107.1	0.3849	20107.1	318.1	20107.1	80.28	20107.1	88.73
20107.2	0.4006	20107.2	299.6	20107.2	63.97	20107.2	88.62
20107.3	0.4201	20107.3	279.9	20107.3	50.36	20107.3	89.4
20107.4	0.443	20107.4	259.7	20107.4	39.12	20107.4	91.13
20107.5	0.469	20107.5	239.4	20107.5	29.95	20107.5	93.84
20107.6	0.4982	20107.6	219.7	20107.6	22.61	20107.6	97.5
20107.7	0.531	20107.7	200.7	20107.7	16.85	20107.7	102
20107.8	0.5682	20107.8	182.8	20107.8	12.46	20107.8	107.5
20107.9	0.6105	20107.9	166.1	20107.9	9.173	20107.9	113.8
20108	0.659	20108	150.5	20108	6.752	20108	121.1
20108.1	0.7145	20108.1	136	20108.1	4.987	20108.1	129.4
20108.2	0.7775	20108.2	122.6	20108.2	3.706	20108.2	139
20108.3	0.8482	20108.3	110.4	20108.3	2.78	20108.3	149.7
20108.4	0.9265	20108.4	99.22	20108.4	2.109	20108.4	161.8
20108.5	1.013	20108.5	89.26	20108.5	1.62	20108.5	175.2
20108.6	1.108	20108.6	80.48	20108.6	1.264	20108.6	189.8
20108.7	1.212	20108.7	72.85	20108.7	1.005	20108.7	205.2
20108.8	1.325	20108.8	66.35	20108.8	0.8161	20108.8	221
20108.9	1.447	20108.9	60.91	20108.9	0.6804	20108.9	236.3
20109	1.576	20109	56.44	20109	0.5854	20109	250.4
20109.1	1.711	20109.1	52.87	20109.1	0.5223	20109.1	262.2
20109.2	1.849	20109.2	50.08	20109.2	0.4855	20109.2	270.8
20109.3	1.989	20109.3	48.01	20109.3	0.4719	20109.3	275.5
20109.4	2.129	20109.4	46.58	20109.4	0.4813	20109.4	275.8
20109.5	2.267	20109.5	45.7	20109.5	0.5162	20109.5	271.7
20109.6	2.405	20109.6	45.34	20109.6	0.5822	20109.6	263.7
20109.7	2.545	20109.7	45.45	20109.7	0.6884	20109.7	252.9
20109.8	2.688	20109.8	46.01	20109.8	0.8482	20109.8	240.3
20109.9	2.838	20109.9	47.03	20109.9	1.081	20109.9	226.8
20110	2.999	20110	48.51	20110	1.413	20110	212.9
20110.1	3.175	20110.1	50.45	20110.1	1.88	20110.1	198.8
20110.2	3.372	20110.2	52.86	20110.2	2.524	20110.2	184.6
20110.3	3.598	20110.3	55.71	20110.3	3.401	20110.3	170.6
20110.4	3.86	20110.4	59.01	20110.4	4.588	20110.4	156.9
20110.5	4.166	20110.5	62.72	20110.5	6.188	20110.5	143.8
20110.6	4.524	20110.6	66.83	20110.6	8.34	20110.6	131.5
20110.7	4.947	20110.7	71.34	20110.7	11.22	20110.7	120.3
20110.8	5.447	20110.8	76.27	20110.8	15	20110.8	110.4
20110.9	6.04	20110.9	81.67	20110.9	19.82	20110.9	102.1
20111	6.756	20111	87.55	20111	25.75	20111	95.48
20111.1	7.644	20111.1	94	20111.1	32.77	20111.1	90.5
20111.2	8.804	20111.2	102.1	20111.2	40.73	20111.2	86.95
20111.3	10.43	20111.3	118.2	20111.3	49.43	20111.3	84.56
20111.4	12.87	20111.4	169	20111.4	58.62	20111.4	83.03
20111.5	16.74	20111.5	328.4	20111.5	68.12	20111.5	82.12
20111.6	23	20111.6	722.7	20111.6	77.82	20111.6	81.63
20111.7	33.02	20111.7	1429	20111.7	87.68	20111.7	81.45
20111.8	48.52	20111.8	2278	20111.8	97.85	20111.8	81.51
20111.9	71.23	20111.9	2830	20111.9	108.7	20111.9	82.29
20112	102.4	20112	2719	20112	121.3	20112	89.3
20112.1	141.8	20112.1	2042	20112.1	142.2	20112.1	135.1
20112.2	187.6	20112.2	1250	20112.2	203.8	20112.2	323.2
20112.3	235.4	20112.3	699.4	20112.3	405.9	20112.3	788.7
20112.4	279.1	20112.4	437.1	20112.4	910.4	20112.4	1437
20112.5	312.1	20112.5	341.7	20112.5	1777	20112.5	1801
20112.6	328.7	20112.6	306.6	20112.6	2811	20112.6	1529
20112.7	325.7	20112.7	287.9	20112.7	3748	20112.7	882
20112.8	303.6	20112.8	276.4	20112.8	4459	20112.8	363.9
20112.9	266.2	20112.9	272.3	20112.9	4727	20112.9	136.5
20113	219.6	20113	275.2	20113	4227	20113	76.52
20113.1	170.7	20113.1	283.4	20113.1	3055	20113.1	65.79
20113.2	125.4	20113.2	294.4	20113.2	1798	20113.2	63.63
20113.3	87.33	20113.3	306	20113.3	950.9	20113.3	62.89
20113.4	57.96	20113.4	316	20113.4	557.3	20113.4	62.91
20113.5	36.91	20113.5	322.6	20113.5	420.1	20113.5	63.7
20113.6	22.76	20113.6	324.3	20113.6	372.8	20113.6	65.32
20113.7	13.76	20113.7	320.3	20113.7	344	20113.7	67.86
20113.8	8.285	20113.8	310.7	20113.8	315.1	20113.8	71.43
20113.9	5.07	20113.9	296	20113.9	283.3	20113.9	76.23
20114	3.215	20114	277.5	20114	249.3	20114	82.53
20114.1	2.143	20114.1	256.4	20114.1	214.3	20114.1	90.73
20114.2	1.508	20114.2	234.2	20114.2	179.5	20114.2	101.3
20114.3	1.114	20114.3	211.9	20114.3	145.9	20114.3	114.9
20114.4	0.8527	20114.4	190.2	20114.4	114.6	20114.4	132
20114.5	0.6686	20114.5	169.8	20114.5	86.65	20114.5	153.2
20114.6	0.5317	20114.6	151.1	20114.6	62.82	20114.6	179.1
20114.7	0.426	20114.7	134.3	20114.7	43.6	20114.7	209.9
20114.8	0.3425	20114.8	119.6	20114.8	28.98	20114.8	245.4
20114.9	0.2757	20114.9	106.9	20114.9	18.48	20114.9	284.9
20115	0.222	20115	96.31	20115	11.36	20115	326.8
20115.1	0.1789	20115.1	87.63	20115.1	6.753	20115.1	369.1
20115.2	0.1442	20115.2	80.81	20115.2	3.907	20115.2	409.3
20115.3	0.1165	20115.3	75.74	20115.3	2.215	20115.3	445.1
20115.4	0.09448	20115.4	72.25	20115.4	1.24	20115.4	474
20115.5	0.07696	20115.5	70.17	20115.5	0.691	20115.5	493.9
20115.6	0.0631	20115.6	69.31	20115.6	0.3863	20115.6	503.2
20115.7	0.05215	20115.7	69.46	20115.7	0.2182	20115.7	500.9
20115.8	0.04349	20115.8	70.41	20115.8	0.1251	20115.8	487
20115.9	0.03665	20115.9	71.93	20115.9	0.07308	20115.9	462.7
20116	0.03124	20116	73.85	20116	0.04368	20116	430.4
20116.1	0.02698	20116.1	76.07	20116.1	0.02681	20116.1	392.4
20116.2	0.02364	20116.2	78.52	20116.2	0.01698	20116.2	351.4
20116.3	0.02105	20116.3	81.23	20116.3	0.01115	20116.3	309.7
20116.4	0.01907	20116.4	84.25	20116.4	0.007633	20116.4	269.1
20116.5	0.01763	20116.5	87.68	20116.5	0.005466	20116.5	231.1
20116.6	0.01663	20116.6	91.64	20116.6	0.004112	20116.6	196.7
20116.7	0.01605	20116.7	96.27	20116.7	0.003259	20116.7	166.3
20116.8	0.01584	20116.8	101.7	20116.8	0.002729	20116.8	140.2
20116.9	0.01602	20116.9	108.2	20116.9	0.002419	20116.9	118.3
20117	0.01659	20117	115.7	20117	0.002272	20117	100.2
20117.1	0.0176	20117.1	124.3	20117.1	0.002258	20117.1	85.37
20117.2	0.01909	20117.2	133.9	20117.2	0.002368	20117.2	73.3
20117.3	0.02113	20117.3	144.3	20117.3	0.002608	20117.3	63.48
20117.4	0.02383	20117.4	155	20117.4	0.002998	20117.4	55.45
20117.5	0.02732	20117.5	165.7	20117.5	0.003576	20117.5	48.83
20117.6	0.0318	20117.6	175.9	20117.6	0.004397	20117.6	43.33
20117.7	0.03753	20117.7	185.2	20117.7	0.005544	20117.7	38.72
20117.8	0.04485	20117.8	193.2	20117.8	0.007143	20117.8	34.84
20117.9	0.05424	20117.9	199.3	20117.9	0.009413	20117.9	31.53
20118	0.06634	20118	202.9	20118	0.01275	20118	28.71
20118.1	0.082	20118.1	203.5	20118.1	0.01791	20118.1	26.29
20118.2	0.1024	20118.2	200.9	20118.2	0.02636	20118.2	24.27
20118.3	0.1291	20118.3	195.3	20118.3	0.04095	20118.3	22.62
20118.4	0.1643	20118.4	187.2	20118.4	0.06724	20118.4	21.34
20118.5	0.2112	20118.5	177.1	20118.5	0.116	20118.5	20.42
20118.6	0.2738	20118.6	165.7	20118.6	0.2072	20118.6	19.87
20118.7	0.3579	20118.7	153.6	20118.7	0.377	20118.7	19.68
20118.8	0.4709	20118.8	141.2	20118.8	0.6863	20118.8	19.84
20118.9	0.6231	20118.9	129.1	20118.9	1.233	20118.9	20.37
20119	0.8278	20119	117.6	20119	2.164	20119	21.31
20119.1	1.103	20119.1	107	20119.1	3.689	20119.1	22.71
20119.2	1.472	20119.2	97.18	20119.2	6.099	20119.2	24.65
20119.3	1.963	20119.3	88.3	20119.3	9.828	20119.3	27.22
20119.4	2.615	20119.4	80.33	20119.4	15.62	20119.4	30.54
20119.5	3.472	20119.5	73.28	20119.5	25.28	20119.5	34.73
20119.6	4.587	20119.6	67.16	20119.6	49.12	20119.6	39.98
20119.7	6.025	20119.7	61.99	20119.7	169.2	20119.7	46.48
20119.8	7.862	20119.8	57.83	20119.8	798.2	20119.8	54.46
20119.9	10.18	20119.9	54.73	20119.9	2911	20119.9	64.2
20120	13.09	20120	52.8	20120	6887	20120	75.99
20120.1	16.7	20120.1	52.27	20120.1	10360	20120.1	90.21
20120.2	21.1	20120.2	53.63	20120.2	9959	20120.2	107.3
20120.3	26.39	20120.3	57.76	20120.3	6133	20120.3	127.7
20120.4	32.64	20120.4	66.27	20120.4	2449	20120.4	151.7
20120.5	39.86	20120.5	81.72	20120.5	709.6	20120.5	179.9
20120.6	48.03	20120.6	107.8	20120.6	247.6	20120.6	212.1
20120.7	57.07	20120.7	148.7	20120.7	179.6	20120.7	248.7
20120.8	66.86	20120.8	208.4	20120.8	197.5	20120.8	290.1
20120.9	77.26	20120.9	287.7	20120.9	258.9	20120.9	337.8
20121	88.19	20121	383	20121	374.4	20121	395.8
20121.1	99.62	20121.1	484.9	20121.1	559.3	20121.1	470.7
20121.2	111.6	20121.2	580.4	20121.2	818.3	20121.2	571.1
20121.3	124.2	20121.3	656.8	20121.3	1130	20121.3	704.2
20121.4	137.4	20121.4	706.8	20121.4	1439	20121.4	869.5
20121.5	151.3	20121.5	730.7	20121.5	1664	20121.5	1054
20121.6	165.4	20121.6	737.2	20121.6	1733	20121.6	1233
20121.7	179.2	20121.7	738.8	20121.7	1620	20121.7	1375
20121.8	191.9	20121.8	746.2	20121.8	1361	20121.8	1459
20121.9	202.4	20121.9	761.5	20121.9	1033	20121.9	1474
20122	209.7	20122	776.7	20122	711.9	20122	1423
20122.1	213	20122.1	778.1	20122.1	449.5	20122.1	1317
20122.2	211.5	20122.2	755.1	20122.2	263.2	20122.2	1171
20122.3	205	20122.3	707	20122.3	148.2	20122.3	1003
20122.4	193.5	20122.4	643.9	20122.4	92.79	20122.4	832.1
20122.5	177.7	20122.5	580.7	20122.5	91.03	20122.5	674.2
20122.6	158.8	20122.6	530.1	20122.6	147	20122.6	540.9
20122.7	137.9	20122.7	498.2	20122.7	268.7	20122.7	451.2
20122.8	116.8	20122.8	485.9	20122.8	453.3	20122.8	459.6
20122.9	96.71	20122.9	491.7	20122.9	672	20122.9	680.1
20123	78.76	20123	516.2	20123	869.5	20123	1224
20123.1	63.61	20123.1	561.8	20123.1	984.2	20123.1	2011
20123.2	51.49	20123.2	629.8	20123.2	978.8	20123.2	2649
20123.3	42.27	20123.3	713.5	20123.3	859.7	20123.3	2698
20123.4	35.55	20123.4	795	20123.4	671.4	20123.4	2112
20123.5	30.8	20123.5	849.2	20123.5	471.1	20123.5	1284
20123.6	27.5	20123.6	855.3	20123.6	302.9	20123.6	628.9
20123.7	25.13	20123.7	807.7	20123.7	185.3	20123.7	275.2
20123.8	23.31	20123.8	718.7	20123.8	115.2	20123.8	130.5
20123.9	21.73	20123.9	611.3	20123.9	79.23	20123.9	77.97
20124	20.23	20124	508	20124	62.75	20124	56.35
20124.1	18.69	20124.1	423.1	20124.1	55.3	20124.1	45.05
20124.2	17.1	20124.2	360.1	20124.2	50.97	20124.2	38.4
20124.3	15.47	20124.3	315.5	20124.3	47.08	20124.3	34.3
20124.4	13.84	20124.4	283.4	20124.4	42.79	20124.4	31.65
20124.5	12.25	20124.5	258.7	20124.5	38.06	20124.5	29.82
20124.6	10.74	20124.6	238.5	20124.6	33.14	20124.6	28.51
20124.7	9.339	20124.7	221.2	20124.7	28.29	20124.7	27.59
20124.8	8.071	20124.8	206.2	20124.8	23.77	20124.8	27.01
20124.9	6.943	20124.9	193.2	20124.9	19.7	20124.9	26.77
20125	5.956	20125	182	20125	16.18	20125	26.86
20125.1	5.105	20125.1	172.2	20125.1	13.2	20125.1	27.3
20125.2	4.382	20125.2	163.5	20125.2	10.72	20125.2	28.09
20125.3	3.776	20125.3	155.5	20125.3	8.689	20125.3	29.23
20125.4	3.275	20125.4	147.9	20125.4	7.023	20125.4	30.73
20125.5	2.868	20125.5	140.3	20125.5	5.658	20125.5	32.63
20125.6	2.545	20125.6	132.6	20125.6	4.535	20125.6	34.94
20125.7	2.295	20125.7	124.7	20125.7	3.609	20125.7	37.72
20125.8	2.108	20125.8	116.6	20125.8	2.844	20125.8	40.99
20125.9	1.976	20125.9	108.4	20125.9	2.218	20125.9	44.79
20126	1.893	20126	100.1	20126	1.718	20126	49.15
20126.1	1.851	20126.1	91.89	20126.1	1.341	20126.1	54.1
20126.2	1.844	20126.2	84.06	20126.2	1.101	20126.2	59.7
20126.3	1.87	20126.3	76.73	20126.3	1.035	20126.3	66.02
20126.4	1.923	20126.4	70.01	20126.4	1.239	20126.4	73.15
20126.5	2.002	20126.5	63.98	20126.5	1.915	20126.5	81.14
20126.6	2.105	20126.6	58.73	20126.6	3.444	20126.6	89.98
20126.7	2.23	20126.7	54.29	20126.7	6.495	20126.7	99.57
20126.8	2.378	20126.8	50.6	20126.8	12.17	20126.8	109.8
20126.9	2.546	20126.9	47.58	20126.9	22.21	20126.9	120.4
20127	2.735	20127	45.12	20127	39.38	20127	131.2
20127.1	2.943	20127.1	43.12	20127.1	68.32	20127.1	141.8
20127.2	3.17	20127.2	41.53	20127.2	119.6	20127.2	151.8
20127.3	3.414	20127.3	40.35	20127.3	239.4	20127.3	160.8
20127.4	3.673	20127.4	39.56	20127.4	654.3	20127.4	168.4
20127.5	3.942	20127.5	39.18	20127.5	2050	20127.5	174.1
20127.6	4.216	20127.6	39.21	20127.6	5269	20127.6	177.4
20127.7	4.487	20127.7	39.64	20127.7	9579	20127.7	178.2
20127.8	4.744	20127.8	40.48	20127.8	11910	20127.8	176.4
20127.9	4.977	20127.9	41.73	20127.9	10110	20127.9	172.4
20128	5.179	20128	43.41	20128	5973	20128	166.8
20128.1	5.345	20128.1	45.52	20128.1	2609	20128.1	160.2
20128.2	5.477	20128.2	48.11	20128.2	1011	20128.2	153
20128.3	5.577	20128.3	51.21	20128.3	461.7	20128.3	145.4
20128.4	5.651	20128.4	54.87	20128.4	263.9	20128.4	137.9
20128.5	5.708	20128.5	59.15	20128.5	161.7	20128.5	130.6
20128.6	5.756	20128.6	64.07	20128.6	97.75	20128.6	123.7
20128.7	5.804	20128.7	69.63	20128.7	57.28	20128.7	117.4
20128.8	5.864	20128.8	75.82	20128.8	32.53	20128.8	111.5
20128.9	5.943	20128.9	82.61	20128.9	18.02	20128.9	106.2
20129	6.045	20129	89.93	20129	9.919	20129	101.1
20129.1	6.172	20129.1	97.74	20129.1	5.647	20129.1	96.38
20129.2	6.326	20129.2	106	20129.2	3.555	20129.2	91.83
20129.3	6.507	20129.3	114.6	20129.3	2.649	20129.3	87.42
20129.4	6.718	20129.4	123.5	20129.4	2.357	20129.4	83.15
20129.5	6.957	20129.5	132.8	20129.5	2.347	20129.5	79.03
20129.6	7.219	20129.6	142.3	20129.6	2.431	20129.6	75.11
20129.7	7.495	20129.7	152.1	20129.7	2.499	20129.7	71.44
20129.8	7.776	20129.8	162.2	20129.8	2.498	20129.8	68.06
20129.9	8.052	20129.9	172.7	20129.9	2.41	20129.9	64.99
20130	8.311	20130	183.8	20130	2.249	20130	62.24
20130.1	8.545	20130.1	195.4	20130.1	2.041	20130.1	59.8
20130.2	8.745	20130.2	207.6	20130.2	1.817	20130.2	57.69
20130.3	8.907	20130.3	220.3	20130.3	1.607	20130.3	55.94
20130.4	9.028	20130.4	233.5	20130.4	1.43	20130.4	54.65
20130.5	9.11	20130.5	247	20130.5	1.297	20130.5	53.9
20130.6	9.156	20130.6	260.6	20130.6	1.214	20130.6	53.8
20130.7	9.169	20130.7	274.1	20130.7	1.182	20130.7	54.38
20130.8	9.156	20130.8	287.4	20130.8	1.201	20130.8	55.62
20130.9	9.126	20130.9	300.6	20130.9	1.268	20130.9	57.52
20131	9.085	20131	313.8	20131	1.382	20131	60.03
20131.1	9.039	20131.1	326.8	20131.1	1.539	20131.1	63.15
20131.2	8.995	20131.2	339.9	20131.2	1.734	20131.2	66.91
20131.3	8.959	20131.3	352.8	20131.3	1.962	20131.3	71.4
20131.4	8.94	20131.4	365.4	20131.4	2.209	20131.4	76.76
20131.5	9	20131.5	377.5	20131.5	2.455	20131.5	83.23
20131.6	9.156	20131.6	389.1	20131.6	2.671	20131.6	91.17
20131.7	9.316	20131.7	399.9	20131.7	2.824	20131.7	101.1
20131.8	9.489	20131.8	409.7	20131.8	2.882	20131.8	113.9
20131.9	9.746	20131.9	417.8	20131.9	2.824	20131.9	130.6
20132	10.12	20132	423.5	20132	2.648	20132	152.7
20132.1	10.65	20132.1	426	20132.1	2.376	20132.1	181.9
20132.2	11.42	20132.2	424.7	20132.2	2.04	20132.2	220.1
20132.3	12.55	20132.3	419.3	20132.3	1.684	20132.3	268.6
20132.4	14.24	20132.4	409.9	20132.4	1.343	20132.4	326.9
20132.5	16.83	20132.5	397.3	20132.5	1.046	20132.5	392.5
20132.6	20.82	20132.6	382.5	20132.6	0.8095	20132.6	460.1
20132.7	26.92	20132.7	366.5	20132.7	0.6459	20132.7	523.1
20132.8	36.06	20132.8	350.3	20132.8	0.5663	20132.8	575.2
20132.9	49.3	20132.9	334.7	20132.9	0.5898	20132.9	611.7
20133	67.55	20133	320.4	20133	0.7504	20133	630.4
20133.1	91.25	20133.1	307.8	20133.1	1.103	20133.1	632
20133.2	119.9	20133.2	297.5	20133.2	1.733	20133.2	619.5
20133.3	151.6	20133.3	289.9	20133.3	2.812	20133.3	597
20133.4	183.2	20133.4	285.3	20133.4	5.054	20133.4	569.3
20133.5	210.5	20133.5	283.9	20133.5	12.05	20133.5	541.5
20133.6	229.4	20133.6	285.7	20133.6	38.85	20133.6	521.7
20133.7	236.7	20133.7	290.6	20133.7	133	20133.7	536.9
20133.8	231	20133.8	298.3	20133.8	400.3	20133.8	669.9
20133.9	213.4	20133.9	308.3	20133.9	985	20133.9	1078
20134	186.8	20134	320.7	20134	1935	20134	1864
20134.1	155.5	20134.1	337.6	20134.1	3006	20134.1	2798
20134.2	123.6	20134.2	369.3	20134.2	3677	20134.2	3306
20134.3	94.5	20134.3	444.4	20134.3	3528	20134.3	2990
20134.4	70.05	20134.4	617.1	20134.4	2647	20134.4	2101
20134.5	50.9	20134.5	947.4	20134.5	1553	20134.5	1229
20134.6	36.66	20134.6	1435	20134.6	726	20134.6	706.5
20134.7	26.45	20134.7	1951	20134.7	323.6	20134.7	488.3
20134.8	19.24	20134.8	2263	20134.8	312.3	20134.8	412.1
20134.9	14.16	20134.9	2195	20134.9	747.6	20134.9	376.5
20135	10.52	20135	1780	20135	1845	20135	347.1
20135.1	7.866	20135.1	1231	20135.1	3672	20135.1	317
20135.2	5.908	20135.2	764.9	20135.2	5702	20135.2	286
20135.3	4.452	20135.3	472.8	20135.3	6897	20135.3	254.7
20135.4	3.368	20135.4	326.6	20135.4	6549	20135.4	223.6
20135.5	2.565	20135.5	260.8	20135.5	4956	20135.5	193.4
20135.6	1.972	20135.6	227.6	20135.6	3072	20135.6	164.9
20135.7	1.536	20135.7	204.9	20135.7	1638	20135.7	138.6
20135.8	1.215	20135.8	185.8	20135.8	815.7	20135.8	114.9
20135.9	0.9778	20135.9	168.9	20135.9	422.7	20135.9	94.34
20136	0.8004	20136	153.9	20136	245.6	20136	76.94
20136.1	0.6666	20136.1	141	20136.1	160.2	20136.1	62.62
20136.2	0.5644	20136.2	130.2	20136.2	114	20136.2	51.12
20136.3	0.4856	20136.3	121.2	20136.3	87.22	20136.3	42.07
20136.4	0.4241	20136.4	113.8	20136.4	71.21	20136.4	35.07
20136.5	0.3759	20136.5	107.7	20136.5	61.09	20136.5	29.76
20136.6	0.3381	20136.6	102.8	20136.6	53.82	20136.6	25.77
20136.7	0.3085	20136.7	98.78	20136.7	47.69	20136.7	22.82
20136.8	0.2858	20136.8	95.68	20136.8	41.91	20136.8	20.65
20136.9	0.269	20136.9	93.46	20136.9	36.29	20136.9	19.07
20137	0.2573	20137	92.17	20137	30.97	20137	17.95
20137.1	0.2502	20137.1	91.85	20137.1	26.13	20137.1	17.18
20137.2	0.2473	20137.2	92.45	20137.2	21.94	20137.2	16.7
20137.3	0.2482	20137.3	93.87	20137.3	18.46	20137.3	16.47
20137.4	0.2525	20137.4	95.92	20137.4	15.69	20137.4	16.46
20137.5	0.26	20137.5	98.44	20137.5	13.61	20137.5	16.66
20137.6	0.2703	20137.6	101.3	20137.6	12.19	20137.6	17.05
20137.7	0.2833	20137.7	104.2	20137.7	11.37	20137.7	17.62
20137.8	0.2989	20137.8	107.2	20137.8	11.12	20137.8	18.35
20137.9	0.3171	20137.9	110	20137.9	11.37	20137.9	19.22
20138	0.3377	20138	112.5	20138	12.01	20138	20.22
20138.1	0.3606	20138.1	114.6	20138.1	12.92	20138.1	21.35
20138.2	0.3856	20138.2	116.5	20138.2	13.92	20138.2	22.63
20138.3	0.4124	20138.3	118.4	20138.3	14.83	20138.3	24.1
20138.4	0.4407	20138.4	120.3	20138.4	15.51	20138.4	25.81
20138.5	0.4701	20138.5	122.6	20138.5	15.84	20138.5	27.81
20138.6	0.5005	20138.6	125.4	20138.6	15.76	20138.6	30.16
20138.7	0.5318	20138.7	128.8	20138.7	15.26	20138.7	32.92
20138.8	0.5645	20138.8	133.1	20138.8	14.39	20138.8	36.17
20138.9	0.5992	20138.9	138.7	20138.9	13.27	20138.9	39.97
20139	0.637	20139	145.9	20139	12.02	20139	44.47
20139.1	0.6795	20139.1	155.1	20139.1	10.75	20139.1	49.84
20139.2	0.7283	20139.2	166.5	20139.2	9.571	20139.2	56.35
20139.3	0.7859	20139.3	180	20139.3	8.548	20139.3	64.29
20139.4	0.8547	20139.4	195.9	20139.4	7.712	20139.4	74.1
20139.5	0.9379	20139.5	214.1	20139.5	7.073	20139.5	86.38
20139.6	1.039	20139.6	234.7	20139.6	6.626	20139.6	101.9
20139.7	1.163	20139.7	257.6	20139.7	6.37	20139.7	121.5
20139.8	1.314	20139.8	282.5	20139.8	6.308	20139.8	146
20139.9	1.5	20139.9	309.1	20139.9	6.447	20139.9	175.9
20140	1.729	20140	336.4	20140	6.808	20140	210.9
20140.1	2.011	20140.1	363.6	20140.1	7.426	20140.1	250.2
20140.2	2.355	20140.2	389.6	20140.2	8.361	20140.2	291.8
20140.3	2.775	20140.3	413.4	20140.3	9.711	20140.3	333
20140.4	3.284	20140.4	434.1	20140.4	11.64	20140.4	370.4
20140.5	3.895	20140.5	450.9	20140.5	14.4	20140.5	400.8
20140.6	4.624	20140.6	463.5	20140.6	18.39	20140.6	422.4
20140.7	5.482	20140.7	471.6	20140.7	24.23	20140.7	434.8
20140.8	6.478	20140.8	475	20140.8	32.82	20140.8	439.8
20140.9	7.608	20140.9	473.2	20140.9	45.34	20140.9	441
20141	8.864	20141	465.4	20141	63.36	20141	441.8
20141.1	10.22	20141.1	450.6	20141.1	88.72	20141.1	444.9
20141.2	11.64	20141.2	428.4	20141.2	123.5	20141.2	450.9
20141.3	13.09	20141.3	398.8	20141.3	169.8	20141.3	458.1
20141.4	14.51	20141.4	363.3	20141.4	229.5	20141.4	463
20141.5	15.85	20141.5	323.7	20141.5	304.1	20141.5	461.8
20141.6	17.1	20141.6	282.2	20141.6	395.5	20141.6	451.1
20141.7	18.21	20141.7	241.1	20141.7	506.7	20141.7	429.1
20141.8	19.18	20141.8	202.4	20141.8	644.3	20141.8	395.9
20141.9	19.99	20141.9	167.7	20141.9	819.9	20141.9	353.8
20142	20.67	20142	138.2	20142	1047	20142	306.6
20142.1	21.2	20142.1	114.4	20142.1	1335	20142.1	258.4
20142.2	21.61	20142.2	96.57	20142.2	1673	20142.2	213
20142.3	21.92	20142.3	84.27	20142.3	2019	20142.3	172.6
20142.4	22.14	20142.4	76.99	20142.4	2305	20142.4	138.5
20142.5	22.28	20142.5	74.03	20142.5	2457	20142.5	110.8
20142.6	22.35	20142.6	74.53	20142.6	2431	20142.6	89.11
20142.7	22.36	20142.7	77.52	20142.7	2229	20142.7	72.66
20142.8	22.31	20142.8	81.91	20142.8	1907	20142.8	60.61
20142.9	22.21	20142.9	86.63	20142.9	1549	20142.9	52.25
20143	22.03	20143	90.73	20143	1227	20143	46.98
20143.1	21.77	20143.1	93.64	20143.1	986.1	20143.1	44.4
20143.2	21.45	20143.2	95.28	20143.2	843	20143.2	44.32
20143.3	21.1	20143.3	96.05	20143.3	795.9	20143.3	46.72
20143.4	20.75	20143.4	96.75	20143.4	836.9	20143.4	51.76
20143.5	20.44	20143.5	98.3	20143.5	958.1	20143.5	59.78
20143.6	20.21	20143.6	101.6	20143.6	1152	20143.6	71.25
20143.7	20.14	20143.7	107.1	20143.7	1408	20143.7	86.69
20143.8	20.27	20143.8	115	20143.8	1710	20143.8	106.7
20143.9	20.66	20143.9	124.9	20143.9	2035	20143.9	132.1
20144	21.34	20144	136	20144	2351	20144	163.2
20144.1	22.32	20144.1	147.5	20144.1	2626	20144.1	199.4
20144.2	23.59	20144.2	159.1	20144.2	2828	20144.2	237.7
20144.3	25.08	20144.3	171.1	20144.3	2933	20144.3	271.7
20144.4	26.72	20144.4	184.7	20144.4	2931	20144.4	294.2
20144.5	28.43	20144.5	201.3	20144.5	2826	20144.5	300.5
20144.6	30.1	20144.6	220.2	20144.6	2632	20144.6	292.7
20144.7	31.66	20144.7	237.7	20144.7	2374	20144.7	279.7
20144.8	33.04	20144.8	248	20144.8	2081	20144.8	272.8
20144.9	34.18	20144.9	247	20144.9	1780	20144.9	279.5
20145	35.07	20145	235.7	20145	1494	20145	298.7
20145.1	35.71	20145.1	220.5	20145.1	1238	20145.1	320.7
20145.2	36.16	20145.2	209.7	20145.2	1020	20145.2	331.2
20145.3	36.47	20145.3	209.5	20145.3	837.8	20145.3	319.7
20145.4	36.72	20145.4	222.6	20145.4	688.8	20145.4	286.2
20145.5	37.01	20145.5	249	20145.5	567.3	20145.5	240.7
20145.6	37.39	20145.6	287.7	20145.6	468.1	20145.6	198.1
20145.7	37.9	20145.7	338.1	20145.7	387.1	20145.7	171.1
20145.8	38.57	20145.8	400.2	20145.8	321.1	20145.8	166.8
20145.9	39.34	20145.9	474.4	20145.9	267.9	20145.9	187.4
20146	40.13	20146	561.8	20146	225.5	20146	232
20146.1	40.85	20146.1	663.7	20146.1	192.2	20146.1	298.1
20146.2	41.36	20146.2	780.8	20146.2	166.8	20146.2	381.3
20146.3	41.53	20146.3	912.8	20146.3	148.5	20146.3	473.8
20146.4	41.3	20146.4	1056	20146.4	137.4	20146.4	564.5
20146.5	40.6	20146.5	1204	20146.5	134	20146.5	639.8
20146.6	39.45	20146.6	1345	20146.6	139	20146.6	687.5
20146.7	37.92	20146.7	1463	20146.7	153.4	20146.7	699.5
20146.8	36.09	20146.8	1543	20146.8	177.8	20146.8	675.2
20146.9	34.1	20146.9	1569	20146.9	211.8	20146.9	620.7
20147	32.05	20147	1536	20147	254	20147	546.6
20147.1	30.1	20147.1	1445	20147.1	301.2	20147.1	465.1
20147.2	28.34	20147.2	1307	20147.2	349.4	20147.2	386.9
20147.3	26.88	20147.3	1139	20147.3	394.6	20147.3	319.4
20147.4	25.78	20147.4	959.9	20147.4	433.5	20147.4	266.5
20147.5	25.06	20147.5	787	20147.5	464.6	20147.5	229.1
20147.6	24.72	20147.6	632	20147.6	488.6	20147.6	206.1
20147.7	24.73	20147.7	500.8	20147.7	507.2	20147.7	195.7
20147.8	25.03	20147.8	394.3	20147.8	521.9	20147.8	195.7
20147.9	25.56	20147.9	310.3	20147.9	532.8	20147.9	203.9
20148	26.24	20148	245.3	20148	538.5	20148	218.6
20148.1	27	20148.1	195.5	20148.1	536.8	20148.1	237.7
20148.2	27.79	20148.2	157.5	20148.2	526.6	20148.2	259.5
20148.3	28.56	20148.3	128.2	20148.3	508.6	20148.3	281.8
20148.4	29.31	20148.4	105.5	20148.4	484.8	20148.4	302.6
20148.5	30.05	20148.5	87.7	20148.5	457.3	20148.5	319.7
20148.6	30.79	20148.6	73.52	20148.6	428.1	20148.6	331.3
20148.7	31.58	20148.7	62.05	20148.7	398.9	20148.7	336.4
20148.8	32.44	20148.8	52.61	20148.8	370.9	20148.8	334.6
20148.9	33.41	20148.9	44.71	20148.9	345.3	20148.9	326.2
20149	34.5	20149	38.01	20149	322.6	20149	311.9
20149.1	35.74	20149.1	32.28	20149.1	303.3	20149.1	292.9
20149.2	37.13	20149.2	27.38	20149.2	287.7	20149.2	270.3
20149.3	38.68	20149.3	23.22	20149.3	275.7	20149.3	245.5
20149.4	40.38	20149.4	19.72	20149.4	267.1	20149.4	219.8
20149.5	42.19	20149.5	16.81	20149.5	261	20149.5	194.3
20149.6	44.05	20149.6	14.4	20149.6	256.1	20149.6	169.9
20149.7	45.89	20149.7	12.42	20149.7	251	20149.7	147.3
20149.8	47.62	20149.8	10.82	20149.8	244.6	20149.8	126.8
20149.9	49.17	20149.9	9.529	20149.9	236.1	20149.9	108.5
20150	50.43	20150	8.515	20150	225.1	20150	92.44
20150.1	51.34	20150.1	7.738	20150.1	211.8	20150.1	78.62
20150.2	51.83	20150.2	7.169	20150.2	196.7	20150.2	66.84
20150.3	51.86	20150.3	6.79	20150.3	180.9	20150.3	56.9
20150.4	51.44	20150.4	6.588	20150.4	165.5	20150.4	48.55
20150.5	50.59	20150.5	6.564	20150.5	151.5	20150.5	41.6
20150.6	49.35	20150.6	6.728	20150.6	139.4	20150.6	35.85
20150.7	47.77	20150.7	7.107	20150.7	129.7	20150.7	31.14
20150.8	45.91	20150.8	7.747	20150.8	122.4	20150.8	27.36
20150.9	43.84	20150.9	8.725	20150.9	117.2	20150.9	24.44
20151	41.62	20151	10.16	20151	114.1	20151	22.33
20151.1	39.3	20151.1	12.22	20151.1	112.8	20151.1	21.02
20151.2	36.91	20151.2	15.16	20151.2	113.4	20151.2	20.54
20151.3	34.5	20151.3	19.34	20151.3	115.8	20151.3	20.95
20151.4	32.11	20151.4	25.28	20151.4	120	20151.4	22.43
20151.5	29.78	20151.5	33.64	20151.5	126.1	20151.5	25.2
20151.6	27.55	20151.6	45.29	20151.6	134.6	20151.6	29.58
20151.7	25.43	20151.7	61.23	20151.7	146.2	20151.7	35.96
20151.8	23.42	20151.8	82.46	20151.8	161.6	20151.8	44.73
20151.9	21.53	20151.9	109.8	20151.9	181.9	20151.9	56.23
20152	19.76	20152	143.8	20152	208.3	20152	70.64
20152.1	18.1	20152.1	184	20152.1	242.4	20152.1	87.87
20152.2	16.56	20152.2	229.2	20152.2	286.2	20152.2	107.4
20152.3	15.12	20152.3	277.3	20152.3	342.2	20152.3	128.2
20152.4	13.81	20152.4	325.6	20152.4	413	20152.4	148.9
20152.5	12.61	20152.5	371.3	20152.5	500.8	20152.5	168
20152.6	11.52	20152.6	411.5	20152.6	606	20152.6	184.2
20152.7	10.54	20152.7	444.4	20152.7	726.2	20152.7	196.5
20152.8	9.66	20152.8	468.8	20152.8	856.6	20152.8	204
20152.9	8.88	20152.9	485.1	20152.9	989.9	20152.9	207
20153	8.189	20153	494.1	20153	1117	20153	205.8
20153.1	7.588	20153.1	497.2	20153.1	1230	20153.1	201.8
20153.2	7.081	20153.2	495.6	20153.2	1320	20153.2	196.5
20153.3	6.685	20153.3	490.2	20153.3	1382	20153.3	191.6
20153.4	6.428	20153.4	481.4	20153.4	1409	20153.4	188.7
20153.5	6.364	20153.5	469.5	20153.5	1399	20153.5	188.9
20153.6	6.572	20153.6	454.4	20153.6	1353	20153.6	193.3
20153.7	7.167	20153.7	436.3	20153.7	1275	20153.7	202.6
20153.8	8.314	20153.8	415.4	20153.8	1175	20153.8	217.5
20153.9	10.23	20153.9	392	20153.9	1065	20153.9	238.4
20154	13.18	20154	366.7	20154	956.6	20154	265.4
20154.1	17.49	20154.1	340.3	20154.1	859.9	20154.1	298.3
20154.2	23.48	20154.2	313.6	20154.2	781	20154.2	336.3
20154.3	31.48	20154.3	287.5	20154.3	721.3	20154.3	378.4
20154.4	41.71	20154.4	263.1	20154.4	679.2	20154.4	423.4
20154.5	54.23	20154.5	241	20154.5	651.2	20154.5	470.2
20154.6	68.86	20154.6	221.7	20154.6	634.2	20154.6	519.1
20154.7	85.1	20154.7	205.6	20154.7	625.5	20154.7	573.5
20154.8	102.1	20154.8	192.8	20154.8	622.1	20154.8	643.4
20154.9	118.7	20154.9	182.7	20154.9	620.9	20154.9	749
20155	133.5	20155	174.5	20155	619.4	20155	923
20155.1	145.2	20155.1	166.9	20155.1	617.5	20155.1	1204
20155.2	152.5	20155.2	158.8	20155.2	620.4	20155.2	1616
20155.3	154.7	20155.3	149.1	20155.3	642.7	20155.3	2139
20155.4	151.7	20155.4	137.3	20155.4	715.9	20155.4	2682
20155.5	143.8	20155.5	123.6	20155.5	889.5	20155.5	3095
20155.6	131.8	20155.6	108.9	20155.6	1214	20155.6	3235
20155.7	117	20155.7	94.29	20155.7	1698	20155.7	3043
20155.8	100.7	20155.8	80.89	20155.8	2253	20155.8	2580
20155.9	84.31	20155.9	69.67	20155.9	2701	20155.9	1999
20156	68.95	20156	61.2	20156	2860	20156	1456
20156.1	55.43	20156.1	55.69	20156.1	2668	20156.1	1049
20156.2	44.19	20156.2	52.99	20156.2	2225	20156.2	794.2
20156.3	35.32	20156.3	52.8	20156.3	1718	20156.3	662.9
20156.4	28.63	20156.4	54.72	20156.4	1297	20156.4	610.7
20156.5	23.78	20156.5	58.37	20156.5	1011	20156.5	602.1
20156.6	20.34	20156.6	63.4	20156.6	830.1	20156.6	615.5
20156.7	17.94	20156.7	69.54	20156.7	706.4	20156.7	639.3
20156.8	16.22	20156.8	76.47	20156.8	608.2	20156.8	667.6
20156.9	14.93	20156.9	83.84	20156.9	525.6	20156.9	696.7
20157	13.89	20157	91.28	20157	459.5	20157	724.5
20157.1	12.99	20157.1	98.4	20157.1	411.5	20157.1	749
20157.2	12.17	20157.2	104.8	20157.2	381	20157.2	768.5
20157.3	11.4	20157.3	110.2	20157.3	365.1	20157.3	781.3
20157.4	10.66	20157.4	114.3	20157.4	360.6	20157.4	785.7
20157.5	9.978	20157.5	117.1	20157.5	364.7	20157.5	780.5
20157.6	9.353	20157.6	118.5	20157.6	374.7	20157.6	765.2
20157.7	8.807	20157.7	118.8	20157.7	388.5	20157.7	740
20157.8	8.355	20157.8	117.9	20157.8	403.6	20157.8	706
20157.9	8.009	20157.9	116	20157.9	417.7	20157.9	664.4
20158	7.774	20158	113.4	20158	428.5	20158	616.7
20158.1	7.652	20158.1	110.1	20158.1	434.3	20158.1	564.5
20158.2	7.637	20158.2	106.5	20158.2	434.8	20158.2	509.8
20158.3	7.722	20158.3	102.7	20158.3	430.6	20158.3	454.7
20158.4	7.897	20158.4	98.98	20158.4	423.5	20158.4	401.3
20158.5	8.15	20158.5	95.48	20158.5	415.9	20158.5	351.1
20158.6	8.469	20158.6	92.31	20158.6	410.6	20158.6	305
20158.7	8.838	20158.7	89.57	20158.7	410.7	20158.7	263.9
20158.8	9.239	20158.8	87.3	20158.8	419.7	20158.8	228
20158.9	9.654	20158.9	85.57	20158.9	440.3	20158.9	197.5
20159	10.06	20159	84.4	20159	474.4	20159	172.2
20159.1	10.44	20159.1	83.77	20159.1	522.3	20159.1	151.6
20159.2	10.78	20159.2	83.63	20159.2	582.7	20159.2	135.3
20159.3	11.05	20159.3	83.84	20159.3	652.1	20159.3	122.6
20159.4	11.26	20159.4	84.26	20159.4	725.7	20159.4	113
20159.5	11.37	20159.5	84.76	20159.5	797.9	20159.5	106
20159.6	11.41	20159.6	85.3	20159.6	863.7	20159.6	101.2
20159.7	11.36	20159.7	85.96	20159.7	919.2	20159.7	98.03
20159.8	11.25	20159.8	86.9	20159.8	961.5	20159.8	96.33
20159.9	11.08	20159.9	88.36	20159.9	988.3	20159.9	95.83
20160	10.88	20160	90.59	20160	998	20160	96.36
20160.1	10.66	20160.1	93.84	20160.1	990.1	20160.1	97.84
20160.2	10.44	20160.2	98.36	20160.2	965.3	20160.2	100.3
20160.3	10.22	20160.3	104.5	20160.3	926.1	20160.3	103.7
20160.4	10.02	20160.4	112.5	20160.4	876.4	20160.4	108.2
20160.5	9.849	20160.5	123.1	20160.5	820.6	20160.5	114
20160.6	9.726	20160.6	137.1	20160.6	762.9	20160.6	121.1
20160.7	9.659	20160.7	155.5	20160.7	705.7	20160.7	129.8
20160.8	9.657	20160.8	180.1	20160.8	650	20160.8	140.2
20160.9	9.718	20160.9	212.5	20160.9	596.5	20160.9	152.4
20161	9.834	20161	254.4	20161	546	20161	166.1
20161.1	9.988	20161.1	307	20161.1	499	20161.1	181.4
20161.2	10.16	20161.2	369.8	20161.2	456.2	20161.2	198.1
20161.3	10.31	20161.3	440	20161.3	418.2	20161.3	216.1
20161.4	10.41	20161.4	512.3	20161.4	385.1	20161.4	235.6
20161.5	10.45	20161.5	578.9	20161.5	357.5	20161.5	256.6
20161.6	10.4	20161.6	631.9	20161.6	335.6	20161.6	279.6
20161.7	10.27	20161.7	665	20161.7	319.5	20161.7	305.2
20161.8	10.04	20161.8	675.5	20161.8	308.8	20161.8	334.2
20161.9	9.75	20161.9	664.7	20161.9	303.2	20161.9	367.9
20162	9.4	20162	637.4	20162	301.6	20162	407.6
20162.1	9.018	20162.1	599.8	20162.1	302.6	20162.1	454.7
20162.2	8.625	20162.2	557.9	20162.2	304.4	20162.2	510.4
20162.3	8.242	20162.3	516.9	20162.3	304.8	20162.3	574.9
20162.4	7.885	20162.4	480.4	20162.4	302.1	20162.4	647
20162.5	7.563	20162.5	450.4	20162.5	295	20162.5	724.1
20162.6	7.281	20162.6	427.2	20162.6	282.7	20162.6	802.2
20162.7	7.044	20162.7	409.6	20162.7	265.3	20162.7	875.7
20162.8	6.85	20162.8	395.9	20162.8	243.6	20162.8	938
20162.9	6.699	20162.9	383.6	20162.9	219.1	20162.9	982.7
20163	6.587	20163	370.5	20163	193.6	20163	1005
20163.1	6.51	20163.1	355.2	20163.1	168.9	20163.1	1001
20163.2	6.466	20163.2	336.7	20163.2	146.2	20163.2	974.6
20163.3	6.451	20163.3	315.3	20163.3	126.4	20163.3	931.1
20163.4	6.467	20163.4	291.5	20163.4	110	20163.4	880.3
20163.5	6.517	20163.5	266.5	20163.5	97.33	20163.5	832.6
20163.6	6.605	20163.6	241.3	20163.6	88.47	20163.6	796.1
20163.7	6.737	20163.7	216.7	20163.7	83.41	20163.7	775
20163.8	6.916	20163.8	193.4	20163.8	82.08	20163.8	768.9
20163.9	7.144	20163.9	171.7	20163.9	84.44	20163.9	772.9
20164	7.422	20164	151.9	20164	90.66	20164	779.3
20164.1	7.751	20164.1	133.9	20164.1	101.2	20164.1	780.1
20164.2	8.13	20164.2	117.6	20164.2	116.8	20164.2	768.5
20164.3	8.562	20164.3	103.1	20164.3	138.9	20164.3	741.5
20164.4	9.047	20164.4	90.37	20164.4	169	20164.4	699.8
20164.5	9.587	20164.5	79.34	20164.5	208.9	20164.5	647.2
20164.6	10.18	20164.6	69.98	20164.6	260.8	20164.6	589.2
20164.7	10.84	20164.7	62.16	20164.7	326.4	20164.7	531
20164.8	11.55	20164.8	55.72	20164.8	407.5	20164.8	476.3
20164.9	12.31	20164.9	50.49	20164.9	505.3	20164.9	427.3
20165	13.12	20165	46.25	20165	620.3	20165	384.7
20165.1	13.95	20165.1	42.82	20165.1	750.8	20165.1	348.6
20165.2	14.8	20165.2	40.02	20165.2	892.3	20165.2	318.9
20165.3	15.65	20165.3	37.71	20165.3	1037	20165.3	295.4
20165.4	16.47	20165.4	35.74	20165.4	1174	20165.4	277.8
20165.5	17.25	20165.5	34.01	20165.5	1291	20165.5	266.1
20165.6	17.97	20165.6	32.44	20165.6	1377	20165.6	259.8
20165.7	18.61	20165.7	31.01	20165.7	1428	20165.7	258
20165.8	19.17	20165.8	29.71	20165.8	1444	20165.8	259.8
20165.9	19.63	20165.9	28.58	20165.9	1432	20165.9	264.4
20166	19.99	20166	27.67	20166	1404	20166	270.7
20166.1	20.22	20166.1	27.09	20166.1	1369	20166.1	278.2
20166.2	20.33	20166.2	27.05	20166.2	1335	20166.2	286.6
20166.3	20.3	20166.3	27.86	20166.3	1306	20166.3	295.7
20166.4	20.14	20166.4	30.01	20166.4	1284	20166.4	305.4
20166.5	19.85	20166.5	34.16	20166.5	1268	20166.5	315.7
20166.6	19.45	20166.6	41.05	20166.6	1256	20166.6	326.4
20166.7	18.97	20166.7	51.33	20166.7	1248	20166.7	337.4
20166.8	18.45	20166.8	65.17	20166.8	1241	20166.8	348.3
20166.9	17.92	20166.9	81.85	20166.9	1237	20166.9	358.8
20167	17.44	20167	99.5	20167	1237	20167	368.8
20167.1	17.06	20167.1	115.3	20167.1	1243	20167.1	378.8
20167.2	16.83	20167.2	126	20167.2	1257	20167.2	389.6
20167.3	16.81	20167.3	129.3	20167.3	1283	20167.3	402
20167.4	17.07	20167.4	124.7	20167.4	1321	20167.4	416.6
20167.5	17.7	20167.5	113.7	20167.5	1371	20167.5	434.4
20167.6	18.77	20167.6	99.56	20167.6	1431	20167.6	455.7
20167.7	20.41	20167.7	85.85	20167.7	1501	20167.7	481
20167.8	22.74	20167.8	75.38	20167.8	1576	20167.8	510.4
20167.9	25.95	20167.9	69.54	20167.9	1656	20167.9	543.5
20168	30.28	20168	68.4	20168	1738	20168	579.5
20168.1	36.02	20168.1	71.13	20168.1	1819	20168.1	616.7
20168.2	43.53	20168.2	76.68	20168.2	1897	20168.2	653
20168.3	53.14	20168.3	84.09	20168.3	1967	20168.3	685.6
20168.4	65.2	20168.4	92.7	20168.4	2024	20168.4	711.8
20168.5	79.92	20168.5	102.1	20168.5	2066	20168.5	729.4
20168.6	97.35	20168.6	111.8	20168.6	2087	20168.6	736.8
20168.7	117.3	20168.7	121.8	20168.7	2084	20168.7	733.4
20168.8	139.1	20168.8	131.5	20168.8	2055	20168.8	719.4
20168.9	162.1	20168.9	140.7	20168.9	1998	20168.9	695.6
20169	184.8	20169	148.6	20169	1915	20169	663.5
20169.1	205.9	20169.1	154.7	20169.1	1807	20169.1	624.8
20169.2	223.5	20169.2	158.6	20169.2	1679	20169.2	581.6
20169.3	236.2	20169.3	160.1	20169.3	1535	20169.3	535.6
20169.4	242.8	20169.4	159.5	20169.4	1381	20169.4	488.6
20169.5	243	20169.5	157.1	20169.5	1223	20169.5	442.4
20169.6	237	20169.6	153.8	20169.6	1067	20169.6	398.5
20169.7	225.6	20169.7	150.2	20169.7	918.8	20169.7	358.2
20169.8	210.4	20169.8	147.2	20169.8	782.1	20169.8	323.2
20169.9	192.7	20169.9	145.5	20169.9	660.8	20169.9	294.5
20170	174.2	20170	145.6	20170	556.8	20170	273.1
20170.1	156.1	20170.1	148.1	20170.1	470.8	20170.1	259.7
20170.2	139.1	20170.2	153.7	20170.2	402.7	20170.2	254.6
20170.3	123.8	20170.3	162.8	20170.3	351.6	20170.3	257.7
20170.4	110.3	20170.4	175.9	20170.4	316.6	20170.4	268.3
20170.5	98.52	20170.5	193.6	20170.5	296.4	20170.5	285.5
20170.6	88.16	20170.6	216	20170.6	289.4	20170.6	307.5
20170.7	79.01	20170.7	243.4	20170.7	293.7	20170.7	332.3
20170.8	70.85	20170.8	275.4	20170.8	307.1	20170.8	357.5
20170.9	63.52	20170.9	311.1	20170.9	328.3	20170.9	380.7
20171	56.94	20171	349.2	20171	356.4	20171	399.3
20171.1	51.07	20171.1	387.8	20171.1	392	20171.1	411.7
20171.2	45.87	20171.2	424.7	20171.2	436.4	20171.2	416.6
20171.3	41.33	20171.3	457.8	20171.3	492.7	20171.3	414
20171.4	37.44	20171.4	485.1	20171.4	564.3	20171.4	405
20171.5	34.16	20171.5	505.1	20171.5	655.1	20171.5	391.6
20171.6	31.46	20171.6	517.2	20171.6	767.8	20171.6	376.1
20171.7	29.27	20171.7	521.4	20171.7	902.6	20171.7	360.6
20171.8	27.53	20171.8	518.4	20171.8	1056	20171.8	346.7
20171.9	26.17	20171.9	509	20171.9	1221	20171.9	335.2
20172	25.12	20172	494.4	20172	1384	20172	326.7
20172.1	24.3	20172.1	475.6	20172.1	1533	20172.1	321.2
20172.2	23.64	20172.2	453.7	20172.2	1652	20172.2	318.7
20172.3	23.08	20172.3	429.2	20172.3	1727	20172.3	319.4
20172.4	22.59	20172.4	402.8	20172.4	1750	20172.4	323.4
20172.5	22.13	20172.5	374.9	20172.5	1716	20172.5	331.1
20172.6	21.67	20172.6	346	20172.6	1630	20172.6	342.7
20172.7	21.21	20172.7	316.9	20172.7	1505	20172.7	358.4
20172.8	20.74	20172.8	288.1	20172.8	1357	20172.8	378.5
20172.9	20.25	20172.9	260.4	20172.9	1201	20172.9	402.8
20173	19.74	20173	234.4	20173	1050	20173	431.1
20173.1	19.22	20173.1	210.6	20173.1	909.8	20173.1	462.8
20173.2	18.71	20173.2	189	20173.2	785	20173.2	496.4
20173.3	18.22	20173.3	169.8	20173.3	675.6	20173.3	530.3
20173.4	17.78	20173.4	152.7	20173.4	580.4	20173.4	562
20173.5	17.4	20173.5	137.7	20173.5	497.8	20173.5	589.2
20173.6	17.1	20173.6	124.3	20173.6	426.2	20173.6	609.8
20173.7	16.86	20173.7	112.4	20173.7	364.7	20173.7	622
20173.8	16.69	20173.8	101.7	20173.8	312.5	20173.8	624.7
20173.9	16.6	20173.9	91.89	20173.9	269.5	20173.9	617.8
20174	16.59	20174	82.94	20174	235.6	20174	602.1
20174.1	16.66	20174.1	74.75	20174.1	210.8	20174.1	579.6
20174.2	16.83	20174.2	67.29	20174.2	195	20174.2	553.3
20174.3	17.09	20174.3	60.54	20174.3	188.5	20174.3	526.3
20174.4	17.46	20174.4	54.45	20174.4	192.3	20174.4	501.9
20174.5	17.94	20174.5	48.99	20174.5	208.2	20174.5	482.6
20174.6	18.54	20174.6	44.13	20174.6	238.8	20174.6	470
20174.7	19.26	20174.7	39.85	20174.7	287.4	20174.7	465.1
20174.8	20.11	20174.8	36.11	20174.8	356.2	20174.8	468.1
20174.9	21.12	20174.9	32.89	20174.9	444.9	20174.9	478.7
20175	22.31	20175	30.18	20175	549.1	20175	496.3
20175.1	23.7	20175.1	27.97	20175.1	658.9	20175.1	519.8
20175.2	25.34	20175.2	26.29	20175.2	761.1	20175.2	548.4
20175.3	27.28	20175.3	25.23	20175.3	842	20175.3	581.1
20175.4	29.55	20175.4	24.91	20175.4	892.7	20175.4	616.6
20175.5	32.17	20175.5	25.57	20175.5	912.7	20175.5	653.6
20175.6	35.13	20175.6	27.53	20175.6	911.9	20175.6	690.4
20175.7	38.42	20175.7	31.28	20175.7	906.7	20175.7	724.5
20175.8	41.99	20175.8	37.49	20175.8	915.9	20175.8	753.2
20175.9	45.79	20175.9	47.06	20175.9	955.8	20175.9	774.1
20176	49.73	20176	61.1	20176	1037	20176	785.5
20176.1	53.71	20176.1	80.91	20176.1	1163	20176.1	786.9
20176.2	57.62	20176.2	108	20176.2	1332	20176.2	780.2
20176.3	61.35	20176.3	143.8	20176.3	1533	20176.3	768.8
20176.4	64.8	20176.4	189.9	20176.4	1754	20176.4	758.5
20176.5	67.87	20176.5	247.3	20176.5	1981	20176.5	756.3
20176.6	70.52	20176.6	316.6	20176.6	2202	20176.6	770.4
20176.7	72.74	20176.7	397.3	20176.7	2409	20176.7	809
20176.8	74.55	20176.8	487.5	20176.8	2600	20176.8	879.6
20176.9	76.02	20176.9	584	20176.9	2773	20176.9	987.1
20177	77.25	20177	681.7	20177	2923	20177	1132
20177.1	78.36	20177.1	774.6	20177.1	3034	20177.1	1311
20177.2	79.47	20177.2	855.5	20177.2	3082	20177.2	1512
20177.3	80.68	20177.3	917.5	20177.3	3042	20177.3	1723
20177.4	82.06	20177.4	954.9	20177.4	2897	20177.4	1927
20177.5	83.71	20177.5	964	20177.5	2661	20177.5	2106
20177.6	85.69	20177.6	944.8	20177.6	2373	20177.6	2248
20177.7	88.06	20177.7	900.7	20177.7	2093	20177.7	2341
20177.8	90.85	20177.8	837.9	20177.8	1871	20177.8	2384
20177.9	94.05	20177.9	764.8	20177.9	1726	20177.9	2382
20178	97.64	20178	690.4	20178	1632	20178	2344
20178.1	101.6	20178.1	622	20178.1	1536	20178.1	2286
20178.2	105.7	20178.2	564.3	20178.2	1389	20178.2	2214
20178.3	110	20178.3	519	20178.3	1180	20178.3	2131
20178.4	114.1	20178.4	484.5	20178.4	941.8	20178.4	2029
20178.5	118	20178.5	457.9	20178.5	724	20178.5	1896
20178.6	121.4	20178.6	435.6	20178.6	565.2	20178.6	1723
20178.7	124	20178.7	414.4	20178.7	476.2	20178.7	1512
20178.8	125.7	20178.8	392.1	20178.8	446.7	20178.8	1278
20178.9	126	20178.9	367.6	20178.9	459	20178.9	1041
20179	124.9	20179	340.9	20179	498.9	20179	824.5
20179.1	122.2	20179.1	312.4	20179.1	557	20179.1	641.4
20179.2	118	20179.2	283.2	20179.2	627.6	20179.2	497.4
20179.3	112.2	20179.3	254.3	20179.3	706.7	20179.3	390.3
20179.4	105.3	20179.4	227	20179.4	790.4	20179.4	313.8
20179.5	97.36	20179.5	202	20179.5	875.1	20179.5	260.6
20179.6	88.84	20179.6	179.9	20179.6	956.8	20179.6	224.1
20179.7	80.09	20179.7	160.5	20179.7	1032	20179.7	198.7
20179.8	71.46	20179.8	143.7	20179.8	1100	20179.8	180.4
20179.9	63.24	20179.9	129	20179.9	1161	20179.9	165.9
20180	55.67	20180	116.2	20180	1215	20180	153.2
20180.1	48.88	20180.1	104.7	20180.1	1263	20180.1	141.2
20180.2	42.93	20180.2	94.43	20180.2	1306	20180.2	129.2
20180.3	37.83	20180.3	85.07	20180.3	1343	20180.3	117.4
20180.4	33.5	20180.4	76.57	20180.4	1372	20180.4	106.5
20180.5	29.86	20180.5	68.99	20180.5	1395	20180.5	97.94
20180.6	26.8	20180.6	62.58	20180.6	1413	20180.6	93.89
20180.7	24.21	20180.7	57.88	20180.7	1427	20180.7	97.31
20180.8	22.02	20180.8	55.87	20180.8	1440	20180.8	111.4
20180.9	20.14	20180.9	58.13	20180.9	1450	20180.9	138
20181	18.51	20181	66.88	20181	1456	20181	175.6
20181.1	17.09	20181.1	84.88	20181.1	1456	20181.1	217.7
20181.2	15.85	20181.2	114.9	20181.2	1452	20181.2	253.1
20181.3	14.75	20181.3	158.9	20181.3	1443	20181.3	270.4
20181.4	13.78	20181.4	216.4	20181.4	1429	20181.4	263.2
20181.5	12.93	20181.5	283.6	20181.5	1408	20181.5	234.2
20181.6	12.21	20181.6	353.3	20181.6	1374	20181.6	193.7
20181.7	11.59	20181.7	415.9	20181.7	1323	20181.7	153.9
20181.8	11.08	20181.8	461.9	20181.8	1250	20181.8	123.7
20181.9	10.68	20181.9	484.5	20181.9	1156	20181.9	105.8
20182	10.39	20182	481.7	20182	1041	20182	98.33
20182.1	10.2	20182.1	455.7	20182.1	912.6	20182.1	97.74
20182.2	10.1	20182.2	412.5	20182.2	777.9	20182.2	101
20182.3	10.11	20182.3	359.2	20182.3	646.4	20182.3	106.5
20182.4	10.22	20182.4	302.9	20182.4	525.7	20182.4	113.6
20182.5	10.45	20182.5	248.9	20182.5	420.6	20182.5	122.5
20182.6	10.81	20182.6	201.3	20182.6	333.7	20182.6	133.8
20182.7	11.29	20182.7	161.9	20182.7	265	20182.7	148.3
20182.8	11.91	20182.8	131.9	20182.8	213	20182.8	167
20182.9	12.68	20182.9	110.9	20182.9	175.7	20182.9	190.8
20183	13.59	20183	98.65	20183	150.5	20183	220.9
20183.1	14.66	20183.1	94.32	20183.1	135.3	20183.1	258.7
20183.2	15.89	20183.2	97.28	20183.2	128.5	20183.2	305.7
20183.3	17.27	20183.3	107	20183.3	129.2	20183.3	363.2
20183.4	18.8	20183.4	123.1	20183.4	136.9	20183.4	432.8
20183.5	20.49	20183.5	144.9	20183.5	151.4	20183.5	515.7
20183.6	22.34	20183.6	172.1	20183.6	173	20183.6	613.1
20183.7	24.33	20183.7	203.9	20183.7	201.7	20183.7	725.3
20183.8	26.45	20183.8	239.4	20183.8	237.4	20183.8	851.2
20183.9	28.69	20183.9	277.6	20183.9	280	20183.9	988.3
20184	31.01	20184	317.2	20184	329.5	20184	1133
20184.1	33.39	20184.1	357.1	20184.1	386.8	20184.1	1283
20184.2	35.78	20184.2	396.3	20184.2	453.7	20184.2	1433
20184.3	38.15	20184.3	433.5	20184.3	532.3	20184.3	1581
20184.4	40.44	20184.4	467.6	20184.4	624.7	20184.4	1724
20184.5	42.61	20184.5	497.6	20184.5	732.5	20184.5	1859
20184.6	44.59	20184.6	523	20184.6	857	20184.6	1984
20184.7	46.35	20184.7	543.5	20184.7	998.4	20184.7	2097
20184.8	47.88	20184.8	559.2	20184.8	1156	20184.8	2199
20184.9	49.16	20184.9	570.2	20184.9	1326	20184.9	2291
20185	50.19	20185	576.7	20185	1503	20185	2372
20185.1	50.96	20185.1	579.1	20185.1	1678	20185.1	2445
20185.2	51.45	20185.2	577.9	20185.2	1839	20185.2	2509
20185.3	51.66	20185.3	573.7	20185.3	1974	20185.3	2564
20185.4	51.6	20185.4	567.4	20185.4	2071	20185.4	2606
20185.5	51.25	20185.5	559.5	20185.5	2122	20185.5	2636
20185.6	50.63	20185.6	550.6	20185.6	2124	20185.6	2652
20185.7	49.75	20185.7	540.9	20185.7	2079	20185.7	2655
20185.8	48.63	20185.8	530.1	20185.8	1995	20185.8	2646
20185.9	47.35	20185.9	518	20185.9	1884	20185.9	2629
20186	45.99	20186	503.9	20186	1759	20186	2602
20186.1	44.66	20186.1	487.3	20186.1	1630	20186.1	2564
20186.2	43.48	20186.2	467.2	20186.2	1506	20186.2	2513
20186.3	42.56	20186.3	443.3	20186.3	1392	20186.3	2444
20186.4	42	20186.4	415.4	20186.4	1291	20186.4	2355
20186.5	41.85	20186.5	384.1	20186.5	1208	20186.5	2245
20186.6	42.15	20186.6	350.3	20186.6	1145	20186.6	2116
20186.7	42.93	20186.7	315.4	20186.7	1104	20186.7	1970
20186.8	44.17	20186.8	281	20186.8	1089	20186.8	1812
20186.9	45.85	20186.9	248.2	20186.9	1098	20186.9	1647
20187	47.89	20187	218	20187	1130	20187	1481
20187.1	50.17	20187.1	191	20187.1	1181	20187.1	1318
20187.2	52.58	20187.2	167.5	20187.2	1240	20187.2	1163
20187.3	54.94	20187.3	147.5	20187.3	1297	20187.3	1020
20187.4	57.09	20187.4	131	20187.4	1339	20187.4	890.6
20187.5	58.83	20187.5	117.5	20187.5	1357	20187.5	777
20187.6	59.97	20187.6	106.6	20187.6	1347	20187.6	679.4
20187.7	60.35	20187.7	97.72	20187.7	1313	20187.7	597.3
20187.8	59.89	20187.8	90.54	20187.8	1265	20187.8	529.1
20187.9	58.54	20187.9	84.74	20187.9	1223	20187.9	473
20188	56.32	20188	80.06	20188	1203	20188	426.9
20188.1	53.29	20188.1	76.3	20188.1	1217	20188.1	388.9
20188.2	49.57	20188.2	73.27	20188.2	1267	20188.2	357.9
20188.3	45.3	20188.3	70.86	20188.3	1340	20188.3	332.9
20188.4	40.64	20188.4	69	20188.4	1414	20188.4	313.5
20188.5	35.79	20188.5	67.65	20188.5	1461	20188.5	299.7
20188.6	30.95	20188.6	66.82	20188.6	1461	20188.6	291.8
20188.7	26.31	20188.7	66.64	20188.7	1406	20188.7	289.9
20188.8	22.03	20188.8	67.38	20188.8	1299	20188.8	294.6
20188.9	18.19	20188.9	69.56	20188.9	1159	20188.9	306.2
20189	14.85	20189	73.9	20189	1006	20189	325.7
20189.1	12.01	20189.1	81.29	20189.1	862.2	20189.1	354.6
20189.2	9.643	20189.2	92.61	20189.2	741.3	20189.2	394.8
20189.3	7.698	20189.3	108.5	20189.3	649.7	20189.3	448.6
20189.4	6.118	20189.4	129	20189.4	586.8	20189.4	517.3
20189.5	4.846	20189.5	152.9	20189.5	547.7	20189.5	600.2
20189.6	3.833	20189.6	178.3	20189.6	525.9	20189.6	693.2
20189.7	3.032	20189.7	201.8	20189.7	515.5	20189.7	788.1
20189.8	2.401	20189.8	219.7	20189.8	511.8	20189.8	873.7
20189.9	1.908	20189.9	228.6	20189.9	512.2	20189.9	937.2
20190	1.523	20190	226.6	20190	514.8	20190	967.2
20190.1	1.223	20190.1	213.7	20190.1	517.3	20190.1	956.7
20190.2	0.9913	20190.2	191.8	20190.2	516.2	20190.2	905.3
20190.3	0.8122	20190.3	164.7	20190.3	507.7	20190.3	819.9
20190.4	0.6747	20190.4	136.6	20190.4	489.6	20190.4	712.9
20190.5	0.5695	20190.5	111.1	20190.5	462	20190.5	598.6
20190.6	0.4897	20190.6	90.59	20190.6	427.6	20190.6	490.1
20190.7	0.4296	20190.7	75.94	20190.7	390.8	20190.7	396.2
20190.8	0.3847	20190.8	66.81	20190.8	355.6	20190.8	321.2
20190.9	0.3518	20190.9	62.31	20190.9	325.2	20190.9	265.6
20191	0.3283	20191	61.46	20191	301.4	20191	227.1
20191.1	0.3125	20191.1	63.54	20191.1	285.1	20191.1	202.5
20191.2	0.3029	20191.2	68.21	20191.2	276.9	20191.2	188.4
20191.3	0.299	20191.3	75.44	20191.3	277.5	20191.3	182
20191.4	0.3005	20191.4	85.49	20191.4	287.6	20191.4	181.2
20191.5	0.3075	20191.5	98.77	20191.5	308	20191.5	184.7
20191.6	0.3207	20191.6	115.8	20191.6	339.8	20191.6	191.7
20191.7	0.3412	20191.7	137.2	20191.7	384	20191.7	201.7
20191.8	0.3704	20191.8	163.7	20191.8	441.6	20191.8	214.5
20191.9	0.4102	20191.9	196.2	20191.9	513.2	20191.9	230
20192	0.4632	20192	235.7	20192	598.7	20192	248.1
20192.1	0.5329	20192.1	283.2	20192.1	696.8	20192.1	268.7
20192.2	0.6238	20192.2	339.2	20192.2	804.6	20192.2	291.3
20192.3	0.7422	20192.3	403.4	20192.3	917.5	20192.3	315.1
20192.4	0.8957	20192.4	474.5	20192.4	1029	20192.4	339.4
20192.5	1.095	20192.5	549.3	20192.5	1130	20192.5	363.3
20192.6	1.352	20192.6	623.2	20192.6	1213	20192.6	386.2
20192.7	1.685	20192.7	690.6	20192.7	1271	20192.7	407.5
20192.8	2.116	20192.8	745.9	20192.8	1299	20192.8	427.1
20192.9	2.674	20192.9	784.8	20192.9	1294	20192.9	445.1
20193	3.393	20193	805.3	20193	1260	20193	462
20193.1	4.319	20193.1	807.7	20193.1	1202	20193.1	478.2
20193.2	5.501	20193.2	794.4	20193.2	1126	20193.2	494.2
20193.3	6.995	20193.3	769.1	20193.3	1044	20193.3	510.4
20193.4	8.858	20193.4	735.6	20193.4	964.2	20193.4	527.4
20193.5	11.15	20193.5	697.7	20193.5	896.5	20193.5	545.7
20193.6	13.92	20193.6	658.2	20193.6	849.4	20193.6	566
20193.7	17.21	20193.7	619.1	20193.7	830.2	20193.7	589
20193.8	21.04	20193.8	581.3	20193.8	844.6	20193.8	615.7
20193.9	25.42	20193.9	544.9	20193.9	896.6	20193.9	646.8
20194	30.29	20194	510	20194	988.9	20194	682.8
20194.1	35.58	20194.1	476.6	20194.1	1123	20194.1	723.6
20194.2	41.15	20194.2	444.9	20194.2	1298	20194.2	768.1
20194.3	46.86	20194.3	415.2	20194.3	1513	20194.3	814.8
20194.4	52.55	20194.4	387.6	20194.4	1764	20194.4	862
20194.5	58.06	20194.5	362.3	20194.5	2038	20194.5	907.6
20194.6	63.31	20194.6	339	20194.6	2320	20194.6	949.8
20194.7	68.25	20194.7	317.3	20194.7	2586	20194.7	986.7
20194.8	72.92	20194.8	296.8	20194.8	2809	20194.8	1017
20194.9	77.41	20194.9	277.1	20194.9	2962	20194.9	1038
20195	81.82	20195	258.1	20195	3025	20195	1050
20195.1	86.19	20195.1	239.8	20195.1	2988	20195.1	1052
20195.2	90.51	20195.2	222.5	20195.2	2854	20195.2	1044
20195.3	94.69	20195.3	206.7	20195.3	2639	20195.3	1029
20195.4	98.55	20195.4	193.1	20195.4	2367	20195.4	1007
20195.5	101.9	20195.5	181.9	20195.5	2065	20195.5	979.4
20195.6	104.6	20195.6	173.5	20195.6	1759	20195.6	948
20195.7	106.4	20195.7	167.6	20195.7	1471	20195.7	914
20195.8	107.1	20195.8	164	20195.8	1212	20195.8	878.6
20195.9	106.7	20195.9	162.1	20195.9	990.4	20195.9	842.4
20196	105.1	20196	161.4	20196	805.9	20196	805.9
20196.1	102.6	20196.1	161.3	20196.1	656.4	20196.1	769.1
20196.2	99.27	20196.2	161.4	20196.2	537.9	20196.2	731.6
20196.3	95.64	20196.3	161.3	20196.3	445.3	20196.3	692.7
20196.4	92.09	20196.4	160.8	20196.4	373.4	20196.4	651.9
20196.5	89	20196.5	159.9	20196.5	316.9	20196.5	609
20196.6	86.68	20196.6	158.3	20196.6	271.8	20196.6	564.6
20196.7	85.35	20196.7	155.9	20196.7	235.3	20196.7	519.5
20196.8	85.07	20196.8	152.3	20196.8	205.9	20196.8	474.7
20196.9	85.78	20196.9	147.2	20196.9	182.8	20196.9	431.4
20197	87.31	20197	140.6	20197	165.2	20197	390.6
20197.1	89.34	20197.1	132.6	20197.1	152.4	20197.1	353.3
20197.2	91.52	20197.2	123.9	20197.2	143.5	20197.2	320.2
20197.3	93.47	20197.3	115.1	20197.3	137.8	20197.3	291.6
20197.4	94.84	20197.4	107.1	20197.4	134.6	20197.4	267.2
20197.5	95.35	20197.5	100.5	20197.5	133.6	20197.5	246.5
20197.6	94.85	20197.6	96.09	20197.6	134.3	20197.6	229.1
20197.7	93.26	20197.7	94.57	20197.7	136.7	20197.7	215.1
20197.8	90.63	20197.8	96.54	20197.8	140.7	20197.8	205.1
20197.9	87.05	20197.9	102.5	20197.9	146.2	20197.9	201.6
20198	82.69	20198	112.9	20198	153.1	20198	209.3
20198.1	77.72	20198.1	127.9	20198.1	161.1	20198.1	236.2
20198.2	72.37	20198.2	147.4	20198.2	170.1	20198.2	293.5
20198.3	66.81	20198.3	170.7	20198.3	180	20198.3	393.1
20198.4	61.22	20198.4	197.1	20198.4	190.4	20198.4	542.1
20198.5	55.75	20198.5	225.6	20198.5	201.5	20198.5	734.4
20198.6	50.49	20198.6	255.6	20198.6	212.9	20198.6	945.4
20198.7	45.52	20198.7	286.9	20198.7	224.9	20198.7	1134
20198.8	40.89	20198.8	320.3	20198.8	237.8	20198.8	1253
20198.9	36.6	20198.9	358.4	20198.9	252.5	20198.9	1272
20199	32.65	20199	405.4	20199	270.5	20199	1185
20199.1	29.06	20199.1	467	20199.1	293.5	20199.1	1017
20199.2	25.82	20199.2	549.2	20199.2	323.1	20199.2	808
20199.3	22.92	20199.3	656.6	20199.3	361.3	20199.3	604.3
20199.4	20.38	20199.4	790	20199.4	409.9	20199.4	438.6
20199.5	18.18	20199.5	944	20199.5	470.9	20199.5	325.1
20199.6	16.31	20199.6	1107	20199.6	546.6	20199.6	261.1
20199.7	14.78	20199.7	1261	20199.7	639.6	20199.7	235
[truncated: 48,003 more rows]

## Sheet: Figure 4d
	7	17	18	19
MaFRS1	66.1	53.4	68.5	48.2
MaFRS2	65.4	52	26.1	32.7
MaFRSA	0.24	11	31.4	22.3

## Sheet: Figure 4e
Time (min)	No substrate			5 mM meta-CF3-L-Phe			5 mM 18
0	0.822072	1.31529	0.452158	3.61689	5.71307	4.11011	0.452158	1.31529	0.945376
5	1.06868	1.6852	0.452158	4.84994	5.34316	6.08298	2.67164	1.5619	2.42503
10	1.19199	0.945376	0.698767	6.69951	7.06942	8.91899	2.67164	2.42503	2.54834
20	1.43859	-0.0406905	1.31529	10.3986	10.5219	9.78212	3.65808	3.28816	3.28816
30	-0.410604	0.575462	0.452158	15.824	15.4541	12.3715	5.26104	4.3979	4.89112
