# Supplementary material for: Expanding the substrate scope of pyrrolysyl-transfer RNA synthetase enzymes to include non-α-amino acids in vitro and in vivo
Source: Nat Chem. 2023 Jun 1;15(7):960–71. doi: 10.1038/s41557-023-01224-y (PMC10322718; doi:10.1038/s41557-023-01224-y)
Supplement: Supplementary file 8 — Numerical MS data. [file 41557_2023_1224_MOESM8_ESM.xlsx]

## Sheet: 6b
L-Phe (7)							α-SH (13)					2-BMA (15)						N-fPhe (15)
Time (min)	ΔtRNA	Δtemplate	L-Phe	m/z	Counts	Time (min)	Δtemplate	ΔtRNA	α-SH	m/z	Counts	Time (min)	Δtemplate	ΔtRNA	2-BMA	m/z	Counts	Time (min)	Δtemplate	ΔtRNA	N-fPhe	m/z	Counts
0.061	83			419.005	0.0481365	0.061		16		638.005	112.545	0.054	2			644	0.0558783	0.061		0		643.004	44.8649
0.077	75			419.011	0.0760716	0.077		8		638.012	107.364	0.071	0			644.008	0.0380376	0.077		1		643.012	34.6216
0.094	9			419.017	0.108474	0.094		2		638.019	115.636	0.087	0			644.015	0.0238998	0.094		3		643.019	41.8649
0.111	107			419.023	0.116741	0.111		0		638.027	129.545	0.104	207			644.022	0.134647	0.111		0		643.026	34.4054
0.127	85			419.029	0.0910059	0.127		0		638.034	139	0.121	1			644.029	0.191871	0.127		0		643.034	37.0811
0.144	71			419.035	0.0680711	0.144		6		638.041	119.591	0.137	28			644.037	0.204999	0.144		0		643.041	32.8919
0.161	105			419.04	0.0574037	0.161		0		638.048	121.318	0.154	17			644.044	0.0935793	0.161		0		643.048	30.9459
0.177	32			419.046	0.0572037	0.177		34		638.056	114.227	0.171	9			644.051	0.0791048	0.177		1		643.055	37.2432
0.194	28			419.052	0.046803	0.194		145		638.063	132.045	0.187	1			644.059	0.168981	0.194		225		643.063	34.1081
0.211	104			419.058	0.0456696	0.211		12		638.07	135.273	0.204	0			644.066	0.174704	0.211		0		643.07	37.7568
0.227	183			419.064	0.0406693	0.227		25		638.078	126.318	0.221	0			644.073	0.146428	0.227		0		643.077	35
0.244	18			419.07	0.0490032	0.244		70		638.085	105.682	0.237	0			644.081	0.095599	0.244		0		643.085	33.0811
0.261	198			419.076	0.0946728	0.261		11		638.092	115	0.254	4			644.088	0.188169	0.261		7		643.092	38.973
0.277	71			419.082	0.111674	0.277		0		638.099	136.318	0.271	0			644.095	0.193218	0.277		0		643.099	33.2703
0.294	26			419.088	0.15001	0.294		0		638.107	165.818	0.287	10			644.103	0.178407	0.294		0		643.107	32.8649
0.311	73			419.094	0.148476	0.311		1		638.114	149.682	0.304	0			644.11	0.184802	0.311		0		643.114	25.3514
0.327	4			419.1	0.140009	0.327		0		638.121	134.455	0.321	4			644.117	0.1094	0.327		0		643.121	20.4595
0.344	68			419.106	0.0825387	0.344		1		638.129	111.091	0.337	6			644.125	0.105361	0.344		48		643.129	18.3784
0.361	35			419.111	0.0532701	0.361		0		638.136	127.318	0.354	24			644.132	0.119162	0.361		78		643.136	24.3514
0.377	278			419.117	0.0584038	0.377		39		638.143	133.545	0.371	5			644.139	0.100648	0.377		0		643.143	30.973
0.394	81			419.123	0.055937	0.394		18		638.151	117.818	0.387	19			644.147	0.0996384	0.394		0		643.151	40.1892
0.411	37			419.129	0.062204	0.411		25		638.158	100.136	0.404	0			644.154	0.0646303	0.411		120		643.158	46.4865
0.427	47			419.135	0.0692712	0.427		35		638.165	100.591	0.421	13			644.161	0.0582346	0.427		21		643.165	43
0.444	0			419.141	0.0804719	0.444		0		638.172	110.5	0.437	0			644.169	0.0265927	0.444		141		643.173	34.7297
0.461	114			419.147	0.077605	0.461		12		638.18	106.5	0.454	19			644.176	0.0370278	0.461		1		643.18	27.7838
0.477	118			419.153	0.0581371	0.477		1		638.187	90.4091	0.471	3			644.183	0.0521755	0.477		202		643.187	31.2162
0.494	198			419.159	0.0714046	0.494		18		638.194	92.5	0.487	14			644.191	0.119162	0.494		0		643.195	31.4324
0.511	44			419.165	0.0825387	0.511		6		638.202	109.909	0.504	128			644.198	0.119499	0.511		0		643.202	33.2973
0.527	249			419.171	0.0953395	0.527		28		638.209	124.682	0.521	0			644.205	0.0929061	0.527		0		643.209	29.7838
0.549	1			419.176	0.0741381	0.549		0		638.216	143.818	0.543	0			644.213	0.0306321	0.549		0		643.217	31.4054
0.555	2513			419.182	0.0556036	0.555		0		638.223	231.455	0.548	2			644.22	0.073719	0.555		0		643.224	38.1351
0.561	359			419.188	0.0430695	0.561		85		638.231	406.545	0.554	67			644.227	0.0801147	0.561		195		643.231	34.2703
0.566	39			419.194	0.0450696	0.566		79		638.238	615.773	0.56	359			644.235	0.0861738	0.566		1		643.239	40.0541
0.572	618			419.2	0.0554036	0.572		1		638.245	859.318	0.565	0			644.242	0.0743922	0.572		2		643.246	41.6757
0.577	4			419.206	0.0792718	0.577		67		638.253	984.909	0.571	217			644.249	0.146091	0.577		6		643.253	38.973
0.583	3			419.212	0.0784718	0.583		364		638.26	962.318	0.576	2			644.257	0.185476	0.583		0		643.261	40.9459
0.588	11			419.218	0.0817386	0.588		35		638.267	899.409	0.582	43			644.264	0.279392	0.588		37		643.268	53.2162
0.594	2			419.224	0.076605	0.594		70		638.275	759.773	0.587	105			644.271	0.293529	0.594		18		643.275	55.8919
0.599	6			419.23	0.0946728	0.599		0		638.282	608.318	0.593	4			644.279	0.26458	0.599		430		643.283	64.7568
0.605	191			419.236	0.10374	0.605		344		638.289	449.864	0.598	92			644.286	0.242364	0.605		0		643.29	57.0811
0.611	149			419.241	0.0963396	0.611		907		638.296	340.091	0.604	0			644.293	0.158546	0.611		2		643.297	61.5676
0.616	376			419.247	0.076405	0.616		226		638.304	265.136	0.61	389			644.301	0.141379	0.616		0		643.304	51.973
0.622	129			419.253	0.0658709	0.622		4		638.311	218.364	0.615	429			644.308	0.133973	0.622		0		643.312	48.1081
0.627	275			419.259	0.0642708	0.627		587		638.318	157.636	0.621	0			644.315	0.0545318	0.627		0		643.319	48.1622
0.633	0			419.265	0.0887391	0.633		424		638.326	157.909	0.626	278			644.323	0.0363546	0.633		0		643.326	43.1351
0.638	235			419.271	0.087939	0.638		2		638.333	143.682	0.632	220			644.33	0.033325	0.638		4		643.334	43.5946
0.644	5			419.277	0.0838054	0.644		0		638.34	144.273	0.637	0			644.337	0.0306321	0.644		0		643.341	44.8649
0.649	0			419.283	0.0632708	0.649		130		638.347	154.045	0.643	1011			644.345	0.0346715	0.649		0		643.348	49.0811
0.655	0			419.289	0.0554036	0.655		42		638.355	157.682	0.648	0			644.352	0.0457798	0.655		11		643.356	50.5135
0.661	0			419.295	0.0430695	0.661		0		638.362	167	0.654	0			644.359	0.0279391	0.661		2		643.363	52.3514
0.666	153			419.301	0.0734714	0.666		140		638.369	160.818	0.66	4			644.367	0.0986286	0.666		0		643.37	55
0.672	0			419.307	0.0914726	0.672		12		638.377	145.591	0.665	0			644.374	0.115123	0.672		1		643.378	53.6486
0.677	18			419.312	0.0889391	0.677		0		638.384	144.818	0.671	5			644.381	0.123875	0.677		0		643.385	42.7027
0.683	14			419.318	0.0594039	0.683		47		638.391	143.636	0.676	0			644.389	0.0619374	0.683		0		643.392	46.2973
0.688	0			419.324	0.0628041	0.688		1		638.399	126.227	0.682	241			644.396	0.0400573	0.688		1		643.4	47.973
0.694	0			419.33	0.071738	0.694		48		638.406	122.545	0.687	422			644.403	0.0986286	0.694		287		643.407	45.7297
0.699	0			419.336	0.091806	0.699		346		638.413	134.273	0.693	0			644.411	0.103005	0.699		0		643.414	51.1892
0.705	0			419.342	0.0702712	0.705		541		638.42	162.364	0.698	119			644.418	0.0811245	0.705		0		643.422	47.4595
0.711	0			419.348	0.0654042	0.711		28		638.428	159.455	0.704	0			644.425	0.169318	0.711		2		643.429	35.8919
0.716	12			419.354	0.0552703	0.716		0		638.435	170.818	0.709	0			644.433	0.158883	0.716		60		643.436	39.2162
0.722	0			419.36	0.0786718	0.722		1		638.442	148.909	0.715	244			644.44	0.194228	0.722		0		643.444	39.4054
0.727	200			419.366	0.0936727	0.727		1		638.45	169	0.721	0			644.447	0.17706	0.727		113		643.451	40.1622
0.733	52			419.372	0.0960062	0.733		0		638.457	156.409	0.726	0			644.455	0.151814	0.733		0		643.458	42.3784
0.738	102			419.378	0.0854722	0.738		2		638.464	156.545	0.732	333			644.462	0.042077	0.738		0		643.466	41.5946
0.744	40			419.383	0.082472	0.744		0		638.472	140.818	0.737	0			644.469	0.0676599	0.744		0		643.473	33.4865
0.749	3			419.389	0.071138	0.749		0		638.479	147.636	0.743	0			644.477	0.0501558	0.749		1		643.48	32.0541
0.755	0			419.395	0.0704046	0.755		317		638.486	177.364	0.748	17			644.484	0.0457798	0.755		0		643.488	31.2432
0.76	0			419.401	0.0549369	0.76		0		638.493	170	0.754	259			644.491	0.0582346	0.76		1		643.495	29.2432
0.766	61			419.407	0.0742048	0.766		6		638.501	166.682	0.759	2176			644.499	0.100985	0.766		0		643.502	34.5946
0.772	19			419.413	0.0732048	0.772		0		638.508	126.682	0.765	167			644.506	0.117479	0.772		461		643.51	33.027
0.777	1			419.419	0.0718047	0.777		0		638.515	126.773	0.771	0			644.513	0.15922	0.777		2		643.517	31.6486
0.783	37			419.425	0.0653376	0.783		85		638.523	113.545	0.776	552			644.521	0.145755	0.783		0		643.524	22.4324
0.788	1			419.431	0.0687378	0.788		10		638.53	165.273	0.782	1			644.528	0.110074	0.788		635		643.532	27.6216
0.794	4			419.437	0.0737381	0.794		0		638.537	158.364	0.787	0			644.535	0.0932427	0.794		0		643.539	33.973
0.799	12			419.443	0.0802719	0.799		0		638.544	176.091	0.793	0			644.543	0.103005	0.799		103		643.546	39.7838
0.805	0			419.448	0.0652042	0.805		0		638.552	141	0.798	1			644.55	0.110747	0.805		1		643.554	44.2162
0.81	29			419.454	0.0754049	0.81		0		638.559	135.409	0.804	0			644.557	0.115459	0.81		0		643.561	36.5676
0.816	106			419.46	0.0820053	0.816		85		638.566	117.091	0.809	0			644.565	0.0417404	0.816		233		643.568	35.4595
0.822	31			419.466	0.0791385	0.822		0		638.574	123.5	0.815	0			644.572	0.0541952	0.822		2		643.576	25.973
0.827	0			419.472	0.0672044	0.827		21		638.581	137.318	0.821	0			644.579	0.0451066	0.827		0		643.583	25.9459
0.833	0			419.478	0.0666043	0.833		4		638.588	130.455	0.826	0			644.587	0.0393841	0.833		2		643.59	36.6757
0.838	116			419.484	0.0631374	0.838		0		638.596	153.818	0.832	0			644.594	0.0488094	0.838		0		643.597	39.8378
0.844	0			419.49	0.076405	0.844		4		638.603	140.955	0.837	0			644.601	0.0471263	0.844		109		643.605	40.5946
0.849	6			419.496	0.0949395	0.849		6		638.61	137.682	0.843	95			644.609	0.0757387	0.849		139		643.612	21.5676
0.855	0			419.502	0.0886724	0.855		0		638.617	154.091	0.848	3			644.616	0.0703528	0.855		115		643.619	22.1351
0.86	0			419.508	0.0672044	0.86		0		638.625	170.227	0.854	257			644.623	0.0727091	0.86		13		643.627	26.9189
0.866	1			419.514	0.056737	0.866		12		638.632	164.864	0.859	0			644.631	0.0774218	0.866		0		643.634	41.8378
0.872	2			419.519	0.0611373	0.872		220		638.639	148.045	0.865	0			644.638	0.0555417	0.872		0		643.641	47.4054
0.877	7			419.525	0.071538	0.877		0		638.647	143.409	0.871	0			644.645	0.073719	0.877		2		643.649	52.2162
0.883	0			419.531	0.0626707	0.883		0		638.654	187.864	0.876	106			644.653	0.04477	0.883		0		643.656	43.5946
0.888	44			419.537	0.0542035	0.888		0		638.661	183.182	0.882	3			644.66	0.0653036	0.888		2		643.663	43.6216
0.894	4			419.543	0.0504699	0.894		0		638.669	191.864	0.887	190			644.667	0.053522	0.894		0		643.671	33.7838
0.899	45			419.549	0.0494699	0.899		231		638.676	201.318	0.893	0			644.675	0.0484728	0.899		1		643.678	30.3243
0.905	1			419.555	0.0600039	0.905		14		638.683	251.5	0.898	0			644.682	0.0299588	0.905		0		643.685	28.9189
0.91	2			419.561	0.055737	0.91		0		638.69	370.227	0.904	1			644.689	0.124885	0.91		16		643.693	32.2973
0.916	3			419.567	0.0657376	0.916		1		638.698	687.909	0.909	1740			644.697	0.203316	0.916		1504		643.7	37.8649
0.922	300			419.573	0.0724714	0.922		95		638.705	2667.64	0.915	1			644.704	0.675589	0.922		0		643.707	45.7838
0.927	95			419.579	0.0601372	0.927		12		638.712	10467.1	0.921	116			644.711	2.30178	0.927		563		643.715	38.7027
0.933	26			419.585	0.0492699	0.933		0		638.72	29675.4	0.926	778			644.719	6.94877	0.933		2		643.722	38
0.938	2540			419.59	0.0452696	0.938		1		638.727	62700	0.932	1			644.726	15.6133	0.938		9		643.729	36.9189
0.944	2			419.596	0.0718047	0.944		0		638.734	105481	0.937	0			644.733	28.987	0.944		0		643.737	43.8108
0.949	95			419.602	0.0888724	0.949		2		638.742	148855	0.943	0			644.741	48.4542	0.949		42		643.744	63.9459
0.955	1			419.608	0.0963396	0.955		0		638.749	182595	0.948	0			644.748	71.463	0.955		0		643.751	124.405
0.96	94			419.614	0.0941394	0.96		0		638.756	195192	0.954	249			644.755	90.8245	0.96		0		643.759	192.459
0.966	7			419.62	0.0756716	0.966		0		638.763	185064	0.959	258			644.763	99.7997	0.966		0		643.766	253.486
0.972	0			419.626	0.0870723	0.972		27		638.771	160492	0.965	273			644.77	95.4462	0.972		0		643.773	281.162
0.977	0			419.632	0.0858056	0.977		0		638.778	129950	0.971	0			644.777	83.0008	0.977		202		643.781	278.27
0.983	1			419.638	0.0868723	0.983		1		638.785	100920	0.976	45			644.785	62.9382	0.983		0		643.788	249.703
0.988	1			419.644	0.0823387	0.988		0		638.793	74956.8	0.982	0			644.792	44.5848	0.988		16		643.795	201.054
0.994	20			419.65	0.0955395	0.994		0		638.8	53717.5	0.987	0			644.799	27.3955	0.994		0		643.803	158.514
0.999	0			419.656	0.0802719	0.999		148		638.807	38003	0.993	0			644.807	18.3368	0.999		5		643.81	104.811
1.005	0			419.661	0.0788718	1.005		0		638.815	25794.7	0.998	1			644.814	12.0283	1.005		0		643.817	79.7297
1.01	44			419.667	0.0690045	1.01		0		638.822	17622.1	1.004	0			644.821	8.03234	1.01		2		643.825	58.4595
1.016	278			419.673	0.0803385	1.016		0		638.829	11755.4	1.009	0			644.829	6.22269	1.016		40		643.832	52.6757
1.022	0			419.679	0.10854	1.022		0		638.836	8426.55	1.015	0			644.836	4.92638	1.022		0		643.839	56.4324
1.027	34			419.685	0.103473	1.027		0		638.844	6886.09	1.02	44			644.843	4.37433	1.027		0		643.847	49.6216
1.033	0			419.691	0.100673	1.033		0		638.851	6006.73	1.026	0			644.851	4.25247	1.033		0		643.854	50.8378
1.038	0			419.697	0.0855389	1.038		6		638.858	5565.55	1.032	10			644.858	3.50956	1.038		0		643.861	41.4324
1.044	0			419.703	0.0846722	1.044		9		638.866	5430.5	1.037	0			644.865	3.49778	1.044		0		643.869	44.5405
1.049	34			419.709	0.0863389	1.049		0		638.873	5491.55	1.043	0			644.873	3.33015	1.049		0		643.876	44.8649
1.055	0			419.715	0.0772717	1.055		389		638.88	5513.45	1.048	1			644.88	3.50855	1.055		1		643.883	49.1081
1.06	236			419.721	0.0806719	1.06		0		638.888	5475.91	1.054	0			644.887	3.3766	1.06		89		643.891	43.973
1.066	28			419.726	0.0795385	1.066		0		638.895	5226.05	1.059	19			644.895	3.32409	1.066		75		643.898	36.6216
1.072	0			419.732	0.0745382	1.072		0		638.902	5179.41	1.065	0			644.902	3.25811	1.072		114		643.905	33.4595
1.077	24			419.738	0.0822053	1.077		3		638.909	5570.09	1.07	0			644.909	3.24868	1.077		0		643.913	40.6757
1.083	17			419.744	0.0975397	1.083		472		638.917	6009	1.076	258			644.917	3.40858	1.083		4		643.92	41.8378
1.088	2			419.75	0.0785384	1.088		0		638.924	6449.27	1.082	167			644.924	3.33957	1.088		0		643.927	41.6486
1.094	1			419.756	0.0657376	1.094		1		638.931	6363.77	1.087	0			644.931	3.39074	1.094		0		643.935	33.4324
1.099	3			419.762	0.0514033	1.099		103		638.939	6011.91	1.093	0			644.939	3.35775	1.099		1		643.942	35.8919
1.105	8			419.768	0.0683378	1.105		0		638.946	5173.86	1.098	0			644.946	3.32106	1.105		134		643.949	41.8919
1.11	0			419.774	0.0692712	1.11		8		638.953	4402	1.104	0			644.953	2.92991	1.11		148		643.957	46.1081
1.116	11			419.78	0.0866056	1.116		15		638.961	3889.45	1.109	303			644.961	2.38021	1.116		0		643.964	43.2973
1.121	2160			419.786	0.0956729	1.121		0		638.968	3558.59	1.115	39			644.968	1.90727	1.121		0		643.971	37.1081
1.127	209			419.792	0.0848055	1.127		0		638.975	3310.73	1.12	0			644.975	1.78979	1.127		0		643.979	37.5405
1.133	1			419.798	0.0694045	1.133		272		638.982	2892.45	1.126	103			644.983	1.66053	1.133		70		643.986	40.8108
1.138	1			419.803	0.066071	1.138		0		638.99	2575.23	1.132	95			644.99	1.44779	1.138		289		643.993	40.3243
1.144	479			419.809	0.0750049	1.144		0		638.997	2141.77	1.137	436			644.997	1.21653	1.144		0		644	58.4324
1.149	0			419.815	0.0757382	1.149		175		639.004	1772	1.143	35			645.005	1.03846	1.149		1		644.008	61.4054
1.155	143			419.821	0.0754716	1.155		438		639.012	1374.32	1.148	101			645.012	0.886311	1.155		1		644.015	55.6757
1.16	5			419.827	0.0883391	1.16		0		639.019	1203.73	1.154	6			645.019	0.748971	1.16		0		644.022	49.7297
1.166	0			419.833	0.0733381	1.166		0		639.026	1069.55	1.159	1			645.027	0.670203	1.166		0		644.03	46.8649
1.171	222			419.839	0.0886724	1.171		79		639.034	1201.59	1.165	1			645.034	0.757723	1.171		0		644.037	50.2432
1.177	43			419.845	0.0780717	1.177		270		639.041	1525.09	1.17	1			645.041	0.815958	1.177		227		644.044	42.2973
1.183	261			419.851	0.0961396	1.183		0		639.048	2019.23	1.176	61			645.049	1.01422	1.183		0		644.052	36.4324
1.188	0			419.857	0.0878057	1.188		0		639.055	2578.27	1.182	1			645.056	1.06741	1.188		0		644.059	37.6216
1.194	2950			419.863	0.0762716	1.194		0		639.063	2929.45	1.187	101			645.063	1.21653	1.194		629		644.066	35.8919
1.199	54			419.868	0.076605	1.199		0		639.07	2987.5	1.193	535			645.071	1.35488	1.199		812		644.074	38.2162
1.205	0			419.874	0.0645375	1.205		389		639.077	2768.05	1.198	629			645.078	1.42591	1.205		2		644.081	35.0811
1.21	3			419.88	0.0944061	1.21		0		639.085	2532.23	1.204	1			645.085	1.4387	1.21		117		644.088	43.7838
1.216	196			419.886	0.0832721	1.216		0		639.092	2291.5	1.209	0			645.093	1.25255	1.216		449		644.096	49.7838
1.221	43			419.892	0.0934061	1.221		280		639.099	2068.73	1.215	0			645.1	1.09703	1.221		1		644.103	60.2973
1.227	2			419.898	0.0788051	1.227		355		639.107	1894.86	1.22	0			645.107	0.992008	1.227		0		644.11	59
1.233	96			419.904	0.0697379	1.233		0		639.114	1755.41	1.226	229			645.115	0.909874	1.233		0		644.118	48.8378
1.238	4			419.91	0.0621374	1.238		0		639.121	1633.36	1.232	0			645.122	0.971138	1.238		101		644.125	53.5135
1.244	0			419.916	0.0900058	1.244		144		639.128	1529.59	1.237	9			645.129	0.969792	1.244		0		644.132	64.2432
1.249	320			419.922	0.102473	1.249		147		639.136	1394.95	1.243	0			645.137	0.86645	1.249		38		644.14	73.3784
1.255	1			419.928	0.0859389	1.255		0		639.143	1376.86	1.248	93			645.144	0.650679	1.255		47		644.147	76.7027
1.26	22			419.934	0.0586038	1.26		0		639.15	1287.73	1.254	0			645.151	0.597494	1.26		10		644.154	74.1081
1.266	0			419.94	0.0670044	1.266		0		639.158	1250.59	1.259	0			645.159	0.703865	1.266		62		644.162	59.027
1.271	192			419.945	0.0837388	1.271		764		639.165	1212.23	1.265	8			645.166	0.651689	1.271		41		644.169	63.5946
1.277	1			419.951	0.081472	1.277		490		639.172	1239.68	1.27	0			645.173	0.602543	1.277		0		644.176	71.5676
1.283	8			419.957	0.0678044	1.283		1		639.18	1226.95	1.276	0			645.181	0.496172	1.283		7		644.184	90.3243
1.288	126			419.963	0.0646042	1.288		52		639.187	1215.73	1.282	95			645.188	0.71127	1.288		62		644.191	92.973
1.294	119			419.969	0.0800719	1.294		0		639.194	1251.32	1.287	0			645.195	0.724062	1.294		802		644.198	109.676
1.299	0			419.975	0.092206	1.299		0		639.201	1700.59	1.293	89			645.203	0.795088	1.299		181		644.206	175.351
1.305	2255			419.981	0.0991398	1.305		2		639.209	3793.09	1.298	216			645.21	1.30674	1.305		130		644.213	320.838
1.31	0			419.987	0.0876057	1.31		0		639.216	10517.8	1.304	0			645.217	2.40176	1.31		1		644.22	900.703
1.316	18			419.993	0.0872057	1.316		33		639.223	25492.3	1.309	19			645.225	6.70506	1.316		2		644.228	2801.32
1.321	244			419.999	0.0688045	1.321		0		639.231	50163.5	1.315	0			645.232	14.0561	1.321		496		644.235	7992.65
1.327	7			420.005	0.0568037	1.327		6		639.238	80591.8	1.32	333			645.239	25.8437	1.327		0		644.242	17738.1
1.333	0			420.011	0.0408693	1.333		14		639.245	110042	1.326	0			645.247	40.7972	1.333		0		644.25	31605.2
1.338	8			420.016	0.0468697	1.338		0		639.253	130068	1.332	2			645.254	54.4167	1.338		0		644.257	46779.6
1.344	5			420.022	0.0596705	1.344		0		639.26	133748	1.337	0			645.261	61.8347	1.344		36		644.264	58723.8
1.349	87			420.028	0.0798719	1.349		0		639.267	121316	1.343	0			645.269	61.7432	1.349		0		644.272	64783.1
1.355	62			420.034	0.0833387	1.355		103		639.274	99836.2	1.348	0			645.276	54.2642	1.355		3		644.279	62029.3
1.36	14			420.04	0.0878057	1.36		0		639.282	76902.1	1.354	599			645.283	44.7663	1.36		4		644.286	53218.7
1.366	11			420.046	0.0659376	1.366		314		639.289	57171.9	1.359	0			645.291	31.8793	1.366		0		644.294	41343.1
1.371	0			420.052	0.0580038	1.371		1		639.296	40870.4	1.365	1			645.298	21.4808	1.371		2		644.301	30652.4
1.377	0			420.058	0.0802052	1.377		0		639.304	28247.5	1.37	0			645.305	14.1187	1.377		352		644.308	21597.1
1.383	697			420.064	0.092606	1.383		1		639.311	19193	1.376	10			645.313	8.61973	1.383		138		644.316	14577
1.388	1909			420.07	0.0952062	1.388		99		639.318	13036.8	1.381	10			645.32	5.70598	1.388		30		644.323	9761.73
1.394	1			420.076	0.0790051	1.394		10		639.326	9250.64	1.387	0			645.327	4.32283	1.394		0		644.33	6366.24
1.399	2752			420.082	0.0741381	1.399		0		639.333	6937.55	1.393	0			645.335	3.45335	1.399		99		644.338	4353.7
1.405	0			420.087	0.067271	1.405		227		639.34	5793.59	1.398	11			645.342	2.99218	1.405		0		644.345	3176.05
1.41	360			420.093	0.0637375	1.41		0		639.347	5170.27	1.404	3			645.349	3.14534	1.41		0		644.352	2620.65
1.416	1947			420.099	0.0624707	1.416		2		639.355	4757.5	1.409	395			645.357	3.05008	1.416		0		644.36	2302.84
1.421	2			420.105	0.0856722	1.421		0		639.362	4592.36	1.415	51			645.364	3.18574	1.421		502		644.367	2192.62
1.427	23			420.111	0.10234	1.427		0		639.369	4632	1.42	0			645.371	2.83061	1.427		0		644.374	2084.05
1.432	1973			420.117	0.10974	1.432		0		639.377	4679.68	1.426	741			645.379	2.74342	1.432		0		644.382	2045.46
1.438	2			420.123	0.112407	1.438		25		639.384	4654	1.431	29			645.386	2.55122	1.438		8		644.389	1969.38
1.444	278			420.129	0.107207	1.444		0		639.391	4396.45	1.437	3			645.393	2.39503	1.444		0		644.396	1897.38
1.449	1288			420.135	0.101807	1.449		1508		639.399	4188.73	1.443	0			645.401	2.2937	1.449		0		644.404	1862.76
1.455	1226			420.141	0.0870057	1.455		634		639.406	4176.64	1.448	0			645.408	2.25903	1.455		0		644.411	1794.46
1.46	0			420.147	0.0740715	1.46		28		639.413	4441.55	1.454	133			645.415	2.27856	1.46		227		644.418	1743.59
1.466	2501			420.153	0.0733381	1.466		57		639.42	4722.91	1.459	0			645.423	2.24792	1.466		58		644.426	1714.19
1.471	0			420.159	0.115474	1.471		0		639.428	4899.82	1.465	35			645.43	2.21965	1.471		265		644.433	1854.73
1.477	15			420.164	0.156143	1.477		1		639.435	4757.59	1.47	1			645.437	2.22066	1.477		53		644.44	2002.49
1.482	135			420.17	0.184545	1.482		469		639.442	4382.36	1.476	0			645.445	2.10453	1.482		0		644.448	2061.92
1.488	101			420.176	0.166277	1.488		0		639.45	3886.36	1.481	0			645.452	2.14122	1.488		0		644.455	1907.84
1.494	51			420.182	0.159944	1.494		59		639.457	3460.59	1.487	0			645.459	1.93117	1.494		25		644.462	1719.57
1.499	18			420.188	0.140009	1.499		0		639.464	3216.86	1.493	84			645.467	1.96416	1.499		507		644.47	1453.35
1.505	0			420.194	0.175611	1.505		1038		639.472	2993.18	1.498	0			645.474	1.70126	1.505		0		644.477	1275.7
1.51	603			420.2	0.140942	1.51		8		639.479	2765.68	1.504	7			645.481	1.44779	1.51		541		644.484	1133.73
1.516	273			420.206	0.135542	1.516		1		639.486	2503.55	1.509	0			645.489	1.21619	1.516		3		644.492	1057.65
1.521	479			420.212	0.143876	1.521		0		639.493	2237.82	1.515	0			645.496	1.0839	1.521		0		644.499	967.595
1.527	24			420.218	0.119874	1.527		0		639.501	1976.95	1.52	127			645.503	1.07818	1.527		2		644.506	845.351
1.532	12			420.224	0.120141	1.532		0		639.508	1627.36	1.526	452			645.511	1.06	1.532		0		644.514	714.622
1.538	132			420.23	0.10854	1.538		5		639.515	1410.82	1.531	0			645.518	0.876549	1.538		0		644.521	594.568
1.544	0			420.235	0.0966063	1.544		0		639.523	1236.45	1.537	0			645.525	0.554407	1.544		59		644.528	514.676
1.549	406			420.241	0.0883391	1.549		0		639.53	1314.41	1.543	0			645.533	0.44366	1.549		0		644.536	448.162
1.555	1060			420.247	0.0982064	1.555		0		639.537	1508.27	1.548	228			645.54	0.624423	1.555		2		644.543	420.351
1.56	5			420.253	0.092206	1.56		17		639.545	1840.41	1.554	0			645.547	0.760753	1.56		836		644.55	448.405
1.566	964			420.259	0.092206	1.566		530		639.552	2078.59	1.559	15			645.555	1.09905	1.566		3		644.558	545.459
1.571	14			420.265	0.0888058	1.571		65		639.559	2270.5	1.565	0			645.562	1.15459	1.571		1		644.565	669.027
1.577	772			420.271	0.0852055	1.577		6		639.567	2347.68	1.57	45			645.569	1.19701	1.577		0		644.572	787
1.582	2631			420.277	0.112274	1.582		89		639.574	2334.73	1.576	196			645.577	1.08491	1.582		5		644.58	837.216
1.588	3600			420.283	0.113207	1.588		91		639.581	2175.86	1.581	0			645.584	1.0563	1.588		2676		644.587	870.649
1.594	2496			420.289	0.121941	1.594		1767		639.588	2036.18	1.587	0			645.591	0.833799	1.594		113		644.594	824.973
1.599	0			420.295	0.124141	1.599		331		639.596	1961.68	1.593	0			645.599	0.745605	1.599		13		644.602	775.432
1.605	202			420.301	0.135875	1.605		149		639.603	1927.95	1.598	0			645.606	0.805523	1.605		0		644.609	685.405
1.61	8			420.307	0.164944	1.61		2		639.61	1717.36	1.604	9			645.613	0.706221	1.61		15		644.616	622.189
1.616	2			420.312	0.157144	1.616		11		639.618	1645.86	1.609	34			645.621	0.706558	1.616		31		644.624	559.676
1.621	3145			420.318	0.171744	1.621		105		639.625	1509.95	1.615	3			645.628	0.62375	1.621		103		644.631	535.865
1.627	1474			420.324	0.160544	1.627		3		639.632	1476.82	1.62	0			645.635	0.725745	1.627		23		644.638	521.324
1.632	2			420.33	0.169744	1.632		232		639.64	1390.09	1.626	0			645.643	0.698479	1.632		0		644.646	479.784
1.638	3			420.336	0.178012	1.638		1		639.647	1350.73	1.631	71			645.65	0.741902	1.638		297		644.653	440.865
1.644	577			420.342	0.146676	1.644		0		639.654	1335.73	1.637	0			645.657	0.562486	1.644		0		644.66	413.324
1.649	2220			420.348	0.10114	1.649		10		639.661	1254.14	1.643	0			645.665	0.53825	1.649		386		644.668	402.351
1.655	130			420.354	0.0804052	1.655		1		639.669	1198.09	1.648	3			645.672	0.577634	1.655		60		644.675	395.946
1.66	4398			420.36	0.0707379	1.66		0		639.676	1151.14	1.654	0			645.679	0.668183	1.66		828		644.682	357.297
1.666	6425			420.366	0.0582705	1.666		0		639.683	1143.09	1.659	3			645.687	0.796434	1.666		0		644.69	322.432
1.671	1502			420.372	0.0582038	1.671		0		639.691	1137	1.665	17			645.694	0.718003	1.671		0		644.697	348.162
1.677	2819			420.378	0.0666043	1.677		77		639.698	1180.27	1.67	0			645.702	0.60086	1.677		5		644.704	376.703
1.682	4717			420.383	0.0876057	1.682		117		639.705	1610.5	1.676	2			645.709	0.586722	1.682		1333		644.712	462.27
1.688	285			420.389	0.0960062	1.688		332		639.713	3193.77	1.681	0			645.716	1.17075	1.688		0		644.719	556.676
1.694	0			420.395	0.0944061	1.694		0		639.72	7407.73	1.687	511			645.724	2.23682	1.694		0		644.726	1331.89
1.699	5120			420.401	0.0830721	1.699		0		639.727	15433	1.692	0			645.731	5.01188	1.699		4		644.734	3591
1.705	2279			420.407	0.071938	1.705		0		639.735	28694.8	1.698	582			645.738	9.90494	1.705		447		644.741	8774.59
1.71	775			420.413	0.0736714	1.71		0		639.742	43240.5	1.704	54			645.746	14.5644	1.71		11		644.748	17244.2
1.716	81			420.419	0.0987398	1.716		147		639.749	56071.5	1.709	0			645.753	18.9835	1.716		0		644.756	28046.4
1.721	83			420.425	0.119474	1.721		0		639.756	62274.6	1.715	0			645.76	23.3093	1.721		106		644.763	38180.3
1.727	36			420.431	0.125541	1.727		0		639.764	61038.9	1.72	2			645.768	25.1045	1.727		2		644.77	43929.2
1.732	377			420.437	0.10814	1.732		0		639.771	51975.6	1.726	9			645.775	23.1346	1.732		0		644.778	44217
1.738	4134			420.443	0.0946061	1.738		14		639.778	39932.3	1.731	0			645.782	19.7106	1.738		21		644.785	38990.5
1.743	391			420.449	0.0808052	1.743		25		639.786	28561.8	1.737	232			645.79	14.5287	1.743		0		644.792	31018.5
1.749	1073			420.455	0.115874	1.749		354		639.793	19868	1.742	0			645.797	10.6179	1.749		115		644.8	22781.8
1.755	961			420.46	0.159144	1.755		697		639.8	13386.6	1.748	205			645.804	7.07467	1.755		0		644.807	16077.5
1.76	1662			420.466	0.292752	1.76		0		639.808	8757.05	1.754	0			645.812	4.90282	1.76		352		644.814	10798.1
1.766	4841			420.472	0.717713	1.766		0		639.815	6175.18	1.759	0			645.819	3.01137	1.766		75		644.822	7061.51
1.771	787			420.478	2.68904	1.771		6		639.822	4540.59	1.765	0			645.826	1.80729	1.771		0		644.829	4727.73
1.777	2851			420.484	8.39581	1.777		0		639.829	3603.5	1.77	0			645.834	1.42153	1.777		222		644.836	3267.59
1.782	97			420.49	20.8079	1.782		115		639.837	3139.95	1.776	451			645.841	1.19398	1.782		278		644.844	2445.46
1.788	717			420.496	39.773	1.788		1		639.844	2886	1.781	0			645.848	1.13743	1.788		0		644.851	2003.97
1.793	3122			420.502	60.8378	1.793		23		639.851	2866.95	1.787	59			645.856	1.15897	1.793		0		644.858	1794.78
1.799	287			420.508	80.7065	1.799		0		639.859	2872.14	1.792	3			645.863	1.02062	1.799		176		644.866	1710.14
1.805	571			420.514	94.7055	1.805		720		639.866	2897.23	1.798	1			645.87	1.16335	1.805		66		644.873	1667.11
1.81	2668			420.52	99.982	1.81		5		639.873	2816.64	1.804	2			645.878	1.2714	1.81		0		644.88	1601.92
1.816	2854			420.526	95.8695	1.816		0		639.881	2718.82	1.809	96			645.885	1.38888	1.816		1069		644.888	1578
1.821	1600			420.532	86.5788	1.821		143		639.888	2600.73	1.815	0			645.892	1.29362	1.821		1		644.895	1528.65
1.827	3800			420.537	73.8571	1.827		363		639.895	2436	1.82	71			645.9	1.19028	1.827		198		644.902	1490.86
1.832	1582			420.543	60.4561	1.832		168		639.903	2354.5	1.826	0			645.907	1.1381	1.832		5		644.91	1506.62
1.838	2804			420.549	47.6766	1.838		0		639.91	2382	1.831	7			645.914	1.13204	1.838		206		644.917	1422.05
1.843	1189			420.555	35.8422	1.843		10		639.917	2532.05	1.837	0			645.922	1.20509	1.843		54		644.924	1417.92
1.849	929			420.561	25.3498	1.849		0		639.924	2602.18	1.842	0			645.929	1.14214	1.849		115		644.932	1435.62
1.855	3809			420.567	17.7163	1.855		64		639.932	2625.27	1.848	1			645.936	1.14584	1.855		407		644.939	1557.41
1.86	991			420.573	11.779	1.86		90		639.939	2476.23	1.854	2			645.944	1.06876	1.86		0		644.946	1638.84
1.866	1041			420.579	7.72517	1.866		489		639.946	2262.77	1.859	0			645.951	1.0223	1.866		0		644.954	1556.19
1.871	172			420.585	5.35048	1.871		0		639.954	2076.5	1.865	0			645.958	0.958347	1.871		2		644.961	1393.14
1.877	6978			420.591	3.95679	1.877		278		639.961	1908.05	1.87	4			645.966	0.836828	1.877		8		644.968	1193.49
1.882	4574			420.597	3.27755	1.882		102		639.968	1848.55	1.876	0			645.973	0.91324	1.882		170		644.976	1071.68
1.888	5015			420.603	2.71371	1.888		51		639.976	1736.59	1.881	5			645.98	0.920982	1.888		0		644.983	973.378
1.893	48			420.608	2.49976	1.893		0		639.983	1599.82	1.887	5			645.988	0.961713	1.893		637		644.99	933.459
1.899	230			420.614	2.53176	1.899		0		639.99	1417.27	1.892	1221			645.995	0.789365	1.899		62		644.998	875.405
1.905	101			420.62	2.55463	1.905		0		639.997	1324.14	1.898	0			646.002	0.624087	1.905		0		645.005	790.405
1.91	2123			420.626	2.47736	1.91		1		640.005	1199.91	1.904	173			646.01	0.506271	1.91		535		645.012	702.757
1.916	5494			420.632	2.52796	1.916		0		640.012	1049.86	1.909	0			646.017	0.373308	1.916		0		645.02	600.459
1.921	2475			420.638	2.47823	1.921		0		640.019	956.727	1.915	0			646.024	0.423463	1.921		0		645.027	522.73
1.927	5138			420.644	2.66617	1.927		0		640.027	918	1.92	7			646.032	0.362872	1.927		0		645.034	455.865
1.932	3776			420.65	3.04306	1.932		0		640.034	935.818	1.926	1			646.039	0.472946	1.932		0		645.042	425.514
1.938	724			420.656	3.5921	1.938		0		640.041	997.227	1.931	0			646.046	0.542289	1.938		461		645.049	422.649
1.943	3069			420.662	3.80698	1.943		2		640.049	1163.18	1.937	0			646.054	0.615671	1.943		1576		645.056	479.811
1.949	1637			420.668	3.5775	1.949		0		640.056	1274.59	1.942	0			646.061	0.633512	1.949		0		645.064	547.459
1.955	34			420.674	2.94972	1.955		41		640.063	1346.45	1.948	0			646.068	0.640581	1.955		302		645.071	626.784
1.96	7828			420.68	2.41162	1.96		743		640.071	1356.77	1.954	5			646.076	0.673906	1.96		2674		645.078	686.135
1.966	5127			420.685	2.05687	1.966		4		640.078	1341	1.959	4			646.083	0.581336	1.966		3		645.086	699.676
1.971	3109			420.691	1.9856	1.971		0		640.085	1269.32	1.965	1			646.09	0.500548	1.971		10		645.093	707.811
1.977	5099			420.697	1.87912	1.977		562		640.092	1151.91	1.97	491			646.098	0.440631	1.977		6		645.1	662.189
1.982	2919			420.703	1.70924	1.982		0		640.1	1092.32	1.976	0			646.105	0.51435	1.982		299		645.108	645.487
1.988	11350			420.709	1.46416	1.988		1		640.107	1033.5	1.981	130			646.112	0.568545	1.988		2		645.115	609.054
1.993	558			420.715	1.17994	1.993		0		640.114	1032.36	1.987	100			646.12	0.619037	1.993		1		645.122	573.243
1.999	3985			420.721	0.945928	1.999		2		640.122	1036.32	1.992	7			646.127	0.624423	1.999		2		645.13	505.649
2.005	8392			420.727	0.735248	2.005		0		640.129	1031.45	1.998	0			646.135	0.654382	2.005		7		645.137	478.811
2.01	6339			420.733	0.583971	2.01		5		640.136	992.227	2.003	201			646.142	0.676935	2.01		0		645.144	475.541
2.016	2884			420.739	0.578904	2.016		14		640.144	933.682	2.009	118			646.149	0.663134	2.016		2		645.152	446.865
2.021	2774			420.745	0.751182	2.021		73		640.151	892.318	2.015	1			646.157	0.64462	2.021		0		645.159	426.622
2.027	5358			420.751	1.0446	2.027		110		640.158	855.909	2.02	0			646.164	0.579653	2.027		0		645.166	418.595
2.032	2533			420.757	1.32682	2.032		1		640.165	789.818	2.026	0			646.171	0.53825	2.032		0		645.174	378.027
2.038	3749			420.762	1.6167	2.038		6		640.173	812.591	2.031	0			646.179	0.489777	2.038		81		645.181	331.432
2.043	10122			420.768	1.77978	2.043		0		640.18	769.5	2.037	8			646.186	0.33527	2.043		1		645.188	347.595
2.049	8998			420.774	1.76578	2.049		110		640.187	766.364	2.042	0			646.193	0.282421	2.049		1		645.196	396.703
2.055	94			420.78	1.67971	2.055		0		640.195	740.591	2.048	445			646.201	0.256165	2.055		7		645.203	399.351
2.06	5485			420.786	1.45656	2.06		0		640.202	814.818	2.053	248			646.208	0.342339	2.06		491		645.21	385.135
2.066	2188			420.792	1.28975	2.066		1		640.209	1069.73	2.059	361			646.215	0.404276	2.066		5		645.218	432
2.071	6124			420.798	1.10887	2.071		1		640.217	1901.68	2.065	12			646.223	0.689054	2.071		1		645.225	561.162
2.077	4946			420.804	1.18314	2.077		0		640.224	4015.64	2.07	0			646.23	1.45553	2.077		8		645.232	1067.54
2.082	2449			420.81	1.66857	2.082		0		640.231	7539.36	2.076	0			646.237	2.427	2.082		845		645.24	2563.3
2.088	6089			420.816	3.73018	2.088		7		640.239	12623.8	2.081	0			646.245	4.2279	2.088		102		645.247	5361.59
2.093	12169			420.822	9.7779	2.093		13		640.246	18154.5	2.087	0			646.252	5.97292	2.093		15		645.254	9482.43
2.099	2631			420.828	20.0018	2.099		0		640.253	22173.4	2.092	507			646.259	7.04033	2.099		146		645.262	14162.5
2.104	4255			420.834	35.1429	2.104		0		640.26	22530.5	2.098	2019			646.267	7.3857	2.104		725		645.269	17426.2
2.11	3462			420.84	50.0335	2.11		2		640.268	19862.1	2.103	0			646.274	7.09486	2.11		0		645.276	18349.6
2.116	4328			420.845	61.8085	2.116		391		640.275	15790.4	2.109	0			646.281	6.46101	2.116		21		645.284	16461.4
2.121	2633			420.851	69.2071	2.121		18		640.282	11851.5	2.115	211			646.289	5.47338	2.121		446		645.291	13191.8
2.127	2883			420.857	69.9151	2.127		1		640.29	8188.55	2.12	6			646.296	3.80376	2.127		2509		645.298	9578.05
2.132	4032			420.863	64.4473	2.132		0		640.297	5143.86	2.126	75			646.303	2.71649	2.132		224		645.306	6566.16
2.138	8337			420.869	55.4673	2.138		0		640.304	3319.14	2.131	116			646.311	1.94632	2.138		0		645.313	4230.57
2.143	5476			420.875	45.5805	2.143		7		640.312	2292.5	2.137	0			646.318	1.53127	2.143		347		645.32	2869.11
2.149	7735			420.881	36.3592	2.149		11		640.319	1793.91	2.142	1			646.325	1.05799	2.149		417		645.328	1956.03
2.154	8893			420.887	27.795	2.154		0		640.326	1476	2.148	248			646.333	0.78297	2.154		72		645.335	1463.24
2.16	18095			420.893	19.7794	2.16		6		640.334	1286.18	2.153	0			646.34	0.663807	2.16		4		645.342	1149.78
2.166	6091			420.899	13.7676	2.166		0		640.341	1310.09	2.159	0			646.347	0.630819	2.166		0		645.35	1054.32
2.171	5659			420.905	9.25973	2.171		24		640.348	1347.95	2.165	1			646.355	0.496846	2.171		0		645.357	975.243
2.177	7362			420.911	6.06426	2.177		0		640.355	1424.27	2.17	1			646.362	0.62072	2.177		420		645.364	939.027
2.182	3759			420.917	4.26441	2.182		53		640.363	1388.41	2.176	0			646.369	0.654719	2.182		5		645.372	872.595
2.188	4119			420.922	3.20501	2.188		0		640.37	1372.09	2.181	2			646.377	0.71329	2.188		5		645.379	846.378
2.193	7029			420.928	2.65991	2.193		361		640.377	1308.95	2.187	4			646.384	0.591435	2.193		211		645.386	830.811
2.199	2286			420.934	2.31602	2.199		9		640.385	1291.86	2.192	40			646.391	0.521755	2.199		0		645.394	834.973
2.204	5600			420.94	2.16081	2.204		226		640.392	1214.36	2.198	82			646.399	0.499202	2.204		0		645.401	813.487
2.21	2510			420.946	2.05347	2.21		299		640.399	1152.73	2.203	1			646.406	0.496509	2.21		541		645.408	794.135
2.216	8602			420.952	2.0322	2.216		0		640.407	1121.18	2.209	133			646.413	0.481361	2.216		689		645.416	746.838
2.221	4256			420.958	2.13001	2.221		0		640.414	1146.91	2.215	137			646.421	0.452749	2.221		7		645.423	691.243
2.227	3939			420.964	2.16174	2.227		185		640.421	1205.95	2.22	60			646.428	0.451066	2.227		0		645.43	692.243
2.232	12087			420.97	2.17861	2.232		0		640.429	1256.32	2.226	157			646.436	0.431206	2.232		202		645.438	724.432
2.238	7115			420.976	2.14194	2.238		1		640.436	1224.95	2.231	1			646.443	0.372971	2.238		0		645.445	778.892
2.243	7757			420.982	2.26615	2.243		9		640.443	1185.82	2.237	222			646.45	0.361526	2.243		534		645.452	762.568
2.249	8715			420.988	2.6175	2.249		4		640.45	1085.55	2.242	1674			646.458	0.388455	2.249		434		645.46	720.243
2.254	6399			420.994	2.86805	2.254		0		640.458	987.955	2.248	62			646.465	0.427166	2.254		1135		645.467	662.351
2.26	4931			420.999	2.76791	2.26		1		640.465	883.636	2.253	88			646.472	0.418077	2.26		586		645.474	621.459
2.266	4113			421.005	2.41769	2.266		24		640.472	801	2.259	0			646.48	0.379703	2.266		0		645.482	616.703
2.271	5501			421.011	2.09154	2.271		219		640.48	794.455	2.265	0			646.487	0.316756	2.271		0		645.489	555.487
2.277	2569			421.017	1.84565	2.277		31		640.487	731.727	2.27	0			646.494	0.316756	2.277		1697		645.496	521.216
2.282	4735			421.023	1.79805	2.282		1201		640.494	727.227	2.276	0			646.502	0.224186	2.282		0		645.504	448.216
2.288	7304			421.029	1.64897	2.288		0		640.502	648.727	2.281	360			646.509	0.255155	2.288		182		645.511	415.351
2.293	5689			421.035	1.52243	2.293		2		640.509	642.5	2.287	586			646.516	0.263571	2.293		1		645.518	389.784
2.299	3822			421.041	1.32069	2.299		425		640.516	626.909	2.292	1			646.524	0.364892	2.299		339		645.526	383.189
2.304	3502			421.047	1.16774	2.304		0		640.524	637	2.298	0			646.531	0.292183	2.304		66		645.533	369.946
2.31	7330			421.053	1.01433	2.31		0		640.531	643.182	2.303	812			646.538	0.288144	2.31		5		645.54	343.622
2.316	1056			421.059	0.902459	2.316		133		640.538	653.818	2.309	20			646.546	0.320795	2.316		117		645.548	317.649
2.321	5391			421.065	0.808986	2.321		165		640.545	655	2.315	8			646.553	0.384079	2.321		2		645.555	299.054
2.327	2361			421.071	0.759716	2.327		3		640.553	639.636	2.32	1			646.56	0.355467	2.327		16		645.562	300.757
2.332	9605			421.077	0.748782	2.332		443		640.56	667.818	2.326	29			646.568	0.329547	2.332		318		645.57	340.811
2.338	1842			421.082	0.879124	2.338		99		640.567	684	2.331	0			646.575	0.262897	2.338		65		645.577	383.27
2.343	1723			421.088	1.0842	2.343		24		640.575	685.682	2.337	2			646.582	0.223513	2.343		16		645.584	402.703
2.349	8449			421.094	1.36742	2.349		6		640.582	682.091	2.342	0			646.59	0.224186	2.349		0		645.592	401.892
2.354	3329			421.1	1.49676	2.354		53		640.589	691	2.348	0			646.597	0.208702	2.354		0		645.599	400.054
2.36	4704			421.106	1.48036	2.36		287		640.597	697.545	2.353	0			646.604	0.367585	2.36		0		645.606	398.568
2.366	2237			421.112	1.37662	2.366		146		640.604	645.773	2.359	201			646.612	0.38206	2.366		17		645.614	375.243
2.371	1486			421.118	1.24135	2.371		50		640.611	610.045	2.364	416			646.619	0.361189	2.371		586		645.621	336.568
2.377	8049			421.124	1.14687	2.377		2		640.619	532	2.37	55			646.626	0.359843	2.377		65		645.628	298.405
2.382	773			421.13	1.09014	2.382		0		640.626	524.864	2.376	0			646.634	0.33224	2.382		0		645.636	294.378
2.388	4778			421.136	1.09007	2.388		1		640.633	535	2.381	0			646.641	0.448036	2.388		611		645.643	290.568
2.393	1283			421.142	1.16301	2.393		3		640.641	565.409	2.387	0			646.648	0.427166	2.393		578		645.65	291.405
2.399	4394			421.148	1.59637	2.399		0		640.648	558.864	2.392	1			646.656	0.429186	2.399		1498		645.658	273.73
2.404	617			421.154	3.10894	2.404		40		640.655	538.864	2.398	272			646.663	0.305648	2.404		80		645.665	269.784
2.41	36			421.159	6.30861	2.41		0		640.662	497.091	2.403	1			646.67	0.306994	2.41		157		645.672	285.595
2.415	678			421.165	11.6918	2.415		5		640.67	513.909	2.409	1489			646.678	0.22486	2.415		28		645.68	268.324
2.421	1859			421.171	18.2332	2.421		0		640.677	464.545	2.414	25			646.685	0.207356	2.421		52		645.687	262.459
2.427	2886			421.177	23.8161	2.427		2		640.684	464.909	2.42	264			646.693	0.217118	2.427		0		645.694	258.946
2.432	5249			421.183	27.5535	2.432		92		640.692	417.545	2.426	1			646.7	0.240344	2.432		16		645.702	255.486
2.438	7185			421.189	28.6537	2.438		0		640.699	426.136	2.431	213			646.707	0.259195	2.438		488		645.709	228.351
2.443	13			421.195	26.9928	2.443		0		640.706	480.045	2.437	1			646.715	0.318776	2.443		37		645.716	245.324
2.449	28			421.201	23.4704	2.449		8		640.714	641.955	2.442	243			646.722	0.394851	2.449		4		645.724	288.973
2.454	518			421.207	19.6585	2.454		0		640.721	945.182	2.448	27			646.729	0.682658	2.454		1		645.731	445.378
2.46	89			421.213	15.9573	2.46		929		640.728	1591.05	2.453	0			646.737	0.764456	2.46		227		645.738	853.622
2.465	465			421.219	12.07	2.465		3		640.736	2799.32	2.459	52			646.744	1.04385	2.465		23		645.746	1654.92
2.471	150			421.225	8.47328	2.471		139		640.743	4442.09	2.464	5167			646.751	1.52622	2.471		0		645.753	2830.57
2.477	642			421.231	5.84818	2.477		0		640.75	6039.45	2.47	0			646.759	1.93857	2.477		116		645.76	4110.73
2.482	987			421.237	4.04266	2.482		9		640.757	6717.18	2.476	443			646.766	2.18868	2.482		0		645.768	5252.14
2.488	497			421.242	2.73478	2.488		1471		640.765	6340	2.481	104			646.773	2.17555	2.488		8		645.775	5861.65
2.493	138			421.248	2.0824	2.493		306		640.772	5105.18	2.487	113			646.781	1.79888	2.493		0		645.783	5781.3
2.499	2049			421.254	1.54143	2.499		98		640.779	3867.41	2.492	1884			646.788	1.24413	2.499		12		645.79	4817.24
2.504	1737			421.26	1.33442	2.504		3		640.787	2880.41	2.498	9			646.795	1.02062	2.504		23		645.797	3747.16
2.51	4312			421.266	1.14394	2.51		982		640.794	2148.05	2.503	21			646.803	0.863758	2.51		120		645.805	2753.35
2.515	0			421.272	1.12847	2.515		0		640.801	1397.55	2.509	133			646.81	0.555754	2.515		2453		645.812	1811.81
2.521	0			421.278	1.10481	2.521		1		640.809	1006.45	2.514	57			646.817	0.360516	2.521		3		645.819	1185.49
2.527	209			421.284	1.14627	2.527		1		640.816	793.682	2.52	13			646.825	0.406296	2.527		28		645.827	793.189
2.532	2889			421.29	1.19054	2.532		124		640.823	728.091	2.526	375			646.832	0.411009	2.532		125		645.834	611.757
2.538	75			421.296	1.19434	2.538		0		640.831	645.318	2.531	0			646.839	0.389802	2.538		414		645.841	529.243
2.543	2690			421.302	1.0986	2.543		2		640.838	651.318	2.537	405			646.847	0.393504	2.543		769		645.849	460.378
2.549	196			421.308	1.0608	2.549		151		640.845	644.227	2.542	0			646.854	0.354794	2.549		0		645.856	449.703
2.554	45			421.314	1.09107	2.554		0		640.852	662.136	2.548	920			646.861	0.328874	2.554		7		645.863	419.027
2.56	71			421.32	1.28182	2.56		0		640.86	660.636	2.553	0			646.869	0.353111	2.56		2		645.871	395.757
2.565	1262			421.325	1.41776	2.565		0		640.867	614.909	2.559	117			646.876	0.355803	2.565		75		645.878	365.27
2.571	0			421.331	1.45569	2.571		3		640.874	646.818	2.564	2			646.883	0.22486	2.571		241		645.885	365.649
2.577	484			421.337	1.32315	2.577		50		640.882	636.455	2.57	2			646.891	0.149458	2.577		0		645.893	379.108
2.582	1732			421.343	1.16274	2.582		0		640.889	603.955	2.576	219			646.898	0.109064	2.582		157		645.9	381.568
2.588	301			421.349	1.0228	2.588		0		640.896	575.636	2.581	173			646.906	0.141042	2.588		15		645.907	375.541
2.593	22			421.355	0.98253	2.593		6		640.904	530.591	2.587	0			646.913	0.15518	2.593		230		645.915	347.108
2.599	1			421.361	0.928727	2.599		0		640.911	519.864	2.592	24			646.92	0.227216	2.599		832		645.922	312.784
2.604	39			421.367	0.861856	2.604		54		640.918	509.682	2.598	1964			646.928	0.218127	2.604		0		645.929	298.432
2.61	722			421.373	0.749315	2.61		21		640.926	496.545	2.603	38			646.935	0.201633	2.61		3410		645.937	317.784
2.615	472			421.379	0.664576	2.615		33		640.933	511.455	2.609	4			646.942	0.265254	2.615		634		645.944	341.838
2.621	0			421.385	0.632574	2.621		0		640.94	490.045	2.614	0			646.95	0.363882	2.621		84		645.951	354.811
2.627	75			421.391	0.594505	2.627		97		640.948	482	2.62	0			646.957	0.393168	2.627		1732		645.959	364.216
2.632	14			421.397	0.538568	2.632		30		640.955	449.864	2.626	97			646.964	0.296222	2.632		17		645.966	344.216
2.638	690			421.402	0.485432	2.638		2		640.962	460.682	2.631	64			646.972	0.130944	2.638		534		645.973	298.973
2.643	92			421.408	0.452763	2.643		141		640.969	436.227	2.637	11			646.979	0.113103	2.643		87		645.981	263.757
2.649	298			421.414	0.490499	2.649		1		640.977	424.591	2.642	4			646.986	0.121855	2.649		1		645.988	253.351
2.654	81			421.42	0.61084	2.654		8		640.984	391	2.648	0			646.994	0.125558	2.654		7		645.995	235.27
2.66	251			421.426	0.729914	2.66		16		640.991	376.773	2.653	0			647.001	0.129597	2.66		1349		646.003	224.838
2.665	42			421.432	0.798985	2.665		3		640.999	329.909	2.659	0			647.008	0.11344	2.665		1687		646.01	216.838
2.671	317			421.438	0.777117	2.671		2		641.006	337.818	2.664	0			647.016	0.1811	2.671		1254		646.017	216.784
2.677	59			421.444	0.733848	2.677		1		641.013	344.545	2.67	3			647.023	0.198604	2.677		672		646.025	208.216
2.682	486			421.45	0.708113	2.682		32		641.021	328.136	2.675	0			647.03	0.188842	2.682		567		646.032	191.757
2.688	4			421.456	0.699312	2.688		26		641.028	323.818	2.681	38			647.038	0.156527	2.688		46		646.039	176.892
2.693	768			421.462	0.643708	2.693		1		641.035	358.182	2.687	0			647.045	0.208029	2.693		423		646.047	176.892
2.699	190			421.468	0.645442	2.699		0		641.043	374.136	2.692	511			647.052	0.182783	2.699		408		646.054	173.676
2.704	110			421.474	0.638241	2.704		0		641.05	386	2.698	6			647.06	0.17504	2.704		0		646.061	183.351
2.71	291			421.48	0.672644	2.71		6		641.057	370.545	2.703	0			647.067	0.173357	2.71		132		646.069	180.081
2.715	18			421.485	1.03787	2.715		7		641.065	345.545	2.709	56			647.074	0.17807	2.715		1		646.076	189.595
2.721	3288			421.491	1.94813	2.721		5		641.072	358.636	2.714	168			647.082	0.211058	2.721		576		646.083	191.243
2.726	20			421.497	3.33988	2.726		103		641.079	317.545	2.72	0			647.089	0.152151	2.726		224		646.091	196.216
2.732	95			421.503	4.84291	2.732		113		641.086	323.045	2.725	382			647.096	0.162586	2.732		0		646.098	192.649
2.738	0			421.509	6.48842	2.738		0		641.094	331.636	2.731	102			647.104	0.175714	2.738		828		646.105	180.243
2.743	598			421.515	7.90745	2.743		3		641.101	333.227	2.737	2			647.111	0.17706	2.743		552		646.113	180.973
2.749	520			421.521	8.50102	2.749		0		641.108	333.591	2.742	1433			647.119	0.15518	2.749		711		646.12	189.432
2.754	35			421.527	8.29541	2.754		0		641.116	305.636	2.748	448			647.126	0.140369	2.754		44		646.127	175.054
2.76	24			421.533	7.43795	2.76		0		641.123	298.5	2.753	1415			647.133	0.123538	2.76		302		646.135	166.243
2.765	13			421.539	6.35641	2.765		177		641.13	332.182	2.759	545			647.141	0.122865	2.765		0		646.142	154.757
2.771	8			421.545	5.0856	2.771		0		641.138	332	2.764	587			647.148	0.0962723	2.771		347		646.149	150.054
2.776	15			421.551	4.02866	2.776		125		641.145	289.818	2.77	229			647.155	0.0703528	2.776		1		646.157	151.432
2.782	0			421.557	3.07347	2.782		4		641.152	249.591	2.775	0			647.163	0.105361	2.782		43		646.164	170.297
2.788	292			421.563	2.44689	2.788		3		641.16	268.455	2.781	3409			647.17	0.0996384	2.788		89		646.172	164.135
2.793	11			421.568	1.78632	2.793		1		641.167	293.227	2.787	161			647.177	0.111757	2.793		0		646.179	152.811
2.799	3031			421.574	1.21681	2.799		0		641.174	299.136	2.792	0			647.185	0.0706894	2.799		41		646.186	140.243
2.804	119			421.58	0.843721	2.804		0		641.182	288.773	2.798	418			647.192	0.0750654	2.804		67		646.194	135.351
2.81	17			421.586	0.760049	2.81		41		641.189	281.955	2.803	33			647.199	0.141379	2.81		3		646.201	142.108
2.815	23			421.592	0.656443	2.815		97		641.196	314.955	2.809	1111			647.207	0.160903	2.815		346		646.208	153.027
2.821	12			421.598	0.67111	2.821		0		641.203	293.273	2.814	64			647.214	0.1572	2.821		1223		646.216	175.73
2.826	9			421.604	0.61004	2.826		4		641.211	295.136	2.82	748			647.221	0.168308	2.826		116		646.223	169.324
2.832	1			421.61	0.589505	2.832		0		641.218	362.591	2.825	0			647.229	0.248759	2.832		202		646.23	213.027
2.838	34			421.616	0.551702	2.838		4		641.225	563.818	2.831	431			647.236	0.358496	2.838		0		646.238	251.838
2.843	97			421.622	0.543902	2.843		52		641.233	804.818	2.837	84			647.243	0.372298	2.843		0		646.245	351.162
2.849	2			421.628	0.562237	2.849		642		641.24	1076.18	2.842	1936			647.251	0.548348	2.849		0		646.252	565.973
2.854	44			421.634	0.576437	2.854		103		641.247	1392.64	2.848	55			647.258	0.556763	2.854		0		646.26	880.487
2.86	63			421.64	0.595839	2.86		0		641.255	1562.68	2.853	0			647.265	0.618028	2.86		0		646.267	1152.3
2.865	57			421.646	0.632041	2.865		69		641.262	1653.45	2.859	131			647.273	0.454432	2.865		370		646.274	1290.22
2.871	290			421.652	0.678577	2.871		225		641.269	1427.09	2.864	1			647.28	0.424473	2.871		489		646.282	1234.92
2.876	70			421.657	0.684911	2.876		267		641.277	1225.82	2.87	278			647.288	0.38206	2.876		351		646.289	1136.54
2.882	46			421.663	0.663576	2.882		0		641.284	995.273	2.875	2			647.295	0.240007	2.882		401		646.296	866.189
2.888	4			421.669	0.568104	2.888		0		641.291	772.136	2.881	258			647.302	0.279728	2.888		303		646.304	638.054
2.893	241			421.675	0.533901	2.893		16		641.298	557	2.887	509			647.31	0.237651	2.893		21		646.311	422.432
2.899	1			421.681	0.5113	2.899		227		641.306	422.818	2.892	116			647.317	0.272659	2.899		469		646.318	326.135
2.904	313			421.687	0.517434	2.904		74		641.313	351.455	2.898	513			647.324	0.226543	2.904		103		646.326	251.486
2.91	23			421.693	0.496699	2.91		1		641.32	321.545	2.903	611			647.332	0.200623	2.91		2		646.333	204.73
2.915	0			421.699	0.486898	2.915		0		641.328	336.136	2.909	0			647.339	0.17908	2.915		12		646.34	168.135
2.921	78			421.705	0.46343	2.921		14		641.335	326.045	2.914	0			647.346	0.257848	2.921		59		646.348	188.595
2.926	0			421.711	0.455696	2.926		1791		641.342	333.727	2.92	46			647.354	0.272996	2.926		106		646.355	207.568
2.932	0			421.717	0.438028	2.932		8		641.35	332.182	2.925	0			647.361	0.234958	2.932		0		646.362	201.027
2.938	46			421.723	0.432495	2.938		3		641.357	325.5	2.931	2			647.368	0.111757	2.938		143		646.37	208.189
2.943	243			421.729	0.376491	2.943		3		641.364	310.727	2.937	0			647.376	0.100312	2.943		212		646.377	191.973
2.949	14			421.735	0.333022	2.949		0		641.372	294.727	2.942	0			647.383	0.112093	2.949		0		646.384	172.757
2.954	0			421.74	0.30702	2.954		0		641.379	292.318	2.948	36			647.39	0.0918963	2.954		108		646.392	173.568
2.96	8			421.746	0.302886	2.96		0		641.386	281.318	2.953	0			647.398	0.0821344	2.96		0		646.399	172.351
2.965	3			421.752	0.333422	2.965		14		641.394	292.773	2.959	103			647.405	0.0592445	2.965		242		646.406	176.243
2.971	10			421.758	0.36489	2.971		0		641.401	274.727	2.964	52			647.412	0.109737	2.971		1		646.414	166.405
2.976	1			421.764	0.394892	2.976		1		641.408	285	2.97	0			647.42	0.147101	2.976		410		646.421	154.108
2.982	18			421.77	0.383758	2.982		29		641.416	271.045	2.975	90			647.427	0.160903	2.982		0		646.428	152.135
2.988	7			421.776	0.369891	2.988		603		641.423	259.636	2.981	2			647.434	0.111757	2.988		0		646.436	143.324
2.993	1639			421.782	0.391425	2.993		103		641.43	229.409	2.986	79			647.442	0.11445	2.993		0		646.443	138.811
2.999	126			421.788	0.420161	2.999		34		641.437	201.273	2.992	1			647.449	0.128924	2.999		58		646.45	134.189
3.004	156			421.794	0.391559	3.004		235		641.445	228.273	2.998	0			647.457	0.121855	3.004		3		646.458	129.595
3.01	126			421.8	0.345556	3.01		0		641.452	229.273	3.003	6			647.464	0.100648	3.01		0		646.465	131.865
3.015	0			421.806	0.342156	3.015		47		641.459	225.455	3.009	1			647.471	0.0952624	3.015		118		646.472	135.486
3.021	26			421.812	0.366357	3.021		855		641.467	208.682	3.014	0			647.479	0.0673233	3.021		614		646.48	142.946
3.026	3514			421.818	0.399426	3.026		582		641.474	206.182	3.02	0			647.486	0.0794415	3.026		2964		646.487	132.595
3.032	93			421.824	0.480898	3.032		287		641.481	204.818	3.025	1			647.493	0.0568882	3.032		0		646.495	116.351
3.038	90			421.829	0.785184	3.038		13		641.489	212.682	3.031	0			647.501	0.0888667	3.038		23		646.502	104.297
3.043	142			421.835	1.31875	3.043		636		641.496	204.364	3.036	49			647.508	0.106371	3.043		8		646.509	107.757
3.049	0			421.841	1.78192	3.049		7		641.503	199.5	3.042	0			647.515	0.135993	3.049		420		646.517	105.946
3.054	41			421.847	2.09387	3.054		192		641.511	192.909	3.048	236			647.523	0.134647	3.054		52		646.524	103.919
3.06	2985			421.853	2.36249	3.06		110		641.518	202.318	3.053	51			647.53	0.0892033	3.06		20		646.531	96.0541
3.065	2			421.859	2.30835	3.065		590		641.525	208.045	3.059	43			647.537	0.109737	3.065		12		646.539	97.973
3.071	901			421.865	2.07013	3.071		2		641.533	219.545	3.064	69			647.545	0.11445	3.071		0		646.546	87.3784
3.076	161			421.871	1.76678	3.076		2		641.54	214.682	3.07	45			647.552	0.0996384	3.076		7		646.553	91.1622
3.082	685			421.877	1.4835	3.082		75		641.547	212.545	3.075	342			647.559	0.0804513	3.082		0		646.561	101.811
3.087	285			421.883	1.21801	3.087		39		641.554	224.864	3.081	176			647.567	0.100648	3.087		871		646.568	122.622
3.093	5227			421.889	0.998265	3.093		21		641.562	228.273	3.086	12			647.574	0.0942526	3.093		27		646.575	133.297
3.099	55			421.895	0.801185	3.099		48		641.569	229.591	3.092	0			647.581	0.0703528	3.099		90		646.583	121.595
3.104	9			421.901	0.618907	3.104		7		641.576	223.864	3.098	1			647.589	0.0673233	3.104		160		646.59	104.649
3.11	25			421.907	0.46803	3.11		3		641.584	212.909	3.103	0			647.596	0.0414038	3.11		0		646.597	93.5946
3.115	0			421.912	0.325754	3.115		47		641.591	193.727	3.109	162			647.603	0.0467897	3.115		6		646.605	96.2973
3.121	52			421.918	0.294819	3.121		1		641.598	204.182	3.114	0			647.611	0.0555417	3.121		0		646.612	106.73
3.126	198			421.924	0.284885	3.126		0		641.606	186.773	3.12	1512			647.618	0.0464531	3.126		2		646.619	101.297
3.132	230			421.93	0.287219	3.132		190		641.613	182.818	3.125	0			647.626	0.0595811	3.132		9		646.627	98.7297
3.137	616			421.936	0.289552	3.137		439		641.62	162.682	3.131	0			647.633	0.113776	3.137		89		646.634	80.2703
3.143	196			421.942	0.317887	3.143		0		641.628	168.545	3.136	3			647.64	0.125558	3.143		615		646.641	82.027
3.149	3			421.948	0.320287	3.149		0		641.635	191.591	3.142	158			647.648	0.086847	3.149		122		646.649	78.3243
3.154	30			421.954	0.348023	3.154		0		641.642	229.545	3.148	14			647.655	0.0323152	3.154		0		646.656	81.9189
3.16	11			421.96	0.314487	3.16		146		641.65	254.636	3.153	795			647.662	0.0212068	3.16		1		646.663	79.4324
3.165	50			421.966	0.298019	3.165		0		641.657	236.182	3.159	2			647.67	0.0252462	3.165		0		646.671	92.5135
3.171	12			421.972	0.311154	3.171		41		641.664	205.864	3.164	0			647.677	0.0434235	3.171		0		646.678	91.8649
3.176	0			421.978	0.304486	3.176		1		641.672	194.773	3.17	82			647.684	0.0895399	3.176		0		646.685	83.2703
3.182	0			421.984	0.30482	3.182		3		641.679	178.682	3.175	275			647.692	0.0838175	3.182		2		646.693	80.5946
3.187	75			421.99	0.282018	3.187		0		641.686	190.182	3.181	0			647.699	0.0743922	3.187		0		646.7	81.1622
3.193	172			421.996	0.270218	3.193		1		641.693	178.136	3.186	0			647.706	0.181773	3.193		0		646.707	84.3513
3.199	3			422.001	0.279151	3.199		0		641.701	194.227	3.192	0			647.714	0.167972	3.199		0		646.715	84.6216
3.204	136			422.007	0.252816	3.204		46		641.708	198.364	3.198	351			647.721	0.196584	3.204		4		646.722	94.8919
3.21	255			422.013	0.254683	3.21		1		641.715	213	3.203	130			647.728	0.152487	3.21		1792		646.73	117
3.215	5			422.019	0.263417	3.215		41		641.723	223	3.209	0			647.736	0.111757	3.215		680		646.737	117.703
3.221	29			422.025	0.277351	3.221		74		641.73	263.682	3.214	0			647.743	0.0898766	3.221		296		646.744	127.811
3.226	158			422.031	0.274218	3.226		46		641.737	285.273	3.22	44			647.75	0.0945892	3.226		463		646.752	131.351
3.232	96			422.037	0.248549	3.232		82		641.745	369.182	3.225	0			647.758	0.120509	3.232		972		646.759	183.919
3.237	5			422.043	0.224415	3.237		5		641.752	443.045	3.231	66			647.765	0.218801	3.237		24		646.766	241
3.243	112			422.049	0.230348	3.243		33		641.759	476.909	3.236	219			647.773	0.153497	3.243		0		646.774	303.324
3.249	0			422.055	0.231882	3.249		10		641.767	456.682	3.242	26			647.78	0.140369	3.249		745		646.781	318.541
3.254	3			422.061	0.226348	3.254		0		641.774	395.955	3.248	0			647.787	0.0548685	3.254		172		646.788	274.892
3.26	179			422.067	0.197346	3.26		4		641.781	374.5	3.253	26			647.795	0.120172	3.26		261		646.796	240.378
3.265	37			422.073	0.187345	3.265		67		641.789	336.591	3.259	16			647.802	0.145082	3.265		0		646.803	191.73
3.271	30			422.079	0.200813	3.271		1		641.796	278.636	3.264	612			647.809	0.129934	3.271		15		646.81	147.378
3.276	159			422.085	0.222814	3.276		0		641.803	232.955	3.27	0			647.817	0.111083	3.276		1639		646.818	117.135
3.282	256			422.09	0.220481	3.282		465		641.811	199.818	3.275	0			647.824	0.11344	3.282		0		646.825	113.27
3.287	1			422.096	0.19908	3.287		232		641.818	164.227	3.281	0			647.831	0.0972821	3.287		4		646.832	99.8378
3.293	4			422.102	0.218481	3.293		0		641.825	177.227	3.286	17			647.839	0.0552051	3.293		0		646.84	102.919
3.299	9			422.108	0.226548	3.299		7		641.832	169.591	3.292	10			647.846	0.0323152	3.299		1		646.847	90.4324
3.304	42			422.114	0.226415	3.304		24		641.84	158.727	3.298	874			647.853	0.0215434	3.304		176		646.854	81.6487
3.31	16			422.12	0.234015	3.31		0		641.847	163.364	3.303	71			647.861	0.0784316	3.31		167		646.862	82.9459
3.315	552			422.126	0.226948	3.315		12		641.854	178.318	3.309	190			647.868	0.134647	3.315		2776		646.869	85.7297
3.321	195			422.132	0.220214	3.321		347		641.862	168.545	3.314	134			647.875	0.158546	3.321		949		646.876	98.6487
3.326	35			422.138	0.214547	3.326		0		641.869	169.182	3.32	0			647.883	0.143735	3.326		430		646.884	92.1081
3.332	0			422.144	0.216347	3.332		9		641.876	165.364	3.325	2			647.89	0.169318	3.332		126		646.891	97.3513
3.337	7			422.15	0.218081	3.337		714		641.884	168.909	3.331	2			647.897	0.145418	3.337		0		646.898	88.4865
3.343	205			422.156	0.244483	3.343		0		641.891	165.682	3.336	14			647.905	0.11243	3.343		33		646.906	88.5405
3.349	4			422.162	0.284952	3.349		77		641.898	143.091	3.342	0			647.912	0.0370278	3.349		387		646.913	83.5676
3.354	1805			422.168	0.372958	3.354		0		641.906	162.773	3.347	163			647.92	0.0871836	3.354		678		646.92	80.6757
3.36	27			422.174	0.464097	3.36		1249		641.913	157.273	3.353	0			647.927	0.119499	3.36		0		646.928	68.0811
3.365	3			422.179	0.554569	3.365		0		641.92	168.682	3.359	1			647.934	0.158883	3.365		32		646.935	77.5135
3.371	5			422.185	0.595705	3.371		235		641.928	162.182	3.364	157			647.942	0.1094	3.371		0		646.942	80.4865
3.376	1			422.191	0.60964	3.376		0		641.935	167.091	3.37	0			647.949	0.098292	3.376		557		646.95	80.3243
3.382	668			422.197	0.569504	3.382		16		641.942	155.818	3.375	105			647.956	0.0777584	3.382		306		646.957	66.9189
3.387	2310			422.203	0.513767	3.387		0		641.95	150.273	3.381	0			647.964	0.0865104	3.387		1		646.965	63.0811
3.393	16			422.209	0.41176	3.393		106		641.957	147.727	3.386	3			647.971	0.0616008	3.393		0		646.972	55.0811
3.398	0			422.215	0.354756	3.398		79		641.964	174.636	3.392	0			647.978	0.0585712	3.398		1		646.979	65.7027
3.404	4			422.221	0.311554	3.404		25		641.971	172.773	3.397	0			647.986	0.0727091	3.404		235		646.987	72.5676
3.41	193			422.227	0.318887	3.41		0		641.979	170.364	3.403	286			647.993	0.113103	3.41		14		646.994	70.5405
3.415	167			422.233	0.286219	3.415		0		641.986	135.273	3.409	11			648	0.110074	3.415		32		647.001	66.1081
3.421	172			422.239	0.269618	3.421		0		641.993	117.773	3.414	93					3.421		81
3.426	49			422.245	0.220748	3.426		496		642.001	137.591	3.42	0					3.426		0
3.432	1522			422.251	0.217681	3.432		151		641.006	337.818	3.425	10					3.432		27
3.437	17			422.257	0.225081	3.437		2				3.431	1746					3.437		355
3.443	797			422.263	0.219881	3.443		66				3.436	512					3.443		199
3.448	23			422.268	0.215547	3.448		180				3.442	255					3.448		3
3.454	6			422.274	0.188679	3.454		0				3.447	31					3.454		158
3.46	1			422.28	0.150276	3.46		0				3.453	430					3.46		1
3.465	39			422.286	0.163144	3.465		281				3.459	26					3.465		44
3.471	49			422.292	0.204547	3.471		0				3.464	0					3.471		57
3.476	24			422.298	0.217481	3.476		126				3.47	0					3.476		1
3.482	20			422.304	0.19848	3.482		6				3.475	1					3.482		72
3.487	42			422.31	0.187079	3.487		32				3.481	0					3.487		397
3.493	640			422.316	0.169011	3.493		4				3.486	138					3.493		17
3.498	17			422.322	0.16081	3.498		1				3.492	0					3.498		0
3.504	119			422.328	0.123475	3.504		3				3.497	152					3.504		2
3.51	23			422.334	0.124741	3.51		0				3.503	41					3.51		1
3.515	94			422.34	0.130542	3.515		166				3.509	112					3.515		305
3.521	64			422.346	0.151677	3.521		999				3.514	36					3.521		371
3.526	18			422.352	0.149476	3.526		0				3.52	0					3.526		0
3.532	38			422.357	0.135209	3.532		0				3.525	0					3.532		0
3.537	234			422.363	0.141009	3.537		0				3.531	2					3.537		7
3.543	166			422.369	0.163011	3.543		0				3.536	0					3.543		3
3.548	130			422.375	0.183879	3.548		0				3.542	3					3.548		0
3.554	0			422.381	0.193013	3.554		0				3.547	2					3.554		19
3.56	23			422.387	0.19848	3.56		0				3.553	89					3.56		8
3.565	169			422.393	0.198946	3.565		218				3.559	6					3.565		0
3.571	115			422.399	0.198346	3.571		0				3.564	0					3.571		0
3.576	18			422.405	0.19848	3.576		0				3.57	0					3.576		110
3.582	15			422.411	0.165677	3.582		141				3.575	0					3.582		699
3.587	35			422.417	0.142476	3.587		52				3.581	14					3.587		15
3.593	181			422.423	0.139942	3.593		1				3.586	709					3.593		53
3.598	236			422.429	0.14981	3.598		192				3.592	228					3.598		436
3.604	361			422.435	0.142609	3.604		634				3.597	1203					3.604		62
3.61	0			422.441	0.120675	3.61		0				3.603	0					3.61		158
3.615	61			422.446	0.123008	3.615		0				3.609	1					3.615		225
3.621	118			422.452	0.132275	3.621		116				3.614	0					3.621		0
3.626	9			422.458	0.128675	3.626		491				3.62	0					3.626		3
3.632	15			422.464	0.135075	3.632		378				3.625	0					3.632		69
3.637	2039			422.47	0.155943	3.637		37				3.631	2					3.637		92
3.643	143			422.476	0.205013	3.643		0				3.636	12					3.643		0
3.648	96			422.482	0.175811	3.648		0				3.642	34					3.648		36
3.654	0			422.488	0.14641	3.654		0				3.647	110					3.654		3
3.66	7			422.494	0.165611	3.66		485				3.653	88					3.66		637
3.665	28			422.5	0.184612	3.665		127				3.658	0					3.665		64
3.671	8			422.506	0.194279	3.671		3				3.664	159					3.671		207
3.676	6			422.512	0.20268	3.676		0				3.67	728					3.676		130
3.682	49			422.518	0.24955	3.682		0				3.675	3					3.682		18
3.687	20			422.524	0.262617	3.687		0				3.681	52					3.687		609
3.693	95			422.53	0.271484	3.693		161				3.686	45					3.693		3
3.698	53			422.536	0.26275	3.698		1				3.692	113					3.698		1
3.704	75			422.541	0.239882	3.704		1				3.697	52					3.704		360
3.71	119			422.547	0.214814	3.71		2				3.703	0					3.71		260
3.715	155			422.553	0.214147	3.715		0				3.708	0					3.715		24
3.721	17			422.559	0.190012	3.721		0				3.714	4					3.721		0
3.726	160			422.565	0.173945	3.726		296				3.72	3					3.726		1
3.732	1			422.571	0.138009	3.732		0				3.725	0					3.732		69
3.737	175			422.577	0.10914	3.737		1				3.731	55					3.737		36
3.743	0			422.583	0.123541	3.743		242				3.736	0					3.743		208
3.748	525			422.589	0.114341	3.748		945				3.742	0					3.748		206
3.754	10			422.595	0.10714	3.754		11				3.747	133					3.754		71
3.759	6			422.601	0.0978064	3.759		0				3.753	124					3.759		107
3.765	31			422.607	0.0790718	3.765		1013				3.758	0					3.765		414
3.771	23			422.613	0.092806	3.771		0				3.764	354					3.771		1264
3.776	1			422.619	0.098073	3.776		87				3.77	99					3.776		0
3.782	360			422.625	0.112807	3.782		2				3.775	84					3.782		1152
3.787	15			422.631	0.121341	3.787		13				3.781	0					3.787		1
3.793	74			422.636	0.148876	3.793		109				3.786	570					3.793		988
3.798	66			422.642	0.143209	3.798		0				3.792	0					3.798		520
3.804	139			422.648	0.130408	3.804		111				3.797	3					3.804		6
3.809	111			422.654	0.109674	3.809		445				3.803	0					3.809		217
3.815	372			422.66	0.10254	3.815		0				3.808	327					3.815		29
3.821	37			422.666	0.107874	3.821		560				3.814	186					3.821		511
3.826	49			422.672	0.0857389	3.826		4				3.82	0					3.826		2
3.832	8			422.678	0.0908726	3.832		7				3.825	28					3.832		54
3.837	38			422.684	0.0795385	3.837		0				3.831	8					3.837		441
3.843	0			422.69	0.0906059	3.843		4				3.836	0					3.843		153
3.848	5			422.696	0.100807	3.848		0				3.842	0					3.848		71
3.854	2			422.702	0.10794	3.854		0				3.847	164					3.854		8
3.859	0			422.708	0.092006	3.859		1				3.853	0					3.859		51
3.865	48			422.714	0.0975397	3.865		0				3.858	435					3.865		0
3.871	35			422.72	0.0876057	3.871		0				3.864	0					3.871		59
3.876	110			422.726	0.0856722	3.876		384				3.87	659					3.876		0
3.882	21			422.731	0.0901392	3.882		0				3.875	287					3.882		47
3.887	4			422.737	0.0934727	3.887		0				3.881	125					3.887		249
3.893	77			422.743	0.101673	3.893		1				3.886	411					3.893		254
3.898	42			422.749	0.113941	3.898		163				3.892	18					3.898		0
3.904	1			422.755	0.120675	3.904		2				3.897	890					3.904		170
3.909	0			422.761	0.111941	3.909		4				3.903	423					3.909		17
3.915	114			422.767	0.103607	3.915		0				3.908	0					3.915		421
3.921	8			422.773	0.0846055	3.921		165				3.914	264					3.921		385
3.926	1			422.779	0.100873	3.926		11				3.92	379					3.926		682
3.932	221			422.785	0.112807	3.932		6				3.925	2					3.932		0
3.937	284			422.791	0.111141	3.937		3				3.931	0					3.937		1
3.943	3			422.797	0.142476	3.943		0				3.936	632					3.943		139
3.948	33			422.803	0.134209	3.948		2857				3.942	0					3.948		0
3.954	9			422.809	0.15201	3.954		1131				3.947	4					3.954		0
3.959	3			422.815	0.116474	3.959		0				3.953	25					3.959		1
3.965	122			422.821	0.151943	3.965		0				3.958	0					3.965		1
3.971	131			422.826	0.132342	3.971		20				3.964	28					3.971		28
3.976	61			422.832	0.120408	3.976		1				3.97	4					3.976		0
3.982	80			422.838	0.0994731	3.982		97				3.975	462					3.982		17
3.987	81			422.844	0.0982064	3.987		0				3.981	0					3.987		1
3.993	186			422.85	0.112741	3.993		272				3.986	6					3.993		79
3.998	28			422.856	0.126475	3.998		3823				3.992	1					3.998		80
4.004	21			422.862	0.129742	4.004		2394				3.997	0					4.004		0
4.009	7			422.868	0.133209	4.009		2				4.003	8					4.009		1
4.015	74			422.874	0.108007	4.015		5				4.008	30					4.015		258
4.021	42			422.88	0.116541	4.021		39				4.014	7					4.021		1
4.026	7			422.886	0.119008	4.026		379				4.019	436					4.026		399
4.032	227			422.892	0.131075	4.032		3295				4.025	0					4.032		2103
4.037	256			422.898	0.106474	4.037		0				4.031	22					4.037		200
4.043	613			422.904	0.0855389	4.043		2746				4.036	75					4.043		268
4.048	1			422.91	0.0900725	4.048		1				4.042	392					4.048		77
4.054	37			422.916	0.0964063	4.054		0				4.047	0					4.054		60
4.059	19			422.921	0.0837388	4.059		0				4.053	1713					4.059		382
4.065	0			422.927	0.0674044	4.065		19				4.058	9					4.065		1
4.07	21			422.933	0.0661376	4.07		0				4.064	844					4.07		342
4.076	97			422.939	0.0644708	4.076		157				4.069	35					4.076		98
4.082	17			422.945	0.0695378	4.082		5				4.075	3					4.082		80
4.087	7			422.951	0.0671377	4.087		100				4.081	153					4.087		3
4.093	7			422.957	0.0710713	4.093		186				4.086	0					4.093		850
4.098	93			422.963	0.0778717	4.098		0				4.092	34					4.098		239
4.104	87			422.969	0.0796052	4.104		322				4.097	0					4.104		173
4.109	210			422.975	0.0708046	4.109		3				4.103	45					4.109		0
4.115	214			422.981	0.0748049	4.115		43				4.108	7					4.115		22
4.12	73			422.987	0.0967396	4.12		424				4.114	0					4.12		1
4.126	499			422.993	0.0923393	4.126		3				4.119	0					4.126		0
4.132	46			422.999	0.0896725	4.132		0				4.125	20					4.132		98
4.137	17			423.005	0.0812719	4.137		58				4.131	730					4.137		0
4.143	12					4.143		39				4.136	8					4.143		408
4.148	11					4.148		0				4.142	1071					4.148		612
4.154	8					4.154		0				4.147	408					4.154		0
4.159	19					4.159		0				4.153	0					4.159		587
4.165	81					4.165		3				4.158	0					4.165		444
4.17	96					4.17		111				4.164	16					4.17		343
4.176	357					4.176		1				4.169	0					4.176		18
4.182	378					4.182		1				4.175	7					4.182		381
4.187	181					4.187		6				4.181	7					4.187		0
4.193	20					4.193		80				4.186	70					4.193		5
4.198	46					4.198		482				4.192	8					4.198		0
4.204	24					4.204		34				4.197	0					4.204		6
4.209	123					4.209		1				4.203	1					4.209		1
4.215	9					4.215		0				4.208	14					4.215		0
4.22	391					4.22		0				4.214	0					4.22		35
4.226	270					4.226		3				4.219	3					4.226		93
4.232	104					4.232		4				4.225	49					4.232		398
4.237	173					4.237		13				4.231	17					4.237		1688
4.243	337					4.243		2				4.236	76					4.243		92
4.248	109					4.248		109				4.242	8					4.248		146
4.254	500					4.254		0				4.247	215					4.254		157
4.259	115					4.259		6				4.253	0					4.259		164
4.265	41					4.265		73				4.258	4					4.265		0
4.27	93					4.27		3				4.264	0					4.27		0
4.276	370					4.276		0				4.269	12					4.276		0
4.282	95					4.282		16				4.275	86					4.282		31
4.287	288					4.287		15				4.28	142					4.287		839
4.293	310					4.293		404				4.286	1467					4.293		156
4.298	1163					4.298		435				4.292	350					4.298		0
4.304	814					4.304		8				4.297	1					4.304		0
4.309	754					4.309		7				4.303	415					4.309		458
4.315	279					4.315		2				4.308	26					4.315		167
4.32	565					4.32		9				4.314	201					4.32		0
4.326	460					4.326		7				4.319	101					4.326		186
4.332	1017					4.332		1				4.325	143					4.332		567
4.337	488					4.337		13				4.33	0					4.337		157
4.343	911					4.343		266				4.336	98					4.343		0
4.348	695					4.348		192				4.342	683					4.348		0
4.354	679					4.354		136				4.347	0					4.354		1
4.359	71					4.359		21				4.353	4					4.359		4
4.365	2235					4.365		14				4.358	0					4.365		217
4.37	831					4.37		64				4.364	134					4.37		0
4.376	794					4.376		5				4.369	6					4.376		305
4.381	449					4.381		239				4.375	1					4.381		0
4.387	419					4.387		249				4.38	562					4.387		0
4.393	165					4.393		50				4.386	0					4.393		63
4.398	96					4.398		2				4.392	342					4.398		754
4.404	32					4.404		221				4.397	8					4.404		106
4.409	474					4.409		3				4.403	0					4.409		95
4.415	216					4.415		452				4.408	0					4.415		1373
4.42	258					4.42		11				4.414	121					4.42		50
4.426	382					4.426		0				4.419	1					4.426		914
4.431	292					4.431		17				4.425	16					4.431		75
4.437	603					4.437		3				4.43	56					4.437		539
4.443	84					4.443		132				4.436	0					4.443		256
4.448	21					4.448		181				4.442	0					4.448		0
4.454	74					4.454		75				4.447	229					4.454		1234
4.459	72					4.459		219				4.453	81					4.459		512
4.465	218					4.465		5				4.458	3					4.465		50
4.47	735					4.47		0				4.464	1					4.47		525
4.476	116					4.476		3				4.469	285					4.476		87
4.481	10					4.481		1				4.475	10					4.481		824
4.487	180					4.487		13				4.48	986					4.487		2813
4.493	516					4.493		3				4.486	515					4.493		5
4.498	77					4.498		100				4.492	174					4.498		373
4.504	132					4.504		466				4.497	0					4.504		435
4.509	3043					4.509		37				4.503	1492					4.509		0
4.515	68					4.515		27				4.508	1					4.515		430
4.52	17					4.52		3				4.514	0					4.52		4
4.526	304					4.526		487				4.519	12					4.526		343
4.531	244					4.531		63				4.525	1					4.531		3
4.537	23					4.537		2				4.53	0					4.537		0
4.543	41					4.543		187				4.536	14					4.543		4
4.548	262					4.548		52				4.542	3					4.548		3350
4.554	76					4.554		36				4.547	11					4.554		13
4.559	6					4.559		86				4.553	2					4.559		554
4.565	82					4.565		2				4.558	15					4.565		177
4.57	411					4.57		3				4.564	11					4.57		48
4.576	15					4.576		9				4.569	0					4.576		5
4.581	36					4.581		2				4.575	2199					4.581		0
4.587	9					4.587		4				4.58	21					4.587		350
4.593	30					4.593		12				4.586	231					4.593		158
4.598	42					4.598		307				4.592	0					4.598		198
4.604	476					4.604		0				4.597	1					4.604		440
4.609	2534					4.609		65				4.603	735					4.609		310
4.615	31					4.615		0				4.608	33					4.615		0
4.62	840					4.62		73				4.614	41					4.62		465
4.626	102					4.626		16				4.619	594					4.626		451
4.631	11					4.631		6				4.625	0					4.631		0
4.637	49					4.637		0				4.63	445					4.637		4
4.643	408					4.643		15				4.636	85					4.643		506
4.648	449					4.648		0				4.641	376					4.648		941
4.654	43					4.654		4				4.647	1					4.654		707
4.659	54					4.659		341				4.653	10					4.659		334
4.665	571					4.665		9				4.658	0					4.665		792
4.67	129					4.67		139				4.664	222					4.67		18
4.676	171					4.676		1				4.669	166					4.676		476
4.681	51					4.681		40				4.675	2709					4.681		242
4.687	18					4.687		1				4.68	0					4.687		7
4.693	750					4.693		6				4.686	51					4.693		3
4.698	322					4.698		55				4.691	0					4.698		773
4.704	131					4.704		0				4.697	0					4.704		2500
4.709	360					4.709		1186				4.703	0					4.709		1303
4.715	3					4.715		3437				4.708	25					4.715		4
4.72	316					4.72		27				4.714	0					4.72		727
4.726	79					4.726		0				4.719	0					4.726		380
4.731	100					4.731		525				4.725	5					4.731		57
4.737	138					4.737		0				4.73	3					4.737		348
4.742	469					4.742		2				4.736	238					4.742		12
4.748	1					4.748		942				4.741	3					4.748		792
4.754	30					4.754		54				4.747	7					4.754		110
4.759	53					4.759		1				4.753	0					4.759		1426
4.765	25					4.765		28				4.758	90					4.765		150
4.77	49					4.77		0				4.764	1933					4.77		553
4.776	154					4.776		153				4.769	23					4.776		612
4.781	6					4.781		0				4.775	30					4.781		286
4.787	30					4.787		0				4.78	56					4.787		56
4.792	604					4.792		53				4.786	0					4.792		462
4.798	32					4.798		12				4.791	45					4.798		8
4.804	43					4.804		30				4.797	3					4.804		341
4.809	14					4.809		153				4.803	2					4.809		14
4.815	4					4.815		543				4.808	65					4.815		170
4.82	241					4.82		47				4.814	1					4.82		5314
4.826	137					4.826		1				4.819	13					4.826		1044
4.831	2					4.831		0				4.825	40					4.831		0
4.837	87					4.837		5				4.83	68					4.837		89
4.842	303					4.842		6				4.836	432					4.842		46
4.848	140					4.848		0				4.841	1					4.848		373
4.854	391					4.854		255				4.847	41					4.854		653
4.859	84					4.859		0				4.853	1					4.859		186
4.865	16					4.865		501				4.858	106					4.865		462
4.87	94					4.87		569				4.864	18					4.87		59
4.876	73					4.876		594				4.869	4					4.876		0
4.881	18					4.881		69				4.875	32					4.881		824
4.887	847					4.887		79				4.88	749					4.887		33
4.892	77					4.892		949				4.886	344					4.892		428
4.898	62					4.898		64				4.891	619					4.898		144
4.904	19					4.904		40				4.897	1					4.904		0
4.909	317					4.909		5				4.903	16					4.909		456
4.915	18					4.915		1909				4.908	0					4.915		3106
4.92	200					4.92		32				4.914	2					4.92		819
4.926	11					4.926		504				4.919	10					4.926		679
4.931	114					4.931		105				4.925	598					4.931		163
4.937	45					4.937		1816				4.93	238					4.937		384
4.942	2883					4.942		0				4.936	2					4.942		0
4.948	6					4.948		4				4.941	0					4.948		0
4.954	116					4.954		144				4.947	0					4.954		1609
4.959	88					4.959		3				4.953	10					4.959		65
4.965	581					4.965		0				4.958	0					4.965		31
4.97	38					4.97		7				4.964	0					4.97		1123
4.976	18					4.976		3				4.969	2					4.976		193
4.981	370					4.981		79				4.975	220					4.981		17
4.987	66					4.987		20				4.98	0					4.987		595
4.992	1					4.992		455				4.986	5					4.992		0
4.998	9					4.998		9				4.991	188					4.998		1259
5.004	58					5.004		27				4.997	1					5.004		264
5.009	91					5.009		47				5.002	20					5.009		6
5.015	102					5.015		1				5.008	39					5.015		1
5.02	39					5.02		18				5.014	7					5.02		0
5.026	44					5.026		0				5.019	344					5.026		20
5.031	296					5.031		77				5.025	5					5.031		178
5.053	416					5.053		2				5.03	0					5.053		489
5.07	230					5.07		6				5.052	20					5.07		46
5.087	90					5.087		74				5.069	0					5.087		239
5.103	12					5.103		0				5.086	3					5.103		0
5.12	38					5.12		4				5.102	5					5.12		18
5.137	8					5.137		1				5.119	12					5.137		48
5.153	491					5.153		0				5.136	0					5.153		0
5.17	78					5.17		1				5.152	0					5.17		396
5.187	54					5.187		1				5.169	1					5.187		150
5.203	50					5.203		0				5.186	2					5.203		5
5.22	30					5.22		0				5.202	7					5.22		0
5.237	188					5.237		50				5.219	0					5.237		18
5.253	47					5.253		6				5.236	4					5.253		0
5.27	785					5.27		3				5.252	0					5.27		5
5.287	6					5.287		3				5.269	122					5.287		2
5.303	135					5.303		271				5.286	5					5.303		0
5.32	30					5.32		61				5.302	11					5.32		168
5.337	11					5.337		0				5.319	0					5.337		2
5.353	69					5.353		2				5.336	0					5.353		0
5.37	18					5.37		175				5.352	0					5.37		1
5.387	22					5.387		0				5.369	0					5.387		2
5.403	47					5.403		0				5.386	4					5.403		1
5.42	38					5.42		0				5.402	26					5.42		4
5.437	18					5.437		5				5.419	1					5.437		101
5.453	0					5.453		22				5.436	0					5.453		0
5.47	17					5.47		14				5.452	0					5.47		0
5.487	13					5.487		0				5.469	0					5.487		0
5.503	3					5.503		29				5.486	0					5.503		1467
5.52	36					5.52		2				5.502	0					5.52		0
5.537	19					5.537		0				5.519	2					5.537		1
5.553	4					5.553		0				5.536	0					5.553		207
5.57	32					5.57		0				5.552	13					5.57		0
5.587	300					5.587		2				5.569	0					5.587		1
5.603	27					5.603		0				5.586	0					5.603		1
5.62	42					5.62		0				5.602	6					5.62		658
5.637	13					5.637		0				5.619	0					5.637		0
5.653	101					5.653		3				5.636	6					5.653		48
5.67	74					5.67		2				5.652	0					5.67		0
5.687	53					5.687		97				5.669	0					5.687		2
5.703	63					5.703		0				5.686	1					5.703		0
5.72	108					5.72		0				5.702	0					5.72		8
5.737	134					5.737		1				5.719	1					5.737		101
5.753	32					5.753		0				5.736	1					5.753		0
5.77	66					5.77		1				5.752	2					5.77		4
5.787	3					5.787		0				5.769	129					5.787		0
5.803	106					5.803		6				5.786	9					5.803		4
5.82	50					5.82		0				5.802	1					5.82		0
5.837	104					5.837		0				5.819	7					5.837		0
5.853	64					5.853		101				5.836	0					5.853		0
5.87	32					5.87		2				5.852	41					5.87		0
5.887	127					5.887		0				5.869	0					5.887		131
5.903	5					5.903		0				5.886	44					5.903		10
5.92	22					5.92		1				5.902	74					5.92		1
5.937	99					5.937		0				5.919	8					5.937		0
5.953	6					5.953		4				5.936	0					5.953		0
5.97	118					5.97		236				5.952	12					5.97		1
5.987	190					5.987		0				5.969	239					5.987		0
6.003	140					6.003		0				5.986	49					6.003		0
6.02	94					6.02		2				6.002	2					6.02		7
6.037	36					6.037		0				6.019	296					6.037		20
6.053	32					6.053		0				6.036	0					6.053		4
6.07	66					6.07		5				6.052	0					6.07		22
6.087	61					6.087		21				6.069	0					6.087		1
6.103	123					6.103		0				6.086	3					6.103		463
6.12	256					6.12		0				6.102	7					6.12		0
6.137	143					6.137		339				6.119	0					6.137		7
6.153	25					6.153		3				6.136	1					6.153		2
6.17	355					6.17		0				6.152	0					6.17		281
6.187	467					6.187		4				6.169	10					6.187		0
6.203	2					6.203		11				6.186	0					6.203		0
6.22	50					6.22		0				6.202	3					6.22		0
6.237	49					6.237		4				6.219	4					6.237		0
6.253	63					6.253		1				6.236	0					6.253		0
6.27	24					6.27		31				6.252	19					6.27		0
6.287	87					6.287		13				6.269	0					6.287		1
6.303	48					6.303		0				6.286	0					6.303		1
6.32	87					6.32		12				6.302	0					6.32		2
6.337	92					6.337		0				6.319	2					6.337		38
6.353	86					6.353		0				6.336	0					6.353		0
6.37	22					6.37		1				6.352	17					6.37		0
6.387	34					6.387		10				6.369	1					6.387		0
6.403	60					6.403		77				6.386	0					6.403		1
6.42	10					6.42		0				6.402	0					6.42		1
6.437	25					6.437		1				6.419	34					6.437		0
6.453	55					6.453		46				6.436	30					6.453		0
6.47	4					6.47		15				6.452	6					6.47		0
6.487	46					6.487		0				6.469	57					6.487		1
0.052			90			0.058	1					6.486	25					0.059	15
0.068			491			0.075	73					0.061		1				0.076	1
0.085			197			0.092	14					0.077		171				0.093	583
0.102			171			0.108	0					0.094		15				0.109	488
0.118			236			0.125	55					0.111		47				0.126	1
0.135			66			0.142	2					0.127		1				0.143	76
0.152			128			0.158	43					0.144		0				0.159	0
0.168			211			0.175	1					0.161		0				0.176	4
0.185			232			0.192	3					0.177		0				0.193	0
0.202			212			0.208	8					0.194		44				0.209	0
0.218			83			0.225	4					0.211		0				0.226	149
0.235			109			0.242	0					0.227		0				0.243	12
0.252			282			0.258	0					0.244		0				0.259	0
0.268			147			0.275	0					0.261		1				0.276	216
0.285			136			0.292	53					0.277		3				0.293	0
0.302			65			0.308	1					0.294		7				0.309	1
0.318			285			0.325	184					0.311		18				0.326	0
0.335			107			0.342	39					0.327		0				0.343	3
0.352			53			0.358	0					0.344		6				0.359	116
0.368			28			0.375	1					0.361		0				0.376	2
0.385			193			0.392	0					0.377		67				0.393	195
0.402			143			0.408	41					0.394		0				0.409	0
0.418			219			0.425	0					0.411		3				0.426	1
0.435			65			0.442	0					0.427		90				0.443	0
0.452			158			0.458	0					0.444		3				0.459	0
0.468			38			0.475	1					0.461		0				0.476	0
0.485			75			0.492	3					0.477		4				0.493	0
0.502			500			0.508	3					0.494		38				0.509	0
0.518			102			0.525	13					0.511		0				0.526	0
0.535			229			0.547	2675					0.527		36				0.548	6
0.557			37			0.553	62					0.549		0				0.554	1818
0.563			92			0.558	342					0.555		0				0.559	220
0.568			57			0.564	28					0.561		34				0.565	52
0.574			340			0.569	74					0.566		986				0.571	89
0.579			9			0.575	27					0.572		0				0.576	31
0.585			7			0.58	1					0.577		96				0.582	38
0.59			22			0.586	541					0.583		0				0.587	11
0.596			68			0.592	140					0.588		0				0.593	167
0.602			9			0.597	0					0.594		644				0.598	55
0.607			38			0.603	8					0.599		11				0.604	0
0.613			11			0.608	78					0.605		650				0.609	0
0.618			26			0.614	16					0.611		0				0.615	6
0.624			0			0.619	992					0.616		82				0.621	0
0.629			92			0.625	21					0.622		12				0.626	37
0.635			52			0.63	0					0.627		323				0.632	0
0.64			32			0.636	24					0.633		0				0.637	5
0.646			0			0.642	2					0.638		0				0.643	0
0.652			281			0.647	0					0.644		38				0.648	0
0.657			0			0.653	0					0.649		205				0.654	16
0.663			40			0.658	0					0.655		15				0.659	0
0.668			1			0.664	0					0.661		452				0.665	0
0.674			7			0.669	0					0.666		28				0.671	6
0.679			87			0.675	646					0.672		29				0.676	0
0.685			28			0.68	365					0.677		510				0.682	0
0.69			130			0.686	5					0.683		0				0.687	0
0.696			38			0.692	155					0.688		0				0.693	0
0.702			52			0.697	0					0.694		3				0.698	48
0.707			0			0.703	3					0.699		0				0.704	5
0.713			48			0.708	0					0.705		0				0.709	4
0.718			8			0.714	2					0.711		4				0.715	40
0.724			49			0.719	3					0.716		20				0.721	6
0.729			177			0.725	0					0.722		0				0.726	0
0.735			48			0.73	0					0.727		297				0.732	0
0.74			1			0.736	0					0.733		0				0.737	4
0.746			3			0.742	3					0.738		7				0.743	5
0.752			3			0.747	0					0.744		28				0.748	1
0.757			6			0.753	0					0.749		0				0.754	225
0.763			282			0.758	1					0.755		0				0.759	590
0.768			23			0.764	186					0.76		550				0.765	0
0.774			2			0.769	312					0.766		0				0.771	247
0.779			49			0.775	479					0.772		0				0.776	0
0.785			23			0.78	168					0.777		127				0.782	8
0.79			0			0.786	24					0.783		1755				0.787	185
0.796			124			0.791	0					0.788		111				0.793	17
0.801			14			0.797	3					0.794		0				0.798	8
0.807			38			0.803	0					0.799		0				0.804	0
0.813			35			0.808	357					0.805		0				0.809	0
0.818			47			0.814	1					0.81		4				0.815	0
0.824			1011			0.819	18					0.816		6				0.821	0
0.829			0			0.825	10					0.822		0				0.826	0
0.835			28			0.83	221					0.827		0				0.832	216
0.84			11			0.836	0					0.833		116				0.837	6
0.846			0			0.841	0					0.838		135				0.843	232
0.851			171			0.847	0					0.844		51				0.848	0
0.857			8			0.853	0					0.849		215				0.854	0
0.863			0			0.858	0					0.855		0				0.859	0
0.868			2			0.864	128					0.86		0				0.865	1
0.874			164			0.869	35					0.866		190				0.871	187
0.879			0			0.875	81					0.872		256				0.876	0
0.885			136			0.88	23					0.877		212				0.882	50
0.89			18			0.886	0					0.883		0				0.887	0
0.896			43			0.891	103					0.888		0				0.893	1
0.901			27			0.897	0					0.894		0				0.898	508
0.907			62			0.903	40					0.899		0				0.904	0
0.913			0			0.908	0					0.905		118				0.909	435
0.918			20			0.914	0					0.91		0				0.915	89
0.924			150			0.919	86					0.916		0				0.921	0
0.929			15			0.925	0					0.922		0				0.926	371
0.935			0			0.93	162					0.927		5				0.932	20
0.94			27			0.936	0					0.933		230				0.937	143
0.946			15			0.941	149					0.938		626				0.943	9
0.951			0			0.947	0					0.944		0				0.948	3
0.957			1			0.953	1					0.949		0				0.954	0
0.963			0			0.958	62					0.955		0				0.959	0
0.968			35			0.964	0					0.96		152				0.965	0
0.974			93			0.969	0					0.966		18				0.971	0
0.979			3			0.975	888					0.972		0				0.976	15
0.985			155			0.98	489					0.977		0				0.982	0
0.99			83			0.986	1					0.983		0				0.987	105
0.996			24			0.991	2					0.988		495				0.993	3
1.001			135			0.997	102					0.994		0				0.998	50
1.007			434			1.003	194					0.999		0				1.004	0
1.013			5			1.008	150					1.005		0				1.009	0
1.018			0			1.014	3					1.01		203				1.015	0
1.024			52			1.019	75					1.016		4				1.021	106
1.029			65			1.025	0					1.022		0				1.026	1
1.035			1			1.03	139					1.027		0				1.032	901
1.04			0			1.036	0					1.033		0				1.037	1
1.046			36			1.041	0					1.038		0				1.043	320
1.051			23			1.047	0					1.044		0				1.048	0
1.057			18			1.053	0					1.049		0				1.054	1
1.063			34			1.058	0					1.055		8				1.059	696
1.068			2			1.064	177					1.06		145				1.065	0
1.074			30			1.069	0					1.066		1482				1.071	0
1.079			136			1.075	262					1.072		0				1.076	0
1.085			74			1.08	0					1.077		0				1.082	0
1.09			68			1.086	0					1.083		6				1.087	0
1.096			8			1.091	221					1.088		0				1.093	25
1.101			150			1.097	0					1.094		3				1.098	114
1.107			10			1.102	0					1.099		0				1.104	1
1.112			1			1.108	279					1.105		0				1.109	14
1.118			0			1.114	483					1.11		0				1.115	329
1.124			8			1.119	0					1.116		0				1.121	300
1.129			110			1.125	0					1.121		5				1.126	0
1.135			8			1.13	0					1.127		0				1.132	2
1.14			6			1.136	28					1.133		0				1.137	0
1.146			5			1.141	0					1.138		0				1.143	23
1.151			40			1.147	0					1.144		146				1.148	3
1.157			1			1.152	0					1.149		0				1.154	0
1.162			128			1.158	7					1.155		0				1.159	1
1.168			460			1.164	0					1.16		31				1.165	162
1.174			74			1.169	0					1.166		105				1.171	157
1.179			32			1.175	0					1.171		0				1.176	66
1.185			87			1.18	2					1.177		859				1.182	0
1.19			177			1.186	149					1.183		21				1.187	84
1.196			46			1.191	728					1.188		113				1.193	0
1.201			15			1.197	0					1.194		0				1.198	9
1.207			67			1.202	88					1.199		0				1.204	237
1.212			10			1.208	0					1.205		0				1.209	633
1.218			34			1.214	1					1.21		0				1.215	0
1.224			59			1.219	353					1.216		12				1.221	1
1.229			11			1.225	25					1.221		114				1.226	0
1.235			44			1.23	0					1.227		65				1.232	0
1.24			2			1.236	124					1.233		0				1.237	61
1.246			1			1.241	10					1.238		7				1.243	0
1.251			9			1.247	479					1.244		0				1.248	0
1.257			0			1.252	2					1.249		0				1.254	477
1.262			8			1.258	19					1.255		692				1.259	2
1.268			28			1.264	0					1.26		126				1.265	1487
1.274			3			1.269	351					1.266		0				1.271	0
1.279			43			1.275	0					1.271		0				1.276	296
1.285			44			1.28	0					1.277		0				1.282	0
1.29			0			1.286	0					1.283		3				1.287	2
1.296			66			1.291	0					1.288		0				1.293	5
1.301			12			1.297	17					1.294		0				1.298	0
1.307			18			1.302	244					1.299		0				1.304	0
1.312			0			1.308	0					1.305		503				1.309	58
1.318			9			1.314	0					1.31		215				1.315	0
1.324			30			1.319	3					1.316		1				1.321	0
1.329			0			1.325	0					1.321		48				1.326	137
1.335			122			1.33	0					1.327		220				1.332	0
1.34			2			1.336	0					1.333		706				1.337	1
1.346			11			1.341	0					1.338		0				1.343	0
1.351			59			1.347	0					1.344		0				1.348	157
1.357			229			1.352	0					1.349		0				1.354	13
1.362			0			1.358	0					1.355		0				1.359	0
1.368			2			1.364	0					1.36		61				1.365	435
1.374			48			1.369	7					1.366		152				1.371	1107
1.379			60			1.375	0					1.371		409				1.376	0
1.385			2			1.38	40					1.377		0				1.382	67
1.39			417			1.386	0					1.383		0				1.387	4
1.396			247			1.391	0					1.388		5				1.393	140
1.401			94			1.397	0					1.394		201				1.398	0
1.407			0			1.402	56					1.399		1				1.404	167
1.412			3			1.408	0					1.405		0				1.409	22
1.418			12			1.413	9					1.41		0				1.415	0
1.423			83			1.419	243					1.416		0				1.421	686
1.429			50			1.425	0					1.421		10				1.426	203
1.435			1			1.43	2606					1.427		0				1.432	0
1.44			0			1.436	30					1.432		23				1.437	0
1.446			0			1.441	121					1.438		0				1.443	8
1.451			15			1.447	153					1.444		1439				1.448	24
1.457			20			1.452	0					1.449		5				1.454	2
1.462			0			1.458	0					1.455		0				1.459	481
1.468			0			1.463	76					1.46		431				1.465	0
1.473			125			1.469	0					1.466		47				1.471	678
1.479			68			1.475	0					1.471		116				1.476	0
1.485			53			1.48	350					1.477		131				1.482	503
1.49			105			1.486	0					1.482		42				1.487	223
1.496			0			1.491	634					1.488		0				1.493	0
1.501			38			1.497	225					1.494		85				1.498	102
1.507			288			1.502	1					1.499		101				1.504	147
1.512			46			1.508	0					1.505		247				1.509	758
1.518			66			1.513	14					1.51		73				1.515	152
1.523			0			1.519	512					1.516		11				1.521	22
1.529			238			1.525	0					1.521		186				1.526	5
1.535			31			1.53	0					1.527		0				1.532	107
1.54			467			1.536	0					1.532		424				1.537	3
1.546			15			1.541	153					1.538		0				1.543	2
1.551			95			1.547	0					1.544		4				1.548	212
1.557			23			1.552	83					1.549		243				1.554	0
1.562			15			1.558	0					1.555		629				1.559	68
1.568			194			1.563	12					1.56		121				1.565	412
1.573			36			1.569	0					1.566		1				1.571	21
1.579			0			1.575	4					1.571		94				1.576	0
1.585			7			1.58	5					1.577		0				1.582	0
1.59			5			1.586	23					1.582		3				1.587	0
1.596			462			1.591	0					1.588		31				1.593	1
1.601			22			1.597	2					1.594		11				1.598	217
1.607			0			1.602	0					1.599		0				1.604	8
1.612			0			1.608	39					1.605		3				1.609	0
1.618			1			1.613	0					1.61		0				1.615	70
1.623			55			1.619	0					1.616		32				1.621	133
1.629			13			1.625	2					1.621		602				1.626	199
1.635			296			1.63	64					1.627		0				1.632	0
1.64			222			1.636	1					1.632		2				1.637	0
1.646			67			1.641	0					1.638		54				1.643	246
1.651			7			1.647	0					1.644		41				1.648	0
1.657			0			1.652	1					1.649		176				1.654	332
1.662			60			1.658	1449					1.655		1				1.659	39
1.668			23			1.663	7					1.66		0				1.665	230
1.673			1097			1.669	2					1.666		51				1.671	0
1.679			542			1.675	128					1.671		0				1.676	21
1.685			769			1.68	3					1.677		2264				1.682	2203
1.69			2251			1.686	0					1.682		768				1.687	452
1.696			16			1.691	2036					1.688		0				1.693	0
1.701			2366			1.697	0					1.694		267				1.698	3
1.707			6026			1.702	0					1.699		0				1.704	11
1.712			4			1.708	98					1.705		1				1.709	1
1.718			5462			1.713	1					1.71		0				1.715	0
1.723			3425			1.719	0					1.716		79				1.721	0
1.729			25284			1.725	654					1.721		0				1.726	259
1.735			106825			1.73	8					1.727		0				1.732	0
1.74			304812			1.736	0					1.732		1				1.737	0
1.746			631717			1.741	514					1.738		11				1.743	16
1.751			1091041			1.747	0					1.743		266				1.748	6
1.757			1481884			1.752	0					1.749		204				1.754	1262
1.762			1643728			1.758	197					1.755		0				1.76	77
1.768			1607849			1.763	0					1.76		0				1.765	326
1.773			1618986			1.769	0					1.766		0				1.771	2
1.779			1369071			1.774	0					1.771		760				1.776	2
1.784			1135620			1.78	0					1.777		104				1.782	56
1.79			866156			1.786	2					1.782		0				1.787	0
1.796			757406			1.791	316					1.788		0				1.793	254
1.801			550140			1.797	11					1.793		8				1.798	90
1.807			442857			1.802	295					1.799		1				1.804	636
1.812			328839			1.808	0					1.805		0				1.809	56
1.818			309210			1.813	0					1.81		1				1.815	172
1.823			279742			1.819	14					1.816		0				1.821	38
1.829			186187			1.824	5					1.821		0				1.826	99
1.834			180157			1.83	0					1.827		0				1.832	0
1.84			134634			1.836	0					1.832		0				1.837	0
1.846			138479			1.841	0					1.838		1942				1.843	425
1.851			109415			1.847	0					1.843		21				1.848	0
1.857			108923			1.852	3					1.849		1				1.854	506
1.862			103425			1.858	302					1.855		262				1.86	0
1.868			84194			1.863	525					1.86		1				1.865	364
1.873			92317			1.869	0					1.866		308				1.871	255
1.879			51329			1.874	0					1.871		1201				1.876	1251
1.884			56684			1.88	0					1.877		75				1.882	32
1.89			32794			1.886	0					1.882		265				1.887	322
1.896			32466			1.891	192					1.888		1				1.893	0
1.901			17052			1.897	0					1.893		122				1.898	310
1.907			36041			1.902	49					1.899		0				1.904	1103
1.912			20694			1.908	3					1.905		4				1.909	0
1.918			35346			1.913	0					1.91		397				1.915	0
1.923			23119			1.919	106					1.916		0				1.921	3
1.929			25126			1.924	1					1.921		0				1.926	309
1.934			11152			1.93	5					1.927		0				1.932	0
1.94			10490			1.936	51					1.932		11				1.937	908
1.946			10854			1.941	681					1.938		726				1.943	481
1.951			15712			1.947	0					1.943		0				1.948	14
1.957			13439			1.952	1					1.949		1				1.954	629
1.962			10694			1.958	0					1.955		0				1.96	0
1.968			6468			1.963	35					1.96		0				1.965	275
1.973			5398			1.969	262					1.966		353				1.971	0
1.979			7042			1.974	0					1.971		288				1.976	607
1.984			7632			1.98	31					1.977		9				1.982	698
1.99			2033			1.986	4					1.982		4				1.987	0
1.996			11163			1.991	4					1.988		3				1.993	148
2.001			5736			1.997	0					1.993		1				1.998	288
2.007			5156			2.002	0					1.999		0				2.004	5
2.012			915			2.008	0					2.005		0				2.01	0
2.018			5837			2.013	3					2.01		201				2.015	0
2.023			6433			2.019	0					2.016		0				2.021	0
2.029			14341			2.024	0					2.021		2				2.026	1925
2.034			13327			2.03	2					2.027		54				2.032	0
2.04			8613			2.036	0					2.032		4				2.037	404
2.046			2152			2.041	10					2.038		0				2.043	2
2.051			2519			2.047	0					2.043		0				2.048	1745
2.057			4607			2.052	16					2.049		0				2.054	95
2.062			4415			2.058	29					2.055		0				2.06	1299
2.068			2577			2.063	0					2.06		0				2.065	1147
2.073			6129			2.069	2					2.066		0				2.071	441
2.079			3253			2.074	21					2.071		263				2.076	747
2.084			4646			2.08	6					2.077		5				2.082	0
2.09			6460			2.085	0					2.082		104				2.087	94
2.095			3039			2.091	0					2.088		0				2.093	366
2.101			8292			2.097	0					2.093		2				2.098	120
2.107			8729			2.102	0					2.099		84				2.104	151
2.112			5014			2.108	828					2.104		5				2.109	137
2.118			3385			2.113	0					2.11		2				2.115	0
2.123			3270			2.119	650					2.116		0				2.121	710
2.129			2250			2.124	0					2.121		138				2.126	5
2.134			11			2.13	5					2.127		0				2.132	3
2.14			1101			2.135	0					2.132		429				2.137	6
2.145			1260			2.141	0					2.138		0				2.143	1
2.151			1027			2.147	38					2.143		2				2.148	54
2.157			3483			2.152	0					2.149		108				2.154	269
2.162			10094			2.158	0					2.154		0				2.159	1738
2.168			1527			2.163	0					2.16		0				2.165	27
2.173			2742			2.169	0					2.166		45				2.171	733
2.179			3056			2.174	299					2.171		326				2.176	82
2.184			364			2.18	92					2.177		786				2.182	950
2.19			110			2.185	8					2.182		3				2.187	246
2.195			3098			2.191	0					2.188		0				2.193	3
2.201			3202			2.197	104					2.193		0				2.198	3
2.207			0			2.202	361					2.199		1				2.204	1018
2.212			4115			2.208	149					2.204		0				2.21	601
2.218			2749			2.213	10					2.21		3				2.215	23
2.223			26			2.219	0					2.216		1				2.221	648
2.229			235			2.224	299					2.221		0				2.226	0
2.234			4936			2.23	2					2.227		37				2.232	1321
2.24			2634			2.235	88					2.232		1				2.237	11
2.245			34			2.241	0					2.238		1227				2.243	0
2.251			3488			2.247	365					2.243		158				2.248	588
2.257			3660			2.252	0					2.249		670				2.254	983
2.262			3285			2.258	1013					2.254		11				2.26	0
2.268			1998			2.263	21					2.26		1				2.265	0
2.273			3805			2.269	2					2.266		41				2.271	2473
2.279			3268			2.274	1					2.271		166				2.276	0
2.284			2588			2.28	15					2.277		0				2.282	3909
2.29			3939			2.285	772					2.282		0				2.287	2349
2.295			329			2.291	0					2.288		688				2.293	1986
2.301			0			2.297	295					2.293		0				2.298	338
2.307			1947			2.302	42					2.299		7				2.304	5321
2.312			1502			2.308	0					2.304		228				2.31	5028
2.318			1			2.313	0					2.31		50				2.315	2285
2.323			2964			2.319	216					2.316		412				2.321	12548
2.329			27			2.324	4					2.321		676				2.326	17641
2.334			15			2.33	964					2.327		296				2.332	13477
2.34			479			2.335	459					2.332		3				2.337	22167
2.345			1437			2.341	73					2.338		0				2.343	24586
2.351			2782			2.347	0					2.343		0				2.348	19381
2.357			1490			2.352	61					2.349		75				2.354	26805
2.362			52			2.358	0					2.354		168				2.36	24775
2.368			3534			2.363	1606					2.36		385				2.365	16675
2.373			160			2.369	11					2.366		0				2.371	24227
2.379			54			2.374	0					2.371		0				2.376	10881
2.384			2424			2.38	1					2.377		47				2.382	11633
2.39			6			2.385	283					2.382		1				2.387	3927
2.395			151			2.391	6					2.388		23				2.393	1075
2.401			20			2.396	54					2.393		2				2.398	634
2.407			1498			2.402	89					2.399		0				2.404	2822
2.412			2097			2.408	0					2.404		12				2.41	1825
2.418			0			2.413	3					2.41		276				2.415	134
2.423			5253			2.419	2					2.415		23				2.421	1599
2.429			41			2.424	0					2.421		36				2.426	1116
2.434			14			2.43	0					2.427		0				2.432	1743
2.44			100			2.435	286					2.432		0				2.437	1719
2.445			735			2.441	923					2.438		263				2.443	449
2.451			7			2.446	22					2.443		548				2.448	54
2.456			1691			2.452	48					2.449		1				2.454	1163
2.462			1232			2.458	0					2.454		3				2.46	846
2.468			1827			2.463	4					2.46		748				2.465	363
2.473			4549			2.469	5					2.465		1221				2.471	636
2.479			645			2.474	635					2.471		10				2.476	575
2.484			0			2.48	13					2.477		2				2.482	1487
2.49			25			2.485	325					2.482		32				2.487	1696
2.495			264			2.491	0					2.488		176				2.493	335
2.501			15			2.496	961					2.493		93				2.498	182
2.506			2578			2.502	57					2.499		0				2.504	47
2.512			187			2.508	533					2.504		263				2.51	181
2.518			1			2.513	0					2.51		0				2.515	640
2.523			2477			2.519	20					2.515		59				2.521	121
2.529			307			2.524	0					2.521		1014				2.526	1655
2.534			2830			2.53	2					2.527		37				2.532	0
2.54			1829			2.535	0					2.532		11				2.537	0
2.545			1545			2.541	1462					2.538		116				2.543	240
2.551			2186			2.546	0					2.543		28				2.548	475
2.556			1283			2.552	1389					2.549		310				2.554	159
2.562			689			2.558	611					2.554		1				2.56	368
2.568			0			2.563	2002					2.56		0				2.565	122
2.573			1969			2.569	0					2.565		0				2.571	2314
2.579			104			2.574	4					2.571		186				2.576	1758
2.584			2494			2.58	1					2.577		0				2.582	838
2.59			2231			2.585	89					2.582		326				2.587	0
2.595			5			2.591	3					2.588		17				2.593	250
2.601			3			2.596	0					2.593		0				2.598	861
2.606			47			2.602	0					2.599		0				2.604	274
2.612			5281			2.608	409					2.604		288				2.61	299
2.618			0			2.613	1					2.61		25				2.615	0
2.623			1055			2.619	214					2.615		28				2.621	125
2.629			10			2.624	0					2.621		0				2.626	2
2.634			2259			2.63	135					2.627		3058				2.632	187
2.64			182			2.635	10					2.632		0				2.637	778
2.645			24			2.641	1112					2.638		0				2.643	408
2.651			70			2.646	143					2.643		9				2.648	0
2.656			2247			2.652	114					2.649		54				2.654	712
2.662			42			2.658	9					2.654		0				2.66	316
2.668			2580			2.663	575					2.66		841				2.665	416
2.673			4464			2.669	642					2.665		472				2.671	1436
2.679			102			2.674	0					2.671		971				2.676	466
2.684			15			2.68	0					2.677		0				2.682	3
2.69			2766			2.685	3288					2.682		3				2.687	680
2.695			29			2.691	0					2.688		0				2.693	0
2.701			389			2.696	105					2.693		0				2.698	0
2.706			2528			2.702	82					2.699		2				2.704	229
2.712			200			2.708	2328					2.704		7				2.71	511
2.718			361			2.713	490					2.71		158				2.715	3
2.723			132			2.719	0					2.715		256				2.721	0
2.729			181			2.724	0					2.721		64				2.726	799
2.734			1461			2.73	2213					2.726		0				2.732	191
2.74			3351			2.735	0					2.732		99				2.737	744
2.745			2029			2.741	1316					2.738		0				2.743	963
2.751			266			2.746	3383					2.743		3				2.748	101
2.756			2524			2.752	210					2.749		3				2.754	175
2.762			2803			2.757	1744					2.754		101				2.76	1220
2.767			1965			2.763	632					2.76		0				2.765	1455
2.773			283			2.769	285					2.765		18				2.771	0
2.779			466			2.774	621					2.771		0				2.776	52
2.784			4522			2.78	25					2.776		79				2.782	63
2.79			197			2.785	0					2.782		4				2.787	739
2.795			34			2.791	994					2.788		0				2.793	1
2.801			0			2.796	1					2.793		0				2.798	534
2.806			0			2.802	77					2.799		177				2.804	436
2.812			2810			2.807	1631					2.804		0				2.81	24
2.817			42			2.813	68					2.81		672				2.815	460
2.823			1368			2.819	483					2.815		934				2.821	9
2.829			0			2.824	786					2.821		77				2.826	11
2.834			1781			2.83	1134					2.826		5				2.832	545
2.84			45			2.835	914					2.832		0				2.837	13
2.845			19			2.841	2476					2.838		14				2.843	752
2.851			2767			2.846	332					2.843		42				2.848	32
2.856			23			2.852	13					2.849		249				2.854	493
2.862			3846			2.857	396					2.854		0				2.86	1145
2.867			979			2.863	21					2.86		1082				2.865	3
2.873			65			2.869	383					2.865		635				2.871	168
2.879			256			2.874	84					2.871		0				2.876	0
2.884			376			2.88	1259					2.876		243				2.882	2
2.89			994			2.885	2365					2.882		2				2.887	1243
2.895			256			2.891	748					2.888		136				2.893	665
2.901			707			2.896	3434					2.893		1				2.898	298
2.906			32			2.902	1717					2.899		9				2.904	12
2.912			2863			2.907	400					2.904		289				2.91	21
2.917			1710			2.913	3029					2.91		369				2.915	284
2.923			3148			2.919	3826					2.915		233				2.921	340
2.929			158			2.924	728					2.921		5				2.926	0
2.934			2753			2.93	477					2.926		174				2.932	758
2.94			4923			2.935	2428					2.932		1				2.937	122
2.945			2067			2.941	678					2.938		279				2.943	1
2.951			6885			2.946	1042					2.943		0				2.948	1
2.956			352			2.952	1660					2.949		29				2.954	99
2.962			2045			2.957	4331					2.954		678				2.96	1493
2.967			234			2.963	3965					2.96		6				2.965	354
2.973			90			2.969	4088					2.965		0				2.971	1070
2.979			44			2.974	3661					2.971		1				2.976	415
2.984			79			2.98	1157					2.976		10				2.982	1
2.99			43			2.985	2906					2.982		0				2.987	0
2.995			2545			2.991	3057					2.988		0				2.993	387
3.001			130			2.996	9242					2.993		0				2.998	0
3.006			3250			3.002	6481					2.999		0				3.004	436
3.012			480			3.007	4956					3.004		0				3.01	0
3.017			1785			3.013	11657					3.01		0				3.015	283
3.023			67			3.019	4216					3.015		2				3.021	102
3.029			34			3.024	20535					3.021		29				3.026	17
3.034			14			3.03	4275					3.026		47				3.032	203
3.04			228			3.035	10125					3.032		70				3.037	368
3.045			55			3.041	2132					3.038		3				3.043	415
3.051			297			3.046	1665					3.043		352				3.048	71
3.056			2690			3.052	959					3.049		0				3.054	319
3.062			267			3.057	1341					3.054		50				3.06	628
3.067			91			3.063	3829					3.06		0				3.065	23
3.073			0			3.068	3048					3.065		0				3.071	0
3.079			0			3.074	1561					3.071		68				3.076	350
3.084			420			3.08	3467					3.076		239				3.082	0
3.09			179			3.085	700					3.082		0				3.087	326
3.095			0			3.091	0					3.087		1266				3.093	1677
3.101			297			3.096	2005					3.093		4				3.098	0
3.106			696			3.102	84					3.099		114				3.104	1125
3.112			116			3.107	2633					3.104		1				3.11	229
3.117			820			3.113	0					3.11		0				3.115	0
3.123			1			3.118	4					3.115		2				3.121	609
3.128			0			3.124	2707					3.121		2				3.126	0
3.134			762			3.13	1					3.126		0				3.132	14
3.14			0			3.135	2473					3.132		183				3.137	0
3.145			19			3.141	0					3.137		293				3.143	102
3.151			56			3.146	229					3.143		127				3.148	0
3.156			33			3.152	30					3.149		0				3.154	3
3.162			0			3.157	0					3.154		0				3.16	6
3.167			2340			3.163	725					3.16		1				3.165	1
3.173			1250			3.168	3					3.165		195				3.171	0
3.178			5			3.174	1359					3.171		0				3.176	101
3.184			1695			3.18	2454					3.176		1				3.182	0
3.19			92			3.185	0					3.182		0				3.187	501
3.195			4			3.191	426					3.187		0				3.193	0
3.201			136			3.196	2					3.193		0				3.198	24
3.206			18			3.202	4					3.199		1				3.204	752
3.212			126			3.207	2503					3.204		2				3.21	0
3.217			246			3.213	632					3.21		9				3.215	0
3.223			40			3.218	622					3.215		1				3.221	543
3.228			34			3.224	1874					3.221		0				3.226	1
3.234			5			3.23	509					3.226		17				3.232	29
3.24			167			3.235	0					3.232		62				3.237	0
3.245			6			3.241	0					3.237		18				3.243	235
3.251			3028			3.246	70					3.243		0				3.248	1
3.256			156			3.252	0					3.249		6				3.254	49
3.262			729			3.257	1793					3.254		510				3.26	0
3.267			51			3.263	0					3.26		76				3.265	0
3.273			1234			3.268	187					3.265		48				3.271	2
3.278			139			3.274	692					3.271		2				3.276	185
3.284			39			3.28	49					3.276		12				3.282	0
3.29			2756			3.285	5					3.282		18				3.287	0
3.295			540			3.291	2167					3.287		94				3.293	41
3.301			362			3.296	36					3.293		1042				3.298	4
3.306			1838			3.302	231					3.299		716				3.304	59
3.312			74			3.307	1					3.304		1				3.31	26
3.317			19			3.313	68					3.31		55				3.315	712
3.323			44			3.318	106					3.315		0				3.321	168
3.328			754			3.324	11					3.321		32				3.326	33
3.334			161			3.33	1					3.326		705				3.332	36
3.34			2731			3.335	82					3.332		3				3.337	2
3.345			2019			3.341	1					3.337		0				3.343	0
3.351			456			3.346	63					3.343		141				3.348	122
3.356			29			3.352	0					3.349		2				3.354	10
3.362			0			3.357	0					3.354		165				3.36	0
3.367			839			3.363	453					3.36		0				3.365	0
3.373			7			3.368	1758					3.365		337				3.371	97
3.378			81			3.374	363					3.371		0				3.376	0
3.384			30			3.379	1000					3.376		462				3.382	586
3.39			0			3.385	69					3.382		23				3.387	739
3.395			93			3.391	0					3.387		0				3.393	490
3.401			342			3.396	2					3.393		537				3.398	0
3.406			288			3.402	190					3.398		0				3.404	191
3.412			279			3.407	12					3.404		260				3.41	721
3.417			493			3.413	0					3.41		0				3.415	64
3.423			1			3.418	152					3.415		2				3.421	10
3.428			56			3.424	33					3.421		33				3.426	73
3.434			216			3.429	19					3.426		1				3.432	20
3.439			294			3.435	1149					3.432		116				3.437	422
3.445			18			3.441	0					3.437		217				3.443	9
3.451			220			3.446	9					3.443		6				3.448	8
3.456			77			3.452	5					3.448		0				3.454	60
3.462			1269			3.457	1020					3.454		566				3.46	10
3.467			16			3.463	38					3.46		14				3.465	154
3.473			1169			3.468	0					3.465		0				3.471	145
3.478			12			3.474	7					3.471		37				3.476	0
3.484			0			3.479	21					3.476		3				3.482	0
3.489			42			3.485	2					3.482		0				3.487	460
3.495			10			3.491	272					3.487		10				3.493	2010
3.501			1732			3.496	27					3.493		194				3.498	487
3.506			139			3.502	0					3.498		0				3.504	8
3.512			2			3.507	2					3.504		0				3.51	4
3.517			139			3.513	3					3.51		0				3.515	239
3.523			127			3.518	25					3.515		0				3.521	579
3.528			17			3.524	449					3.521		0				3.526	330
3.534			110			3.529	26					3.526		0				3.532	0
3.539			1763			3.535	0					3.532		40				3.537	10
3.545			3695			3.541	123					3.537		0				3.543	839
3.551			18			3.546	1443					3.543		0				3.548	483
3.556			1			3.552	0					3.548		784				3.554	585
3.562			932			3.557	247					3.554		766				3.56	0
3.567			14			3.563	0					3.56		0				3.565	181
3.573			117			3.568	137					3.565		4				3.571	449
3.578			14			3.574	1					3.571		0				3.576	43
3.584			278			3.579	0					3.576		1				3.582	0
3.589			2247			3.585	105					3.582		135				3.587	330
3.595			82			3.591	53					3.587		0				3.593	0
3.601			4			3.596	980					3.593		1008				3.599	181
3.606			135			3.602	682					3.598		611				3.604	0
3.612			157			3.607	0					3.604		1761				3.61	1
3.617			2575			3.613	8					3.61		2				3.615	126
3.623			715			3.618	0					3.615		10				3.621	115
3.628			2498			3.624	0					3.621		8				3.626	270
3.634			470			3.629	678					3.626		178				3.632	9
3.639			0			3.635	1					3.632		5				3.637	32
3.645			40			3.641	0					3.637		22				3.643	94
3.651			145			3.646	2					3.643		160				3.648	204
3.656			15			3.652	36					3.648		0				3.654	1952
3.662			84			3.657	60					3.654		100				3.66	0
3.667			18			3.663	2					3.66		86				3.665	115
3.673			601			3.668	1					3.665		2438				3.671	203
3.678			100			3.674	0					3.671		0				3.676	0
3.684			0			3.679	0					3.676		0				3.682	1881
3.689			47			3.685	0					3.682		941				3.687	15
3.695			5			3.691	0					3.687		1				3.693	2
3.701			10			3.696	0					3.693		114				3.698	0
3.706			445			3.702	360					3.698		0				3.704	0
3.712			11			3.707	546					3.704		11				3.71	393
3.717			64			3.713	0					3.71		0				3.715	66
3.723			0			3.718	0					3.715		0				3.721	439
3.728			3357			3.724	1730					3.721		4				3.726	1957
3.734			24			3.729	163					3.726		32				3.732	179
3.739			186			3.735	5					3.732		360				3.737	9
3.745			0			3.74	0					3.737		23				3.743	0
3.75			47			3.746	75					3.743		93				3.748	5
3.756			132			3.752	0					3.748		0				3.754	385
3.762			144			3.757	0					3.754		565				3.76	0
3.767			29			3.763	0					3.759		0				3.765	41
3.773			106			3.768	0					3.765		706				3.771	152
3.778			46			3.774	316					3.771		282				3.776	198
3.784			2012			3.779	22					3.776		473				3.782	377
3.789			85			3.785	25					3.782		201				3.787	11
3.795			87			3.79	1					3.787		60				3.793	65
3.8			89			3.796	8					3.793		0				3.798	211
3.806			905			3.802	10					3.798		0				3.804	81
3.812			172			3.807	40					3.804		0				3.81	15
3.817			2017			3.813	7					3.809		1				3.815	24
3.823			457			3.818	4					3.815		70				3.821	697
3.828			13			3.824	0					3.821		45				3.826	4
3.834			33			3.829	659					3.826		187				3.832	1150
3.839			152			3.835	682					3.832		0				3.837	169
3.845			201			3.84	8					3.837		67				3.843	431
3.85			5			3.846	3					3.843		0				3.849	66
3.856			340			3.852	91					3.848		106				3.854	4
3.862			1485			3.857	46					3.854		2173				3.86	231
3.867			158			3.863	58					3.859		0				3.865	10
3.873			9			3.868	2					3.865		2				3.871	237
3.878			16			3.874	1					3.871		2				3.876	5
3.884			53			3.879	278					3.876		0				3.882	517
3.889			82			3.885	2					3.882		472				3.887	15
3.895			15			3.89	891					3.887		2				3.893	12
3.9			37			3.896	0					3.893		0				3.898	365
3.906			43			3.902	466					3.898		0				3.904	1
3.912			0			3.907	0					3.904		0				3.91	604
3.917			52			3.913	65					3.909		3				3.915	5
3.923			83			3.918	6					3.915		185				3.921	0
3.928			48			3.924	174					3.921		267				3.926	283
3.934			326			3.929	701					3.926		120				3.932	240
3.939			1			3.935	41					3.932		36				3.937	504
3.945			83			3.94	30					3.937		185				3.943	12
3.95			23			3.946	1516					3.943		62				3.949	282
3.956			336			3.952	11					3.948		1				3.954	75
3.962			61			3.957	0					3.954		90				3.96	2599
3.967			22			3.963	9					3.959		1476				3.965	216
3.973			1244			3.968	528					3.965		106				3.971	523
3.978			42			3.974	2					3.971		92				3.976	0
3.984			854			3.979	10					3.976		0				3.982	20
3.989			581			3.985	731					3.982		88				3.987	201
3.995			53			3.99	0					3.987		4				3.993	3117
4			14			3.996	0					3.993		79				3.998	101
4.006			1055			4.002	0					3.998		2				4.004	357
4.012			1			4.007	668					4.004		20				4.01	0
4.017			14			4.013	3					4.009		0				4.015	187
4.023			11			4.018	292					4.015		1				4.021	448
4.028			9			4.024	0					4.021		17				4.026	384
4.034			71			4.029	2					4.026		0				4.032	16
4.039			23			4.035	36					4.032		0				4.037	48
4.045			2315			4.04	2410					4.037		140				4.043	198
4.05			1			4.046	50					4.043		167				4.049	164
4.056			331			4.051	113					4.048		3				4.054	114
4.062			113			4.057	60					4.054		563				4.06	262
4.067			178			4.063	148					4.059		121				4.065	557
4.073			127			4.068	2					4.065		78				4.071	1522
4.078			5			4.074	0					4.07		1				4.076	232
4.084			0			4.079	0					4.076		1				4.082	756
4.089			11			4.085	2					4.082		15				4.087	673
4.095			69			4.09	0					4.087		16				4.093	1045
4.1			687			4.096	2482					4.093		0				4.098	218
4.106			28			4.101	2243					4.098		0				4.104	87
4.111			24			4.107	10					4.104		10				4.11	847
4.117			1956			4.113	130					4.109		0				4.115	32
4.123			1			4.118	37					4.115		0				4.121	291
4.128			26			4.124	0					4.12		1				4.126	2641
4.134			4			4.129	33					4.126		1				4.132	348
4.139			136			4.135	0					4.132		1				4.137	7
4.145			457			4.14	3					4.137		102				4.143	75
4.15			67			4.146	75					4.143		75				4.148	10
4.156			327			4.151	5					4.148		9				4.154	71
4.161			11			4.157	0					4.154		0				4.16	113
4.167			1946			4.163	11					4.159		133				4.165	0
4.173			39			4.168	1					4.165		49				4.171	13
4.178			441			4.174	0					4.17		158				4.176	2
4.184			18			4.179	4					4.176		0				4.182	0
4.189			182			4.185	14					4.182		210				4.187	214
4.195			353			4.19	0					4.187		1				4.193	1496
4.2			127			4.196	12					4.193		0				4.199	0
4.206			508			4.201	316					4.198		257				4.204	29
4.211			81			4.207	98					4.204		0				4.21	328
4.217			366			4.213	0					4.209		540				4.215	16
4.223			98			4.218	1					4.215		120				4.221	0
4.228			13			4.224	1					4.22		0				4.226	819
4.234			3			4.229	89					4.226		341				4.232	0
4.239			211			4.235	0					4.232		103				4.237	3
4.245			39			4.24	31					4.237		3				4.243	0
4.25			13			4.246	245					4.243		0				4.249	189
4.256			54			4.251	48					4.248		0				4.254	159
4.261			0			4.257	104					4.254		0				4.26	0
4.267			55			4.263	144					4.259		4				4.265	1
4.273			8			4.268	872					4.265		0				4.271	268
4.278			20			4.274	1					4.27		65				4.276	71
4.284			26			4.279	3					4.276		6				4.282	188
4.289			627			4.285	27					4.282		0				4.287	1
4.295			204			4.29	5					4.287		8				4.293	102
4.3			3			4.296	6					4.293		0				4.299	213
4.306			2628			4.301	5					4.298		5				4.304	0
4.311			101			4.307	1121					4.304		0				4.31	0
4.317			2			4.313	720					4.309		32				4.315	170
4.323			88			4.318	9					4.315		17				4.321	980
4.328			1			4.324	1					4.32		16				4.326	163
4.334			145			4.329	22					4.326		0				4.332	91
4.339			20			4.335	6					4.332		43				4.337	10
4.345			100			4.34	331					4.337		1				4.343	1051
4.35			4			4.346	986					4.343		346				4.349	10
4.356			57			4.351	15					4.348		739				4.354	1
4.361			3			4.357	25					4.354		11				4.36	157
4.367			293			4.363	185					4.359		15				4.365	10
4.373			95			4.368	254					4.365		237				4.371	363
4.378			4			4.374	25					4.37		0				4.376	1
4.384			2268			4.379	5					4.376		49				4.382	11
4.389			3346			4.385	0					4.381		32				4.387	0
4.395			2416			4.39	3					4.387		0				4.393	1767
4.4			177			4.396	0					4.393		288				4.399	167
4.406			51			4.401	127					4.398		5				4.404	0
4.411			129			4.407	17					4.404		50				4.41	721
4.417			4			4.412	6					4.409		52				4.415	321
4.422			9			4.418	12					4.415		3				4.421	3
4.428			4			4.424	850					4.42		632				4.426	957
4.434			5			4.429	0					4.426		5				4.432	29
4.439			5			4.435	426					4.431		70				4.437	2468
4.445			149			4.44	208					4.437		1				4.443	1081
4.45			63			4.446	1					4.443		46				4.449	488
4.456			575			4.451	1					4.448		0				4.454	348
4.461			11			4.457	67					4.454		1				4.46	757
4.467			1028			4.462	8					4.459		0				4.465	1571
4.472			2851			4.468	18					4.465		1474				4.471	19
4.478			262			4.474	308					4.47		133				4.476	362
4.484			12			4.479	223					4.476		37				4.482	2
4.489			66			4.485	23					4.481		170				4.487	57
4.495			41			4.49	9					4.487		428				4.493	284
4.5			227			4.496	0					4.493		13				4.499	160
4.506			30			4.501	177					4.498		17				4.504	246
4.511			24			4.507	59					4.504		6				4.51	1293
4.517			160			4.512	14					4.509		0				4.515	39
4.522			619			4.518	8					4.515		35				4.521	9
4.528			48			4.524	0					4.52		1928				4.526	154
4.534			31			4.529	9					4.526		180				4.532	1132
4.539			80			4.535	476					4.531		3				4.537	0
4.545			609			4.54	1					4.537		0				4.543	1607
4.55			43			4.546	0					4.543		0				4.549	64
4.556			87			4.551	30					4.548		120				4.554	1
4.561			434			4.557	39					4.554		0				4.56	269
4.567			88			4.562	49					4.559		1				4.565	503
4.572			500			4.568	305					4.565		8				4.571	686
4.578			100			4.574	0					4.57		345				4.576	7
4.584			85			4.579	7					4.576		3				4.582	152
4.589			157			4.585	0					4.581		694				4.587	137
4.595			70			4.59	47					4.587		418				4.593	0
4.6			138			4.596	135					4.593		1001				4.599	1498
4.606			332			4.601	15					4.598		85				4.604	1404
4.611			282			4.607	0					4.604		98				4.61	918
4.617			17			4.612	1					4.609		176				4.615	975
4.622			5029			4.618	461					4.615		3				4.621	580
4.628			151			4.624	0					4.62		33				4.626	169
4.634			23			4.629	0					4.626		0				4.632	207
4.639			75			4.635	0					4.631		100				4.637	0
4.645			50			4.64	0					4.637		1				4.643	174
4.65			111			4.646	545					4.643		236				4.649	0
4.656			117			4.651	1					4.648		0				4.654	5
4.661			323			4.657	7					4.654		1				4.66	157
4.667			36			4.662	45					4.659		12				4.665	884
4.672			98			4.668	43					4.665		0				4.671	1004
4.678			666			4.674	21					4.67		2				4.676	0
4.684			633			4.679	0					4.676		0				4.682	1113
4.689			33			4.685	43					4.681		0				4.687	342
4.695			284			4.69	1					4.687		0				4.693	79
4.7			42			4.696	22					4.693		1				4.699	327
4.706			64			4.701	0					4.698		96				4.704	2305
4.711			92			4.707	59					4.704		97				4.71	448
4.717			2305			4.712	0					4.709		0				4.715	1084
4.722			500			4.718	7					4.715		23				4.721	0
4.728			713			4.723	0					4.72		140				4.726	165
4.734			50			4.729	104					4.726		0				4.732	724
4.739			109			4.735	0					4.731		0				4.737	175
4.745			148			4.74	1					4.737		1				4.743	3251
4.75			566			4.746	0					4.742		18				4.749	47
4.756			183			4.751	302					4.748		774				4.754	6
4.761			31			4.757	33					4.754		4				4.76	19
4.767			12			4.762	15					4.759		0				4.765	508
4.772			74			4.768	28					4.765		136				4.771	128
4.778			350			4.773	2					4.77		0				4.776	0
4.783			14			4.779	2					4.776		15				4.782	1393
4.789			40			4.785	4236					4.781		22				4.787	432
4.795			580			4.79	655					4.787		0				4.793	1566
4.8			103			4.796	0					4.792		0				4.799	751
4.806			95			4.801	0					4.798		0				4.804	319
4.811			77			4.807	0					4.804		8				4.81	832
4.817			103			4.812	24					4.809		3				4.815	1557
4.822			499			4.818	0					4.815		0				4.821	361
4.828			71			4.823	0					4.82		19				4.826	19
4.833			22			4.829	63					4.826		0				4.832	5
4.839			88			4.835	4774					4.831		331				4.837	178
4.845			25			4.84	0					4.837		80				4.843	763
4.85			99			4.846	54					4.842		29				4.849	73
4.856			2871			4.851	131					4.848		233				4.854	706
4.861			91			4.857	0					4.854		153				4.86	406
4.867			1			4.862	0					4.859		420				4.865	625
4.872			6			4.868	56					4.865		3				4.871	18
4.878			2729			4.873	2					4.87		0				4.876	1
4.883			117			4.879	0					4.876		0				4.882	1460
4.889			139			4.885	89					4.881		3				4.887	1322
4.895			250			4.89	525					4.887		0				4.893	385
4.9			9			4.896	0					4.892		594				4.899	1
4.906			76			4.901	3					4.898		25				4.904	520
4.911			386			4.907	64					4.904		0				4.91	2729
4.917			294			4.912	22					4.909		226				4.915	111
4.922			94			4.918	0					4.915		0				4.921	367
4.928			36			4.923	0					4.92		922				4.926	365
4.933			28			4.929	329					4.926		1				4.932	1
4.939			195			4.935	139					4.931		0				4.937	458
4.945			30			4.94	13					4.937		2				4.943	205
4.95			314			4.946	368					4.942		1				4.949	431
4.956			136			4.951	1					4.948		0				4.954	114
4.961			84			4.957	115					4.954		1				4.96	79
4.967			339			4.962	113					4.959		1				4.965	413
4.972			87			4.968	2995					4.965		8				4.971	344
4.978			36			4.973	0					4.97		592				4.976	1371
4.983			115			4.979	1					4.976		32				4.982	607
4.989			43			4.985	249					4.981		1183				4.987	403
4.995			11			4.99	0					4.987		46				4.993	0
5			167			4.996	1					4.992		4				4.999	431
5.006			56			5.001	0					4.998		191				5.004	151
5.011			84			5.007	1					5.004		0				5.01	329
5.017			125			5.012	4					5.009		61				5.015	160
5.022			15			5.018	0					5.015		0				5.021	779
5.028			77			5.023	69					5.02		1				5.026	0
5.033			70			5.029	0					5.026		342				5.032	135
5.056			219			5.034	3					5.031		225				5.054	1
5.072			337			5.057	1					5.053		0				5.071	0
5.089			102			5.073	0					5.07		8				5.087	0
5.106			97			5.09	23					5.087		18				5.104	1
5.122			692			5.107	36					5.103		9				5.121	0
5.139			81			5.123	20					5.12		1				5.137	0
5.156			245			5.14	0					5.137		0				5.154	0
5.172			125			5.157	0					5.153		3				5.171	0
5.189			503			5.173	2					5.17		289				5.187	0
5.206			86			5.19	0					5.187		0				5.204	0
5.222			51			5.207	0					5.203		35				5.221	1
5.239			28			5.223	3					5.22		3				5.237	0
5.256			28			5.24	45					5.237		1				5.254	2
5.272			38			5.257	23					5.253		0				5.271	0
5.289			125			5.273	0					5.27		5				5.287	6
5.306			1			5.29	0					5.287		0				5.304	233
5.322			218			5.307	0					5.303		2				5.321	65
5.339			40			5.323	0					5.32		14				5.337	0
5.356			146			5.34	0					5.337		3				5.354	0
5.372			29			5.357	27					5.353		5				5.371	0
5.389			209			5.373	0					5.37		1				5.387	108
5.406			21			5.39	0					5.387		14				5.404	0
5.422			163			5.407	47					5.403		0				5.421	3
5.439			186			5.423	0					5.42		381				5.437	0
5.456			110			5.44	0					5.437		0				5.454	9
5.472			205			5.457	59					5.453		7				5.471	0
5.489			137			5.473	0					5.47		0				5.487	0
5.506			187			5.49	7					5.487		1				5.504	0
5.522			174			5.507	0					5.503		93				5.521	0
5.539			185			5.523	61					5.52		1				5.537	721
5.556			81			5.54	1					5.537		4				5.554	8
5.572			47			5.557	0					5.553		1				5.571	0
5.589			204			5.573	1					5.57		7				5.587	0
5.606			91			5.59	1					5.587		0				5.604	0
5.622			70			5.607	1					5.603		0				5.621	0
5.639			74			5.623	0					5.62		17				5.637	0
5.656			147			5.64	0					5.637		0				5.654	18
5.672			22			5.657	12					5.653		0				5.671	0
5.689			63			5.673	0					5.67		29				5.687	0
5.706			102			5.69	49					5.687		0				5.704	0
5.722			62			5.707	1					5.703		1				5.721	120
5.739			234			5.723	5					5.72		0				5.737	0
5.756			214			5.74	10					5.737		0				5.754	265
5.772			114			5.757	126					5.753		14				5.771	10
5.789			27			5.773	2					5.77		1				5.787	0
5.806			239			5.79	0					5.787		14				5.804	0
5.822			108			5.807	1					5.803		191				5.821	623
5.839			251			5.823	44					5.82		3				5.837	448
5.856			88			5.84	1					5.837		0				5.854	113
5.872			248			5.857	1					5.853		0				5.871	0
5.889			57			5.873	0					5.87		1				5.887	0
5.906			15			5.89	0					5.887		0				5.904	0
5.922			269			5.907	70					5.903		0				5.921	1
5.939			11			5.923	0					5.92		0				5.937	4
5.956			67			5.94	117					5.937		0				5.954	0
5.972			190			5.957	0					5.953		2				5.971	2
5.989			328			5.973	3					5.97		18				5.987	1
6.006			268			5.99	1					5.987		0				6.004	0
6.022			67			6.007	0					6.003		21				6.021	10
6.039			131			6.023	12					6.02		0				6.037	0
6.056			32			6.04	0					6.037		0				6.054	3
6.072			23			6.057	0					6.053		6				6.071	0
6.089			302			6.073	0					6.07		33				6.087	2
6.106			94			6.09	6					6.087		2				6.104	0
6.122			13			6.107	0					6.103		5				6.121	2
6.139			32			6.123	0					6.12		1				6.137	91
6.156			0			6.14	214					6.137		1				6.154	2
6.172			149			6.157	47					6.153		2				6.171	330
6.189			73			6.173	0					6.17		0				6.187	3
6.206			283			6.19	4					6.187		0				6.204	0
6.222			14			6.207	1					6.203		2				6.221	0
6.239			3			6.223	104					6.22		0				6.237	726
6.256			24			6.24	1					6.237		0				6.254	0
6.272			283			6.257	0					6.253		0				6.271	0
6.289			105			6.273	0					6.27		4				6.287	51
6.306			57			6.29	0					6.287		0				6.304	30
6.322			76			6.307	44					6.303		0				6.321	0
6.339			248			6.323	0					6.32		0				6.337	0
6.356			139			6.34	1					6.337		0				6.354	3
6.372			65			6.357	3					6.353		77				6.371	0
6.389			218			6.373	35					6.37		0				6.387	610
6.406			97			6.39	0					6.387		0				6.404	0
6.422			84			6.407	0					6.403		61				6.421	0
6.439			149			6.423	8					6.42		1				6.437	314
6.456			34			6.44	0					6.437		132				6.454	0
6.472			79			6.457	2					6.453		0				6.471	0
6.489			251			6.473	0					6.47		0				6.487	0
0.064		122				6.49	0					6.487		11				0.061			10
0.08		27				0.061			75			0.06			99			0.077			263
0.097		143				0.077			0			0.077			29			0.094			0
0.114		362				0.094			3			0.094			0			0.111			1
0.13		158				0.111			0			0.11			30			0.127			165
0.147		144				0.127			0			0.127			15			0.144			0
0.164		13				0.144			15			0.144			11			0.161			0
0.18		195				0.161			46			0.16			0			0.177			1
0.197		77				0.177			1			0.177			0			0.194			1
0.214		141				0.194			1			0.194			43			0.211			0
0.23		19				0.211			24			0.21			16			0.227			0
0.247		208				0.227			2			0.227			95			0.244			73
0.264		56				0.244			98			0.244			20			0.261			0
0.28		432				0.261			8			0.26			2			0.277			0
0.297		5				0.277			96			0.277			19			0.294			0
0.314		3				0.294			22			0.294			86			0.311			0
0.33		66				0.311			0			0.31			1			0.327			4
0.347		71				0.327			0			0.327			2			0.344			0
0.364		2				0.344			11			0.344			33			0.361			0
0.38		32				0.361			0			0.36			7			0.377			0
0.397		28				0.377			0			0.377			8			0.394			0
0.414		99				0.394			9			0.394			23			0.411			1
0.43		63				0.411			1			0.41			37			0.427			30
0.447		65				0.427			84			0.427			0			0.444			3
0.464		39				0.444			0			0.444			0			0.461			0
0.48		41				0.461			16			0.46			14			0.477			0
0.497		27				0.477			4			0.477			0			0.494			0
0.514		180				0.494			1			0.494			224			0.511			13
0.53		27				0.511			50			0.51			16			0.527			79
0.553		7				0.527			1			0.527			0			0.549			0
0.558		1009				0.549			0			0.549			1			0.555			1460
0.564		421				0.555			185			0.555			172			0.56			13
0.569		3				0.561			3			0.56			22			0.566			0
0.575		0				0.566			690			0.566			0			0.572			49
0.58		5				0.572			0			0.572			768			0.577			3
0.586		1705				0.577			0			0.577			52			0.583			168
0.591		2				0.583			1866			0.583			0			0.588			0
0.597		0				0.588			142			0.588			312			0.594			83
0.603		0				0.594			630			0.594			10			0.599			0
0.608		14				0.599			92			0.599			184			0.605			0
0.614		0				0.605			139			0.605			96			0.61			0
0.619		0				0.611			70			0.61			0			0.616			21
0.625		30				0.616			16			0.616			0			0.622			1
0.63		40				0.622			0			0.622			6			0.627			449
0.636		46				0.627			241			0.627			593			0.633			0
0.641		0				0.633			82			0.633			20			0.638			17
0.647		14				0.638			0			0.638			0			0.644			0
0.653		4				0.644			0			0.644			0			0.649			1
0.658		0				0.649			127			0.649			1			0.655			0
0.664		83				0.655			4			0.655			0			0.66			0
0.669		6				0.661			0			0.66			731			0.666			0
0.675		54				0.666			1			0.666			0			0.672			0
0.68		149				0.672			304			0.672			339			0.677			2
0.686		580				0.677			0			0.677			34			0.683			0
0.691		0				0.683			0			0.683			325			0.688			210
0.697		14				0.688			438			0.688			0			0.694			7
0.703		1				0.694			3			0.694			575			0.699			0
0.708		9				0.699			0			0.699			0			0.705			0
0.714		123				0.705			0			0.705			1			0.71			2
0.719		3				0.711			445			0.71			0			0.716			0
0.725		6				0.716			10			0.716			0			0.722			1
0.73		0				0.722			0			0.721			33			0.727			1
0.736		24				0.727			20			0.727			289			0.733			812
0.741		1				0.733			0			0.733			53			0.738			817
0.747		35				0.738			13			0.738			179			0.744			0
0.753		419				0.744			207			0.744			59			0.749			628
0.758		17				0.749			39			0.749			0			0.755			1
0.764		8				0.755			1			0.755			131			0.76			36
0.769		366				0.761			244			0.76			208			0.766			1
0.775		66				0.766			0			0.766			0			0.772			39
0.78		268				0.772			12			0.771			0			0.777			0
0.786		0				0.777			0			0.777			27			0.783			14
0.791		199				0.783			7			0.783			175			0.788			0
0.797		55				0.788			96			0.788			70			0.794			0
0.803		30				0.794			0			0.794			159			0.799			745
0.808		47				0.799			1			0.799			65			0.805			1
0.814		0				0.805			23			0.805			0			0.81			992
0.819		0				0.811			0			0.81			0			0.816			0
0.825		133				0.816			515			0.816			125			0.822			15
0.83		53				0.822			1			0.821			124			0.827			0
0.836		2				0.827			0			0.827			0			0.833			1010
0.841		3				0.833			647			0.833			0			0.838			49
0.847		739				0.838			94			0.838			200			0.844			0
0.853		11				0.844			0			0.844			0			0.849			165
0.858		35				0.849			152			0.849			0			0.855			160
0.864		0				0.855			0			0.855			31			0.86			0
0.869		0				0.861			5			0.86			353			0.866			1175
0.875		10				0.866			735			0.866			731			0.872			1
0.88		12				0.872			2003			0.871			2468			0.877			161
0.886		175				0.877			0			0.877			1			0.883			0
0.891		82				0.883			0			0.883			0			0.888			8
0.897		0				0.888			3			0.888			286			0.894			5
0.903		0				0.894			0			0.894			1			0.899			1
0.908		53				0.899			6			0.899			1775			0.905			2
0.914		26				0.905			1			0.905			0			0.91			7
0.919		3				0.91			133			0.91			1			0.916			2
0.925		2001				0.916			265			0.916			644			0.921			9
0.93		0				0.922			9			0.921			5			0.927			7
0.936		1463				0.927			0			0.927			689			0.933			0
0.941		196				0.933			1			0.933			1			0.938			0
0.947		5				0.938			0			0.938			473			0.944			1
0.952		39				0.944			0			0.944			1			0.949			89
0.958		14				0.949			0			0.949			29			0.955			0
0.964		1				0.955			3			0.955			147			0.96			0
0.969		32				0.96			17			0.96			1			0.966			26
0.975		12				0.966			0			0.966			0			0.971			0
0.98		317				0.972			0			0.971			212			0.977			366
0.986		116				0.977			2			0.977			0			0.983			0
0.991		2442				0.983			0			0.983			457			0.988			19
0.997		2				0.988			1			0.988			1			0.994			0
1.002		86				0.994			453			0.994			172			0.999			0
1.008		9				0.999			0			0.999			1			1.005			4
1.014		6				1.005			1			1.005			236			1.01			114
1.019		726				1.01			6			1.01			3			1.016			0
1.025		0				1.016			0			1.016			13			1.021			0
1.03		42				1.022			0			1.021			6			1.027			10
1.036		39				1.027			233			1.027			0			1.033			4
1.041		1				1.033			0			1.032			2			1.038			0
1.047		45				1.038			1			1.038			0			1.044			35
1.052		38				1.044			0			1.044			62			1.049			0
1.058		40				1.049			0			1.049			0			1.055			0
1.064		0				1.055			348			1.055			0			1.06			0
1.069		9				1.06			1			1.06			161			1.066			0
1.075		126				1.066			545			1.066			497			1.071			139
1.08		67				1.072			5			1.071			0			1.077			1
1.086		0				1.077			2			1.077			0			1.083			0
1.091		2306				1.083			0			1.082			1			1.088			0
1.097		75				1.088			24			1.088			0			1.094			80
1.102		109				1.094			0			1.094			311			1.099			200
1.108		0				1.099			250			1.099			0			1.105			0
1.114		17				1.105			255			1.105			0			1.11			187
1.119		243				1.11			2			1.11			357			1.116			406
1.125		29				1.116			357			1.116			0			1.121			5
1.13		1				1.122			189			1.121			3			1.127			0
1.136		6				1.127			1			1.127			5			1.133			0
1.141		297				1.133			0			1.132			5			1.138			36
1.147		2				1.138			4			1.138			631			1.144			1
1.152		3				1.144			3			1.144			0			1.149			0
1.158		20				1.149			20			1.149			0			1.155			5
1.164		72				1.155			0			1.155			259			1.16			0
1.169		16				1.16			0			1.16			334			1.166			0
1.175		0				1.166			443			1.166			541			1.171			451
1.18		348				1.172			1			1.171			7			1.177			5
1.186		4				1.177			0			1.177			3			1.183			0
1.191		57				1.183			1			1.182			20			1.188			0
1.197		0				1.188			0			1.188			0			1.194			559
1.202		0				1.194			0			1.194			362			1.199			0
1.208		0				1.199			0			1.199			51			1.205			0
1.214		465				1.205			0			1.205			0			1.21			0
1.219		5				1.21			0			1.21			0			1.216			76
[truncated: 776 more rows]

## Sheet: 6d
1		2		20		21
Mass (Da)	Abundance	Mass (Da)	Abundance	Mass (Da)	Abundance	Mass (Da)	Abundance
25000	7.19535	25000	9.43979	25000	827.214	25000	14.5437
25001	17.4365	25001	25.5561	25001	1986.97	25001	37.4082
25002	28.6824	25002	47.384	25002	2977.94	25002	62.4224
25003	36.2256	25003	68.4441	25003	3016.05	25003	74.982
25004	36.6178	25004	80.0607	25004	2116.61	25004	67.3065
25005	30.6508	25005	77.9117	25005	1065.07	25005	46.9518
25006	22.2771	25006	65.6527	25006	412.549	25006	27.1332
25007	14.9552	25007	50.7997	25007	137.866	25007	14.2055
25008	9.91017	25008	38.7094	25008	45.9286	25008	7.44834
25009	6.85404	25009	30.9433	25009	17.5759	25009	4.26084
25010	5.10851	25010	26.8837	25010	8.4909	25010	2.78621
25011	4.1217	25011	25.2812	25011	5.26779	25011	2.08053
25012	3.54529	25012	24.786	25012	3.98122	25012	1.71143
25013	3.18491	25013	24.099	25013	3.37053	25013	1.48118
25014	2.95148	25014	22.3552	25014	2.97452	25014	1.3043
25015	2.82816	25015	19.5606	25015	2.64645	25015	1.15772
25016	2.84536	25016	16.4578	25016	2.40428	25016	1.05179
25017	3.06781	25017	13.8767	25017	2.35134	25017	1.01079
25018	3.60267	25018	12.2859	25018	2.67091	25018	1.06895
25019	4.6318	25019	11.8192	25019	3.7872	25019	1.2858
25020	6.46519	25020	12.4853	25020	6.9423	25020	1.78435
25021	9.59816	25021	14.2965	25021	16.014	25021	2.8203
25022	14.7101	25022	17.2782	25022	42.5298	25022	4.87773
25023	22.4673	25023	21.4348	25023	114.897	25023	8.71231
25024	32.9947	25024	26.763	25024	279.768	25024	15.1366
25025	45.2038	25025	33.3487	25025	562.224	25025	24.4214
25026	56.717	25026	41.4838	25026	895.898	25026	35.7598
25027	65.0048	25027	51.6662	25027	1143.33	25027	47.611
25028	68.9995	25028	64.3691	25028	1230.79	25028	58.8194
25029	69.602	25029	79.5452	25029	1207.47	25029	69.3106
25030	68.7298	25030	96.0102	25030	1168.82	25030	79.734
25031	68.0326	25031	111.148	25031	1181.48	25031	90.5588
25032	68.197	25032	121.492	25032	1268.38	25032	101.271
25033	68.8446	25033	124.176	25033	1410.64	25033	109.985
25034	68.777	25034	118.315	25034	1539.86	25034	113.726
25035	66.5477	25035	105.325	25035	1547.47	25035	109.629
25036	61.2922	25036	88.123	25036	1352.16	25036	96.7633
25037	53.3437	25037	69.94	25037	988.194	25037	77.3371
25038	44.0858	25038	53.3643	25038	595.285	25038	55.9348
25039	35.1482	25039	39.876	25039	299.105	25039	37.0611
25040	27.6526	25040	29.865	25040	130.192	25040	23.0709
25041	21.9992	25041	22.9854	25041	52.1775	25041	13.9812
25042	18.0871	25042	18.5946	25042	20.8208	25042	8.59406
25043	15.6288	25043	16.0734	25043	9.0212	25043	5.58734
25044	14.3652	25044	14.974	25044	4.61364	25044	3.99553
25045	14.1672	25045	15.0464	25045	2.97698	25045	3.25066
25046	15.0761	25046	16.1988	25046	2.51216	25046	3.08209
25047	17.3255	25047	18.4051	25047	2.7587	25047	3.43095
25048	21.3395	25048	21.5328	25048	3.76452	25048	4.41343
25049	27.6542	25049	25.089	25049	5.92264	25049	6.30341
25050	36.655	25050	28.0405	25050	9.89132	25050	9.45152
25051	48.1118	25051	29.0608	25051	16.3613	25051	14.0393
25052	60.7978	25052	27.3406	25052	25.6754	25052	19.7172
25053	72.7445	25053	23.3121	25053	37.6612	25053	25.4765
25054	82.2322	25054	18.395	25054	51.8895	25054	30.0673
25055	88.668	25055	13.9856	25055	67.8225	25055	32.666
25056	92.4731	25056	10.7733	25056	84.15	25056	33.1518
25057	94.1959	25057	8.80265	25057	97.6368	25057	31.8674
25058	93.7634	25058	7.84264	25058	103.276	25058	29.2796
25059	90.4793	25059	7.63618	25059	97.3912	25059	25.8503
25060	83.7412	25060	7.96582	25060	81.5228	25060	22.0644
25061	73.8925	25061	8.63158	25061	61.951	25061	18.4228
25062	62.4182	25062	9.4343	25062	44.8508	25062	15.344
25063	51.268	25063	10.2066	25063	32.9165	25063	13.0706
25064	41.9472	25064	10.8686	25064	25.9324	25064	11.6701
25065	35.1088	25065	11.4506	25065	22.7198	25065	11.1132
25066	30.721	25066	12.0571	25066	22.2913	25066	11.358
25067	28.4337	25067	12.803	25067	24.1348	25067	12.4065
25068	27.8556	25068	13.7645	25068	28.1772	25068	14.3421
25069	28.6924	25069	14.9649	25069	34.7379	25069	17.3777
25070	30.8128	25070	16.3971	25070	44.5073	25070	21.9336
25071	34.2902	25071	18.0647	25071	58.417	25071	28.7346
25072	39.4066	25072	20.0134	25072	77.1792	25072	38.862
25073	46.5764	25073	22.3194	25073	100.342	25073	53.5997
25074	56.1503	25074	25.0338	25074	125.152	25074	73.8237
25075	68.106	25075	28.1149	25075	146.3	25075	98.8279
25076	81.7344	25076	31.407	25076	157.735	25076	125.217
25077	95.5538	25077	34.7105	25077	155.98	25077	147.341
25078	107.644	25078	37.9209	25078	142.251	25078	159.982
25079	116.273	25079	41.1432	25079	121.397	25079	161.393
25080	120.416	25080	44.6949	25080	98.8906	25080	153.853
25081	119.871	25081	49.0079	25081	78.5252	25081	141.562
25082	115.098	25082	54.5056	25082	61.9539	25082	128.214
25083	106.995	25083	61.5201	25083	49.3844	25083	115.949
25084	96.7478	25084	70.275	25084	40.4128	25084	105.566
25085	85.646	25085	80.9357	25085	34.5399	25085	97.1456
25086	74.8443	25086	93.6999	25086	31.3747	25086	90.5439
25087	65.1196	25087	108.822	25087	30.6621	25087	85.5589
25088	56.7419	25088	126.4	25088	32.1897	25088	81.8451
25089	49.5182	25089	145.787	25089	35.5266	25089	78.7314
25090	42.9951	25090	164.806	25090	39.6042	25090	75.1659
25091	36.7665	25091	179.491	25091	42.524	25091	70.0099
25092	30.7611	25092	185.425	25092	42.2841	25092	62.7008
25093	25.3183	25093	180.6	25093	38.2877	25093	53.8205
25094	20.9769	25094	167.462	25094	31.9745	25094	44.9156
25095	18.1893	25095	151.805	25095	25.6255	25095	37.6268
25096	17.251	25096	139.601	25096	20.8126	25096	32.9768
25097	18.4845	25097	134.848	25097	18.0184	25097	31.3457
25098	22.4963	25098	139.452	25098	17.1178	25098	32.8322
25099	30.28	25099	153.688	25099	17.8423	25099	37.4762
25100	42.8732	25100	175.896	25100	19.9302	25100	45.1041
25101	60.3176	25101	201.549	25101	23.1034	25101	54.9136
25102	80.3795	25102	223.388	25102	27.07	25102	65.2556
25103	98.5665	25103	234.151	25103	31.6288	25103	74.0985
25104	110.378	25104	230.573	25104	36.7626	25104	80.0002
25105	114.026	25105	215.036	25105	42.5332	25105	82.7166
25106	110.95	25106	193.346	25106	48.715	25106	82.9046
25107	104.082	25107	171.14	25107	54.3146	25107	81.3229
25108	95.9724	25108	151.835	25108	57.4266	25108	78.2582
25109	88.0514	25109	136.641	25109	56.0283	25109	73.5374
25110	80.8609	25110	125.515	25110	49.5853	25110	67.02
25111	74.5496	25111	118.087	25111	39.9059	25111	59.1422
25112	69.2223	25112	114.181	25112	29.986	25112	51.0033
25113	65.0447	25113	113.986	25113	22.0522	25113	43.9116
25114	62.1967	25114	118.041	25114	16.8071	25114	38.8548
25115	60.8062	25115	127.24	25115	13.9849	25115	36.3454
25116	60.9337	25116	142.984	25116	13.126	25116	36.6133
25117	62.599	25117	167.513	25117	13.9828	25117	39.8624
25118	65.8062	25118	204.424	25118	16.6148	25118	46.3985
25119	70.5307	25119	259.221	25119	21.3621	25119	56.6119
25120	76.6566	25120	339.578	25120	28.8087	25120	70.9212
25121	83.8941	25121	454.642	25121	39.8147	25121	89.8668
25122	91.7148	25122	612.4	25122	55.6498	25122	114.466
25123	99.3258	25123	814.297	25123	78.0747	25123	146.633
25124	105.663	25124	1047.84	25124	108.861	25124	189.013
25125	109.408	25125	1280.73	25125	147.959	25125	243.322
25126	109.148	25126	1463.03	25126	190.214	25126	306.558
25127	103.85	25127	1543.17	25127	223.341	25127	366.772
25128	93.5576	25128	1494.15	25128	232.608	25128	404.213
25129	79.7896	25129	1332.4	25129	212.195	25129	402.791
25130	65.1045	25130	1110.78	25130	171.409	25130	363.886
25131	52.0256	25131	889.744	25131	127.005	25131	306.267
25132	42.177	25132	711.457	25132	91.0812	25132	251.918
25133	36.2018	25133	593.834	25133	67.1765	25133	214.571
25134	34.2896	25134	540.314	25134	53.7245	25134	199.521
25135	36.8348	25135	552.778	25135	48.0696	25135	209.116
25136	44.8759	25136	639.724	25136	48.1753	25136	246.892
25137	59.8872	25137	814.633	25137	52.5436	25137	316.842
25138	82.0428	25138	1075.27	25138	59.3122	25138	415.233
25139	106.642	25139	1360.88	25139	65.417	25139	516.906
25140	122.458	25140	1532.16	25140	67.079	25140	573.771
25141	118.679	25141	1457.25	25141	62.1184	25141	546.638
25142	96.2052	25142	1153.91	25142	51.9214	25142	445.312
25143	67.2381	25143	781.752	25143	40.3524	25143	320.316
25144	43.1691	25144	483.169	25144	30.8193	25144	216.305
25145	27.6304	25145	296.908	25145	24.8131	25145	148.017
25146	19.071	25146	197.418	25146	22.5835	25146	110.436
25147	14.9736	25147	150.674	25147	24.5123	25147	94.771
25148	13.5831	25148	134.574	25148	32.5092	25148	95.8922
25149	13.9563	25149	138.139	25149	52.0919	25149	114.021
25150	15.591	25150	156.55	25150	96.3757	25150	155.329
25151	18.1033	25151	187.254	25151	191.792	25151	232.836
25152	21.0476	25152	227.543	25152	377.987	25152	365.664
25153	23.9035	25153	273.412	25153	681.727	25153	571.726
25154	26.2093	25154	319.886	25154	1058.05	25154	850.656
25155	27.7592	25155	363.01	25155	1365.32	25155	1167.38
25156	28.754	25156	403.013	25156	1461.47	25156	1461.12
25157	29.8316	25157	447.248	25157	1336.73	25157	1686.17
25158	32.0195	25158	512.094	25158	1105.06	25158	1848.41
25159	36.7615	25159	625.349	25159	886.75	25159	2003.32
25160	46.1637	25160	832.101	25160	740.727	25160	2228.76
25161	63.3955	25161	1203.67	25161	677.575	25161	2603.15
25162	92.7424	25162	1838.1	25162	692.003	25162	3192.89
25163	138.239	25163	2823.42	25163	779.25	25163	4030.68
25164	200.182	25164	4139.51	25164	934.768	25164	5074.97
25165	271.53	25165	5548.28	25165	1144.47	25165	6174.21
25166	338.776	25166	6618.82	25166	1373.11	25166	7084.93
25167	388.401	25167	6959	25167	1561.37	25167	7563.82
25168	413.216	25168	6475.83	25168	1642.4	25168	7484.06
25169	413.427	25169	5415.16	25169	1576.4	25169	6894.49
25170	393.795	25170	4167.65	25170	1378.88	25170	5983.94
25171	360.723	25171	3044.15	25171	1113.23	25171	4982.34
25172	320.565	25172	2182.64	25172	851.617	25172	4066.92
25173	278.563	25173	1584.13	25173	640.148	25173	3322.78
25174	238.15	25174	1188.74	25174	492.39	25174	2757.05
25175	200.885	25175	929.441	25175	402.534	25175	2334.47
25176	167.038	25176	753.62	25176	359.897	25176	2007.71
25177	136.4	25177	626.158	25177	356.535	25177	1735.15
25178	108.884	25178	526.355	25178	388.431	25178	1488.48
25179	84.7409	25179	443.923	25179	451.768	25179	1254.33
25180	64.4366	25180	375.32	25180	534.857	25180	1031.96
25181	48.3576	25181	320.679	25181	610.091	25181	828.822
25182	36.5349	25182	281.511	25182	638.342	25182	654.998
25183	28.5748	25183	259.383	25183	593.42	25183	517.852
25184	23.8153	25184	255.459	25184	485.872	25184	419.008
25185	21.555	25185	270.222	25185	355.25	25185	354.634
25186	21.168	25186	302.141	25186	239.081	25186	317.648
25187	22.0472	25187	344.701	25187	153.752	25187	299.57
25188	23.4711	25188	384.066	25188	97.9124	25188	291.3
25189	24.6016	25189	402.888	25189	63.5237	25189	284.004
25190	24.7559	25190	391.43	25190	42.8796	25190	271.34
25191	23.7634	25191	355.52	25191	30.6392	25191	251.905
25192	22.0202	25192	311.464	25192	23.5792	25192	229.201
25193	20.1743	25193	274.429	25193	19.8933	25193	208.713
25194	18.7769	25194	252.481	25194	18.6589	25194	194.823
25195	18.1618	25195	247.895	25195	19.5318	25195	189.685
25196	18.5238	25196	260.575	25196	22.5879	25196	193.737
25197	20.0661	25197	290.562	25197	28.2378	25197	206.688
25198	23.1576	25198	339.849	25198	37.2062	25198	228.547
25199	28.5151	25199	414.447	25199	50.6812	25199	260.757
25200	37.4426	25200	526.748	25200	70.8419	25200	307.364
25201	52.1216	25201	696.899	25201	102.047	25201	375.837
25202	75.8107	25202	950.05	25202	153.181	25202	477.217
25203	112.575	25203	1303.88	25203	242.367	25203	625.2
25204	166.112	25204	1743.34	25204	406.675	25204	833.81
25205	237.953	25205	2197.18	25205	720.886	25205	1113.94
25206	326.613	25206	2551.41	25206	1326.12	25206	1469.8
25207	428.966	25207	2710.98	25207	2444.74	25207	1894.19
25208	542.15	25208	2655.99	25208	4291.31	25208	2357.72
25209	662.442	25209	2434.67	25209	6751.62	25209	2790.42
25210	780.286	25210	2113.16	25210	8990.84	25210	3074.02
25211	876.182	25211	1741.58	25211	9733.36	25211	3081.27
25212	925.167	25212	1355.95	25212	8461.38	25212	2765.99
25213	911.794	25213	992.643	25213	6030.93	25213	2222.72
25214	843.747	25214	688.366	25214	3712.83	25214	1631.28
25215	749.119	25215	465.478	25215	2126.04	25215	1137.91
25216	660.093	25216	323.581	25216	1227.91	25216	795.92
25217	599.801	25217	247.794	25217	767.951	25217	590.826
25218	580.988	25218	223.662	25218	545.712	25218	488.308
25219	611.564	25219	248.279	25219	449.612	25219	462.121
25220	698.951	25220	338.095	25220	427.129	25220	501.023
25221	847.382	25221	535.513	25221	455.556	25221	604.152
25222	1044.18	25222	900.265	25222	522.117	25222	766.47
25223	1239.23	25223	1445.21	25223	607.767	25223	953.282
25224	1343.88	25224	2015.23	25224	675.666	25224	1083.32
25225	1281.22	25225	2286.29	25225	678.4	25225	1065.28
25226	1057.7	25226	2054.42	25226	591.649	25226	882.679
25227	765.219	25227	1481.6	25227	442.016	25227	620.469
25228	502.971	25228	900.02	25228	286.943	25228	384.375
25229	316.031	25229	495.364	25229	168.456	25229	222.881
25230	200.211	25230	268.219	25230	94.8606	25230	129.527
25231	133.679	25231	154.003	25231	54.8671	25231	80.2488
25232	96.8317	25232	99.0438	25232	34.8718	25232	55.4328
25233	77.1	25233	73.4846	25233	25.7527	25233	43.7451
25234	67.52	25234	63.364	25234	22.8663	25234	39.6768
25235	64.5129	25235	63.0384	25235	24.5453	25235	41.0321
25236	66.3516	25236	71.3093	25236	31.1095	25236	47.5547
25237	72.3486	25237	90.1967	25237	44.5576	25237	60.4591
25238	82.6097	25238	125.558	25238	68.7192	25238	82.6761
25239	98.3075	25239	189.743	25239	110.051	25239	120.035
25240	122.468	25240	307.448	25240	180.29	25240	184.117
25241	161.221	25241	526.257	25241	303.231	25241	297.908
25242	225.2	25242	929.579	25242	527.295	25242	504.392
25243	329.467	25243	1632.75	25243	938.592	25243	871.092
25244	486.776	25244	2709.29	25244	1641.82	25244	1462.7
25245	687.2	25245	4004.93	25245	2633.36	25245	2237.88
25246	872.843	25246	4994.69	25246	3573.99	25246	2915.52
25247	951.032	25247	5063.83	25247	3833.37	25247	3066.92
25248	870.39	25248	4133.13	25248	3130.21	25248	2542.45
25249	677.515	25249	2777.52	25249	1954.98	25249	1682.73
25250	469.032	25250	1620.4	25250	981.078	25250	936.169
25251	308.809	25251	884.619	25251	432.187	25251	475.827
25252	208.006	25252	490.772	25252	187.038	25252	244.164
25253	152.223	25253	297.504	25253	88.9869	25253	139.062
25254	125.14	25254	206.705	25254	50.6734	25254	94.0832
25255	115.928	25255	167.311	25255	35.8944	25255	77.7798
25256	118.602	25256	155.844	25256	31.336	25256	77.7782
25257	129.841	25257	161.965	25257	32.3111	25257	90.6759
25258	147.297	25258	180.79	25258	37.1992	25258	117.312
25259	168.67	25259	209.064	25259	45.275	25259	160.029
25260	191.509	25260	243.36	25260	55.7112	25260	219.74
25261	213.598	25261	279.801	25261	67.1895	25261	292.594
25262	233.628	25262	315.144	25262	78.133	25262	368.593
25263	251.694	25263	348.587	25263	87.4031	25263	435.149
25264	269.242	25264	383.037	25264	94.8951	25264	484.353
25265	288.432	25265	424.859	25265	101.538	25265	517.868
25266	311.187	25266	482.2	25266	108.795	25266	545.436
25267	338.246	25267	562.393	25267	118.138	25267	579.603
25268	368.417	25268	668.228	25268	130.769	25268	631.134
25269	398.214	25269	792.936	25269	147.554	25269	706.242
25270	422.197	25270	916.221	25270	168.986	25270	804.089
25271	434.37	25271	1007	25271	195.103	25271	914.109
25272	430.55	25272	1036.41	25272	225.496	25272	1016.03
25273	410.724	25273	994.75	25273	259.731	25273	1086.91
25274	379.737	25274	898.251	25274	298.347	25274	1113.9
25275	345.458	25275	779.27	25275	343.94	25275	1102.95
25276	315.631	25276	669.19	25276	401.314	25276	1074.78
25277	295.62	25277	587.876	25277	475.729	25277	1052.09
25278	288.001	25278	543.6	25278	568.703	25278	1048.64
25279	293.292	25279	538.074	25279	671.737	25279	1064.58
25280	310.67	25280	570.365	25280	761.67	25280	1086.35
25281	338.12	25281	636.782	25281	805.42	25281	1090.27
25282	372.146	25282	726.856	25282	777.779	25282	1051.46
25283	407.641	25283	819.021	25283	680.257	25283	956.936
25284	438.697	25284	883.391	25284	541.79	25284	814.854
25285	460.566	25285	895.931	25285	399.886	25285	651.265
25286	471.638	25286	854.294	25286	280.803	25286	495.79
25287	473.601	25287	778.456	25287	193.36	25287	367.92
25288	469.369	25288	695.331	25288	134.288	25288	273.126
25289	460.462	25289	623.662	25289	95.9781	25289	207.372
25290	446.01	25290	569.888	25290	71.289	25290	163.38
25291	424.182	25291	532.115	25291	55.1635	25291	134.562
25292	394.915	25292	505.881	25292	44.5666	25292	116.381
25293	361.501	25293	488.393	25293	37.9009	25293	106.284
25294	329.503	25294	480.038	25294	34.432	25294	103.156
25295	304.021	25295	483.07	25295	33.9043	25295	106.714
25296	287.548	25296	498.416	25296	36.3228	25296	116.86
25297	279.314	25297	521.805	25297	41.7155	25297	132.751
25298	275.655	25298	540.747	25298	49.6735	25298	151.566
25299	271.225	25299	536.046	25299	58.7334	25299	167.84
25300	261.367	25300	491.954	25300	66.256	25300	175.048
25301	244.92	25301	410.211	25301	69.5831	25301	169.598
25302	225.256	25302	312.345	25302	67.9148	25302	153.843
25303	208.469	25303	224.462	25303	62.9557	25303	134.621
25304	200.61	25304	161.192	25304	57.6259	25304	118.992
25305	206.414	25305	123.784	25305	54.4345	25305	111.655
25306	229.471	25306	107.591	25306	54.9373	25306	115.399
25307	271.818	25307	108.384	25307	60.0224	25307	132.626
25308	330.941	25308	123.954	25308	70.1031	25308	165.577
25309	394.737	25309	151.881	25309	84.6859	25309	213.729
25310	440.327	25310	185.201	25310	101.532	25310	268.814
25311	444.664	25311	210.573	25311	116.467	25311	313.006
25312	402.484	25312	214.898	25312	124.936	25312	327.767
25313	331.856	25313	196.357	25313	124.63	25313	308.629
25314	259.427	25314	165.892	25314	116.801	25314	268.708
25315	203.149	25315	137.195	25315	105.079	25315	226.879
25316	168.378	25316	118.419	25316	93.2258	25316	195.927
25317	153.521	25317	112.083	25317	83.7051	25317	180.482
25318	155.532	25318	118.326	25318	77.4836	25318	180.458
25319	171.597	25319	136.495	25319	74.3711	25319	193.571
25320	197.778	25320	163.867	25320	73.291	25320	215.109
25321	226.692	25321	193.035	25321	72.408	25321	236.633
25322	247.316	25322	211.999	25322	69.5035	25322	247.051
25323	249.394	25323	210.387	25323	62.9593	25323	238.041
25324	230.045	25324	187.547	25324	52.8894	25324	210.042
25325	195.829	25325	153.027	25325	41.2167	25325	172.003
25326	157.729	25326	118.742	25326	30.3695	25326	134.747
25327	124.462	25327	91.9952	25327	21.8808	25327	105.034
25328	99.8266	25328	74.6641	25328	16.0589	25328	84.6664
25329	83.9725	25329	65.8845	25329	12.5028	25329	72.7085
25330	75.6629	25330	64.4868	25330	10.693	25330	67.716
25331	73.7569	25331	70.1701	25331	10.3183	25331	68.9223
25332	77.8116	25332	83.9026	25332	11.4276	25332	76.7468
25333	88.1808	25333	108.022	25333	14.5877	25333	93.1064
25334	105.779	25334	145.99	25334	21.1752	25334	121.607
25335	131.353	25335	201.153	25335	33.7425	25335	167.043
25336	164.011	25336	273.529	25336	55.8539	25336	232.85
25337	199.358	25337	354.876	25337	89.9051	25337	315.547
25338	228.996	25338	426.114	25338	132.191	25338	399.375
25339	243.585	25339	463.882	25339	169.783	25339	459.935
25340	238.524	25340	455.716	25340	187.369	25340	480.08
25341	217.155	25341	409.873	25341	180.503	25341	463.711
25342	188.119	25342	348.488	25342	158.786	25342	431.852
25343	159.908	25343	292.436	25343	135.942	25343	407.828
25344	137.617	25344	253.051	25344	120.917	25344	408.406
25345	123.011	25345	233.472	25345	117.21	25345	444.616
25346	116.044	25346	233.189	25346	125.883	25346	525.132
25347	116.195	25347	251.021	25347	147.385	25347	655.8
25348	123.223	25348	285.852	25348	181.231	25348	833.837
25349	137.67	25349	336.422	25349	224.896	25349	1041.77
25350	161.542	25350	401.877	25350	274.579	25350	1251.68
25351	199.551	25351	484.346	25351	329.38	25351	1444.09
25352	261.185	25352	593.569	25352	396.837	25352	1628.53
25353	363.788	25353	752.925	25353	497.06	25353	1849.28
25354	535.94	25354	1007.43	25354	666.835	25354	2177.44
25355	816.965	25355	1434.99	25355	966.222	25355	2700.34
25356	1241.61	25356	2155.88	25356	1480.91	25356	3503.95
25357	1797.98	25357	3313.96	25357	2294.71	25357	4623.35
25358	2374.85	25358	4973.41	25358	3401.85	25358	5949.38
25359	2767.57	25359	6906.34	25359	4597.88	25359	7157.97
25360	2795.98	25360	8446.62	25360	5507.71	25360	7805.91
25361	2447.71	25361	8779.11	25361	5834.58	25361	7614.92
25362	1886.13	25362	7634.37	25362	5594.21	25362	6687.1
25363	1317.29	25363	5597.91	25363	5061.63	25363	5408.84
25364	867.44	25364	3569.78	25364	4539.52	25364	4169.75
25365	563.429	25365	2080.53	25365	4217.01	25365	3184.26
25366	377.324	25366	1175.52	25366	4177.93	25366	2496.39
25367	270.034	25367	680.454	25367	4462.62	25367	2062.47
25368	210.815	25368	419.538	25368	5109.54	25368	1817.02
25369	179.976	25369	280.01	25369	6151.4	25369	1699.84
25370	165.771	25370	201.587	25370	7547.15	25370	1658.67
25371	161.012	25371	154.489	25371	9043.87	25371	1645.17
25372	160.925	25372	124.534	25372	10069.5	25372	1615.94
25373	162.181	25373	105.106	25373	9924.21	25373	1542.07
25374	162.603	25374	93.0526	25374	8359.99	25374	1419.32
25375	160.969	25375	86.6234	25375	5953.5	25375	1266.41
25376	156.68	25376	84.4238	25376	3649.82	25376	1110.37
25377	149.447	25377	84.8416	25377	2014.33	25377	970.97
25378	139.305	25378	85.7869	25378	1064.64	25378	854.868
25379	126.954	25379	84.9884	25379	575.44	25379	759.072
25380	113.984	25380	80.9718	25380	336.699	25380	677.896
25381	102.58	25381	74.0329	25381	222.015	25381	608.516
25382	94.8546	25382	66.1142	25382	168.351	25382	552.619
25383	92.3825	25383	59.6015	25383	146.769	25383	514.43
25384	96.156	25384	56.2687	25384	144.191	25384	497.638
25385	106.649	25385	57.1079	25385	153.918	25385	503.353
25386	123.531	25386	62.6413	25386	170.611	25386	529.044
25387	145.028	25387	73.0319	25387	187.995	25387	567.721
25388	167.553	25388	87.7118	25388	199.371	25388	607.88
25389	186.382	25389	104.774	25389	200.296	25389	635.65
25390	197.297	25390	120.82	25390	190.741	25390	639.297
25391	198.113	25391	131.928	25391	174.523	25391	613.851
25392	189.166	25392	135.534	25392	156.805	25392	562.972
25393	172.871	25393	131.898	25393	141.998	25393	497.129
25394	152.865	25394	123.87	25394	133.154	25394	429.381
25395	133.048	25395	115.217	25395	132.467	25395	371.18
25396	116.762	25396	108.987	25396	142.176	25396	330.219
25397	106.43	25397	106.874	25397	165.376	25397	310.922
25398	103.855	25398	109.421	25398	206.376	25398	316.613
25399	111.03	25399	116.408	25399	269.963	25399	351.913
25400	131.096	25400	127.135	25400	358.708	25400	424.108
25401	168.947	25401	140.545	25401	468.162	25401	542.076
25402	230.5	25402	155.245	25402	582.415	25402	710.718
25403	319.235	25403	169.414	25403	675.9	25403	920.25
25404	429.961	25404	180.805	25404	725.662	25404	1136.54
25405	544.641	25405	187.186	25405	727.909	25405	1307
25406	638.266	25406	187.336	25406	704.135	25406	1389.07
25407	694.316	25407	181.992	25407	691.945	25407	1380.5
25408	715.738	25408	173.832	25408	734.622	25408	1320.04
25409	720.625	25409	166.326	25409	885.353	25409	1259.69
25410	728.904	25410	162.341	25410	1226.02	25410	1237.55
25411	751.741	25411	163.296	25411	1875.69	25411	1267.16
25412	786.827	25412	168.89	25412	2919	25412	1335.5
25413	817.921	25413	177.152	25413	4182.2	25413	1402.88
25414	820.458	25414	184.968	25414	5056.38	25414	1413.48
25415	775.405	25415	189.392	25415	4891.6	25415	1325.98
25416	683.546	25416	189.266	25416	3749.99	25416	1145.01
25417	565.889	25417	185.865	25417	2354.92	25417	918.236
25418	449.137	25418	181.953	25418	1295.67	25418	700.509
25419	351.326	25419	180.176	25419	680.531	25419	524.051
25420	278.338	25420	182.014	25420	371.381	25420	395.436
25421	228.301	25421	187.656	25421	224.829	25421	307.493
25422	196.84	25422	196.554	25422	156.59	25422	250.131
25423	180.056	25423	208.307	25423	126.51	25423	215.302
25424	175.467	25424	223.484	25424	117.108	25424	197.987
25425	181.904	25425	243.925	25425	121.179	25425	195.654
25426	198.936	25426	272.371	25426	135.797	25426	207.356
25427	226.045	25427	311.614	25427	159.153	25427	232.678
25428	261.747	25428	363.445	25428	188.597	25428	270.468
25429	303.235	25429	427.62	25429	219.928	25429	317.798
25430	347.085	25430	501.218	25430	248.473	25430	370.159
25431	390.788	25431	578.662	25431	271.315	25431	423.244
25432	433.798	25432	652.216	25432	288.639	25432	474.894
25433	476.96	25433	712.43	25433	303.004	25433	525.095
25434	520.64	25434	748.811	25434	317.566	25434	573.826
25435	562.982	25435	752.048	25435	335.12	25435	618.673
25436	599.719	25436	718.256	25436	358.759	25436	654.547
25437	626.055	25437	652.773	25437	393.667	25437	676.295
25438	639.501	25438	569.489	25438	448.855	25438	682.429
25439	641.386	25439	485.107	25439	537.603	25439	676.613
25440	635.759	25440	412.639	25440	674.675	25440	665.426
25441	626.754	25441	358.569	25441	866.017	25441	654.342
25442	616.589	25442	324.033	25442	1087.78	25442	645.061
25443	605.586	25443	307.553	25443	1269.44	25443	635.807
25444	594.006	25444	307.415	25444	1320.85	25444	624.41
25445	584.32	25445	323.183	25445	1208.28	25445	612.365
25446	582.173	25446	356.538	25446	993.32	25446	607.007
25447	595.23	25447	411.238	25447	775.559	25447	620.231
25448	630.425	25448	491.291	25448	618.311	25448	664.993
25449	690.099	25449	595.729	25449	535.927	25449	750.745
25450	766.921	25450	709.639	25450	518.418	25450	875.91
25451	839.521	25451	797.709	25451	547.703	25451	1016.68
25452	875.668	25452	814.867	25452	596.571	25452	1122.85
25453	848.532	25453	738.472	25453	626.504	25453	1139.82
25454	756.628	25454	592.677	25454	603.351	25454	1051.12
25455	626.715	25455	431.626	25455	523.731	25455	895.298
25456	495.341	25456	299.573	25456	417.701	25456	734.536
25457	388.552	25457	211.888	25457	321.342	25457	614.596
25458	316.099	25458	164.291	25458	254.003	25458	555.232
25459	277.333	25459	148.704	25459	218.718	25459	564.278
25460	268.824	25460	162.929	25460	212.829	25460	653.998
25461	288.392	25461	215.85	25461	235.538	25461	850.357
25462	334.964	25462	332.58	25462	290.341	25462	1191.62
25463	404.829	25463	557.74	25463	384.01	25463	1708.49
25464	486.176	25464	941.959	25464	522.661	25464	2381.31
25465	557.224	25465	1489.05	25465	705.036	25465	3098.37
25466	594.011	25466	2081.11	25466	915.305	25466	3671.46
25467	584.606	25467	2485.41	25467	1120.58	25467	3930.63
25468	536.141	25468	2514.83	25468	1277.82	25468	3825.34
25469	467.535	25469	2190.65	25469	1348.83	25469	3437.52
25470	396.699	25470	1703.09	25470	1315.43	25470	2909.64
25471	333.564	25471	1240.06	25471	1186.45	25471	2366.37
25472	280.629	25472	889.15	25472	993.72	25472	1881.42
25473	236.586	25473	654.806	25473	779.483	25473	1482.95
25474	199.435	25474	508.946	25474	581.178	25474	1171.79
25475	167.96	25475	422.072	25475	420.838	25475	936.503
25476	141.822	25476	372.68	25476	303.658	25476	762.084
25477	121.029	25477	347.045	25477	223.754	25477	634.181
25478	105.471	25478	336.924	25478	171.309	25478	540.93
25479	94.8228	25479	337.747	25479	137.176	25479	473.596
25480	88.7203	25480	347.675	25480	114.57	25480	426.593
25481	87.0113	25481	367.384	25481	99.1707	25481	397.234
25482	89.9935	25482	400.445	25482	88.6675	25482	385.488
25483	98.6483	25483	454.38	25483	82.1937	25483	393.991
25484	114.921	25484	542.715	25484	79.7801	25484	428.5
25485	142.071	25485	688.548	25485	81.961	25485	498.705
25486	185.015	25486	929.632	25486	89.5798	25486	618.692
25487	250.367	25487	1322.27	25487	103.674	25487	804.9
25488	345.669	25488	1934.03	25488	125.243	25488	1067.98
25489	477.33	25489	2805.29	25489	154.773	25489	1396.75
25490	647.583	25490	3868.08	25490	191.645	25490	1742.47
25491	852.148	25491	4872.95	25491	233.846	25491	2024.55
25492	1080.8	25492	5453.17	25492	278.43	25492	2169.6
25493	1321.22	25493	5369.21	25493	322.682	25493	2157.56
25494	1563.45	25494	4709.98	25494	365.294	25494	2030.29
25495	1801.23	25495	3806.13	25495	406.708	25495	1857.05
25496	2028.88	25496	2971.37	25496	448.328	25496	1694.5
25497	2235.72	25497	2356.41	25497	490.817	25497	1569.6
25498	2402.17	25498	1975.28	25498	532.038	25498	1483.07
25499	2501.94	25499	1784.48	25499	565.634	25499	1419.98
25500	2511.18	25500	1731	25500	581.803	25500	1360.42
25501	2420.03	25501	1763.51	25501	571.367	25501	1288.79
25502	2239.54	25502	1828.41	25502	531.725	25502	1199.89
25503	2000.27	25503	1870.61	25503	470.298	25503	1099.71
25504	1744.14	25504	1848.82	25504	401.977	25504	1001.7
25505	1513.42	25505	1756.61	25505	342.438	25505	922.017
25506	1341.72	25506	1626.82	25506	302.959	25506	876.299
25507	1250.95	25507	1511.18	25507	290.149	25507	878.989
25508	1254.43	25508	1454.44	25508	309.145	25508	944.192
25509	1360.97	25509	1482.26	25509	366.542	25509	1085.42
25510	1572.39	25510	1599.89	25510	469.445	25510	1310.09
25511	1870.54	25511	1789.11	25511	618.322	25511	1606.88
25512	2202.97	25512	2003.11	25512	797.772	25512	1934.8
25513	2491.28	25513	2173.98	25513	979.86	25513	2233.94
25514	2673.91	25514	2242.19	25514	1149.13	25514	2463.64
25515	2748.73	25515	2187.15	25515	1330.67	25515	2636.31
25516	2769.69	25516	2029.27	25516	1598.92	25516	2811.79
25517	2804.99	25517	1805.76	25517	2077.54	25517	3060.27
25518	2898.41	25518	1548.54	25518	2944.11	25518	3420.49
25519	3052.81	25519	1279.97	25519	4394.03	25519	3859.85
25520	3230.06	25520	1019.27	25520	6442.59	25520	4243.62
25521	3364.73	25521	785.986	25521	8551.42	25521	4362.33
25522	3393.05	25522	596.042	25522	9580.25	25522	4061.4
25523	3286.04	25523	456.489	25523	8689.82	25523	3384.38
25524	3064.14	25524	365.365	25524	6345.06	25524	2555.55
25525	2783.58	25525	316.534	25525	3840.49	25525	1808.32
25526	2508.24	25526	305.355	25526	2040.17	25526	1255.71
25527	2287.63	25527	332.843	25527	1022.42	25527	896.427
25528	2149.07	25528	408.451	25528	519.025	25528	681.099
25529	2099	25529	551.292	25529	281.92	25529	558.87
25530	2124.87	25530	785.994	25530	168.608	25530	491.652
25531	2193.77	25531	1125.01	25531	111.243	25531	452.514
25532	2252.51	25532	1534.54	25532	79.5935	25532	421.754
25533	2240.32	25533	1909.96	25533	60.2772	25533	386.18
25534	2117.6	25534	2112.02	25534	47.3717	25534	341.143
25535	1892.16	25535	2065.23	25535	38.3746	25535	291.113
25536	1616.31	25536	1820.63	25536	32.3853	25536	245.852
25537	1355.74	25537	1508.15	25537	29.2779	25537	214.935
25538	1159.87	25538	1242.58	25538	29.5092	25538	205.821
25539	1054.98	25539	1081.18	25539	34.5609	25539	227.328
25540	1056.26	25540	1040.94	25540	48.3796	25540	297.7
25541	1184.31	25541	1129.33	25541	81.0003	25541	457.522
25542	1475.71	25542	1357.81	25542	156.768	25542	785.93
25543	1977.92	25543	1729.29	25543	328.829	25543	1401.31
25544	2714.15	25544	2202.16	25544	689.84	25544	2395.77
25545	3615.76	25545	2661.38	25545	1339.48	25545	3677.07
25546	4476.46	25546	2953.25	25546	2271.63	25546	4867.8
25547	5025.17	25547	2988.3	25547	3275.71	25547	5514.17
25548	5109.27	25548	2811.5	25548	4057.1	25548	5478.76
25549	4805.25	25549	2559.21	25549	4515.81	25549	5030.27
25550	4334.12	25550	2363.77	25550	4836.45	25550	4561.74
25551	3896.75	25551	2301.73	25551	5330.68	25551	4338.98
25552	3586.82	25552	2392.81	25552	6271.98	25552	4461.67
25553	3394.09	25553	2601.7	25553	7772.32	25553	4893.25
25554	3238.77	25554	2823.26	25554	9561.26	25554	5432.14
25555	3015.8	25555	2893.57	25555	10790.8	25555	5695.42
25556	2656.55	25556	2684.07	25556	10456.4	25556	5314.84
25557	2180.13	25557	2221.15	25557	8441.48	25557	4289.15
25558	1679.05	25558	1673.25	25558	5763.83	25558	3026.65
25559	1247.86	25559	1207.06	25559	3516.29	25559	1959.72
25560	930.255	25560	891.24	25560	2070.06	25560	1251.03
25561	721.093	25561	715.835	25561	1266.22	25561	847.63
25562	593.967	25562	647.159	25562	844.005	25562	642.342
25563	521.534	25563	656.616	25563	620.099	25563	553.505
25564	482.684	25564	722.522	25564	493.619	25564	532.59
25565	463.085	25565	821.871	25565	413.969	25565	550.796
25566	454.252	25566	926.097	25566	357.442	25566	588.196
25567	452.439	25567	1008.25	25567	314.136	25567	629.942
25568	457.101	25568	1056.07	25568	280.243	25568	666.9
25569	469.033	25569	1076.83	25569	253.591	25569	696.154
25570	488.735	25570	1089.29	25570	231.801	25570	719.082
25571	515.374	25571	1111.16	25571	212.259	25571	738.103
25572	546.348	25572	1150.63	25572	192.92	25572	754.103
25573	577.364	25573	1202.58	25573	173.081	25573	765.394
25574	603.167	25574	1248.45	25574	153.529	25574	768.249
25575	619.15	25575	1261.51	25575	136.051	25575	759.07
25576	623.733	25576	1219.66	25576	122.823	25576	737.922
25577	620.521	25577	1120.65	25577	116.288	25577	712.076
25578	618.951	25578	987.101	25578	119.925	25578	697.825
25579	633.344	25579	855.586	25579	140.633	25579	721.499
25580	682.104	25580	760.295	25580	194.972	25580	825.709
25581	788.833	25581	726.315	25581	326.066	25581	1092.54
25582	984.497	25582	775.985	25582	648.849	25582	1703.38
25583	1304.69	25583	941.171	25583	1455.43	25583	3059.96
25584	1770.19	25584	1269.59	25584	3374.09	25584	5928.41
25585	2343.52	25585	1804.85	25585	7316.11	25585	11274
25586	2890.29	25586	2516.88	25586	13565.7	25586	19112.2
25587	3218.74	25587	3216.51	25587	20262.5	25587	26834
25588	3215.2	25588	3597.93	25588	23987.5	25588	30162
25589	2942.83	25589	3474.94	25589	23310.1	25589	27516.7
25590	2582.99	25590	2956	25590	20263.5	25590	21649.5
25591	2303.44	25591	2320.11	25591	17787.7	25591	16168.7
25592	2196.61	25592	1782.85	25592	17747.6	25592	12729.8
25593	2295.77	25593	1416	25593	21445.1	25593	11403
25594	2594.92	25594	1201.14	25594	30556.2	25594	11805.8
25595	3027.74	25595	1092.31	25595	46134.3	25595	13440.9
25596	3430.38	25596	1043.79	25596	64226.2	25596	15402.4
25597	3579.78	25597	1018.23	25597	73222.1	25597	16285.5
25598	3350.06	25598	992.974	25598	64025.7	25598	15062.8
25599	2831.95	25599	966.364	25599	42866.8	25599	12123.6
25600	2248.21	25600	956.924	25600	23289.5	25600	8846.03
25601	1778.08	25601	996.442	25601	11381	25601	6288.91
25602	1489.45	25602	1126.56	25602	5654.49	25602	4716.44
25603	1380.53	25603	1403.66	25603	3184.95	25603	3964.57
25604	1432.61	25604	1902.52	25604	2169.29	25604	3823.92
25605	1626.33	25605	2691.51	25605	1797.11	25605	4162.91
25606	1923.1	25606	3745.01	25606	1732.85	25606	4893.1
25607	2234.37	25607	4818.7	25607	1814.83	25607	5882.65
25608	2424.02	25608	5460.74	25608	1929.3	25608	6891.81
25609	2379.09	25609	5311.01	25609	1985.34	25609	7604.34
25610	2097.47	25610	4436.41	25610	1940.17	25610	7767.93
25611	1688.19	25611	3265.65	25611	1815.59	25611	7337.37
25612	1282.57	25612	2215.46	25612	1672.55	25612	6487.34
25613	958.584	25613	1463.8	25613	1569.63	25613	5489.89
25614	733.033	25614	994.838	25614	1540.95	25614	4573.03
25615	590.028	25615	725.456	25615	1594.86	25615	3855.44
25616	505.896	25616	578.763	25616	1714.89	25616	3357.67
25617	459.664	25617	500.993	25617	1855.24	25617	3040.3
25618	434.671	25618	455.588	25618	1942.2	25618	2833.66
25619	417.813	25619	416.275	25619	1900.81	25619	2656.08
25620	399.547	25620	366.713	25620	1702.12	25620	2435.07
25621	374.715	25621	303.844	25621	1388.93	25621	2136.23
25622	342.786	25622	236.527	25622	1047.7	25622	1780.21
25623	306.696	25623	176.989	25623	753.677	25623	1425.7
25624	271.018	25624	132.758	25624	540.673	25624	1130.72
25625	240.594	25625	105.341	25625	408.096	25625	927.796
25626	220.114	25626	93.7407	25626	342.963	25626	827.792
25627	214.723	25627	98.8333	25627	338.065	25627	840.91
25628	232.048	25628	128.457	25628	406.05	25628	1003.85
25629	286.896	25629	207.611	25629	602.476	25629	1418.55
25630	411	25630	402.7	25630	1083.42	25630	2318.68
25631	670.962	25631	865.868	25631	2238.63	25631	4160.25
25632	1191.89	25632	1855.26	25632	4908.56	25632	7622.23
25633	2158.79	25633	3556.53	25633	10437.2	25633	13196.9
25634	3726.41	25634	5597.58	25634	19803.6	25634	20186.7
25635	5804.8	25635	6882.88	25635	31511.2	25635	26084.3
25636	7905.97	25636	6562.95	25636	40702.4	25636	28040
25637	9360.29	25637	5021.28	25637	42667.1	25637	25477.6
25638	9794.59	25638	3303.3	25638	37375.1	25638	20416.4
25639	9336.73	25639	2044.99	25639	28775.9	25639	15292.8
25640	8378.1	25640	1303.39	25640	20645.4	25640	11343.6
25641	7257.84	25641	913.228	25641	14518.1	25641	8681.07
25642	6148.23	25642	721.653	25642	10309	25642	6956.6
25643	5103.44	25643	634.805	25643	7430.25	25643	5783.6
25644	4140.04	25644	599.974	25644	5368.83	25644	4880.51
25645	3278.75	25645	586.831	25645	3824.67	25645	4094.47
25646	2543.59	25646	578.575	25646	2663.47	25646	3380.51
25647	1946.16	25647	567.944	25647	1824.06	25647	2754.04
25648	1479.44	25648	553.252	25648	1252.65	25648	2240.24
25649	1124.26	25649	534.184	25649	885.964	25649	1846.82
25650	859.193	25650	509.451	25650	662.33	25650	1563.05
25651	666.334	25651	477.311	25651	533.372	25651	1370.26
25652	532.338	25652	437.896	25652	466.763	25652	1251.27
25653	447.529	25653	395.056	25653	443.21	25653	1194.93
25654	405.651	25654	355.956	25654	452.013	25654	1197.04
25655	404.904	25655	328.959	25655	487.122	25655	1259.3
25656	449.668	25656	322.062	25656	543.861	25656	1386.94
25657	551.628	25657	343.414	25657	616.061	25657	1583.94
25658	727.148	25658	403.092	25658	693.592	25658	1844.15
25659	984.662	25659	512.996	25659	760.957	25659	2138.21
25660	1298.43	25660	679.508	25660	798.539	25660	2403.14
25661	1585.77	25661	885.062	25661	788.223	25661	2550.12
25662	1730.49	25662	1070	25662	722.519	25662	2501.95
25663	1663.09	25663	1148.47	25663	611.328	25663	2243.43
25664	1420.48	25664	1070.79	25664	479.164	25664	1839.69
25665	1110.93	25665	871.116	25665	353.123	25665	1398.79
25666	830.742	25666	636.644	25666	251.023	25666	1011.6
25667	622.179	25667	438.396	25667	177.942	25667	719.433
25668	485.246	25668	300.85	25668	130.309	25668	521.199
25669	403.786	25669	216.841	25669	101.639	25669	396.482
25670	361.398	25670	170.593	25670	86.0755	25670	323.068
25671	346.444	25671	149.41	25671	79.4826	25671	284.041
25672	352.122	25672	146.107	25672	79.2329	25672	268.528
25673	375.317	25673	158.243	25673	83.6358	25673	270.366
25674	415.215	25674	187.117	25674	91.4471	25674	286.681
25675	471.416	25675	236.922	25675	101.585	25675	316.7
25676	541.149	25676	313.088	25676	112.991	25676	360.379
25677	616.023	25677	418.28	25677	124.467	25677	416.295
25678	680.631	25678	545.848	25678	134.437	25678	478.819
25679	716.506	25679	675.2	25679	140.87	25679	536.164
25680	711.777	25680	777.343	25680	141.767	25680	572.488
25681	669.648	25681	831.539	25681	136.284	25681	575.533
25682	607.224	25682	839.005	25682	125.722	25682	545.001
25683	545.537	25683	819.875	25683	113.324	25683	493.445
25684	500.117	25684	798.362	25684	102.908	25684	438.455
25685	478.029	25685	790.383	25685	97.612	25685	393.856
25686	479.316	25686	799.083	25686	99.6523	25686	366.267
25687	498.547	25687	815.074	25687	110.728	25687	356.197
25688	525.1	25688	819.347	25688	131.924	25688	359.855
25689	544.156	25689	790.59	25689	162.042	25689	369.927
25690	540.966	25690	716.667	25690	194.604	25690	376.289
25691	507.654	25691	603.191	25691	216.887	25691	368.691
25692	447.493	25692	471.061	25692	215.965	25692	341.538
25693	372.532	25693	344.501	25693	189.271	25693	297.383
25694	296.622	25694	239.886	25694	147.583	25694	245.376
25695	229.589	25695	162.503	25695	105.88	25695	195.674
25696	175.643	25696	109.78	25696	73.3182	25696	154.741
25697	134.884	25697	76.0073	25697	51.5333	25697	124.418
25698	105.487	25698	55.5198	25698	38.3134	25698	103.579
25699	85.2241	25699	44.0146	25699	30.8943	25699	90.0587
25700	72.1852	25700	38.7566	25700	27.2471	25700	81.7778
25701	65.0166	25701	38.3801	25701	26.189	25701	77.1575
25702	62.9755	25702	42.6619	25702	27.1693	25702	75.1807
25703	65.9342	25703	52.3942	25703	30.0721	25703	75.3352
25704	74.3505	25704	69.3488	25704	35.096	25704	77.5225
25705	89.1224	25705	96.2658	25705	42.7012	25705	81.9579
25706	111.19	25706	136.786	25706	53.6415	25706	89.0891
25707	140.814	25707	195.231	25707	69.1796	25707	99.5725
25708	176.846	25708	276.091	25708	91.7247	25708	114.359
25709	216.789	25709	383.194	25709	126.352	25709	134.952
25710	258.333	25710	518.909	25710	184.128	25710	163.921
25711	301.772	25711	684.304	25711	289.163	25711	205.69
25712	351.695	25712	881.018	25712	492.663	25712	267.606
25713	417.06	25713	1114.36	25713	894.693	25713	361.082
25714	510.215	25714	1395.72	25714	1652.88	25714	502.238
25715	645.247	25715	1742.13	25715	2902.72	25715	710.731
25716	834.474	25716	2170.57	25716	4512.19	25716	1004.93
25717	1080.94	25717	2684.37	25717	5872.66	25717	1392.25
25718	1366.89	25718	3249.43	25718	6233.08	25718	1855.98
25719	1644.45	25719	3768.71	25719	5436.87	25719	2344.05
25720	1842.09	25720	4084.32	25720	4047.94	25720	2769.31
25721	1895.52	25721	4043.13	25721	2723.26	25721	3031.99
25722	1787.8	25722	3606.09	25722	1758.6	25722	3062.82
25723	1562.8	25723	2899.15	25723	1144.46	25723	2861.27
25724	1296.94	25724	2135.32	25724	771.453	25724	2495.94
25725	1056.71	25725	1483.92	25725	541.975	25725	2065.16
25726	877.115	25726	1009.52	25726	394.03	25726	1651.69
25727	766.172	25727	697.54	25727	293.679	25727	1301.67
25728	718.936	25728	504.604	25728	223.648	25728	1028.68
25729	727.544	25729	389.867	25729	175.044	25729	827.725
25730	784.169	25730	324.594	25730	142.684	25730	687.379
25731	879.14	25731	291.222	25731	123.121	25731	596.722
25732	998.247	25732	280.027	25732	114.124	25732	548.472
25733	1123.24	25733	286.319	25733	114.663	25733	540.068
25734	1236.76	25734	308.494	25734	124.886	25734	573.911
25735	1327.97	25735	346.325	25735	145.773	25735	656.64
25736	1393.46	25736	398.711	25736	178.048	25736	795.647
25737	1432.46	25737	460.426	25737	219.896	25737	989.697
25738	1440.49	25738	518.923	25738	264.141	25738	1213.52
25739	1407.55	25739	554.786	25739	298.02	25739	1408.33
25740	1323.93	25740	549.745	25740	309.315	25740	1501.13
25741	1191.56	25741	499.386	25741	296.327	25741	1454.73
25742	1031.61	25742	418.79	25742	271.751	25742	1303.05
25743	879.239	25743	333.504	25743	256.706	25743	1129.41
25744	769.773	25744	264.676	25744	276.513	25744	1016.52
25745	731.068	25745	222.375	25745	375.756	25745	1028.44
25746	790.784	25746	209.371	25746	680.434	25746	1241.64
25747	994.351	25747	228.346	25747	1594.91	25747	1807.77
25748	1420.91	25748	286.702	25748	4324.59	25748	3015.24
25749	2168.48	25749	395.544	25749	11602.7	25749	5222.34
25750	3258.79	25750	557.91	25750	26494.3	25750	8397.13
25751	4474	25751	746.315	25751	46027.8	25751	11414.3
25752	5334.02	25752	892.847	25752	57185.2	25752	12400.6
25753	5416.07	25753	925.423	25753	50150	25753	10627.5
25754	4727.53	25754	828.447	25754	31968.2	25754	7375.38
25755	3655.17	25755	654.076	25755	15790.1	25755	4382.67
25756	2606.27	25756	472.425	25756	6608.53	25756	2396.99
25757	1786.55	25757	325.82	25757	2598.36	25757	1299.38
25758	1221.68	25758	223.486	25758	1063.06	25758	743.797
25759	859.252	25759	157.636	25759	492.881	25759	470.419
25760	637.226	25760	117.169	25760	273.86	25760	337.382
25761	508.303	25761	93.2559	25761	186.319	25761	276.865
25762	442.361	25762	80.1436	25762	153.778	25762	258.588
25763	422.68	25763	74.4291	25763	149.322	25763	270.137
25764	441.907	25764	74.2323	25764	163.736	25764	307.44
25765	498.857	25765	78.6362	25765	194.488	25765	369.883
25766	595.697	25766	87.4187	25766	241.584	25766	457.543
25767	734.809	25767	101.009	25767	305.98	25767	569.868
25768	915.11	25768	120.512	25768	389.114	25768	705.411
25769	1128.28	25769	147.496	25769	492.478	25769	861.376
25770	1356.26	25770	183.145	25770	615.89	25770	1031.71
25771	1572.29	25771	226.475	25771	753.971	25771	1204.41
25772	1747.53	25772	272.111	25772	893.045	25772	1361.66
25773	1862.57	25773	309.722	25773	1014.13	25773	1486.31
25774	1918.46	25774	327.619	25774	1106.57	25774	1573.63
25775	1941.01	25775	319.56	25775	1188.16	25775	1641.46
25776	1977.74	25776	289.094	25776	1322.57	25776	1733.64
25777	2093.55	25777	247.17	25777	1647.19	25777	1921.58
25778	2373.98	25778	205.769	25778	2480.13	25778	2316.69
25779	2940.81	25779	173.288	25779	4694.62	25779	3104.78
25780	3971.4	25780	154.085	25780	10803.7	25780	4593.96
25781	5684.14	25781	150.768	25781	27139.7	25781	7198.04
25782	8212.06	25782	167.367	25782	64241.1	25782	11149.7
25783	11317.8	25783	212.619	25783	124548	25783	15815.9
25784	14142	25784	302.539	25784	178865	25784	19280.4
25785	15448	25785	457.853	25785	181292	25785	19475.4
25786	14473.7	25786	685.779	25786	129963	25786	16218.4
25787	11607.7	25787	943.655	25787	68864.6	25787	11392.8
25788	8082.05	25788	1126.16	25788	29067.1	25788	7049.12
25789	5038.73	25789	1136.81	25789	10736.5	25789	4061.49
25790	2951.67	25790	986.287	25790	3846.12	25790	2317.66
25791	1729.27	25791	777.124	25791	1480.33	25791	1393.55
25792	1082.48	25792	602.161	25792	671.038	25792	931.919
25793	762.715	25793	495.683	25793	382.99	25793	717.146
25794	617.543	25794	453.413	25794	282.216	25794	636.601
25795	564.811	25795	459.041	25795	261.583	25795	631.229
25796	557.74	25796	491.29	25796	284.401	25796	660.822
25797	563.503	25797	521.909	25797	331.371	25797	687.087
25798	557.371	25798	521.478	25798	380.676	25798	676.958
25799	526.487	25799	475.796	25799	407.291	25799	618.269
25800	472.428	25800	395.021	25800	396.325	25800	525.348
25801	406.231	25801	302.944	25801	352.763	25801	424.462
25802	339.903	25802	219.566	25802	294.466	25802	335.45
25803	281.204	25803	153.755	25803	237.975	25803	265.564
25804	233.23	25804	105.975	25804	191.605	25804	213.546
25805	196.292	25805	73.222	25805	156.976	25805	175.386
25806	169.757	25806	51.9714	25806	132.987	25806	147.707
25807	153.061	25807	39.222	25807	118.644	25807	128.766
25808	146.162	25808	32.7831	25808	114.55	25808	118.282
25809	149.849	25809	31.421	25809	124.383	25809	117.15
25810	166.178	25810	34.9866	25810	158.604	25810	127.718
25811	199.099	25811	44.4647	25811	245.377	25811	154.837
25812	255.082	25812	61.7365	25812	461.684	25812	207.556
25813	343.079	25813	88.6865	25813	1012.89	25813	300.672
25814	472.019	25814	125.578	25814	2378.95	25814	453.159
25815	642.947	25815	169.504	25815	5352.33	25815	676.852
25816	835.11	25816	214.008	25816	10315.7	25816	950.166
25817	995.895	25817	249.958	25817	15560.1	25817	1192.34
25818	1056.3	25818	267.317	25818	17376.1	25818	1285.01
25819	977.539	25819	258.493	25819	14144.1	25819	1160.91
25820	787.524	25820	223.264	25820	8595.74	25820	874.688
25821	560.873	25821	171.327	25821	4135.63	25821	557.74
25822	363.901	25822	117.839	25822	1713.81	25822	311.03
25823	223.57	25823	74.676	25823	673.671	25823	159.125
25824	135.402	25824	45.6794	25824	275.491	25824	79.1855
25825	83.8262	25825	28.6639	25825	126.161	25825	40.8723
25826	54.6888	25826	19.7135	25826	67.8316	25826	23.3372
25827	38.5992	25827	15.7735	25827	43.763	25827	15.6174
25828	30.2084	25828	15.2979	25828	33.9531	25828	12.7871
25829	26.8225	25829	18.2163	25829	31.2881	25829	13.0598
25830	27.458	25830	26.1385	25830	33.4113	25830	16.4623
25831	32.4302	25831	43.1641	25831	39.8913	25831	24.5935
25832	43.2593	25832	77.077	25832	50.9774	25832	40.8988
25833	62.4298	25833	139.504	25833	66.6388	25833	70.478
25834	92.1837	25834	242.412	25834	85.6561	25834	117.71
25835	131.82	25835	390.515	25835	105.256	25835	180.93
25836	175.093	25836	576.098	25836	121.853	25836	248.076
25837	211.489	25837	784.523	25837	132.543	25837	300.431
25838	232.186	25838	1006.82	25838	136.192	25838	324.21
25839	235.203	25839	1245.53	25839	133.49	25839	318.981
25840	224.83	25840	1507.25	25840	126.424	25840	295.343
25841	207.491	25841	1788.79	25841	117.874	25841	266.823
25842	188.721	25842	2070.07	25842	111.464	25842	244.27
25843	172.641	25843	2324.86	25843	111.677	25843	235.11
25844	162.626	25844	2546.39	25844	124.867	25844	245.473
25845	162	25845	2765.33	25845	162.584	25845	282.949
25846	174.569	25846	3040.52	25846	249.056	25846	358.201
25847	204.913	25847	3426.21	25847	432.952	25847	482.249
25848	257.243	25848	3926.01	25848	791.753	25848	654.301
25849	330.576	25849	4441.44	25849	1389.54	25849	841.417
25850	410.267	25850	4756.81	25850	2158.36	25850	973.578
25851	464.992	25851	4638.86	25851	2817.64	25851	984.258
25852	463.225	25852	4030.5	25852	3043.99	25852	869.709
25853	401.074	25853	3131.7	25853	2773.74	25853	692.344
25854	307.296	25854	2242.58	25854	2232.8	25854	524.209
25855	217.413	25855	1555.73	25855	1690.98	25855	403.397
25856	150.296	25856	1106.52	25856	1288.44	25856	335.776
25857	107.334	25857	845.641	25857	1046.57	25857	315.184
25858	82.4548	25858	710.522	25858	940.603	25858	337.163
25859	69.2904	25859	652.253	25859	944.407	25859	402.691
25860	63.3353	25860	635.422	25860	1041.11	25860	515.431
25861	61.7903	25861	632.427	25861	1215.06	25861	675.128
25862	63.0155	25862	622.343	25862	1437.6	25862	871.025
25863	66.1867	25863	594.185	25863	1659.15	25863	1081.66
25864	71.1305	25864	548.567	25864	1820.36	25864	1283.6
25865	78.224	25865	493.979	25865	1879.99	25865	1462.64
25866	88.3476	25866	440.492	25866	1836.66	25866	1618.32
25867	102.944	25867	395.571	25867	1725.02	25867	1760.49
25868	124.192	25868	363.252	25868	1592.59	25868	1903.19
25869	155.175	25869	345.009	25869	1477.98	25869	2059.85
25870	199.784	25870	340.588	25870	1401.86	25870	2239.77
25871	261.823	25871	348.037	25871	1367.7	25871	2443.86
25872	342.838	25872	363.082	25872	1365.44	25872	2659.15
25873	439.046	25873	378.778	25873	1375.25	25873	2854.78
25874	539.741	25874	386.901	25874	1373.75	25874	2985.55
25875	630.318	25875	381.645	25875	1343.96	25875	3007.91
25876	699.629	25876	363.409	25876	1284.82	25876	2903.82
25877	746.296	25877	339.295	25877	1212.97	25877	2697.19
25878	779.12	25878	320.049	25878	1155.5	25878	2448.92
25879	812.556	25879	317.022	25879	1141.48	25879	2234.22
25880	861.492	25880	342.362	25880	1199.15	25880	2121.21
25881	937.312	25881	412.669	25881	1358.46	25881	2165.61
25882	1043.73	25882	553.543	25882	1651.63	25882	2418.07
25883	1170.18	25883	797.75	25883	2098.78	25883	2922.43
25884	1284.64	25884	1161.18	25884	2666.73	25884	3674.51
25885	1336.1	25885	1586.98	25885	3216.85	25885	4532.82
25886	1278.41	25886	1908.26	25886	3516.39	25886	5166.26
25887	1106.07	25887	1937.12	25887	3380.29	25887	5203.94
25888	865.639	25888	1645.85	25888	2838.32	25888	4550.04
25889	624.457	25889	1201.14	25889	2118	25889	3492.56
25890	429.065	25890	795.493	25890	1456.56	25890	2441
25891	291.731	25891	513.526	25891	966.338	25891	1635.99
25892	202.976	25892	346.437	25892	645.799	25892	1109.43
25893	147.63	25893	256.415	25893	448.305	25893	794.053
25894	113.056	25894	211.467	25894	327.829	25894	613.308
25895	90.887	25895	191.108	25895	252.633	25895	512.329
25896	76.2316	25896	182.612	25896	204.101	25896	458.232
25897	66.5206	25897	177.796	25897	172.424	25897	433.736
25898	60.581	25898	172.273	25898	152.986	25898	432.114
25899	58.0158	25899	165.674	25899	143.998	25899	454.059
25900	58.8509	25900	161.073	25900	145.257	25900	505.7
25901	63.384	25901	163.822	25901	157.787	25901	597.214
25902	72.1491	25902	181.666	25902	184.152	25902	741.157
25903	85.9429	25903	228.325	25903	229.59	25903	949.302
25904	105.908	25904	334.014	25904	304.703	25904	1227.88
25905	133.653	25905	572.898	25905	430.807	25905	1573.65
25906	171.225	25906	1134.78	25906	648.617	25906	1973.37
25907	220.502	25907	2504.94	25907	1026.76	25907	2404.39
25908	281.54	25908	5864.62	25908	1651.5	25908	2830.25
25909	350.077	25909	13789.6	25909	2555.18	25909	3191.93
25910	416.113	25910	30936.4	25910	3571.57	25910	3410.49
25911	466.665	25911	63486.2	25911	4282.43	25911	3418.35
25912	492.941	25912	115609	25912	4300.19	25912	3207.63
25913	496.323	25913	183424	25913	3663.41	25913	2848.44
25914	487.275	25914	251657	25914	2780.05	25914	2450.71
25915	478.684	25915	298975	25915	2020.16	25915	2105.33
25916	479.724	25916	310077	25916	1514.91	25916	1854.83
25917	492.993	25917	284419	25917	1238.03	25917	1699.19
25918	513.69	25918	234515	25918	1124.39	25918	1612.85
25919	530.343	25919	177079	25919	1118.45	25919	1557.8
25920	529.061	25920	125011	25920	1177.07	25920	1494.96
25921	501.743	25921	84480.5	25921	1263.39	25921	1398.3
25922	452.594	25922	56165.5	25922	1347.55	25922	1266.36
25923	395.997	25923	37897.3	25923	1412.31	25923	1120.31
25924	347.7	25924	26815.2	25924	1454.61	25924	988.956
25925	318.117	25925	20493	25925	1478.83	25925	893.984
25926	311.745	25926	17259.4	25926	1486.75	25926	845.042
25927	329.397	25927	16114.7	25927	1471.13	25927	842.054
25928	368.947	25928	16528.1	25928	1416.7	25928	877.891
25929	423.247	25929	18241.5	25929	1308.36	25929	938.269
25930	477.495	25930	21106.9	25930	1142.43	25930	1000.69
25931	510.879	25931	24950.5	25931	933.187	25931	1036.87
25932	505.372	25932	29459.7	25932	709.201	25932	1021.39
25933	456.68	25933	34098.8	25933	501.594	25933	943.608
25934	377.275	25934	38088.1	25934	332.272	25934	814.095
25935	288.262	25935	40507.7	25935	208.867	25935	659.391
25936	207.782	25936	40571.7	25936	127.137	25936	508.523
25937	144.948	25937	37997.8	25937	77.0218	25937	381.343
25938	100.773	25938	33236.1	25938	48.0574	25938	285.244
25939	72.1058	25939	27330.8	25939	32.1554	25939	218.72
25940	54.948	25940	21459.6	25940	24.1472	25940	176.691
25941	46.1527	25941	16474.6	25941	21.3364	25941	154.33
25942	44.0065	25942	12726.6	25942	23.0938	25942	148.999
25943	48.4253	25943	10176.3	25943	31.1893	25943	161.198
25944	61.1818	25944	8603.67	25944	51.5996	25944	195.279
25945	86.0605	25945	7764.41	25945	98.4627	25945	259.765
25946	127.996	25946	7458.56	25946	198.001	25946	365.63
25947	189.61	25947	7546.09	25947	380.887	25947	519.862
25948	265.563	25948	7951.22	25948	647.606	25948	714.959
25949	340.657	25949	8675.47	25949	930.131	25949	924.172
25950	398.059	25950	9816.64	25950	1121.51	25950	1114.47
25951	431.712	25951	11580.1	25951	1167.73	25951	1270.2
25952	449.313	25952	14264.3	25952	1103.29	25952	1403.17
25953	464.259	25953	18182.9	25953	996.996	25953	1539.21
25954	486.539	25954	23453.1	25954	894.72	25954	1694.09
25955	518.408	25955	29635.6	25955	807.634	25955	1852.82
25956	554.053	25956	35463.4	25956	726.555	25956	1962.32
25957	582.377	25957	39161.9	25957	639.667	25957	1952.85
25958	592.871	25958	39486.7	25958	544.676	25958	1789.46
25959	581.767	25959	36628.3	25959	450.581	25959	1509.82
25960	553.758	25960	32012.1	25960	370.156	25960	1201.23
25961	518.304	25961	27276	25961	311.91	25961	941.175
25962	484.457	25962	23482.8	25962	278.09	25962	764.621
25963	457.823	25963	21006.5	25963	267.082	25963	672.885
25964	440.027	25964	19772.5	25964	275.655	25964	654.73
25965	429.261	25965	19470.5	25965	298.826	25965	696.836
25966	421.002	25966	19630.3	25966	327.957	25966	780.522
25967	409.079	25967	19659.2	25967	349.922	25967	872.477
25968	387.636	25968	18979	25968	350.866	25968	924.958
25969	353.806	25969	17284.9	25969	324.188	25969	898.059
25970	309.561	25970	14734.7	25970	275.683	25970	789.479
25971	261.101	25971	11854.4	25971	219.64	25971	636.874
25972	215.977	25972	9217.62	25972	169.618	25972	487.943
25973	180.065	25973	7180.82	25973	132.66	25973	372.266
25974	156.321	25974	5841.85	25974	109.799	25974	297.094
25975	145.43	25975	5150.91	25975	99.3425	25975	257.775
25976	147.023	25976	5031.21	25976	99.3818	25976	247.369
25977	160.132	25977	5437.85	25977	108.594	25977	260.193
25978	182.323	25978	6349.56	25978	125.831	25978	290.763
25979	208.323	25979	7712.36	25979	149.375	25979	331.075
25980	230.535	25980	9380.6	25980	176.918	25980	369.97
25981	243.137	25981	11128	25981	206.852	25981	397.37
25982	246.762	25982	12752.4	25982	240.123	25982	410.812
25983	248.648	25983	14178.3	25983	281.055	25983	417.38
25984	258.618	25984	15434.3	25984	336.41	25984	429.117
25985	285.617	25985	16514.3	25985	412.756	25985	456.996
25986	336.327	25986	17238.9	25986	511.722	25986	507.267
25987	413.388	25987	17252.6	25987	623.342	25987	579.183
25988	511.673	25988	16227.3	25988	722.133	25988	663.064
25989	615.664	25989	14160	25989	774.667	25989	741.054
25990	703.33	25990	11472.3	25990	759.51	25990	793.357
25991	756.318	25991	8768.35	25991	683.104	25991	807.485
25992	768.393	25992	6494.49	25992	574.859	25992	783.728
25993	746.049	25993	4805.81	25993	467.668	25993	733.523
25994	703.751	25994	3650.07	25994	383.334	25994	673.83
25995	659.021	25995	2902.53	25995	331.23	25995	622.149
25996	629.598	25996	2449.26	25996	314.956	25996	594.403
25997	632.88	25997	2214.8	25997	340.469	25997	606.14
25998	687.889	25998	2162.24	25998	424.214	25998	676.916
25999	819.077	25999	2284.89	25999	603.466	25999	837.263
26000	1057.85	26000	2594.23	26000	951.634	26000	1135.62
26001	1432.17	26001	3097.96	26001	1599.04	26001	1636.72
26002	1932.6	26002	3760.29	26002	2754.08	26002	2393.45
26003	2464.08	26003	4456.53	26003	4706.34	26003	3378.13
26004	2841.99	26004	4974.97	26004	7760.14	26004	4406.98
26005	2892.17	26005	5117.19	26005	12003	26005	5161.41
26006	2590.28	26006	4839.67	26006	16885.8	26006	5366.25
26007	2080.99	26007	4288.08	26007	20968.5	26007	4989.2
26008	1554.96	26008	3684.55	26008	22521.8	26008	4248.57
26009	1130.91	26009	3196.78	26009	20879.4	26009	3433.94
26010	836.715	26010	2895.69	26010	17041.4	26010	2740.1
26011	650.486	26011	2780.5	26011	12714.2	26011	2230.94
26012	538.772	26012	2808.76	26012	9065.72	26012	1886.49
26013	473.128	26013	2906.29	26013	6419.14	26013	1654.54
26014	433.098	26014	2973.34	26014	4617.73	26014	1479.72
26015	405.317	26015	2914.42	26015	3396.15	26015	1318.2
26016	382.663	26016	2690.38	26016	2543.76	26016	1147.73
26017	363.351	26017	2346.41	26017	1931.09	26017	970.684
26018	349.075	26018	1979.68	26018	1487.36	26018	805.232
26019	342.478	26019	1678.33	26019	1172.14	26019	670.099
26020	344.962	26020	1488.94	26020	956.707	26020	574.677
26021	355.358	26021	1423.71	26021	816.038	26021	518.549
26022	369.459	26022	1479.6	26022	726.673	26022	495.298
26023	380.739	26023	1646.67	26023	665.898	26023	495.125
26024	382.595	26024	1901.23	26024	611.866	26024	505.245
26025	371.28	26025	2191.8	26025	546.615	26025	510.496
26026	347.427	26026	2435.63	26026	462.048	26026	496.861
26027	315.067	26027	2542.76	26027	363.771	26027	457.441
26028	279.278	26028	2462.1	26028	266.898	26028	396.254
26029	244.386	26029	2214.09	26029	185.897	26029	325.743
26030	213.417	26030	1878.02	26030	127.306	26030	259.685
26031	188.335	26031	1545.4	26031	89.873	26031	207.339
26032	170.42	26032	1280.52	26032	68.8912	26032	172.247
26033	160.561	26033	1112.37	26033	59.9968	26033	154.505
26034	159.466	26034	1049.5	26034	60.9149	26034	153.734
26035	167.74	26035	1099.51	26035	71.8425	26035	171.09
26036	185.647	26036	1283.32	26036	95.118	26036	209.827
26037	212.351	26037	1642.91	26037	133.822	26037	273.763
26038	244.854	26038	2242.05	26038	188.721	26038	362.971
26039	277.63	26039	3160.04	26039	255.263	26039	468.441
26040	304.228	26040	4485.63	26040	325.585	26040	572.109
26041	320.63	26041	6329.21	26041	397.669	26041	657.391
26042	327.956	26042	8864.9	26042	486.246	26042	723.653
26043	332.319	26043	12380.6	26043	632.754	26043	791.883
26044	342.596	26044	17271.4	26044	928.11	26044	901.184
26045	368.599	26045	23880.8	26045	1581.6	26045	1108.71
26046	420.974	26046	32117.6	26046	3090.78	26046	1502.26
26047	512.052	26047	40964.8	26047	6549.01	26047	2221.53
26048	655.499	26048	48361.3	26048	13851.8	26048	3462.53
26049	862.149	26049	51963.2	26049	26818.1	26049	5405.71
26050	1130.96	26050	50485.4	26050	44228.1	26050	8006.91
26051	1439.68	26051	44489.4	26051	59293.5	26051	10744.7
26052	1746.59	26052	35943.5	26052	63488.6	26052	12680.9
26053	2009.9	26053	27081.5	26053	54937.3	26053	13055.6
26054	2213.12	26054	19481.9	26054	39952	26054	11903.7
26055	2374.33	26055	13790.3	26055	25969.4	26055	9963.05
26056	2533.06	26056	9941.84	26056	16248.3	26056	8040.99
26057	2727.09	26057	7545.23	26057	10506.8	26057	6581.79
26058	2971.51	26058	6172.57	26058	7386.64	26058	5675.35
26059	3243.53	26059	5485.39	26059	5748.6	26059	5237.62
26060	3477.57	26060	5244.71	26060	4881.15	26060	5136.17
26061	3582.41	26061	5274.51	26061	4368.43	26061	5232.99
26062	3484.03	26062	5424.89	26062	3968.72	26062	5394.17
26063	3170.37	26063	5556.7	26063	3558.78	26063	5501.91
26064	2700.97	26064	5551.78	26064	3104.7	26064	5470.93
26065	2173.8	26065	5337.87	26065	2627.1	26065	5258.41
26066	1678.7	26066	4908.9	26066	2164.81	26066	4865.82
26067	1269.86	26067	4324.99	26067	1752.29	26067	4337.73
26068	964.238	26068	3687.58	26068	1412.36	26068	3753.97
26069	754.696	26069	3101.02	26069	1156.5	26069	3208.39
26070	624.883	26070	2641.97	26070	987.898	26070	2782
26071	559.617	26071	2352.01	26071	907.083	26071	2529.77
26072	550.306	26072	2251.69	26072	920.459	26072	2491.21
26073	597.373	26073	2362.9	26073	1052.42	26073	2717.68
26074	711.266	26074	2727.93	26074	1363.89	26074	3305.79
26075	911.369	26075	3416.64	26075	1982.28	26075	4427.48
26076	1218.6	26076	4510	26076	3140.58	26076	6332.42
26077	1635.13	26077	6044.68	26077	5184.52	26077	9256.16
26078	2112.54	26078	7924.24	26078	8419.21	26078	13144.5
26079	2534.97	26079	9859.91	26079	12642.1	26079	17257.6
26080	2759.86	26080	11436.6	26080	16606.6	26080	20117.2
26081	2711.59	26081	12310.9	26081	18382.9	26081	20329.7
26082	2440.39	26082	12393.2	26082	16990.7	26082	17789.7
26083	2079.7	26083	11865.9	26083	13453.1	26083	13825
26084	1755.15	26084	11053.2	26084	9701.25	26084	10041.8
26085	1535.93	26085	10279.7	26085	6952.77	26085	7307.94
26086	1444	26086	9800.87	26086	5426.01	26086	5728.77
26087	1482.01	26087	9803.88	26087	4918.7	26087	5107.9
26088	1649.9	26088	10430.3	26088	5245.27	26088	5275.56
26089	1942.54	26089	11766.6	26089	6302.78	26089	6162.98
26090	2331.24	26090	13743.8	26090	7885.5	26090	7695.98
26091	2741.28	26091	15936.7	26091	9431.67	26091	9574.3
26092	3052.7	26092	17440.3	26092	10076.6	26092	11115.7
26093	3149.68	26093	17206.9	26093	9252.19	26093	11491.4
26094	2995.45	26094	14877.4	26094	7251.5	26094	10353.5
26095	2661.5	26095	11245.3	26095	4961.85	26095	8180.18
26096	2277.43	26096	7629.41	26096	3107.66	26096	5855.23
26097	1955.82	26097	4892.15	26097	1902.24	26097	4007.45
26098	1758.58	26098	3166.41	26098	1225.2	26098	2800.63
26099	1709.49	26099	2201.88	26099	888.352	26099	2127.31
26100	1819.07	26100	1711.9	26100	757.942	26100	1831.32
26101	2096.43	26101	1495.67	26101	767.297	26101	1800.99
26102	2539.4	26102	1428.37	26102	895.569	26102	1968.31
26103	3106.75	26103	1425.07	26103	1142.56	26103	2271.04
26104	3695.91	26104	1423.82	26104	1502.9	26104	2617.14
26105	4166	26105	1392.7	26105	1946.18	26105	2891.03
26106	4414.61	26106	1340.01	26106	2419.51	26106	3013.21
26107	4446.66	26107	1306.84	26107	2874.6	26107	2995.48
26108	4367.04	26108	1350.34	26108	3292.36	26108	2927.93
26109	4313.75	26109	1541.94	26109	3679.88	26109	2919.98
26110	4399.85	26110	1991.5	26110	4045.11	26110	3058.93
26111	4692.16	26111	2891.29	26111	4370.4	26111	3401.1
26112	5204.43	26112	4553.84	26112	4599.42	26112	3965.38
26113	5878.72	26113	7364.38	26113	4644.98	26113	4702.91
26114	6561.61	26114	11514.6	26114	4423.18	26114	5452.47
26115	7020.77	26115	16527.5	26115	3907.57	26115	5943.68
26116	7043.41	26116	21041.6	26116	3170.22	26116	5916.65
26117	6572.48	26117	23454.9	26117	2364.39	26117	5308.54
26118	5753.39	26118	23066.6	26118	1646.93	26118	4319.61
26119	4834.43	26119	20483.7	26119	1104.85	26119	3267.26
26120	4020.9	26120	16937.6	26120	743.068	26120	2385.59
26121	3405.6	26121	13426.8	26121	521.024	26121	1752.82
26122	2985.78	26122	10414.9	26122	391.169	26122	1341.6
26123	2707.66	26123	7979.4	26123	316.807	26123	1090.55
26124	2500.62	26124	6045.97	26124	274.172	26124	943.391
26125	2300.68	26125	4528.05	26125	249.334	26125	859.407
26126	2070.17	26126	3364.73	26126	235.251	26126	812.405
26127	1808.25	26127	2508.5	26127	229.728	26127	787.882
26128	1542.75	26128	1909.65	26128	233.709	26128	780.463
26129	1308.75	26129	1515.41	26129	249.827	26129	791.355
26130	1131.07	26130	1278.6	26130	281.512	26130	826.103
26131	1020.02	26131	1165.75	26131	332.713	26131	893.518
26132	976.363	26132	1161.13	26132	408.299	26132	1006.26
26133	997.069	26133	1268.46	26133	515.717	26133	1182.91
26134	1077.24	26134	1512.12	26134	668.796	26134	1451.33
26135	1207.82	26135	1937.84	26135	894.355	26135	1853.22
26136	1372.09	26136	2609.17	26136	1241.86	26136	2450.11
26137	1545.92	26137	3594.91	26137	1795.34	26137	3329.61
26138	1705.2	26138	4944.44	26138	2680.8	26138	4605.4
26139	1836.69	26139	6653	26139	4045.26	26139	6392.83
26140	1943.77	26140	8624.83	26140	5963.68	26140	8732.97
26141	2043.22	26141	10653.8	26141	8260.28	26141	11462.5
26142	2156.94	26142	12455.2	26142	10381.3	26142	14121.9
26143	2304.15	26143	13768.1	26143	11585.4	26143	16075.1
26144	2494.84	26144	14472.7	26144	11447.9	26144	16866.3
26145	2722.02	26145	14622.1	26145	10175.3	26145	16504.3
26146	2952.33	26146	14349.2	26146	8372.2	26146	15374.5
26147	3122.85	26147	13737.8	26147	6587.11	26147	13911
26148	3158.76	26148	12773.5	26148	5092.65	26148	12368.6
26149	3015.45	26149	11413.5	26149	3936.76	26149	10817
26150	2715.49	26150	9713.12	26150	3068.57	26150	9257.4
26151	2340.06	26151	7876.52	26151	2420.83	26151	7726.4
26152	1978.89	26152	6168.71	26152	1938.42	26152	6315.26
26153	1686.66	26153	4776.72	26153	1579.23	26153	5118.13
26154	1474.56	26154	3750.76	26154	1308.69	26154	4179.04
26155	1324.99	26155	3040.55	26155	1097.25	26155	3482.49
26156	1209.43	26156	2557.96	26156	921.448	26156	2977.13
26157	1102.44	26157	2218.35	26157	766.496	26157	2603.95
26158	991.288	26158	1957.2	26158	627.344	26158	2314.5
26159	878.187	26159	1733.47	26159	506.146	26159	2078.02
26160	774.212	26160	1526.82	26160	407.186	26160	1880.23
26161	690.445	26161	1331.63	26161	332.703	26161	1717.38
26162	633.205	26162	1150.93	26162	281.882	26162	1590.33
26163	604.675	26163	992.148	26163	252.293	26163	1502.15
26164	606.128	26164	864.936	26164	241.93	26164	1459.21
26165	641.267	26165	780.011	26165	250.882	26165	1474.04
26166	718.841	26166	749.508	26166	282.732	26166	1568.21
26167	854.347	26167	790.416	26167	346.225	26167	1775.03
26168	1070.02	26168	932.089	26168	457.559	26168	2141.63
26169	1390.47	26169	1226.41	26169	642.937	26169	2726.82
26170	1830.39	26170	1753.32	26170	939.771	26170	3588.67
26171	2374.3	26171	2601.76	26171	1393.75	26171	4759.05
26172	2960.34	26172	3796.62	26172	2049.56	26172	6216.19
26173	3488.07	26173	5179.48	26173	2935.23	26173	7876.24
26174	3856.07	26174	6358.28	26174	4039.65	26174	9608.75
26175	4005.27	26175	6879.3	26175	5279.99	26175	11251.3
26176	3937.08	26176	6550.21	26176	6468.03	26176	12603.8
26177	3701.55	26177	5583.38	26177	7322.66	26177	13429.2
26178	3374.26	26178	4404.85	26178	7589.62	26178	13520.8
26179	3037.53	26179	3368.45	26179	7227.24	26179	12838.5
26180	2769.18	26180	2638.88	26180	6475.84	26180	11606
26181	2638.96	26181	2246.94	26181	5711.51	26181	10245.4
26182	2715.46	26182	2194.63	26182	5245.87	26182	9190.14
26183	3083.61	26183	2544.47	26183	5260.87	26183	8753.81
26184	3859.77	26184	3497.43	26184	5851.6	26184	9134.5
26185	5167.39	26185	5451.86	26185	7023.48	26185	10458.5
26186	7016.75	26186	8906.38	26186	8547.75	26186	12702.3
26187	9099.06	26187	13919.4	26187	9796.09	26187	15425
26188	10728.4	26188	19242.4	26188	9948.91	26188	17565.4
26189	11223.3	26189	22419.1	26189	8682.32	26189	17864.1
26190	10471	26190	21738.8	26190	6543.99	26190	15888.4
26191	8989.77	26191	17877.1	26191	4425.51	26191	12479.5
26192	7446.32	26192	12975.7	26192	2856.82	26192	8971.11
26193	6252.62	26193	8729.8	26193	1890.98	26193	6217.58
26194	5531.77	26194	5716.43	26194	1368.89	26194	4395.37
26195	5257.61	26195	3808.18	26195	1129.87	26195	3327.72
26196	5362.27	26196	2682.92	26196	1073.35	26196	2784.45
26197	5766.49	26197	2063.36	26197	1146.92	26197	2596.8
26198	6361.54	26198	1767.09	26198	1316.03	26198	2658.51
26199	6982.28	26199	1687.65	26199	1533.24	26199	2887.69
26200	7413.67	26200	1761.64	26200	1721.68	26200	3185.65
26201	7459.95	26201	1937.19	26201	1794.21	26201	3421.86
26202	7050.33	26202	2153.46	26202	1705.39	26202	3472.24
26203	6294.41	26203	2346.42	26203	1486.64	26203	3292.45
26204	5425.84	26204	2483.84	26204	1222.37	26204	2951.93
26205	4683.26	26205	2599.36	26205	993.471	26205	2586.09
26206	4233.68	26206	2794.74	26206	845.355	26206	2320.16
26207	4182.18	26207	3226.9	26207	795.741	26207	2238.14
26208	4631.46	26208	4118.33	26208	859.556	26208	2404.27
26209	5729.6	26209	5781.16	26209	1071.33	26209	2898.88
26210	7637.32	26210	8545.3	26210	1497.98	26210	3828
26211	10331.1	26211	12395.1	26211	2232.11	26211	5263.47
26212	13276.1	26212	16366.6	26212	3350.37	26212	7091.64
26213	15374.1	26213	18572.6	26213	4847.72	26213	8881.72
26214	15642.7	26214	17673.4	26214	6612.5	26214	10029.1
26215	14097.2	26215	14306.5	26215	8489.7	26215	10188.2
26216	11684.5	26216	10351.3	26216	10360.9	26216	9530.14
26217	9406.77	26217	7183.98	26217	12126.6	26217	8524.59
26218	7753.86	26218	5127.52	26218	13596.6	26218	7568.85
26219	6764.85	26219	3940.52	26219	14430.5	26219	6832.98
26220	6280.79	26220	3293.13	26220	14271.4	26220	6311.58
26221	6098.05	26221	2930.99	26221	13031.7	26221	5927
26222	6027.81	26222	2686.13	26222	11040.1	26222	5606.9
26223	5931.38	26223	2464.92	26223	8845.79	26223	5319.36
26224	5745.32	26224	2237.18	26224	6886.33	26224	5065.98
26225	5473.88	26225	2013.63	26225	5333.74	26225	4850.43
26226	5149.77	26226	1816.01	26226	4157.1	26226	4651.47
26227	4795.66	26227	1657.17	26227	3248.79	26227	4421.02
26228	4411.79	26228	1537.47	26228	2513.05	26228	4109.96
26229	3988.76	26229	1450.69	26229	1900.45	26229	3704.72
26230	3528.59	26230	1391.09	26230	1401.06	26230	3243.54
26231	3055.44	26231	1357.39	26231	1017.54	26231	2795.15
26232	2608.15	26232	1351.8	26232	743.526	26232	2419.78
26233	2222.18	26233	1375.4	26233	559.859	26233	2144.73
26234	1915.54	26234	1421.21	26234	441.924	26234	1962.95
26235	1686.07	26235	1467.94	26235	366.877	26235	1841.84
26236	1517.14	26236	1479.66	26236	316.484	26236	1733.69
26237	1386.13	26237	1418.74	26237	277.338	26237	1590.79
26238	1272.8	26238	1270.43	26238	240.875	26238	1387.89
26239	1165.76	26239	1058.68	26239	203.661	26239	1138.23
26240	1064.53	26240	833.172	26240	166.77	26240	884.067
26241	976.136	26241	638.686	26241	133.637	26241	667.463
26242	909.365	26242	496.247	26242	107.593	26242	509.265
26243	871.232	26243	406.11	26243	90.7622	26243	409.925
26244	867.485	26244	359.816	26244	84.8859	26244	361.795
26245	905.83	26245	349.142	26245	94.0409	26245	360.25
26246	1000.21	26246	369.498	26246	131.267	26246	411.104
26247	1175.09	26247	419.953	26247	238.474	26247	538.123
26248	1468.82	26248	501.693	26248	551.625	26248	794.525
26249	1932.4	26249	615.522	26249	1494.28	26249	1276.27
26250	2616.6	26250	758.728	26250	4178.14	26250	2116.8
26251	3541.11	26251	922.597	26251	10546	26251	3418.41
26252	4657.79	26252	1092.63	26252	21531.8	26252	5103.44
26253	5844.77	26253	1252.45	26253	33266.8	26253	6810.92
26254	6954.22	26254	1389.36	26254	38193	26254	8043.22
26255	7875.15	26255	1497.83	26255	33440.8	26255	8495.67
26256	8547.45	26256	1579.11	26256	23686.9	26256	8213.92
26257	8923.1	26257	1638.1	26257	14641.9	26257	7451.04
26258	8933.81	26258	1679.03	26258	8507.19	26258	6455.74
26259	8515.45	26259	1700.78	26259	4920.32	26259	5386.16
26260	7676.59	26260	1692.87	26260	2930.19	26260	4332.9
26261	6541.57	26261	1635.66	26261	1821.02	26261	3360.96
26262	5313.78	26262	1509.39	26262	1183.34	26262	2523.5
26263	4186.17	26263	1311.02	26263	803.207	26263	1853.04
26264	3273.68	26264	1065.58	26264	569.534	26264	1353.79
26265	2605.22	26265	817.505	26265	422.577	26265	1006.34
26266	2154.58	26266	606.686	26266	328.853	26266	780.067
26267	1874.86	26267	451.635	26267	269.246	26267	644.759
26268	1718.93	26268	350.975	26268	233.124	26268	577.101
26269	1646.51	26269	294.541	26269	215.348	26269	562.765
26270	1625.32	26270	272.542	26270	214.944	26270	596.398
26271	1631.71	26271	279.474	26271	235.11	26271	681.658
26272	1651.82	26272	314.625	26272	284.671	26272	832.379
26273	1681.49	26273	380.957	26273	381.136	26273	1074.67
26274	1722.92	26274	482.568	26274	554.468	26274	1447.86
26275	1779.09	26275	620.295	26275	847.063	26275	1999.45
26276	1848.39	26276	786.545	26276	1299.5	26276	2768.18
26277	1921.45	26277	963.492	26277	1912.74	26277	3755.56
26278	1981.57	26278	1129.15	26278	2602.87	26278	4903.12
26279	2008.97	26279	1269.26	26279	3201.14	26279	6102.59
26280	1987.44	26280	1385.58	26280	3534.17	26280	7242.3
26281	1910.68	26281	1493.35	26281	3530.41	26281	8252.62
26282	1785.64	26282	1610.89	26282	3257.01	26282	9113.08
26283	1631.94	26283	1748.76	26283	2866.54	26283	9828.24
26284	1477.84	26284	1903.27	26284	2518.31	26284	10411.3
26285	1354.21	26285	2056.69	26285	2340.22	26285	10900.3
26286	1289.78	26286	2185.29	26286	2454.14	26286	11393.9
26287	1310.47	26287	2272.17	26287	3071.08	26287	12070.2
26288	1442.54	26288	2315.92	26288	4701	26288	13169.1
26289	1713.39	26289	2327.43	26289	8597.62	26289	14935.3
26290	2139.77	26290	2317.76	26290	17487	26290	17509
26291	2696.4	26291	2286.54	26291	35747.3	26291	20723.3
26292	3281.44	26292	2219.29	26292	66154.1	26292	23860.5
26293	3727.93	26293	2096.22	26293	101645	26293	25662.7
26294	3890.34	26294	1908.62	26294	122509	26294	24959
26295	3741.23	26295	1671.43	26295	113172	26295	21614.6
26296	3377.99	26296	1420.46	26296	80948.8	26296	16765.2
26297	2942.66	26297	1195.64	26297	46704.7	26297	11958
26298	2543.79	26298	1024.77	26298	23236.6	26298	8172.24
26299	2232.3	26299	918.69	26299	10834.5	26299	5603.68
26300	2015.08	26300	875.683	26300	5157.28	26300	4011.48
26301	1875.38	26301	886.552	26301	2690.35	26301	3071.64
26302	1786.3	26302	935.408	26302	1605.69	26302	2530.24
26303	1718.87	26303	998.071	26303	1109.24	26303	2222.59
26304	1649.77	26304	1044.95	26304	875.912	26304	2051.22
26305	1569.08	26305	1052.77	26305	771.839	26305	1964.07
26306	1483.51	26306	1018.01	26306	740.251	26306	1939.57
26307	1411.37	26307	958.371	26307	756.052	26307	1974.85
26308	1372.81	26308	900.382	26308	805.911	26308	2074.06
26309	1382.09	26309	865.568	26309	877.256	26309	2236.51
26310	1444.22	26310	864.398	26310	951.868	26310	2445.49
26311	1553.67	26311	896.105	26311	1005.97	26311	2661.13
26312	1693.66	26312	949.138	26312	1019.16	26312	2824.57
26313	1837.81	26313	1001.62	26313	987.392	26313	2877.99
26314	1956.87	26314	1025.81	26314	927.816	26314	2791.45
26315	2030.18	26315	999.503	26315	870.428	26315	2577.33
26316	2056.22	26316	919.204	26316	845.342	26316	2282.14
26317	2055.37	26317	803.744	26317	877.089	26317	1964.2
26318	2063.24	26318	683.735	26318	986.583	26318	1673.02
26319	2119.54	26319	586.205	26319	1193.4	26319	1439.33
26320	2258.33	26320	526.961	26320	1512.24	26320	1275.41
26321	2499.96	26321	512.971	26321	1946.54	26321	1180.73
26322	2839.46	26322	548.401	26322	2494.44	26322	1148.14
26323	3230.8	26323	638.009	26323	3179.92	26323	1167.53
26324	3580.54	26324	785.005	26324	4095.76	26324	1227.19
26325	3773.97	26325	983.582	26325	5425.5	26325	1313.94
26326	3734.45	26326	1210.6	26326	7407.07	26326	1412.86
26327	3472.37	26327	1424.71	26327	10171.5	26327	1506.76
26328	3076.87	26328	1578	26328	13404.1	26328	1575.81
26329	2661.02	26329	1634.69	26329	16068.8	26329	1599.67
26330	2312.52	26330	1585.35	26330	16830.1	26330	1564.12
26331	2080.18	26331	1449.01	26331	15198	26331	1469.97
26332	1987.33	26332	1263.88	26332	12051.3	26332	1336.19
26333	2051.5	26333	1071.91	26333	8772.64	26333	1192.64
26334	2298.1	26334	905.097	26334	6206.64	26334	1067.1
26335	2762.19	26335	779.632	26335	4497.41	26335	976.49
26336	3471.36	26336	698.182	26336	3449.44	26336	925.795
26337	4404.54	26337	655.587	26337	2821.25	26337	911.192
26338	5442.35	26338	643.791	26338	2427.06	26338	923.283
26339	6361.93	26339	655.004	26339	2144.07	26339	949.568
26340	6923.73	26340	684.042	26340	1901.05	26340	977.174
26341	7005.86	26341	730.135	26341	1668.06	26341	995.911
26342	6663.38	26342	797.219	26342	1443.95	26342	999.949
26343	6061.64	26343	891.496	26343	1240.31	26343	986.84
26344	5363.67	26344	1015.72	26344	1067.56	26344	955.054
26345	4666.49	26345	1160.61	26345	928.405	26345	902.683
26346	4003.19	26346	1296.96	26346	818.004	26346	828.782
26347	3375.8	26347	1377.95	26347	727.026	26347	736.134
26348	2784.93	26348	1360.22	26348	645.108	26348	632.476
26349	2241.35	26349	1233.44	26349	563.816	26349	528.378
26350	1761.33	26350	1029.96	26350	478.951	26350	433.231
26351	1357.1	26351	803.285	26351	391.589	26351	352.452
26352	1031.84	26352	597.838	26352	307.161	26352	287.408
26353	780.997	26353	435.121	26353	232.659	26353	237.096
26354	595.932	26354	317.76	26354	173.389	26354	199.93
26355	466.915	26355	239.202	26355	131.237	26355	174.766
26356	384.779	26356	190.925	26356	105.225	26356	161.273
26357	342.184	26357	165.954	26357	93.5261	26357	160.166
26358	334.863	26358	160.133	26358	95.667	26358	173.713
26359	362.482	26359	172.468	26359	114.597	26359	206.646
26360	428.398	26360	205.191	26360	159.092	26360	267.42
26361	537.695	26361	263.993	26361	246.664	26361	369.805
26362	694.013	26362	359.397	26362	405.033	26362	535.381
26363	898.471	26363	511.709	26363	667.741	26363	799.292
26364	1155.38	26364	763.91	26364	1062.23	26364	1224.55
26365	1484.55	26365	1208.62	26365	1599.47	26365	1931.88
26366	1932.2	26366	2034.39	26366	2276.34	26366	3147.09
26367	2569.12	26367	3573.9	26367	3079.29	26367	5238.59
26368	3461.99	26368	6239.07	26368	3958.35	26368	8629.9
26369	4600.86	26369	10085.4	26369	4768.39	26369	13364.6
26370	5800.83	26370	14031.6	26370	5248.82	26370	18357.8
26371	6692.97	26371	15904.2	26371	5151.24	26371	21336.1
26372	6928.26	26372	14371.9	26372	4469.83	26372	20556.7
26373	6459.67	26373	10546.4	26373	3496.85	26373	16672.9
26374	5572.25	26374	6648.01	26374	2591	26374	11979.2
26375	4633.57	26375	3907.36	26375	1945.73	26375	8218.18
26376	3871.03	26376	2333.41	26376	1577.19	26376	5809.53
26377	3339.32	26377	1508.03	26377	1424.83	26377	4447.94
26378	2989.31	26378	1076.52	26378	1414.73	26378	3705.92
26379	2732.7	26379	829.322	26379	1463.18	26379	3234.33
26380	2483.72	26380	656.986	26380	1469.23	26380	2787.42
26381	2192.32	26381	511.29	26381	1348.88	26381	2254.79
26382	1863.27	26382	383.097	26382	1098.91	26382	1678.71
26383	1542.86	26383	281.015	26383	801.895	26383	1175.67
26384	1282.66	26384	212.422	26384	549.598	26384	822.135
26385	1113.89	26385	177.626	26385	381.307	26385	622.228
26386	1048.15	26386	175.563	26386	291.069	26386	549.364
26387	1092.01	26387	212.694	26387	261.764	26387	590.66
26388	1259.35	26388	313.149	26388	286.869	26388	771.646
26389	1573.01	26389	532.219	26389	379.721	26389	1174.72
26390	2049.85	26390	964.984	26390	579.648	26390	1954.25
26391	2663.77	26391	1710.84	26391	951.313	26391	3312.84
26392	3300.07	26392	2739.64	26392	1551.76	26392	5361.29
26393	3755.1	26393	3730.95	26393	2338.88	26393	7841
26394	3837.73	26394	4181.01	26394	3081.65	26394	9963.92
26395	3516.8	26395	3854.77	26395	3446.3	26395	10808.5
26396	2951.04	26396	3024.9	26396	3273.01	26396	10099.7
26397	2358.36	26397	2149.16	26397	2715.42	26397	8427.44
26398	1878.41	26398	1487.36	26398	2061.76	26398	6632.04
26399	1544.27	26399	1064.12	26399	1505.48	26399	5206.18
26400	1324.9	26400	805.615	26400	1096.46	26400	4230.74
26401	1167.62	26401	633.094	26401	807.714	26401	3576.69
26402	1022.95	26402	492.741	26402	598.232	26402	3068.99
26403	862.232	26403	362.361	26403	439.881	26403	2574.69
26404	687.458	26404	246.624	26404	320.342	26404	2052.9
26405	522.579	26405	158.782	26405	235.723	26405	1551.25
26406	391.58	26406	103.434	26406	183.152	26406	1142.61
26407	304.34	26407	75.3353	26407	159.018	26407	864.602
26408	258.855	26408	67.9908	26408	161.816	26408	713.168
26409	250.377	26409	81.2106	26409	196.138	26409	669.621
26410	277.919	26410	128.103	26410	275.746	26410	722.336
26411	345.659	26411	248.256	26411	422.278	26411	869.826
26412	458.77	26412	526.527	26412	650.505	26412	1106.25
26413	612.435	26413	1080.7	26413	934.387	26413	1394.8
26414	777.607	26414	1934.44	26414	1180.62	26414	1650.47
26415	898.616	26415	2806.57	26415	1266.98	26415	1766.1
26416	918.71	26416	3170.51	26416	1141.56	26416	1680.56
26417	821.353	26417	2764.95	26417	872.286	26417	1425.46
26418	645.74	26418	1900.83	26418	581.994	26418	1098.01
26419	456.93	26419	1081.19	26419	354.928	26419	792.491
26420	303.029	26420	546.926	26420	209.97	26420	557.786
26421	198.986	26421	268.936	26421	129.205	26421	400.087
26422	137.759	26422	141.147	26422	89.1855	26422	305.412
26423	106.746	26423	85.823	26423	74.3609	26423	257.667
26424	96.738	26424	63.8461	26424	79.558	26424	246.812
26425	104.291	26425	59.083	26425	112.48	26425	271.167
26426	131.766	26426	66.4558	26426	206.16	26426	337.57
26427	186.748	26427	85.9046	26427	454.941	26427	458.693
26428	278.973	26428	118.316	26428	1076.2	26428	641.458
26429	410.921	26429	160.46	26429	2393.38	26429	861.392
26430	563.678	26430	200.691	26430	4447.88	26430	1041.54
26431	693.969	26431	222.651	26431	6351.84	26431	1084.78
26432	758.254	26432	218.077	26432	6699.98	26432	959.827
26433	745.7	26433	194.205	26433	5258.84	26433	736.312
26434	682.198	26434	166.066	26434	3232.76	26434	514.776
26435	604.787	26435	145.171	26435	1694.94	26435	350.61
26436	538.776	26436	136.483	26436	838.965	26436	248.3
26437	493.309	26437	141.449	26437	430.426	26437	191.524
26438	467.236	26438	161.178	26438	243.494	26438	164.019
26439	455.331	26439	197.868	26439	154.852	26439	155.163
26440	451.835	26440	254.926	26440	108.877	26440	158.985
26441	451.779	26441	335.838	26441	81.7416	26441	171.963
26442	450.847	26442	440.669	26442	63.2971	26442	190.939
26443	444.695	26443	559.566	26443	49.3928	26443	211.376
26444	428.903	26444	667.343	26444	38.5394	26444	226.755
26445	400.366	26445	729.603	26445	30.2885	26445	230.463
26446	359.531	26446	724.919	26446	24.4595	26446	219.789
26447	311.503	26447	664.69	26447	20.8937	26447	198.525
26448	264.52	26448	586.933	26448	19.5213	26448	175.087
26449	226.824	26449	532.656	26449	20.6066	26449	158.187
26450	204.664	26450	534.386	26450	25.2028	26450	154.709
26451	203.104	26451	628.368	26451	36.1055	26451	171.49
26452	229.338	26452	885.253	26452	59.9545	26452	219.658
26453	297.631	26453	1457.65	26453	111.309	26453	319.542
26454	434.821	26454	2633.17	26454	217.834	26454	502.086
26455	682.445	26455	4817.21	26455	418.626	26455	796.97
26456	1085.12	26456	8291.55	26456	738.122	26456	1199.07
26457	1654.67	26457	12744.7	26457	1133.87	26457	1632.88
26458	2323.1	26458	17034.3	26458	1475.82	26458	1965.64
26459	2932.84	26459	19698.6	26459	1623.78	26459	2082.36
26460	3300.53	26460	19875.6	26460	1541.78	26460	1955.97
26461	3318.44	26461	17742.7	26461	1313.79	26461	1650.71
26462	3012.36	26462	14221.3	26462	1058.59	26462	1272.94
26463	2513.86	26463	10396.6	26463	854.836	26463	917.534
26464	1979.5	26464	7077.83	26464	729.838	26464	638.135
26465	1521.68	26465	4630.88	26465	682.406	26465	446.246
26466	1188.33	26466	3048.42	26466	702.541	26466	328.294
26467	981.93	26467	2138.83	26467	775.67	26467	264.25
26468	888.443	26468	1695.41	26468	876.051	26468	238.087
26469	897.789	26469	1580.43	26469	962.914	26469	240.342
26470	1012.66	26470	1738.07	26470	994.084	26470	266.708
26471	1247.73	26471	2165.34	26471	952.14	26471	315.317
26472	1618.17	26472	2839.42	26472	855.157	26472	383.813
26473	2115.94	26473	3606.09	26473	739.349	26473	467.174
26474	2682.37	26474	4137.73	26474	634.725	26474	557.453
26475	3202.25	26475	4117.28	26475	555.089	26475	645.542
26476	3540.24	26476	3522.66	26476	501.279	26476	723.201
26477	3603.64	26477	2641.06	26477	467.42	26477	783.456
26478	3385.73	26478	1799.27	26478	445.004	26478	819.79
26479	2961.22	26479	1161.97	26479	425.098	26479	826.518
26480	2444.75	26480	740.223	26480	400.363	26480	801.607
26481	1942.18	26481	481.25	26481	367.188	26481	749.659
26482	1519.48	26482	328.65	26482	326.557	26482	681.356
26483	1197.72	26483	241.551	26483	282.572	26483	608.869
26484	966.418	26484	194.386	26484	239.725	26484	540.943
26485	800.954	26485	172.076	26485	200.978	26485	481.164
26486	675.111	26486	165.574	26486	167.575	26486	429.614
26487	568.196	26487	168.584	26487	139.878	26487	385.921
26488	468.791	26488	175.578	26488	118.198	26488	351.672
26489	375.093	26489	181.441	26489	103.141	26489	331.281
26490	291.29	26490	182.633	26490	95.7201	26490	332.17
26491	222.133	26491	178.573	26491	97.7983	26491	366.545
26492	169.45	26492	171.632	26492	113.448	26492	457.585
26493	131.961	26493	165.708	26493	152.022	26493	654.228
26494	106.864	26494	164.747	26494	234.742	26494	1062.88
26495	91.3554	26495	172.229	26495	408.462	26495	1910.46
26496	83.4015	26496	191.408	26496	771.846	26496	3651.19
26497	81.9591	26497	225.464	26497	1515.47	26497	7090.16
26498	86.9737	26498	276.612	26498	2957.28	26498	13380.2
26499	99.3771	26499	343.703	26499	5512.25	26499	23604.7
26500	121.17	26500	419.554	26500	9507.7	26500	37784.3
26501	155.639	26501	491.886	26501	14842.1	26501	53844.9
26502	207.76	26502	550.733	26502	20709.5	26502	67796.2
26503	284.778	26503	598.172	26503	25731	26503	75649.8
26504	396.573	26504	652.192	26504	28566.7	26504	75672.3
26505	554.709	26505	744.609	26505	28604.1	26505	69001.7
26506	768.386	26506	921.999	26506	26209.1	26506	58426.1
26507	1036.34	26507	1256.45	26507	22399.7	26507	46743
26508	1337.78	26508	1864.15	26508	18262.1	26508	35855.4
26509	1630.85	26509	2919.1	26509	14529.3	26509	26686.9
26510	1866.28	26510	4635.61	26510	11488.9	26510	19471.6
26511	2010.13	26511	7188.23	26511	9114.03	26511	14065.3
26512	2057.46	26512	10567.1	26512	7241.49	26512	10159.2
26513	2025.6	26513	14423.8	26513	5700.15	26513	7403.37
26514	1935.06	26514	18004.3	26514	4377	26514	5473.99
26515	1794.94	26515	20271.6	26515	3231.91	26515	4106.19
26516	1603.02	26516	20295.6	26516	2274.83	26516	3105.08
26517	1359.41	26517	17824.4	26517	1526.02	26517	2343.76
26518	1082.38	26518	13616.3	26518	985.397	26518	1752.14
26519	809.653	26519	9075.1	26519	625.678	26519	1298.43
26520	580.704	26520	5388.13	26520	404.052	26520	967.805
26521	416.992	26521	2975.31	26521	278.182	26521	747.629
26522	318.971	26522	1631.72	26522	216.737	26522	624.586
26523	278.186	26523	964.034	26523	204.208	26523	591.731
26524	292.016	26524	665.073	26524	246.609	26524	661.574
26525	376.579	26525	566.726	26525	391.777	26525	887.58
26526	582.575	26526	602.822	26526	795.544	26526	1401.68
26527	1014.54	26527	768.282	26527	1889.56	26527	2458.73
26528	1823.58	26528	1084.61	26528	4611.1	26528	4396.13
26529	3093.57	26529	1549.17	26529	10070.3	26529	7294.66
26530	4594.38	26530	2067.99	26530	17523.4	26530	10364.7
26531	5682.57	26531	2443.49	26531	22546.9	26531	11976.8
26532	5743.19	26532	2490.97	26532	20962.8	26532	11100.1
26533	4809.33	26533	2192.99	26533	14569.1	26533	8472.33
26534	3493.04	26534	1705.24	26534	8307.33	26534	5676.67
26535	2365.26	26535	1216.71	26535	4501.23	26535	3658.78
26536	1628.52	26536	835.182	26536	2764.74	26536	2508.26
26537	1237.28	26537	579.283	26537	2245.27	26537	1987.52
26538	1094.92	26538	423.819	26538	2577.52	26538	1894.86
26539	1140.38	26539	336.982	26539	3966.26	26539	2141.67
26540	1352.73	26540	294.917	26540	7080.16	26540	2701.64
26541	1722.06	26541	282.999	26541	12368.7	26541	3507.04
26542	2208.17	26542	293.068	26542	18391.9	26542	4342.97
26543	2714.34	26543	320.601	26543	21414.8	26543	4865.69
26544	3111.3	26544	362.937	26544	19033.6	26544	4814.27
26545	3304.68	26545	418.765	26545	13216	26545	4217.74
26546	3283.91	26546	488.944	26546	7602.74	26546	3349.36
26547	3110.97	26547	578.512	26547	3927.28	26547	2504.05
26548	2873.96	26548	699.71	26548	1990.74	26548	1847.73
26549	2650.06	26549	876.264	26549	1077.62	26549	1416.98
26550	2493.81	26550	1149.74	26550	667.352	26550	1185.79
26551	2441.31	26551	1587.83	26551	493.282	26551	1121.47
26552	2517.71	26552	2288.45	26552	438.399	26552	1209.63
26553	2739.4	26553	3357.62	26553	454.762	26553	1452.99
26554	3105.87	26554	4821.37	26554	519.672	26554	1843.93
26555	3580.94	26555	6464.86	26555	611.794	26555	2313.4
26556	4077.5	26556	7742.61	26556	703.253	26556	2701.71
26557	4474.38	26557	8022.57	26557	772.221	26557	2832.11
26558	4674.82	26558	7106.27	26558	824.847	26558	2659.6
26559	4663.25	26559	5442.21	26559	902.802	26559	2314.14
26560	4503.51	26560	3727.18	26560	1078.7	26560	1980.59
26561	4282.7	26561	2403.54	26561	1466.26	26561	1780.56
26562	4055.32	26562	1551	26562	2248.01	26562	1760.67
26563	3823.4	26563	1061.59	26563	3651.88	26563	1928.94
26564	3552.02	26564	804.119	26564	5722.83	26564	2265.26
26565	3206.68	26565	685.442	26565	7898.78	26565	2695.47
26566	2791.25	26566	650.578	26566	9049.16	26566	3078.36
26567	2358.08	26567	667.654	26567	8508.51	26567	3270.88
26568	1980.85	26568	716.729	26568	6842.17	26568	3240.85
26569	1718.68	26569	786.992	26569	5135.49	26569	3098.08
26570	1605.28	26570	880.271	26570	4033.29	26570	3015.13
26571	1664.76	26571	1015.81	26571	3691.19	26571	3152.12
26572	1934.94	26572	1234.02	26572	4185.28	26572	3656.15
26573	2481	26573	1601.96	26573	5817.54	26573	4692.07
26574	3384.3	26574	2220.96	26574	9177.18	26574	6415.26
26575	4686.68	26575	3225.09	26575	14688	26575	8803.76
26576	6290	26576	4743.21	26576	21371.7	26576	11390.2
26577	7884.07	26577	6804.3	26577	26072.3	26577	13234.4
26578	9029.62	26578	9227.93	26578	25620.1	26578	13486
26579	9401.58	26579	11618	26579	20325.4	26579	12110.8
26580	8978.31	26580	13515.7	26580	13534.4	26580	9873.96
26581	7991.25	26581	14580.2	26581	8059.53	26581	7637.3
26582	6728.68	26582	14639.6	26582	4603.06	26582	5847.8
26583	5402.01	26583	13654.1	26583	2668.61	26583	4549.22
26584	4138.45	26584	11739	26584	1617.13	26584	3604.02
26585	3025.16	26585	9240.48	26585	1024.89	26585	2860.22
26586	2126.74	26586	6683.15	26586	668.274	26586	2225.31
26587	1469.46	26587	4533.17	26587	441.221	26587	1676.73
26588	1032.37	26588	2993.11	26588	294.656	26588	1231.02
26589	765.081	26589	2013.31	26589	203.168	26589	903.182
26590	614.164	26590	1436.48	26590	150.674	26590	688.458
26591	537.948	26591	1112.95	26591	126.765	26591	569.265
26592	508.341	26592	938.884	26592	127.447	26592	529.89
26593	507.482	26593	851.522	26593	158.274	26593	567.327
26594	524.67	26594	815.425	26594	242.182	26594	698.026
26595	554.452	26595	811.945	26595	435.918	26595	962
26596	594.426	26596	832.444	26596	849.098	26596	1417.49
26597	641.918	26597	873.302	26597	1618.18	26597	2107.75
26598	690.682	26598	931.996	26598	2747.74	26598	2991.26
26599	730.21	26599	1004.82	26599	3893.44	26599	3889.54
26600	749.741	26600	1087.03	26600	4492.5	26600	4557.22
26601	745.298	26601	1175.43	26601	4313.46	26601	4862.64
26602	723.899	26602	1271.83	26602	3675.31	26602	4888.5
26603	701.052	26603	1385.13	26603	3053.69	26603	4850.6
26604	694.751	26604	1530.89	26604	2737.66	26604	4962.65
26605	721.799	26605	1729.18	26605	2867.04	26605	5376.6
26606	798.066	26606	2001.05	26606	3626.69	26606	6182.21
26607	939.412	26607	2362.17	26607	5426.04	26607	7393.67
26608	1157.81	26608	2809.56	26608	8989.56	26608	8892.3
26609	1447.58	26609	3299.8	26609	15070.9	26609	10366.9
26610	1764.52	26610	3728.74	26610	23317.4	26610	11354.6
26611	2020.34	26611	3943.29	26611	30859	26611	11447.3
26612	2120.96	26612	3813.14	26612	33316.9	26612	10552.4
26613	2032.05	26613	3329.23	26613	28980.2	26613	8960.61
26614	1802.82	26614	2630.18	26614	20769.4	26614	7142.61
26615	1520.88	26615	1913	26615	12898.4	26615	5477.37
26616	1253.68	26616	1317.2	26616	7407.44	26616	4134.79
26617	1027.83	26617	884.92	26617	4187.59	26617	3120.71
26618	840.895	26618	593.477	26618	2438.35	26618	2370.02
26619	680.541	26619	400.87	26619	1495.16	26619	1811.29
26620	537.559	26620	271.158	26620	968.994	26620	1391.75
26621	410.442	26621	181.103	26621	661.201	26621	1078.24
26622	302.947	26622	118.004	26622	474.698	26622	849.848
26623	218.79	26623	75.0765	26623	361.41	26623	691.318
26624	158.212	26624	47.6222	26624	296.559	26624	590.396
26625	118.09	26625	31.3903	26625	267.683	26625	538.063
26626	93.996	26626	22.7019	26626	270.917	26626	529.888
26627	82.0975	26627	18.9872	26627	311.154	26627	567.577
26628	80.1125	26628	19.0032	26628	405.254	26628	660.664
26629	87.5236	26629	22.8585	26629	587.998	26629	828.293
26630	105.298	26630	32.1918	26630	917.366	26630	1099.78
26631	134.894	26631	50.5972	26631	1467.12	26631	1510.53
26632	176.006	26632	83.852	26632	2289.13	26632	2088.73
26633	223.408	26633	138.706	26633	3354.55	26633	2833.2
26634	265.799	26634	218.762	26634	4544.63	26634	3696.96
26635	290.349	26635	318.155	26635	5755.47	26635	4599.99
26636	291.023	26636	418.214	26636	7045.85	26636	5473.65
26637	272.364	26637	493.081	26637	8693.04	26637	6299.23
26638	244.844	26638	522.478	26638	11133.3	26638	7097.31
26639	217.594	26639	501.506	26639	14798.8	26639	7866.44
26640	194.945	26640	440.507	26640	19732.7	26640	8511.57
26641	177.125	26641	357.889	26641	24970.2	26641	8827.05
26642	162.519	26642	272.387	26642	28411.9	26642	8595.7
26643	149.755	26643	197.968	26643	28200.7	26643	7770.82
26644	138.898	26644	141.689	26644	24564	26644	6564.55
26645	131.506	26645	104.409	26645	19565.2	26645	5319.6
26646	129.943	26646	83.581	26646	15144.9	26646	4299.63
26647	136.809	26647	76.404	26647	12042.9	26647	3600.92
26648	154.805	26648	82.0608	26648	10097.1	26648	3195.14
26649	186.433	26649	102.822	26649	8808.38	26649	2995.54
26650	232.572	26650	143.749	26650	7656.25	26650	2889.37
26651	289.577	26651	209.102	26651	6293.93	26651	2753.33
26652	346.8	26652	293.632	26652	4702.5	26652	2488.32
26653	388.685	26653	374.615	26653	3148.71	26653	2072.18
26654	403.068	26654	419.91	26654	1920.57	26654	1576.63
26655	389.461	26655	413.128	26655	1115.32	26655	1112.94
26656	358.788	26656	367.496	26656	656.839	26656	756.633
26657	325.425	26657	311.324	26657	419.706	26657	521.765
26658	299.942	26658	266.749	26658	307.151	26658	385.011
26659	287.288	26659	243.482	26659	264.189	26659	316.664
26660	288.597	26660	244.064	26660	265.211	26660	295.625
26661	303.644	26661	269.969	26661	300.935	26661	311.675
26662	332.871	26662	324.873	26662	370.16	26662	363.717
26663	379.045	26663	416.38	26663	475.373	26663	458.754
26664	448.373	26664	558.228	26664	620.943	26664	612.973
26665	550.25	26665	773.812	26665	812.218	26665	854.185
26666	694.004	26666	1099.26	26666	1052.22	26666	1221.86
26667	880.425	26667	1580.03	26667	1332.21	26667	1755.85
26668	1088.45	26668	2250.48	26668	1616.77	26668	2461.45
26669	1266.92	26669	3088.67	26669	1835.52	26669	3252.9
26670	1349.52	26670	3965.88	26670	1903.07	26670	3922.24
26671	1294.85	26671	4650.92	26671	1771.82	26671	4211.71
26672	1118.12	26672	4915.75	26672	1475.86	26672	3984.07
26673	880.024	26673	4681.25	26673	1114.35	26673	3335.47
26674	645.977	26674	4067.05	26674	786.615	26674	2521.56
26675	455.717	26675	3301.39	26675	544.442	26675	1781.26
26676	319.981	26676	2588.7	26676	392.797	26676	1231.5
26677	232.393	26677	2040.81	26677	316.356	26677	880.11
26678	181.559	26678	1686.15	26678	303.327	26678	687.618
26679	157.846	26679	1511.57	26679	361.324	26679	614.909
26680	155.791	26680	1496.68	26680	536.057	26680	643.706
26681	174.304	26681	1626.89	26681	945.374	26681	780.807
26682	215.806	26682	1885.44	26682	1817.06	26682	1052.63
26683	284.12	26683	2231.2	26683	3433.06	26683	1484.09
26684	380.668	26684	2581.09	26684	5811.08	26684	2055.74
26685	500.043	26685	2826.8	26685	8274.46	26685	2663.94
26686	628.078	26686	2890.62	26686	9667.7	26686	3142.03
26687	744.713	26687	2773.3	26687	9382.4	26687	3356.54
26688	830.125	26688	2545.67	26688	7886.05	26688	3292.6
26689	870.528	26689	2298.7	26689	6093.4	26689	3045.86
26690	861.753	26690	2102.98	26690	4614.42	26690	2748.61
26691	810.268	26691	2000.28	26691	3623.22	26691	2509.79
26692	731.091	26692	2016.03	26692	3072.35	26692	2401.77
26693	642.689	26693	2174.95	26693	2875.67	26693	2477.96
26694	561.107	26694	2510.43	26694	2978.75	26694	2796.89
26695	496.422	26695	3061.63	26695	3359.77	26695	3434.14
26696	452.536	26696	3849.45	26696	3990.92	26696	4459.79
26697	428.967	26697	4827.54	26697	4771.15	26697	5854.08
26698	422.836	26698	5835.93	26698	5473.44	26698	7380.57
26699	430.402	26699	6629.4	26699	5801.88	26699	8559.85
26700	448.631	26700	7020.75	26700	5584.88	26700	8909.39
26701	477.407	26701	7034.67	26701	4923.67	26701	8309.41
26702	522.22	26702	6913.4	26702	4107.26	26702	7087.03
26703	596.609	26703	6989.55	26703	3400.74	26703	5729.76
26704	724.157	26704	7586.63	26704	2935.3	26704	4580.42
26705	939.412	26705	9010.81	26705	2736.52	26705	3761.8
26706	1281.79	26706	11526.7	26706	2787.58	26706	3257.24
26707	1767.35	26707	15139	26707	3057.87	26707	2999.48
26708	2329.41	26708	19151.3	26708	3488.26	26708	2912.53
26709	2774.88	26709	21991.1	26709	3955.33	26709	2918.06
26710	2865.24	26710	22062.4	26710	4262.27	26710	2932.71
26711	2519.29	26711	19171.3	26711	4210.17	26711	2876.63
26712	1904.98	26712	14735.9	26712	3732.22	26712	2698.51
26713	1283.76	26713	10472.7	26713	2962.54	26713	2399.83
26714	814.572	26714	7280.49	26714	2145.34	26714	2032.93
26715	518.932	26715	5232.26	26715	1474.13	26715	1669.96
26716	353.03	26716	4057.24	26716	1017.49	26716	1368.53
26717	269.255	26717	3477.34	26717	755.133	26717	1158.37
26718	237.026	26718	3311.72	26718	644.877	26718	1049.19
26719	242.623	26719	3471.7	26719	667.267	26719	1046.59
26720	284.906	26720	3927.35	26720	851.636	26720	1165.63
26721	371.515	26721	4665.13	26721	1304.79	26721	1436.68
26722	512.742	26722	5632.09	26722	2238.54	26722	1894.63
26723	707.479	26723	6676.19	26723	3912.95	26723	2536.03
26724	922.389	26724	7535.36	26724	6336.34	26724	3248.97
26725	1085.88	26725	7937.45	26725	8820.69	26725	3791.33
26726	1124.68	26726	7771.7	26726	10122.5	26726	3917.6
26727	1022.56	26727	7168.85	26727	9522.44	26727	3580.25
26728	833.58	26728	6399.19	26728	7545.63	26728	2966.66
26729	633.887	26729	5702.07	26729	5302.11	26729	2328.72
26730	472.347	26730	5195.92	26730	3519.9	26730	1822.83
26731	361.69	26731	4885.07	26731	2347.97	26731	1489.43
26732	294.744	26732	4701.49	26732	1650.67	26732	1308.23
26733	259.74	26733	4546.25	26733	1256.39	26733	1245.16
26734	246.889	26734	4331.7	26734	1041.71	26734	1270.05
26735	249.514	26735	4021.31	26735	932.689	26735	1357.48
26736	263.647	26736	3644.09	26736	888.241	26736	1484.48
26737	287.853	26737	3271.19	26737	887.262	26737	1632.68
26738	323.401	26738	2976.73	26738	921.561	26738	1795.57
26739	374.326	26739	2814.51	26739	992.074	26739	1985.43
26740	446.934	26740	2818.86	26740	1105.99	26740	2234.94
26741	548.379	26741	3017.53	26741	1273.13	26741	2593.75
26742	683.617	26742	3441.51	26742	1499.75	26742	3121.78
26743	850.107	26743	4122.54	26743	1778.04	26743	3874.53
26744	1031.37	26744	5070.7	26744	2072.44	26744	4868.56
26745	1194.15	26745	6229.9	26745	2312.87	26745	6021.3
26746	1296.29	26746	7428.64	26746	2412.62	26746	7098.96
26747	1306.58	26747	8378.88	26747	2316.1	26747	7758.85
26748	1224.9	26748	8778.37	26748	2043.41	26748	7736.92
26749	1084.76	26749	8485.17	26749	1684.18	26749	7053.31
26750	935.104	26750	7620.74	26750	1342.25	26750	6014.11
26751	818.428	26751	6495.15	26751	1086.44	26751	5001.29
26752	762.858	26752	5428.42	26752	944.516	26752	4281.67
26753	790.339	26753	4627.54	26753	928.874	26753	3985.57
26754	933.418	26754	4180.43	26754	1070.56	26754	4201.83
26755	1254.93	26755	4115.05	26755	1458.79	26755	5090.56
26756	1864.85	26756	4455.96	26756	2299.4	26756	6967.32
26757	2914.45	26757	5245.99	26757	3993.53	26757	10309.5
26758	4528.36	26758	6525.07	26758	7161.72	26758	15556.6
26759	6664.6	26759	8274.98	26759	12390.5	26759	22590.8
26760	9012.06	26760	10370.5	26760	19500.3	26760	30169.6
26761	11097.3	26761	12599.6	26761	26793.4	26761	36091.6
26762	12566.5	26762	14763.5	26762	31532	26762	38440.6
26763	13364.7	26763	16777.4	26763	31890.4	26763	36862.7
26764	13660.9	26764	18688.7	26764	28361.4	26764	32586.8
26765	13657	26765	20622.9	26765	23016.2	26765	27381.6
26766	13464.2	26766	22715.4	26766	17796.6	26766	22594.9
26767	13089.1	26767	25059	26767	13650.2	26767	18862
26768	12485.4	26768	27640.2	26768	10692.2	26768	16275.6
26769	11615.8	26769	30245	26769	8663.46	26769	14643.9
26770	10494.9	26770	32377.7	26770	7238.25	26770	13657.5
26771	9200	26771	33327.6	26771	6151.05	26771	12973.7
26772	7853.46	26772	32491.8	26772	5233.38	26772	12285.8
26773	6586.29	26773	29802.8	26773	4413.18	26773	11410.6
26774	5499.97	26774	25862	26774	3687.54	26774	10344.6
26775	4644.95	26775	21598.8	26775	3080.02	26775	9225.5
26776	4022.82	26776	17778.6	26776	2605.83	26776	8222.17
26777	3603.91	26777	14769.3	26777	2259.81	26777	7445.53
26778	3346.63	26778	12606.5	26778	2021.86	26778	6926.86
26779	3210.63	26779	11164.9	26779	1867.07	26779	6641.56
26780	3162.78	26780	10284.3	26780	1772.77	26780	6541.08
26781	3177.15	26781	9824.78	26781	1721.17	26781	6574.48
26782	3230.07	26782	9672.97	26782	1698.35	26782	6696.74
26783	3292.78	26783	9728.65	26783	1691.5	26783	6865.54
26784	3326.51	26784	9888.89	26784	1686.34	26784	7032.59
26785	3286.76	26785	10042.8	26785	1667.38	26785	7139.27
26786	3139.56	26786	10083.9	26786	1621.83	26786	7126.51
26787	2881.79	26787	9937.36	26787	1545.69	26787	6959.19
26788	2548.59	26788	9587.15	26788	1447.46	26788	6649.92
26789	2198.47	26789	9082.94	26789	1345.9	26789	6261.43
26790	1887.2	26790	8519.71	26790	1263.24	26790	5882.09
26791	1649.74	26791	8000.8	26791	1218.85	26791	5591.32
26792	1498.35	26792	7604.28	26792	1226.64	26792	5435.27
26793	1429.88	26793	7364.07	26793	1295.27	26793	5417.84
26794	1432.91	26794	7265.16	26794	1428.22	26794	5500.64
26795	1490.52	26795	7249	26795	1621.69	26795	5610.16
26796	1581.06	26796	7231.27	26796	1862.18	26796	5658.85
26797	1681.23	26797	7135	26797	2128.08	26797	5582.97
26798	1774.09	26798	6929.36	26798	2399.19	26798	5379.43
26799	1858.06	26799	6648.96	26799	2671.11	26799	5113.28
26800	1950.42	26800	6378.41	26800	2965.43	26800	4889.67
26801	2083.35	26801	6216.3	26801	3330.22	26801	4817.16
26802	2297.41	26802	6246.43	26802	3833.65	26802	4990.41
26803	2636.76	26803	6527.67	26803	4555.47	26803	5493.96
26804	3144.47	26804	7092.26	26804	5574.22	26804	6408.16
26805	3851.17	26805	7935.87	26805	6939.72	26805	7795.36
26806	4750.81	26806	8989.68	26806	8621.92	26806	9653.18
26807	5767.53	26807	10081.8	26807	10446.8	26807	11844.2
26808	6736.55	26808	10923.7	26808	12067.5	26808	14047.4
26809	7433.65	26809	11175.3	26809	13039.1	26809	15799.1
26810	7662.39	26810	10606.2	26810	13011.2	26810	16647.6
26811	7351.3	26811	9258.14	26811	11931	26811	16353.3
26812	6587.7	26812	7455.17	26812	10088.4	26812	14999.6
26813	5564.83	26813	5624.71	26813	7956.25	26813	12940.6
26814	4490.09	26814	4083.36	26814	5958.7	26814	10629.8
26815	3516.42	26815	2950.32	26815	4334.14	26815	8448.73
26816	2721.31	26816	2196.5	26816	3137.34	26816	6619.72
26817	2120.46	26817	1733.95	26817	2314.72	26817	5212.42
26818	1693.72	26818	1476.18	26818	1778.11	26818	4198.12
26819	1407.84	26819	1359.67	26819	1446.95	26819	3507.07
26820	1230.71	26820	1343.72	26820	1263.04	26820	3066.37
26821	1137.86	26821	1404.02	26821	1191.14	26821	2817.5
26822	1114.18	26822	1527.13	26822	1214.85	26822	2721.09
26823	1153.71	26823	1707.7	26823	1331.62	26823	2756.23
26824	1258.81	26824	1948.25	26824	1546.71	26824	2918.75
26825	1439.34	26825	2260.47	26825	1864.49	26825	3220.09
26826	1710.98	26826	2666.2	26826	2276.8	26826	3686.39
26827	2091.44	26827	3196.03	26827	2752.69	26827	4355.32
26828	2592.13	26828	3881.51	26828	3237.87	26828	5265.99
26829	3204.21	26829	4736.28	26829	3667.46	26829	6435.68
26830	3882.4	26830	5725.65	26830	3985.36	26830	7821.93
26831	4538.61	26831	6738.69	26831	4158.17	26831	9285.22
26832	5061.1	26832	7595.79	26832	4179.74	26832	10589.9
26833	5361.11	26833	8117.21	26833	4069.68	26833	11476.8
26834	5419.34	26834	8221.66	26834	3868.52	26834	11785.1
26835	5295.55	26835	7974.06	26835	3628.62	26835	11533.5
26836	5094.7	26836	7541.47	26836	3401.47	26836	10898.2
26837	4920.4	26837	7105.09	26837	3226.72	26837	10113.1
26838	4846.74	26838	6800.55	26838	3127.24	26838	9377.88
26839	4913.3	26839	6707.47	26839	3109.62	26839	8817.65
26840	5130.31	26840	6864.86	26840	3166.23	26840	8485.11
26841	5481.73	26841	7283.52	26841	3275.75	26841	8373.66
26842	5923.76	26842	7941.92	26842	3402.72	26842	8424.09
26843	6386.12	26843	8768.32	26843	3500.55	26843	8528.98
26844	6787.67	26844	9630.1	26844	3523.47	26844	8554.35
26845	7069.64	26845	10361.5	26845	3446.58	26845	8392.99
26846	7229.17	26846	10838	26846	3282.13	26846	8027.23
26847	7325.09	26847	11049.2	26847	3077.61	26847	7548.62
26848	7447.11	26848	11102.9	26848	2895.6	26848	7111.65
26849	7667.67	26849	11153.5	26849	2791.86	26849	6864.1
26850	8000.81	26850	11311.8	26850	2805.44	26850	6906.47
26851	8380.74	26851	11590	26851	2960.09	26851	7286.58
26852	8671.14	26852	11891.4	26852	3267.92	26852	8002
26853	8717.39	26853	12046.6	26853	3728.12	26853	8992.26
26854	8427.05	26854	11890.7	26854	4319.85	26854	10129.1
26855	7824.46	26855	11347.8	26855	4993.11	26855	11230
26856	7034.03	26856	10469.2	26856	5664.28	26856	12109.6
26857	6210.47	26857	9399.6	26857	6223.59	26857	12648.8
26858	5475.25	26858	8304.61	26858	6559.67	26858	12835.9
26859	4893.74	26859	7313.78	26859	6597.26	26859	12750.6
26860	4485.72	26860	6503.11	26860	6331.08	26860	12506.5
26861	4246.59	26861	5907.46	26861	5832.24	26861	12194.3
26862	4164.29	26862	5542.52	26862	5218.83	26862	11853.3
26863	4228.35	26863	5423.37	26863	4608.82	26863	11476.3
26864	4432.06	26864	5575.78	26864	4084.64	26864	11032.5
26865	4769.73	26865	6039.27	26865	3683.91	26865	10494.2
26866	5230.82	26866	6859.39	26866	3409.84	26866	9855.88
26867	5793.44	26867	8064.72	26867	3247.5	26867	9143.54
26868	6421.61	26868	9629.78	26868	3177.39	26868	8414.22
26869	7070.89	26869	11445.1	26869	3183.79	26869	7747.37
26870	7703.09	26870	13332.9	26870	3258.05	26870	7229.46
26871	8303.08	26871	15121.4	26871	3396.89	26871	6937.21
26872	8885.83	26872	16729.2	26872	3596.07	26872	6925.13
26873	9485.98	26873	18188.1	26873	3841.15	26873	7215.9
26874	10132.1	26874	19589.5	26874	4098.94	26874	7785.57
26875	10814.7	26875	21005.7	26875	4315.71	26875	8541.54
26876	11462.5	26876	22440.1	26876	4429.05	26876	9312.82
26877	11942.5	26877	23818.4	26877	4392.69	26877	9886.22
26878	12099.4	26878	25002.4	26878	4200.96	26878	10093.6
26879	11828.5	26879	25804.9	26879	3894.17	26879	9894.5
26880	11140	26880	26009.7	26880	3540.41	26880	9384.85
26881	10166.4	26881	25429	26881	3209.05	26881	8731.93
26882	9106.88	26882	24011.6	26882	2954.69	26882	8097
26883	8150.96	26883	21940.1	26883	2817.52	26883	7596.95
26884	7433.5	26884	19612.9	26884	2835.39	26884	7306.97
26885	7033.32	26885	17499.3	26885	3061.29	26885	7281.54
26886	6998.22	26886	15979.8	26886	3584.31	26886	7574.53
26887	7373.22	26887	15287.3	26887	4551.86	26887	8249.1
26888	8217.2	26888	15542.6	26888	6179.77	26888	9371.61
26889	9598.99	26889	16803.3	26889	8708.47	26889	10981.2
26890	11565.1	26890	19049.5	26890	12241.6	26890	13030.4
26891	14078	26891	22081.3	26891	16472.1	26891	15318
26892	16951.1	26892	25381.4	26892	20521.4	26892	17476.9
26893	19834.3	26893	28099.4	26893	23236.2	26893	19084.7
26894	22296.4	26894	29319.8	26894	23877.2	26894	19864.3
26895	23972.1	26895	28536.2	26895	22555.8	26895	19820.4
26896	24673.4	26896	25950.6	26896	20003.9	26896	19193.8
26897	24406.4	26897	22314.8	26897	17027.1	26897	18290
26898	23321.2	26898	18484.3	26898	14174.3	26898	17335.8
26899	21661.8	26899	15070	26899	11731	26899	16445.1
26900	19737	26900	12356.7	26900	9849.21	26900	15673.3
26901	17890	26901	10396.4	26901	8658.52	26901	15100.1
26902	16453	26902	9133.28	26902	8346.83	26902	14887.1
26903	15707.4	26903	8489.87	26903	9295.51	26903	15289.6
26904	15877.5	26904	8408.85	26904	12397.9	26904	16640.9
26905	17143	26905	8861.82	26905	19679.3	26905	19312.8
26906	19608.4	26906	9834.26	26906	34970.3	26906	23581.6
26907	23162.8	26907	11289.7	26907	62737.1	26907	29274.3
26908	27250.5	26908	13121.3	26908	101297	26908	35250.2
26909	30773.7	26909	15112.4	26909	133859	26909	39317.1
26910	32449.3	26910	16941.8	26910	137022	26910	39341.2
26911	31555.5	26911	18256.3	26911	107850	26911	34966.2
26912	28416.4	26912	18798.7	26912	67868.1	26912	27986
26913	24124.2	26913	18528.8	26913	36913.9	26913	20859.1
26914	19829.9	26914	17659.7	26914	19256.8	26914	15161.9
26915	16261.7	26915	16574.6	26915	10769.7	26915	11297.3
26916	13681.9	26916	15677	26916	7103.66	26916	9021.17
26917	12069.6	26917	15268.5	26917	5850.22	26917	7959.78
26918	11298.1	26918	15488.9	26918	6044.83	26918	7839.64
26919	11222.9	26919	16278.9	26919	7484.89	26919	8506.53
26920	11690.5	26920	17321.1	26920	10247.4	26920	9830.74
26921	12504.2	26921	18020.3	26921	14157	26921	11552.2
26922	13400.2	26922	17690.3	26922	18219.7	26922	13166.5
26923	14089.4	26923	15981.8	26923	20713.3	26923	14034.1
26924	14377.9	26924	13202.6	26924	20407.8	26924	13757.3
26925	14284.3	26925	10125.5	26925	17687.6	26925	12489.5
26926	14041.2	26926	7457.42	26926	14074.3	26926	10807.6
26927	13976.1	26927	5513.19	26927	10897.9	26927	9299.2
26928	14373.5	26928	4270.59	26928	8688.67	26928	8296.79
26929	15384.2	26929	3570.92	26929	7402.29	26929	7881.19
26930	16957.3	26930	3254.63	26930	6785.9	26930	7981.04
26931	18770.9	26931	3202.77	26931	6553.7	26931	8426
26932	20251.1	26932	3332.5	26932	6435.12	26932	8963.49
26933	20805	26933	3586.94	26933	6220.65	26933	9321.63
26934	20191.1	26934	3935.68	26934	5828.49	26934	9338.83
26935	18687.6	26935	4383.58	26935	5319.23	26935	9053.91
26936	16881.1	26936	4977.78	26936	4823.3	26936	8658.93
26937	15311.8	26937	5807.21	26937	4448.95	26937	8370.82
26938	14288.1	26938	6995.41	26938	4241.35	26938	8341.17
26939	13900.5	26939	8683.57	26939	4190.92	26939	8638.28
26940	14105.6	26940	10988.4	26940	4260.62	26940	9262.28
26941	14785.9	26941	13916.1	26941	4420.69	26941	10161.1
26942	15779.9	26942	17242.4	26942	4692.07	26942	11249.6
26943	16910.7	26943	20445.7	26943	5195.55	26943	12447.7
26944	18028.8	26944	22825.5	26944	6214.54	26944	13735.7
26945	19052.8	26945	23828	26945	8324.5	26945	15192.1
26946	19970.8	26946	23355	26946	12676.8	26946	16974
26947	20788.4	26947	21781.6	26947	21400.2	26947	19221.6
26948	21446.5	26948	19686.7	26948	37405.5	26948	21892.2
26949	21768.3	26949	17557.8	26949	61612.8	26949	24582.1
26950	21494.9	26950	15661.3	26950	87167.1	26950	26498.2
26951	20422	26951	14066.1	26951	99046.8	26951	26787.8
26952	18559.9	26952	12725.5	26952	87937.7	26952	25122.3
26953	16176.1	26953	11550.9	26953	61955.7	26953	21985.2
26954	13670.8	26954	10461.3	26954	36545.7	26954	18322.8
26955	11394.6	26955	9412.85	26955	19550.9	26955	14952.7
26956	9547.19	26956	8410.01	26956	10369.9	26956	12274
26957	8186.69	26957	7499.8	26957	5902.16	26957	10338.1
26958	7291.29	26958	6751.29	26958	3803.81	26958	9035.17
26959	6817.19	26959	6233.24	26959	2838.77	26959	8226.7
26960	6731.87	26960	6002.92	26960	2441.42	26960	7802.28
26961	7026.51	26961	6109.14	26961	2366.98	26961	7689.63
26962	7714.18	26962	6600.17	26962	2513.42	26962	7845.95
26963	8815.95	26963	7520.79	26963	2841.03	26963	8242.83
26964	10333.5	26964	8882.5	26964	3334.07	26964	8846.77
26965	12210.7	26965	10602	26965	3977.62	26965	9594.66
26966	14300.3	26966	12437.5	26966	4739.82	26966	10370.5
26967	16366.5	26967	14002.9	26967	5561.42	26967	11003.3
26968	18145	26968	14921.8	26968	6361.15	26968	11310.6
26969	19434.3	26969	15048.7	26969	7059.11	26969	11181.6
26970	20153.8	26970	14556.7	26970	7603.04	26970	10642.7
26971	20322.4	26971	13804.2	26971	7974.74	26971	9842.79
26972	19985.9	26972	13117.6	26972	8172.04	26972	8965.99
26973	19165.5	26973	12657.9	26973	8187.32	26973	8146.28
26974	17872.5	26974	12406.4	26974	8007.81	26974	7435.64
26975	16171.8	26975	12220.2	26975	7639.66	26975	6823.12
26976	14227.2	26976	11926.4	26976	7129.85	26976	6274.55
26977	12276.6	26977	11427	26977	6558.48	26977	5766.96
26978	10550.4	26978	10759.3	26978	6004.35	26978	5302.89
26979	9200.23	26979	10066.6	26979	5513.62	26979	4903.09
26980	8283.28	26980	9512.83	26980	5093.37	26980	4589.07
26981	7790.89	26981	9212.96	26981	4728.16	26981	4369.37
26982	7685.9	26982	9212.2	26982	4403.44	26982	4235.11
26983	7927.45	26983	9495.93	26983	4119.59	26983	4162.67
26984	8479.33	26984	10005.3	26984	3889.57	26984	4119.01
26985	9305.81	26985	10648.9	26985	3725.28	26985	4067.53
26986	10357.3	26986	11309.8	26986	3623.86	26986	3973.4
26987	11547.7	26987	11851.6	26987	3560.71	26987	3808.7
26988	12731.9	26988	12127.7	26988	3491.52	26988	3557.65
26989	13700	26989	12004.3	26989	3363.9	26989	3221.35
26990	14214.6	26990	11403.5	26990	3137.71	26990	2820.04
26991	14093.8	26991	10350.2	26991	2805.48	26991	2389.79
26992	13305.2	26992	8986.08	26992	2399.32	26992	1973
26993	11997.9	26993	7524.91	26993	1977.16	26993	1606.19
26994	10439.4	26994	6170.08	26994	1597.26	26994	1311.48
26995	8898.98	26995	5049.47	26995	1298.87	26995	1095.35
26996	7558.53	26996	4201.49	26996	1099.23	26996	953.582
26997	6492.08	26997	3601.23	26997	1003.73	26997	878.124
[truncated: 3,003 more rows]
