# Supplementary material for: Expanding the substrate scope of pyrrolysyl-transfer RNA synthetase enzymes to include non-α-amino acids in vitro and in vivo
Source: Nat Chem. 2023 Jun 1;15(7):960–71. doi: 10.1038/s41557-023-01224-y (PMC10322718; doi:10.1038/s41557-023-01224-y)
Supplement: Supplementary file 9 — Numerical MS data. [file 41557_2023_1224_MOESM9_ESM.xlsx]

## Sheet: ED1
MaPylRS, 5						MaPylRS, 16				MaFRS1, 11					MaFRS1, 17					MaFRS1, 18					MaFRS1, 19					MaFRS2, 11					MaFRS2, 17					MaFRS2, 18					MaFRS2, 19
Time (min)	+	∆tRNA	∆aaRS	∆substrate	Time (minutes)	+	∆tRNA	∆aaRS	∆substrate	Time (minutes)	+	∆tRNA	∆aaRS	∆substrate	Time (minutes)	+	∆tRNA	∆aaRS	∆substrate	Time (minutes)	+	∆tRNA	∆aaRS	∆substrate	Time (minutes)	+	∆tRNA	∆aaRS	∆substrate	Time (minutes)	+	∆tRNA	∆aaRS	∆substrate	Time (minutes)	+	∆tRNA	∆aaRS	∆substrate	Time (minutes)	+	∆tRNA	∆aaRS	∆substrate	Time (minutes)	+	∆tRNA	∆aaRS	∆substrate
0.061	0				0.061	763				0.056	0				0.06	914				0.062	104				0.053	205				0.065	0				0.062	6				0.054	64				0.069	78
0.078	67				0.078	285				0.073	0				0.077	185				0.078	216				0.069	1503				0.082	1				0.078	2069				0.071	234				0.086	193
0.095	1				0.095	4				0.089	1				0.093	112				0.095	467				0.086	242				0.098	0				0.095	11				0.087	259				0.102	43
0.111	1663				0.111	73				0.106	3				0.11	234				0.112	485				0.103	131				0.115	0				0.112	131				0.104	27				0.119	8
0.128	9				0.128	7				0.123	0				0.127	804				0.128	3				0.119	38				0.132	0				0.128	47				0.121	255				0.136	4
0.145	460				0.145	70				0.139	63				0.143	318				0.145	89				0.136	610				0.148	1				0.145	119				0.137	92				0.152	137
0.161	450				0.161	144				0.156	0				0.16	1661				0.162	382				0.153	263				0.165	0				0.162	41				0.154	450				0.169	250
0.178	37				0.178	311				0.173	3				0.177	54				0.178	714				0.169	129				0.182	0				0.178	17				0.171	5				0.186	75
0.195	9				0.195	550				0.189	4				0.193	522				0.195	242				0.186	488				0.198	0				0.195	13				0.187	242				0.202	8
0.211	22				0.211	35				0.206	0				0.21	36				0.212	128				0.203	106				0.215	1				0.212	568				0.204	15				0.219	709
0.228	3				0.228	32				0.223	2				0.227	289				0.228	118				0.219	243				0.232	0				0.228	114				0.221	34				0.236	35
0.245	60				0.245	2542				0.239	3				0.243	583				0.245	307				0.236	500				0.248	1				0.245	103				0.237	181				0.252	6971
0.261	320				0.261	4279				0.256	0				0.26	47				0.262	815				0.253	6847				0.265	0				0.262	1				0.254	2528				0.269	23219
0.278	492				0.278	7470				0.273	1				0.277	402				0.278	1242				0.269	11668				0.282	0				0.278	790				0.271	424				0.286	4216
0.295	463				0.295	4434				0.289	0				0.293	268				0.295	288				0.286	4193				0.298	27				0.295	1142				0.287	230				0.302	4818
0.311	2287				0.311	5635				0.306	0				0.31	405				0.312	852				0.303	4220				0.315	0				0.312	217				0.304	203				0.319	9510
0.328	837				0.328	16552				0.323	0				0.327	682				0.328	1322				0.319	9793				0.332	0				0.328	724				0.321	1485				0.336	18887
0.345	773				0.345	20459				0.339	0				0.343	536				0.345	764				0.336	16681				0.348	1				0.345	536				0.337	654				0.352	22708
0.361	4309				0.361	23255				0.356	1				0.36	992				0.362	586				0.353	26166				0.365	0				0.362	277				0.354	680				0.369	26346
0.378	3220				0.378	27233				0.373	0				0.377	703				0.378	1097				0.369	28434				0.382	0				0.378	659				0.371	1470				0.386	19409
0.395	6762				0.395	19416				0.389	25				0.393	214				0.395	852				0.386	23883				0.398	0				0.395	418				0.387	250				0.402	17555
0.411	6789				0.411	17747				0.406	1				0.41	305				0.412	1459				0.403	22196				0.415	1				0.412	727				0.404	547				0.419	13888
0.428	8078				0.428	10253				0.423	0				0.427	119				0.428	448				0.419	16978				0.432	0				0.428	419				0.421	1435				0.436	10249
0.445	5569				0.445	6684				0.439	0				0.443	76				0.445	430				0.436	9906				0.448	0				0.445	3				0.437	424				0.452	6356
0.461	3561				0.461	4612				0.456	0				0.46	847				0.462	922				0.452	7377				0.465	0				0.462	675				0.454	830				0.469	8840
0.478	4487				0.478	3445				0.473	0				0.477	789				0.478	116				0.469	8534				0.482	0				0.478	1024				0.471	71				0.486	2943
0.495	2979				0.495	3669				0.489	0				0.493	981				0.495	549				0.486	6411				0.498	0				0.495	223				0.487	930				0.502	3638
0.511	2705				0.511	2146				0.506	0				0.51	971				0.512	1690				0.502	4478				0.515	0				0.512	1233				0.504	411				0.519	3400
0.528	1389				0.528	2551				0.523	1				0.527	859				0.528	1108				0.519	5846				0.532	0				0.528	1544				0.521	461				0.536	2328
0.545	1268				0.545	2314				0.539	0				0.543	847				0.545	1702				0.536	3415				0.548	2				0.545	165				0.537	177				0.552	3235
0.561	2850				0.561	1837				0.556	0				0.56	961				0.562	3158				0.552	3807				0.565	0				0.562	196				0.554	1970				0.569	6274
0.578	2211				0.578	1107				0.573	0				0.577	1399				0.578	1633				0.569	4457				0.582	0				0.578	2230				0.571	798				0.586	8269
0.595	2605				0.595	1526				0.589	0				0.593	2080				0.595	2401				0.586	2703				0.598	432				0.595	2708				0.587	3013				0.602	28686
0.611	1816				0.611	3942				0.606	0				0.61	1611				0.612	4064				0.602	17289				0.615	2				0.612	1939				0.604	3019				0.619	14586
0.628	635				0.628	2275				0.623	0				0.627	1665				0.628	6230				0.619	31014				0.632	0				0.628	535				0.621	2339				0.636	11373
0.645	1320				0.645	2434				0.639	0				0.643	1045				0.645	1864				0.636	23359				0.648	0				0.645	510				0.637	3017				0.652	12019
0.661	1311				0.661	1587				0.656	0				0.66	417				0.662	2436				0.652	18491				0.665	0				0.662	1015				0.654	1288				0.669	10514
0.678	1202				0.678	705				0.673	0				0.677	277				0.678	5279				0.669	16759				0.682	0				0.678	208				0.671	4165				0.686	6141
0.695	642				0.695	265				0.689	0				0.693	430				0.695	1363				0.686	5109				0.698	0				0.695	129				0.687	2648				0.702	3162
0.711	204				0.711	1058				0.706	0				0.71	1105				0.712	2511				0.702	7007				0.715	0				0.712	2385				0.704	1144				0.719	891
0.728	203				0.728	422				0.723	7				0.727	112				0.728	1676				0.719	2809				0.732	0				0.728	120				0.721	2797				0.736	979
0.745	506				0.745	210				0.739	28				0.743	706				0.745	2472				0.736	1706				0.748	0				0.745	500				0.737	2782				0.752	1941
0.761	504				0.761	4				0.756	179				0.76	380				0.762	2188				0.752	2590				0.765	78				0.762	0				0.754	1325				0.769	922
0.778	727				0.778	1695				0.773	1				0.777	409				0.778	3895				0.769	857				0.782	0				0.778	228				0.771	5122				0.786	3135
0.795	364				0.795	69				0.789	0				0.793	311				0.795	3432				0.786	4483				0.798	0				0.795	47				0.787	1922				0.802	2587
0.811	414				0.811	321				0.806	0				0.81	144				0.812	3338				0.802	2828				0.815	0				0.812	185				0.804	5463				0.819	699
0.828	22				0.828	569				0.823	0				0.827	191				0.828	6145				0.819	4727				0.832	1				0.828	639				0.821	4370				0.836	2722
0.845	89				0.845	242				0.839	0				0.843	491				0.845	3441				0.836	621				0.848	1				0.845	242				0.837	6635				0.852	3100
0.861	272				0.861	33				0.856	0				0.86	522				0.862	5301				0.852	2768				0.865	0				0.862	206				0.854	4099				0.869	2469
0.878	1264				0.878	90				0.873	1				0.877	977				0.878	2737				0.869	3634				0.882	1				0.878	250				0.871	1386				0.886	1444
0.895	34				0.895	873				0.889	0				0.893	320				0.895	6195				0.886	605				0.898	0				0.895	94				0.887	6015				0.902	3432
0.911	192				0.911	657				0.906	0				0.91	1476				0.911	3008				0.902	1012				0.915	0				0.912	845				0.904	3950				0.919	622
0.928	156				0.928	769				0.923	0				0.927	422				0.928	3739				0.919	4342				0.932	0				0.928	211				0.921	6039				0.936	1294
0.945	537				0.945	125				0.939	0				0.943	557				0.945	3967				0.936	1396				0.948	446				0.945	491				0.937	6795				0.952	4592
0.961	239				0.961	343				0.956	0				0.96	448				0.961	5595				0.952	2477				0.965	0				0.962	1522				0.954	4410				0.969	1945
0.978	810				0.978	207				0.973	1				0.977	1348				0.978	5568				0.969	1277				0.982	0				0.978	953				0.971	11506				0.986	1903
0.995	1499				0.995	93				0.989	0				0.993	339				0.995	4629				0.986	2718				0.998	0				0.995	1407				0.987	7055				1.002	2622
1.011	1592				1.011	911				1.006	0				1.01	258				1.011	8140				1.002	4444				1.015	0				1.012	375				1.004	7023				1.019	2239
1.028	1783				1.028	6				1.023	0				1.027	371				1.028	6993				1.019	1969				1.032	0				1.028	1732				1.021	8277				1.036	3441
1.05	285				1.05	0				1.045	0				1.049	82				1.05	1603				1.058	323				1.054	0				1.051	31				1.043	3151				1.058	16
1.056	0				1.056	214				1.05	0				1.054	3				1.056	4016				1.064	1411				1.06	0				1.056	6				1.048	1618				1.063	638
1.061	129				1.061	70				1.056	0				1.06	79				1.062	205				1.069	462				1.065	0				1.062	84				1.054	2032				1.069	725
1.067	496				1.067	85				1.061	119				1.066	94				1.067	1339				1.075	831				1.071	1				1.067	234				1.059	2581				1.074	928
1.072	546				1.072	8				1.067	139				1.071	13				1.073	2619				1.08	3296				1.076	6				1.073	0				1.065	4939				1.08	126
1.078	650				1.078	278				1.073	94				1.077	367				1.078	1061				1.086	1902				1.082	45				1.078	39				1.071	2767				1.086	297
1.083	1056				1.084	12				1.078	223				1.082	886				1.084	1769				1.091	462				1.087	64				1.084	11				1.076	2972				1.091	927
1.089	92				1.089	1156				1.084	84				1.088	253				1.089	286				1.097	461				1.093	13				1.09	7				1.082	3693				1.097	459
1.095	26				1.095	46				1.089	1837				1.093	213				1.095	3075				1.102	1586				1.098	144				1.095	3				1.087	1489				1.102	211
1.1	203				1.1	1530				1.095	186				1.099	109				1.1	1160				1.108	796				1.104	15				1.101	154				1.093	5266				1.108	489
1.106	0				1.106	431				1.1	15				1.104	703				1.106	866				1.114	212				1.11	10				1.106	639				1.098	1101				1.113	2
1.111	0				1.111	9				1.106	148				1.11	2				1.111	2798				1.119	2151				1.115	25				1.112	110				1.104	5676				1.119	665
1.117	27				1.117	2				1.111	62				1.115	10				1.117	899				1.125	1548				1.121	11				1.117	164				1.109	183				1.124	717
1.122	80				1.122	422				1.117	647				1.121	112				1.123	4312				1.13	335				1.126	20				1.123	197				1.115	1425				1.13	137
1.128	511				1.128	186				1.123	170				1.127	181				1.128	722				1.136	372				1.132	10				1.128	1				1.121	1778				1.136	875
1.133	146				1.134	517				1.128	93				1.132	2				1.134	4400				1.141	2407				1.137	78				1.134	1042				1.126	4169				1.141	663
1.139	84				1.139	2				1.134	497				1.138	627				1.139	1029				1.147	2348				1.143	143				1.14	902				1.132	590				1.147	1690
1.145	59				1.145	8				1.139	511				1.143	501				1.145	2247				1.152	499				1.148	937				1.145	273				1.137	4144				1.152	861
1.15	8				1.15	160				1.145	59				1.149	357				1.15	727				1.158	1535				1.154	6				1.151	51				1.143	2781				1.158	165
1.156	594				1.156	375				1.15	124				1.154	21				1.156	1348				1.164	1343				1.16	361				1.156	34				1.148	1177				1.163	999
1.161	60				1.161	25				1.156	30				1.16	144				1.161	1730				1.169	1116				1.165	179				1.162	192				1.154	281				1.169	1140
1.167	406				1.167	1074				1.161	217				1.165	88				1.167	539				1.175	3431				1.171	4				1.167	27				1.159	133				1.174	2539
1.172	131				1.172	3				1.167	195				1.171	17				1.173	1185				1.18	894				1.176	116				1.173	0				1.165	792				1.18	932
1.178	443				1.178	1403				1.173	795				1.177	129				1.178	1474				1.186	2138				1.182	1999				1.178	33				1.17	818				1.186	333
1.183	1186				1.184	1682				1.178	111				1.182	148				1.184	2177				1.191	969				1.187	14				1.184	1743				1.176	914				1.191	844
1.189	90				1.189	104				1.184	169				1.188	385				1.189	755				1.197	361				1.193	2				1.189	232				1.182	473				1.197	907
1.195	14				1.195	29				1.189	329				1.193	162				1.195	2095				1.202	3468				1.198	287				1.195	17				1.187	3619				1.202	2881
1.2	200				1.2	271				1.195	14				1.199	42				1.2	301				1.208	1236				1.204	0				1.201	15				1.193	1067				1.208	1507
1.206	0				1.206	81				1.2	21				1.204	47				1.206	2884				1.214	267				1.209	539				1.206	5				1.198	2913				1.213	1130
1.211	30				1.211	1				1.206	507				1.21	83				1.211	3132				1.219	432				1.215	13				1.212	4				1.204	2573				1.219	494
1.217	115				1.217	518				1.211	47				1.215	1494				1.217	2663				1.225	828				1.221	11				1.217	411				1.209	5674				1.224	1626
1.222	2				1.222	3				1.217	2				1.221	897				1.223	1214				1.23	2305				1.226	6				1.223	18				1.215	2631				1.23	2
1.228	11				1.228	45				1.223	60				1.227	97				1.228	2767				1.236	1618				1.232	41				1.228	33				1.22	3033				1.236	178
1.233	22				1.234	1				1.228	3				1.232	106				1.234	994				1.241	886				1.237	78				1.234	444				1.226	2364				1.241	0
1.239	88				1.239	83				1.234	17				1.238	4				1.239	143				1.247	357				1.243	0				1.239	441				1.232	1043				1.247	634
1.244	0				1.245	45				1.239	582				1.243	202				1.245	3046				1.252	863				1.248	0				1.245	9				1.237	2189				1.252	1066
1.25	490				1.25	27				1.245	196				1.249	344				1.25	1714				1.258	711				1.254	0				1.251	35				1.243	1176				1.258	57
1.256	94				1.256	46				1.25	166				1.254	620				1.256	2018				1.264	130				1.259	14				1.256	80				1.248	1558				1.263	467
1.261	56				1.261	274				1.256	183				1.26	226				1.261	3715				1.269	746				1.265	58				1.262	295				1.254	3855				1.269	763
1.267	47				1.267	158				1.261	106				1.265	3				1.267	1342				1.275	272				1.271	2				1.267	89				1.259	2856				1.274	1542
1.272	16				1.272	122				1.267	65				1.271	0				1.273	724				1.28	62				1.276	675				1.273	46				1.265	1346				1.28	247
1.278	25				1.278	15				1.272	734				1.277	15				1.278	4256				1.286	114				1.282	175				1.278	447				1.27	4401				1.285	50
1.283	48				1.283	27				1.278	681				1.282	250				1.284	1603				1.291	1049				1.287	808				1.284	81				1.276	3192				1.291	0
1.289	50				1.289	133				1.284	132				1.288	0				1.289	3063				1.297	1160				1.293	3				1.289	15				1.282	639				1.297	383
1.294	300				1.295	11				1.289	97				1.293	129				1.295	966				1.302	42				1.298	3				1.295	32				1.287	1066				1.302	245
1.3	76				1.3	29				1.295	422				1.299	218				1.3	4245				1.308	942				1.304	9				1.301	40				1.293	1889				1.308	279
1.306	173				1.306	28				1.3	13				1.304	3				1.306	491				1.313	32				1.309	282				1.306	21				1.298	2335				1.313	239
1.311	1				1.311	204				1.306	809				1.31	875				1.311	1497				1.319	665				1.315	0				1.312	532				1.304	4871				1.319	233
1.317	180				1.317	305				1.311	42				1.315	263				1.317	2260				1.325	911				1.321	14				1.317	2				1.309	2316				1.324	1155
1.322	3				1.322	183				1.317	1				1.321	63				1.322	1249				1.33	579				1.326	0				1.323	65				1.315	3158				1.33	505
1.328	29				1.328	0				1.322	2				1.326	0				1.328	1893				1.336	979				1.332	11				1.328	2				1.32	669				1.335	1006
1.333	56				1.333	45				1.328	0				1.332	2				1.334	2243				1.341	5				1.337	9				1.334	119				1.326	1183				1.341	61
1.339	0				1.339	0				1.334	121				1.338	45				1.339	1640				1.347	56				1.343	503				1.339	556				1.332	1594				1.347	1679
1.344	119				1.345	22				1.339	70				1.343	75				1.345	737				1.352	1635				1.348	535				1.345	0				1.337	3919				1.352	152
1.35	20				1.35	5				1.345	68				1.349	7				1.35	5601				1.358	531				1.354	78				1.351	39				1.343	1913				1.358	589
1.356	38				1.356	0				1.35	200				1.354	119				1.356	1544				1.363	578				1.359	0				1.356	271				1.348	2430				1.363	380
1.361	41				1.361	655				1.356	42				1.36	59				1.361	1046				1.369	63				1.365	117				1.362	0				1.354	649				1.369	800
1.367	1827				1.367	6				1.361	0				1.365	65				1.367	1408				1.375	626				1.371	31				1.367	212				1.359	2056				1.374	3402
1.372	0				1.372	1				1.367	8				1.371	35				1.372	933				1.38	36				1.376	4				1.373	13				1.365	1261				1.38	835
1.378	18				1.378	310				1.372	95				1.376	95				1.378	6388				1.386	2388				1.382	31				1.378	30				1.37	2642				1.385	89
1.383	304				1.383	11				1.378	257				1.382	1533				1.384	2845				1.391	65				1.387	115				1.384	169				1.376	3105				1.391	0
1.389	260				1.389	2				1.384	119				1.388	914				1.389	4627				1.397	887				1.393	118				1.389	14				1.381	1853				1.397	12
1.394	0				1.395	67				1.389	583				1.393	59				1.395	696				1.402	258				1.398	0				1.395	3				1.387	2537				1.402	166
1.4	591				1.4	83				1.395	289				1.399	129				1.4	2346				1.408	18				1.404	293				1.4	154				1.393	799				1.408	125
1.406	233				1.406	74				1.4	651				1.404	5				1.406	4615				1.413	939				1.409	70				1.406	0				1.398	6728				1.413	997
1.411	431				1.411	75				1.406	62				1.41	532				1.411	463				1.419	496				1.415	117				1.412	281				1.404	3317				1.419	170
1.417	667				1.417	0				1.411	673				1.415	55				1.417	4167				1.425	491				1.42	1129				1.417	133				1.409	751				1.424	1
1.422	22				1.422	6				1.417	425				1.421	6				1.422	1204				1.43	519				1.426	9				1.423	9				1.415	2399				1.43	34
1.428	562				1.428	4				1.422	91				1.426	54				1.428	847				1.436	98				1.432	554				1.428	341				1.42	4355				1.435	205
1.433	41				1.433	93				1.428	22				1.432	0				1.434	3287				1.441	204				1.437	6				1.434	1804				1.426	2453				1.441	311
1.439	247				1.439	94				1.434	350				1.438	4				1.439	2005				1.447	2414				1.443	99				1.439	58				1.431	685				1.447	318
1.444	155				1.444	151				1.439	0				1.443	416				1.445	3032				1.452	717				1.448	382				1.445	25				1.437	1012				1.452	909
1.45	1030				1.45	331				1.445	305				1.449	80				1.45	2114				1.458	268				1.454	1082				1.45	637				1.443	2669				1.458	212
1.455	7				1.456	231				1.45	853				1.454	114				1.456	3168				1.463	2803				1.459	680				1.456	3				1.448	2470				1.463	12
1.461	37				1.461	106				1.456	11				1.46	150				1.461	2408				1.469	442				1.465	116				1.462	240				1.454	801				1.469	45
1.467	449				1.467	50				1.461	114				1.465	83				1.467	5152				1.474	653				1.47	472				1.467	264				1.459	5250				1.474	149
1.472	4				1.472	20				1.467	31				1.471	367				1.472	3187				1.48	231				1.476	598				1.473	156				1.465	2663				1.48	1018
1.478	27				1.478	0				1.472	24				1.476	38				1.478	897				1.486	152				1.482	1498				1.478	72				1.47	2761				1.485	127
1.483	23				1.483	135				1.478	1				1.482	35				1.484	2520				1.491	37				1.487	428				1.484	5				1.476	2761				1.491	371
1.489	440				1.489	1				1.483	5				1.488	536				1.489	724				1.497	93				1.493	2052				1.489	96				1.481	3600				1.496	10
1.494	6				1.494	198				1.489	113				1.493	282				1.495	2248				1.502	39				1.498	1191				1.495	1				1.487	5591				1.502	1148
1.5	2				1.5	37				1.495	139				1.499	26				1.5	3704				1.508	1621				1.504	2556				1.5	6				1.493	1066				1.508	74
1.505	2				1.506	3				1.5	217				1.504	54				1.506	994				1.513	243				1.509	2154				1.506	48				1.498	4795				1.513	7
1.511	2337				1.511	5				1.506	390				1.51	22				1.511	2501				1.519	106				1.515	4850				1.512	73				1.504	2194				1.519	338
1.517	128				1.517	18				1.511	1005				1.515	110				1.517	3182				1.524	2882				1.52	2001				1.517	11				1.509	1416				1.524	633
1.522	34				1.522	153				1.517	17				1.521	318				1.522	3230				1.53	204				1.526	1631				1.523	23				1.515	3795				1.53	59
1.528	74				1.528	2				1.522	678				1.526	1				1.528	1708				1.536	40				1.532	1509				1.528	25				1.52	1783				1.535	63
1.533	0				1.533	62				1.528	3				1.532	696				1.533	2037				1.541	834				1.537	3017				1.534	0				1.526	3255				1.541	562
1.539	1				1.539	0				1.533	43				1.537	123				1.539	2148				1.547	12				1.543	1126				1.539	23				1.531	1673				1.546	393
1.544	3				1.544	415				1.539	315				1.543	39				1.545	3516				1.552	686				1.548	1719				1.545	419				1.537	1458				1.552	0
1.55	0				1.55	2				1.545	19				1.549	0				1.55	315				1.558	53				1.554	2943				1.55	16				1.543	2351				1.558	3120
1.555	127				1.556	233				1.55	169				1.554	959				1.556	3914				1.563	488				1.559	462				1.556	2				1.548	639				1.563	395
1.561	0				1.561	238				1.556	72				1.56	73				1.561	4295				1.569	31				1.565	1130				1.562	288				1.554	2327				1.569	58
1.567	147				1.567	83				1.561	217				1.565	34				1.567	5892				1.574	2077				1.57	1237				1.567	775				1.559	2816				1.574	192
1.572	189				1.572	0				1.567	41				1.571	63				1.572	4801				1.58	1504				1.576	1098				1.573	9				1.565	1922				1.58	1674
1.578	17				1.578	122				1.572	115				1.576	271				1.578	2003				1.586	907				1.582	1986				1.578	0				1.57	799				1.585	507
1.583	4				1.583	20				1.578	24				1.582	313				1.583	3216				1.591	419				1.587	1195				1.584	132				1.576	1118				1.591	164
1.589	36				1.589	1				1.583	1112				1.587	75				1.589	2542				1.597	3288				1.593	297				1.589	170				1.581	1199				1.596	1
1.594	3				1.594	2				1.589	9				1.593	77				1.595	2764				1.602	343				1.598	812				1.595	187				1.587	1245				1.602	585
1.6	259				1.6	29				1.595	828				1.599	234				1.6	2855				1.608	9				1.604	1234				1.6	11				1.592	461				1.608	2146
1.605	56				1.606	271				1.6	2596				1.604	147				1.606	864				1.613	17				1.609	704				1.606	6				1.598	913				1.613	73
1.611	0				1.611	10				1.606	566				1.61	0				1.611	3353				1.619	257				1.615	800				1.611	2				1.604	3030				1.619	551
1.617	260				1.617	777				1.611	2808				1.615	193				1.617	740				1.624	212				1.62	2328				1.617	0				1.609	2554				1.624	1434
1.622	25				1.622	3				1.617	1807				1.621	287				1.622	1773				1.63	1515				1.626	909				1.623	780				1.615	3669				1.63	44
1.628	1				1.628	2				1.622	856				1.626	169				1.628	658				1.636	1001				1.631	1790				1.628	8				1.62	3040				1.635	786
1.633	272				1.633	1				1.628	1953				1.632	8				1.633	3483				1.641	698				1.637	2828				1.634	108				1.626	4539				1.641	1266
1.639	491				1.639	1				1.633	2081				1.637	16				1.639	3903				1.647	12				1.643	481				1.639	50				1.631	951				1.646	368
1.644	0				1.644	8				1.639	540				1.643	444				1.645	1391				1.652	7				1.648	1559				1.645	175				1.637	812				1.652	226
1.65	1				1.65	44				1.644	2219				1.649	80				1.65	2916				1.658	279				1.654	808				1.65	7				1.642	1801				1.657	66
1.655	411				1.655	0				1.65	1432				1.654	13				1.656	2067				1.663	35				1.659	937				1.656	0				1.648	4747				1.663	49
1.661	7				1.661	60				1.656	946				1.66	2				1.661	1790				1.669	0				1.665	2029				1.661	11				1.654	708				1.669	660
1.666	125				1.667	269				1.661	1452				1.665	0				1.667	625				1.674	813				1.67	602				1.667	479				1.659	800				1.674	381
1.672	0				1.672	27				1.667	688				1.671	0				1.672	4926				1.68	1				1.676	364				1.673	138				1.665	752				1.68	2986
1.678	149				1.678	23				1.672	4241				1.676	16				1.678	884				1.685	86				1.681	1894				1.678	23				1.67	1133				1.685	171
1.683	55				1.683	10				1.678	3391				1.682	83				1.683	3914				1.691	3				1.687	744				1.684	18				1.676	1670				1.691	650
1.689	1				1.689	0				1.683	449				1.687	1				1.689	229				1.697	655				1.693	415				1.689	382				1.681	2431				1.696	85
1.694	42				1.694	1				1.689	3450				1.693	46				1.695	827				1.702	706				1.698	696				1.695	1				1.687	1053				1.702	27
1.7	39				1.7	321				1.694	635				1.699	94				1.7	4377				1.708	2842				1.704	49				1.7	57				1.692	1846				1.707	1275
1.705	1				1.705	4				1.7	1935				1.704	0				1.706	4169				1.713	793				1.709	927				1.706	92				1.698	2121				1.713	599
1.711	147				1.711	171				1.706	2373				1.71	234				1.711	1340				1.719	782				1.715	229				1.711	6				1.704	923				1.719	489
1.716	1533				1.717	125				1.711	714				1.715	17				1.717	308				1.724	126				1.72	341				1.717	33				1.709	3130				1.724	15
1.722	1				1.722	135				1.717	1730				1.721	39				1.722	827				1.73	34				1.726	1689				1.723	76				1.715	2627				1.73	11
1.728	1				1.728	69				1.722	2350				1.726	8				1.728	3632				1.735	35				1.731	0				1.728	528				1.72	2874				1.735	430
1.733	123				1.733	0				1.728	1379				1.732	59				1.733	2923				1.741	46				1.737	124				1.734	98				1.726	1094				1.741	42
1.739	366				1.739	196				1.733	939				1.737	149				1.739	1702				1.747	3				1.743	798				1.739	122				1.731	343				1.746	699
1.744	92				1.744	145				1.739	156				1.743	354				1.744	1060				1.752	83				1.748	121				1.745	43				1.737	865				1.752	6
1.75	0				1.75	151				1.744	271				1.748	393				1.75	2014				1.758	31				1.754	736				1.75	140				1.742	2053				1.757	401
1.755	1284				1.755	201				1.75	2201				1.754	139				1.756	4397				1.763	457				1.759	293				1.756	43				1.748	2917				1.763	184
1.761	0				1.761	1				1.756	249				1.76	0				1.761	3041				1.769	265				1.765	874				1.761	1				1.754	1911				1.769	0
1.766	2005				1.767	2				1.761	450				1.765	20				1.767	844				1.774	64				1.77	154				1.767	116				1.759	287				1.774	0
1.772	1				1.772	54				1.767	2497				1.771	735				1.772	211				1.78	1227				1.776	607				1.773	246				1.765	2999				1.78	512
1.778	1426				1.778	16				1.772	859				1.776	1				1.778	3283				1.785	353				1.781	252				1.778	2				1.77	4187				1.785	27
1.783	1				1.783	158				1.778	647				1.782	0				1.783	499				1.791	22				1.787	525				1.784	5				1.776	2707				1.791	103
1.789	113				1.789	144				1.783	1388				1.787	220				1.789	2192				1.797	52				1.793	90				1.789	32				1.781	1086				1.796	53
1.794	2				1.794	20				1.789	327				1.793	0				1.794	1052				1.802	222				1.798	334				1.795	30				1.787	1054				1.802	135
1.8	49				1.8	81				1.794	65				1.798	112				1.8	1379				1.808	6				1.804	31				1.8	2				1.792	1177				1.807	237
1.805	0				1.805	20				1.8	703				1.804	32				1.806	1588				1.813	18				1.809	68				1.806	146				1.798	2949				1.813	1290
1.811	12				1.811	23				1.806	2491				1.81	0				1.811	3132				1.819	742				1.815	224				1.811	191				1.803	1145				1.819	54
1.816	1				1.817	77				1.811	69				1.815	13				1.817	1136				1.824	15				1.82	534				1.817	152				1.809	391				1.824	919
1.822	5				1.822	125				1.817	1237				1.821	8				1.822	1556				1.83	4				1.826	712				1.822	728				1.815	2044				1.83	2068
1.827	3				1.828	6				1.822	2901				1.826	129				1.828	4246				1.835	46				1.831	1250				1.828	446				1.82	1055				1.835	368
1.833	91				1.833	792				1.828	41				1.832	48				1.833	2514				1.841	14				1.837	72				1.834	549				1.826	3105				1.841	1154
1.839	4				1.839	551				1.833	482				1.837	475				1.839	2624				1.847	1715				1.843	324				1.839	13				1.831	995				1.846	80
1.844	100				1.844	1				1.839	4082				1.843	556				1.844	970				1.852	664				1.848	22				1.845	11				1.837	1517				1.852	520
1.85	502				1.85	26				1.844	1219				1.848	729				1.85	688				1.858	2745				1.854	929				1.85	23				1.842	1392				1.857	358
1.855	11				1.855	57				1.85	3083				1.854	82				1.856	806				1.863	912				1.859	153				1.856	29				1.848	701				1.863	14
1.861	444				1.861	0				1.856	470				1.86	202				1.861	1196				1.869	469				1.865	15				1.861	29				1.853	513				1.868	97
1.866	64				1.866	8				1.861	701				1.865	10				1.867	3431				1.874	22				1.87	2368				1.867	722				1.859	1174				1.874	161
1.872	95				1.872	2463				1.867	606				1.871	99				1.872	5150				1.88	901				1.876	18				1.872	139				1.865	2302				1.88	0
1.877	0				1.878	81				1.872	5				1.876	81				1.878	1191				1.885	408				1.881	801				1.878	45				1.87	1097				1.885	163
1.883	0				1.883	558				1.878	1375				1.882	4				1.883	2094				1.891	120				1.887	846				1.884	23				1.876	737				1.891	45
1.889	21				1.889	765				1.883	496				1.887	7				1.889	1913				1.896	1730				1.893	35				1.889	23				1.881	1847				1.896	707
1.894	17				1.894	494				1.889	354				1.893	123				1.894	5053				1.902	995				1.898	848				1.895	234				1.887	1938				1.902	488
1.9	15				1.9	1005				1.894	3113				1.898	35				1.9	5276				1.908	1008				1.904	39				1.9	0				1.892	6353				1.907	720
1.905	1492				1.905	673				1.9	332				1.904	81				1.905	4525				1.913	2655				1.909	58				1.906	122				1.898	2472				1.913	20
1.911	125				1.911	623				1.906	175				1.91	11				1.911	6854				1.919	319				1.915	8				1.911	71				1.903	2944				1.918	589
1.916	156				1.916	1176				1.911	423				1.915	15				1.917	6213				1.924	405				1.92	10				1.917	2				1.909	2714				1.924	527
1.922	0				1.922	4448				1.917	16				1.921	5				1.922	5274				1.93	367				1.926	1155				1.922	97				1.915	854				1.93	631
1.927	531				1.928	589				1.922	221				1.926	17				1.928	6980				1.935	1682				1.931	993				1.928	101				1.92	2844				1.935	2416
1.933	125				1.933	163				1.928	837				1.932	36				1.933	3898				1.941	1828				1.937	36				1.934	73				1.926	4211				1.941	657
1.939	19				1.939	210				1.933	54				1.937	109				1.939	8480				1.946	620				1.942	0				1.939	6				1.931	6160				1.946	368
1.944	12				1.944	103				1.939	17				1.943	43				1.944	12236				1.952	855				1.948	294				1.945	98				1.937	2819				1.952	684
1.95	484				1.95	159				1.944	307				1.948	179				1.95	7119				1.958	3680				1.954	1039				1.95	324				1.942	3921				1.957	552
1.955	65				1.955	2062				1.95	359				1.954	97				1.955	7652				1.963	3077				1.959	7				1.956	96				1.948	3778				1.963	506
1.961	41				1.961	202				1.956	285				1.959	2674				1.961	6810				1.969	617				1.965	193				1.961	168				1.953	6053				1.968	1326
1.966	565				1.966	1624				1.961	25				1.965	145				1.967	12463				1.974	1815				1.97	346				1.967	320				1.959	5695				1.974	1685
1.972	825				1.972	204				1.967	163				1.971	161				1.972	16414				1.98	5153				1.976	1730				1.972	123				1.964	6791				1.98	1149
1.977	1409				1.978	2317				1.972	5				1.976	68				1.978	9077				1.985	391				1.981	156				1.978	74				1.97	8363				1.985	433
1.983	1315				1.983	239				1.978	598				1.982	5				1.983	12885				1.991	2480				1.987	593				1.983	261				1.976	6674				1.991	3054
1.989	106				1.989	262				1.983	7				1.987	28				1.989	16531				1.996	3178				1.992	116				1.989	46				1.981	4931				1.996	626
1.994	1417				1.994	666				1.989	297				1.993	460				1.994	8456				2.002	1379				1.998	381				1.995	636				1.987	7811				2.002	3277
2	717				2	222				1.994	129				1.998	46				2	14712				2.008	2400				2.004	28				2	951				1.992	6350				2.007	2830
2.005	56				2.005	1496				2	714				2.004	99				2.005	15660				2.013	5570				2.009	159				2.006	394				1.998	5463				2.013	320
2.011	481				2.011	898				2.006	250				2.009	23				2.011	18565				2.019	4285				2.015	8				2.011	212				2.003	5824				2.018	4749
2.016	1709				2.016	1637				2.011	9				2.015	39				2.017	16554				2.024	1566				2.02	267				2.017	188				2.009	12921				2.024	433
2.022	362				2.022	217				2.017	192				2.021	419				2.022	20325				2.03	1759				2.026	13				2.022	2078				2.014	14165				2.03	658
2.027	1282				2.028	3428				2.022	33				2.026	306				2.028	17501				2.035	712				2.031	0				2.028	485				2.02	14931				2.035	598
2.033	5616				2.033	747				2.028	326				2.032	1539				2.033	28666				2.041	426				2.037	10				2.033	884				2.026	19288				2.041	1062
2.038	973				2.039	1173				2.033	8				2.037	544				2.039	24362				2.046	453				2.042	105				2.039	50				2.031	12229				2.046	295
2.044	2825				2.044	359				2.039	24				2.043	262				2.044	25007				2.052	2916				2.048	413				2.045	74				2.037	16818				2.052	3812
2.05	1396				2.05	975				2.044	552				2.048	2150				2.05	21964				2.058	274				2.054	681				2.05	1092				2.042	12083				2.057	2873
2.055	136				2.055	45				2.05	215				2.054	257				2.055	15799				2.063	389				2.059	247				2.056	88				2.048	9626				2.063	1581
2.061	7005				2.061	2586				2.056	0				2.059	1564				2.061	10473				2.069	1637				2.065	646				2.061	865				2.053	12540				2.068	4548
2.066	4625				2.066	719				2.061	0				2.065	410				2.067	6235				2.074	3932				2.07	9				2.067	410				2.059	8434				2.074	360
2.072	8374				2.072	422				2.067	244				2.071	426				2.072	5167				2.08	757				2.076	1				2.072	911				2.064	8342				2.079	621
2.077	11112				2.077	1117				2.072	561				2.076	372				2.078	7097				2.085	1873				2.081	20				2.078	733				2.07	5223				2.085	826
2.083	9025				2.083	832				2.078	821				2.082	2413				2.083	4355				2.091	3785				2.087	83				2.083	2372				2.076	6568				2.091	668
2.088	12505				2.089	1703				2.083	89				2.087	412				2.089	4739				2.096	593				2.092	155				2.089	970				2.081	2190				2.096	6504
2.094	12423				2.094	3716				2.089	633				2.093	2671				2.094	3297				2.102	1397				2.098	195				2.095	1471				2.087	5410				2.102	2844
2.1	9964				2.1	3249				2.094	19				2.098	480				2.1	1781				2.107	2405				2.104	229				2.1	4677				2.092	2914				2.107	902
2.105	9364				2.105	2977				2.1	1				2.104	615				2.105	3696				2.113	1304				2.109	1606				2.106	440				2.098	2969				2.113	3473
2.111	13875				2.111	3750				2.106	130				2.109	996				2.111	4626				2.119	3073				2.115	137				2.111	371				2.103	1494				2.118	2178
2.116	10567				2.116	1121				2.111	18				2.115	594				2.116	1345				2.124	6211				2.12	37				2.117	1077				2.109	4315				2.124	2445
2.122	9899				2.122	4232				2.117	225				2.12	1581				2.122	2767				2.13	1357				2.126	1				2.122	1385				2.114	3053				2.129	6383
2.127	13245				2.127	1612				2.122	284				2.126	1516				2.128	2987				2.135	1706				2.131	0				2.128	663				2.12	2348				2.135	2672
2.133	11627				2.133	4348				2.128	28				2.132	738				2.133	3626				2.141	5012				2.137	714				2.133	998				2.126	1727				2.141	8587
2.138	8916				2.139	2669				2.133	1638				2.137	839				2.139	4273				2.146	3012				2.142	24				2.139	796				2.131	478				2.146	4057
2.144	8809				2.144	4413				2.139	0				2.143	2749				2.144	1096				2.152	7703				2.148	107				2.145	444				2.137	3300				2.152	3211
2.15	18038				2.15	1230				2.144	0				2.148	364				2.15	2162				2.157	4281				2.153	225				2.15	811				2.142	5399				2.157	1562
2.155	8855				2.155	7113				2.15	46				2.154	587				2.155	1529				2.163	1695				2.159	463				2.156	740				2.148	1518				2.163	3092
2.161	14748				2.161	3793				2.155	393				2.159	1194				2.161	7566				2.169	1970				2.165	148				2.161	1881				2.153	2168				2.168	3648
2.166	16076				2.166	9943				2.161	256				2.165	3749				2.166	690				2.174	3196				2.17	140				2.167	2706				2.159	3990				2.174	4570
2.172	19926				2.172	2042				2.167	15				2.17	1272				2.172	4379				2.18	4204				2.176	35				2.172	1886				2.164	9957				2.179	3958
2.177	20272				2.177	3243				2.172	2				2.176	3789				2.178	4032				2.185	1088				2.181	107				2.178	1849				2.17	3860				2.185	1244
2.183	28264				2.183	2121				2.178	21				2.182	1144				2.183	1789				2.191	2230				2.187	71				2.183	1759				2.175	5300				2.191	2725
2.188	21773				2.189	1489				2.183	136				2.187	952				2.189	3152				2.196	3395				2.192	103				2.189	1321				2.181	5850				2.196	2767
2.194	34433				2.194	625				2.189	1041				2.193	1980				2.194	2445				2.202	1265				2.198	353				2.195	2819				2.187	1164				2.202	3497
2.2	21290				2.2	914				2.194	262				2.198	1149				2.2	1383				2.207	1906				2.203	0				2.2	1299				2.192	756				2.207	4016
2.205	20063				2.205	835				2.2	485				2.204	1649				2.205	841				2.213	3507				2.209	157				2.206	1206				2.198	2502				2.213	1575
2.211	19347				2.211	3924				2.205	266				2.209	2960				2.211	763				2.219	2712				2.215	361				2.211	776				2.203	7002				2.218	2429
2.216	19145				2.216	3667				2.211	1269				2.215	947				2.216	3062				2.224	2209				2.22	1050				2.217	1558				2.209	1855				2.224	1624
2.222	18826				2.222	1575				2.217	147				2.22	490				2.222	971				2.23	5485				2.226	240				2.222	1070				2.214	944				2.229	3252
2.227	20195				2.227	4233				2.222	462				2.226	830				2.228	1547				2.235	4244				2.231	81				2.228	2254				2.22	2050				2.235	1496
2.233	22381				2.233	4313				2.228	130				2.232	753				2.233	3684				2.241	2758				2.237	701				2.233	1681				2.225	4880				2.241	2236
2.238	19567				2.238	3958				2.233	116				2.237	2557				2.239	8401				2.246	2071				2.242	1792				2.239	2250				2.231	932				2.246	2522
2.244	19009				2.244	1521				2.239	503				2.243	2543				2.244	2564				2.252	926				2.248	2334				2.245	1192				2.237	1559				2.252	3716
2.249	22489				2.25	983				2.244	587				2.248	2927				2.25	1590				2.257	3411				2.253	2837				2.25	248				2.242	3709				2.257	7176
2.255	14712				2.255	3055				2.25	550				2.254	2485				2.255	1028				2.263	2891				2.259	2263				2.256	981				2.248	270				2.263	3111
2.261	29258				2.261	619				2.255	276				2.259	2395				2.261	433				2.268	3727				2.265	974				2.261	441				2.253	742				2.268	3350
2.266	14865				2.266	5053				2.261	22				2.265	3500				2.266	519				2.274	1698				2.27	2456				2.267	3974				2.259	3873				2.274	2219
2.272	23893				2.272	2785				2.267	1553				2.27	3144				2.272	3740				2.28	2326				2.276	3211				2.272	1348				2.264	1251				2.279	2904
2.277	15547				2.277	2921				2.272	70				2.276	4544				2.278	8050				2.285	152				2.281	3351				2.278	3791				2.27	585				2.285	975
2.283	18345				2.283	2674				2.278	644				2.282	5002				2.283	353				2.291	3862				2.287	3020				2.283	1265				2.275	595				2.29	897
2.288	14202				2.288	3709				2.283	2145				2.287	3010				2.289	3022				2.296	1922				2.292	8164				2.289	3855				2.281	291				2.296	2224
2.294	14608				2.294	6861				2.289	1855				2.293	2449				2.294	441				2.302	1526				2.298	5794				2.295	5313				2.287	731				2.302	1830
2.299	18443				2.3	8402				2.294	707				2.298	1449				2.3	552				2.307	3892				2.303	3380				2.3	2101				2.292	761				2.307	2388
2.305	19871				2.305	9359				2.3	107				2.304	4639				2.305	813				2.313	4137				2.309	2753				2.306	2223				2.298	3947				2.313	1948
2.311	22363				2.311	5832				2.305	481				2.309	1174				2.311	1201				2.318	784				2.315	3153				2.311	760				2.303	1909				2.318	6602
2.316	12169				2.316	8819				2.311	641				2.315	674				2.316	1612				2.324	1297				2.32	4287				2.317	654				2.309	297				2.324	892
2.322	4329				2.322	4331				2.317	457				2.32	2141				2.322	3044				2.33	1568				2.326	3133				2.322	131				2.314	4533				2.329	2419
2.327	5275				2.327	6896				2.322	949				2.326	3169				2.327	3285				2.335	3911				2.331	2476				2.328	785				2.32	699				2.335	1598
2.333	3821				2.333	3368				2.328	323				2.331	851				2.333	3403				2.341	949				2.337	2168				2.333	434				2.325	2285				2.34	1493
2.338	7271				2.338	5388				2.333	690				2.337	2055				2.339	305				2.346	2722				2.342	1018				2.339	1133				2.331	576				2.346	4995
2.344	7267				2.344	2022				2.339	1268				2.343	163				2.344	2247				2.352	772				2.348	1906				2.345	1858				2.337	2285				2.352	216
2.349	7129				2.35	2815				2.344	5544				2.348	478				2.35	766				2.357	434				2.353	6831				2.35	610				2.342	543				2.357	810
2.355	7714				2.355	5915				2.35	3536				2.354	1016				2.355	425				2.363	3258				2.359	1669				2.356	2466				2.348	311				2.363	1425
2.361	7773				2.361	1935				2.355	1184				2.359	284				2.361	574				2.368	106				2.364	2069				2.361	1515				2.353	580				2.368	1007
2.366	6485				2.366	3700				2.361	4253				2.365	1632				2.366	239				2.374	2291				2.37	2018				2.367	629				2.359	929				2.374	196
2.372	5365				2.372	3280				2.366	3888				2.37	539				2.372	4108				2.38	2089				2.376	315				2.372	328				2.364	559				2.379	4602
2.377	6569				2.377	1777				2.372	4431				2.376	280				2.377	2669				2.385	3137				2.381	949				2.378	388				2.37	573				2.385	193
2.383	6978				2.383	2266				2.378	7641				2.381	525				2.383	969				2.391	1092				2.387	2807				2.383	393				2.375	116				2.39	749
2.388	4360				2.388	587				2.383	5483				2.387	1031				2.389	2216				2.396	709				2.392	2307				2.389	414				2.381	478				2.396	2247
2.394	4308				2.394	2625				2.389	4364				2.393	573				2.394	361				2.402	2243				2.398	5744				2.395	890				2.386	832				2.402	505
2.399	4551				2.4	5564				2.394	3998				2.398	2667				2.4	1277				2.407	405				2.403	745				2.4	667				2.392	421				2.407	1844
2.405	4423				2.405	1769				2.4	3924				2.404	47				2.405	842				2.413	915				2.409	3915				2.406	660				2.398	157				2.413	785
2.411	2271				2.411	1114				2.405	6555				2.409	504				2.411	940				2.418	2458				2.414	2901				2.411	654				2.403	2495				2.418	1708
2.416	2760				2.416	1241				2.411	3293				2.415	1381				2.416	484				2.424	151				2.42	3725				2.417	41				2.409	356				2.424	1016
2.422	4531				2.422	1256				2.416	7356				2.42	519				2.422	132				2.43	89				2.426	3787				2.422	0				2.414	381				2.429	79
2.427	6572				2.427	4413				2.422	1017				2.426	452				2.427	1035				2.435	491				2.431	2456				2.428	1192				2.42	2644				2.435	1185
2.433	9747				2.433	2459				2.428	2183				2.431	209				2.433	804				2.441	1027				2.437	2373				2.434	63				2.425	3				2.44	471
2.438	8899				2.438	485				2.433	5772				2.437	671				2.439	572				2.446	380				2.442	2273				2.439	88				2.431	68				2.446	1073
2.444	7579				2.444	1057				2.439	1680				2.443	243				2.444	4903				2.452	69				2.448	4393				2.445	1003				2.436	2398				2.452	1440
2.449	1973				2.449	866				2.444	4268				2.448	18				2.45	627				2.457	34				2.453	1815				2.45	1327				2.442	424				2.457	3795
2.455	8078				2.455	721				2.45	3064				2.454	861				2.455	2983				2.463	243				2.459	5353				2.456	4				2.448	552				2.463	454
2.46	7849				2.461	81				2.455	7240				2.459	112				2.461	219				2.468	54				2.464	1019				2.461	496				2.453	376				2.468	0
2.466	5392				2.466	491				2.461	2689				2.465	219				2.466	27				2.474	4				2.47	1866				2.467	0				2.459	314				2.474	230
2.472	10715				2.472	959				2.466	2950				2.47	304				2.472	2266				2.479	689				2.476	1416				2.472	177				2.464	0				2.479	330
2.477	4832				2.477	1438				2.472	4162				2.476	11				2.477	1				2.485	0				2.481	458				2.478	15				2.47	26				2.485	264
2.483	7375				2.483	2795				2.478	2307				2.481	4				2.483	135				2.491	150				2.487	1913				2.483	225				2.475	37				2.49	224
2.488	8731				2.488	1847				2.483	7478				2.487	167				2.489	8				2.496	121				2.492	1070				2.489	221				2.481	15				2.496	64
2.494	11911				2.494	1245				2.489	3688				2.493	6				2.494	2				2.502	2				2.498	1738				2.495	85				2.486	0				2.501	37
2.499	2599				2.499	144				2.494	966				2.498	75				2.5	1081				2.507	320				2.503	3643				2.5	188				2.492	14				2.507	43
2.505	789				2.505	119				2.5	6651				2.504	15				2.505	462				2.513	353				2.509	756				2.506	1				2.498	8				2.513	98
2.51	1723				2.511	540				2.505	2018				2.509	171				2.511	74				2.518	3				2.514	1003				2.511	0				2.503	0				2.518	91
2.516	2610				2.516	26				2.511	1784				2.515	229				2.516	0				2.524	321				2.52	947				2.517	0				2.509	17				2.524	110
2.522	1236				2.522	430				2.516	3007				2.52	48				2.522	1166				2.529	0				2.526	2430				2.522	2				2.514	11				2.529	128
2.527	3031				2.527	1341				2.522	5812				2.526	24				2.527	212				2.535	2				2.531	3276				2.528	6				2.52	4				2.535	9
2.533	3628				2.533	0				2.527	1854				2.531	5				2.533	5				2.541	348				2.537	2998				2.534	0				2.525	344				2.54	122
2.538	8643				2.538	842				2.533	3733				2.537	0				2.538	426				2.546	2				2.542	8140				2.539	159				2.531	30				2.546	0
2.544	4511				2.544	516				2.539	2841				2.542	101				2.544	29				2.552	55				2.548	2644				2.545	1085				2.536	26				2.551	114
2.549	13038				2.549	265				2.544	4730				2.548	0				2.55	321				2.557	140				2.553	787				2.55	111				2.542	10				2.557	20
2.555	21316				2.555	10				2.55	2742				2.554	102				2.555	237				2.563	107				2.559	1355				2.556	684				2.548	23				2.563	0
2.56	15295				2.561	96				2.555	1281				2.559	0				2.561	9				2.568	0				2.564	3761				2.561	259				2.553	1				2.568	333
2.566	11631				2.566	7				2.561	403				2.565	239				2.566	214				2.574	0				2.57	1148				2.567	29				2.559	5				2.574	7
2.572	14363				2.572	215				2.566	4949				2.57	0				2.572	17				2.579	0				2.575	1236				2.572	221				2.564	75				2.579	185
2.577	11414				2.577	293				2.572	3431				2.576	19				2.577	12				2.585	54				2.581	2214				2.578	0				2.57	0				2.585	0
2.583	4332				2.583	47				2.577	1890				2.581	392				2.583	0				2.591	87				2.587	708				2.583	414				2.575	151				2.59	62
2.588	4636				2.588	646				2.583	3442				2.587	986				2.588	39				2.596	1311				2.592	1484				2.589	4				2.581	168				2.596	130
2.594	3349				2.594	436				2.589	1069				2.592	33				2.594	0				2.602	82				2.598	1378				2.595	253				2.586	329				2.601	822
2.599	5384				2.599	21				2.594	2822				2.598	797				2.6	24				2.607	2235				2.603	1626				2.6	629				2.592	158				2.607	725
2.605	7241				2.605	10				2.6	2699				2.604	117				2.605	10				2.613	2989				2.609	1997				2.606	717				2.597	518				2.613	733
2.61	776				2.611	331				2.605	1334				2.609	1146				2.611	434				2.618	3595				2.614	1886				2.611	1323				2.603	48				2.618	3615
2.616	2485				2.616	137				2.611	5265				2.615	100				2.616	180				2.624	3864				2.62	782				2.617	1482				2.609	180				2.624	1520
2.622	1644				2.622	2				2.616	2462				2.62	1309				2.622	180				2.629	1177				2.625	1838				2.622	4819				2.614	422				2.629	622
2.627	4984				2.627	3195				2.622	4842				2.626	5219				2.627	398				2.635	3736				2.631	462				2.628	26814				2.62	441				2.635	2972
2.633	966				2.633	563				2.627	1392				2.631	34575				2.633	4				2.641	3181				2.637	111				2.633	75290				2.625	177				2.64	697
2.638	1348				2.638	444				2.633	1135				2.637	111127				2.638	31				2.646	700				2.642	459				2.639	161822				2.631	1753				2.646	1315
2.644	4035				2.644	133				2.639	3134				2.642	156283				2.644	191				2.652	1827				2.648	12				2.645	222516				2.636	348				2.651	884
2.649	3377				2.649	242				2.644	1157				2.648	177312				2.65	85				2.657	1238				2.653	258				2.65	226881				2.642	32				2.657	966
2.655	2732				2.655	820				2.65	317				2.654	210546				2.655	391				2.663	551				2.659	292				2.656	201890				2.647	1285				2.662	909
2.66	342				2.66	1356				2.655	836				2.659	153165				2.661	17				2.668	834				2.664	22				2.661	145248				2.653	0				2.668	707
2.666	4841				2.666	1725				2.661	1065				2.665	111969				2.666	414				2.674	1212				2.67	347				2.667	105509				2.659	1				2.674	2497
2.672	2170				2.672	533				2.666	1285				2.67	74827				2.672	428				2.679	891				2.675	12				2.672	78639				2.664	385				2.679	1627
2.677	2669				2.677	10766				2.672	1226				2.676	67360				2.677	186				2.685	2653				2.681	0				2.678	47100				2.67	374				2.685	1466
2.683	1332				2.683	31109				2.677	2133				2.681	51792				2.683	221				2.69	13083				2.687	0				2.683	68368				2.675	3				2.69	10506
2.688	1877				2.688	46372				2.683	2555				2.687	85621				2.688	501				2.696	27522				2.692	772				2.689	172144				2.681	38				2.696	29201
2.694	1183				2.694	79787				2.689	1595				2.692	221868				2.694	510				2.702	55803				2.698	53				2.695	437333				2.686	54				2.701	52728
2.699	1687				2.699	99833				2.694	590				2.698	456307				2.699	12				2.707	72838				2.703	46				2.7	693009				2.692	160				2.707	66275
2.705	1096				2.705	88726				2.7	302				2.704	653311				2.705	65				2.713	79438				2.709	0				2.706	804087				2.697	341				2.712	72838
2.71	563				2.71	86711				2.705	1226				2.709	695923				2.711	135				2.718	68892				2.714	329				2.711	756728				2.703	34				2.718	68938
2.716	1068				2.716	55308				2.711	324				2.715	584082				2.716	225				2.724	45211				2.72	45				2.717	591874				2.709	373				2.724	47749
2.722	16				2.722	33130				2.716	56				2.72	484364				2.722	99				2.729	32983				2.725	3				2.722	388655				2.714	811				2.729	44425
2.727	2689				2.727	24099				2.722	105				2.726	299892				2.727	96				2.735	18035				2.731	0				2.728	287837				2.72	34				2.735	23981
2.733	1982				2.733	19471				2.727	58				2.731	219554				2.733	163				2.74	18545				2.736	53				2.733	216041				2.725	250				2.74	22856
2.738	4125				2.738	16472				2.733	195				2.737	136012				2.738	216				2.746	13530				2.742	311				2.739	126832				2.731	124				2.746	7287
2.744	124				2.744	10948				2.738	487				2.742	107623				2.744	468				2.752	9765				2.748	167				2.745	100742				2.736	1294				2.751	9373
2.749	1836				2.749	9506				2.744	210				2.748	87216				2.749	675				2.757	17423				2.753	47				2.75	75610				2.742	216				2.757	15491
2.755	1823				2.755	14954				2.75	42				2.753	64073				2.755	1496				2.763	34506				2.759	559				2.756	66629				2.747	772				2.762	31332
2.76	1222				2.76	23652				2.755	58				2.759	46947				2.761	18				2.768	67093				2.764	0				2.761	49108				2.753	190				2.768	61235
2.766	272				2.766	32313				2.761	30				2.765	56287				2.766	379				2.774	87418				2.77	809				2.767	48082				2.759	32				2.774	88470
2.772	539				2.772	43440				2.766	0				2.77	37035				2.772	263				2.779	105682				2.775	1				2.772	32385				2.764	435				2.779	118270
2.777	243				2.777	52581				2.772	0				2.776	31753				2.777	10091				2.785	99303				2.781	36				2.778	31931				2.77	540				2.785	115779
2.783	2798				2.783	53457				2.777	132				2.781	21398				2.783	50254				2.807	118704				2.809	55				2.783	26990				2.775	1013				2.807	136529
2.805	3192				2.805	290313				2.783	16				2.803	35849				2.805	1337144				2.824	44666				2.825	92				2.806	32297				2.781	3281				2.824	44607
2.822	5541				2.821	134289				2.805	122				2.82	15307				2.822	957499				2.84	19312				2.842	263				2.822	37862				2.803	334594				2.84	20729
2.838	6123				2.838	49570				2.822	445				2.837	260395				2.838	229831				2.857	13482				2.859	865				2.839	555244				2.82	363485				2.857	16558
2.855	2269				2.855	28933				2.838	53				2.853	1766372				2.855	860830				2.874	8088				2.875	2242				2.856	2099790				2.836	128284				2.873	5041
2.872	5111				2.871	15527				2.855	494				2.87	3080455				2.872	1590300				2.89	8003				2.892	1921				2.872	3721565				2.853	168320				2.89	6650
2.888	1409				2.888	9433				2.872	396				2.887	1497640				2.888	791154				2.907	79854				2.909	1242				2.889	1531768				2.87	480240				2.907	49557
2.905	6678				2.905	9552				2.888	1931				2.903	506099				2.905	262571				2.924	254958				2.925	3160				2.906	566478				2.886	289721				2.923	226878
2.922	1339				2.921	3906				2.905	94				2.92	243353				2.922	143553				2.94	458100				2.942	500				2.922	256221				2.903	105495				2.94	499231
2.938	675				2.938	4688				2.922	1016				2.937	149220				2.938	72244				2.957	270291				2.959	1773				2.939	154492				2.92	43841				2.957	325611
2.955	2315				2.955	2406				2.938	1189				2.953	65976				2.955	40264				2.974	85185				2.975	1491				2.956	72236				2.936	21622				2.973	114549
2.972	5247				2.971	2105				2.955	885				2.97	48981				2.972	229815				2.99	35769				2.992	5665				2.972	53669				2.953	19263				2.99	56426
2.988	1302				2.988	2637				2.972	2772				2.987	31058				2.988	1276254				3.007	30694				3.009	2120				2.989	32687				2.97	49154				3.007	30677
3.005	2308				3.005	2786				2.988	1132				3.003	27052				3.005	2620367				3.024	14516				3.025	922				3.006	24497				2.986	397836				3.023	14202
3.022	3774				3.021	6713				3.005	2215				3.02	20768				3.022	1562058				3.04	5524				3.042	1339				3.022	16354				3.003	1024801				3.04	10904
3.038	3329				3.038	3989				3.022	2026				3.037	18344				3.038	561165				3.057	6704				3.059	217				3.039	16373				3.02	757478				3.057	8066
3.055	1730				3.055	3002				3.038	2600				3.053	16366				3.055	258057				3.074	7615				3.075	5350				3.056	13865				3.036	286343				3.073	5489
3.072	1487				3.071	3968				3.055	3494				3.07	16780				3.072	133229				3.09	5145				3.092	3756				3.072	11644				3.053	103837				3.09	1671
3.088	5693				3.088	6024				3.072	1878				3.087	10821				3.088	72787				3.107	3082				3.109	2701				3.089	9682				3.07	58050				3.107	6170
3.105	3290				3.105	7169				3.088	4098				3.103	10515				3.105	29938				3.124	5871				3.125	3937				3.106	10933				3.086	37229				3.123	3931
3.122	1750				3.121	4608				3.105	3145				3.12	7432				3.122	19141				3.14	2418				3.142	799				3.122	5680				3.103	13146				3.14	3335
3.138	2343				3.138	8661				3.122	1754				3.137	5798				3.138	10170				3.157	3627				3.159	2555				3.139	4844				3.12	11184				3.157	4640
3.155	2655				3.155	13816				3.138	1658				3.153	3168				3.155	12823				3.174	5429				3.175	1997				3.156	5111				3.136	6083				3.173	4158
3.172	4987				3.171	8251				3.155	2206				3.17	5957				3.172	7822				3.19	1473				3.192	815				3.172	9271				3.153	3333				3.19	2417
3.188	5329				3.188	12726				3.172	1008				3.187	7279				3.188	3313				3.207	3107				3.209	2244				3.189	7503				3.17	3623				3.207	2626
3.205	8499				3.205	20053				3.188	499				3.203	5354				3.205	7606				3.224	6537				3.225	2120				3.206	8789				3.186	2942				3.223	1729
3.222	5673				3.221	9999				3.205	1849				3.22	3500				3.222	4972				3.24	1037				3.242	1825				3.222	4584				3.203	5443				3.24	610
3.238	9113				3.238	10955				3.222	1432				3.237	4199				3.238	2449				3.257	1082				3.259	1881				3.239	4501				3.22	927				3.257	404
3.255	6261				3.255	8547				3.238	2315				3.253	5557				3.255	5154				3.274	3290				3.275	1568				3.256	6247				3.236	569				3.273	1293
3.272	9983				3.271	8103				3.255	1600				3.27	5463				3.272	1728				3.29	585				3.292	1796				3.272	4555				3.253	1936				3.29	1706
3.288	14908				3.288	9486				3.272	757				3.287	6334				3.288	3241				3.307	1561				3.309	2821				3.289	10395				3.27	4743				3.307	2112
3.305	16112				3.305	5778				3.288	3058				3.303	6735				3.305	2065				3.324	4936				3.325	2772				3.306	5034				3.286	2253				3.323	2165
3.322	14461				3.321	15256				3.305	1500				3.32	6376				3.322	4749				3.34	2778				3.342	3171				3.322	5676				3.303	2438				3.34	2099
3.338	14884				3.338	8157				3.322	3099				3.337	8818				3.338	4167				3.357	2449				3.359	5236				3.339	6154				3.32	1857				3.357	529
3.355	16161				3.355	6397				3.338	2208				3.353	7457				3.355	3093				3.374	5040				3.375	3497				3.356	7973				3.336	1246				3.373	1456
3.372	14752				3.371	5796				3.355	1633				3.37	6055				3.372	2876				3.39	1135				3.392	3038				3.372	5844				3.353	4021				3.39	1430
3.388	21230				3.388	5545				3.372	3473				3.387	4925				3.388	4373				3.407	3402				3.409	7811				3.389	6498				3.37	2436				3.407	2382
3.405	16045				3.405	9854				3.388	2460				3.403	11463				3.405	4630				3.424	2534				3.425	4850				3.406	7985				3.386	2189				3.423	1642
3.422	22450				3.421	10108				3.405	3172				3.42	6399				3.422	4261				3.44	3612				3.442	6399				3.422	6821				3.403	3617				3.44	1250
3.438	26955				3.438	11471				3.422	2402				3.437	6818				3.438	4911				3.457	2594				3.459	3357				3.439	4453				3.42	3125				3.457	3364
3.455	29639				3.455	7151				3.438	3073				3.453	5713				3.455	4160				3.474	4411				3.475	4708				3.456	4276				3.436	3424				3.473	2105
3.472	35817				3.471	13777				3.455	6118				3.47	4410				3.472	4140				3.49	2763				3.492	4543				3.472	4004				3.453	2949				3.49	6163
3.488	25551				3.488	10870				3.472	5196				3.487	3151				3.488	1925				3.507	1677				3.509	5908				3.489	4899				3.47	3467				3.507	5005
3.505	20731				3.505	10711				3.488	3577				3.503	7779				3.505	2789				3.524	3142				3.525	6546				3.506	3377				3.486	6783				3.523	3368
3.522	17699				3.521	4666				3.505	5983				3.52	6002				3.522	6990				3.54	4731				3.542	10081				3.522	4365				3.503	836				3.54	3549
3.538	18480				3.538	5772				3.522	3403				3.537	6583				3.538	4389				3.557	4257				3.559	11843				3.539	3600				3.52	1252				3.557	1268
3.555	18471				3.555	7348				3.538	3249				3.553	3659				3.555	3909				3.574	1940				3.575	15542				3.556	6021				3.536	2595				3.573	2645
3.572	23217				3.571	4914				3.555	4449				3.57	2958				3.572	2538				3.59	3129				3.592	13474				3.572	3171				3.553	1158				3.59	1226
3.588	11982				3.588	5947				3.572	4938				3.587	2082				3.588	2101				3.607	2297				3.609	18591				3.589	3392				3.57	2147				3.607	981
3.605	9645				3.605	3871				3.588	5400				3.603	2137				3.605	1716				3.624	837				3.625	15705				3.606	2856				3.586	2415				3.623	1996
3.622	9324				3.621	4922				3.605	6475				3.62	2404				3.622	2305				3.64	242				3.642	14411				3.622	650				3.603	1218				3.64	1791
3.638	4900				3.638	2702				3.622	11452				3.637	4516				3.638	2589				3.657	835				3.659	11892				3.639	2801				3.62	1436				3.657	1203
3.655	9564				3.655	3335				3.638	11171				3.653	4575				3.655	1933				3.674	2326				3.675	14510				3.656	1726				3.636	1132				3.673	380
3.672	6511				3.671	6691				3.655	9305				3.67	3490				3.672	2700				3.69	2567				3.692	8861				3.672	3777				3.653	1439				3.69	1449
3.688	7961				3.688	5709				3.672	19717				3.687	5134				3.688	2128				3.707	1104				3.709	9001				3.689	1900				3.67	936				3.707	609
3.705	5630				3.705	2823				3.688	20808				3.703	3421				3.705	1232				3.724	294				3.725	5355				3.706	1316				3.686	1083				3.723	1095
3.722	4128				3.721	3453				3.705	14458				3.72	3572				3.722	1433				3.74	1902				3.742	6741				3.722	1388				3.703	450				3.74	4011
3.738	9608				3.738	591				3.722	11337				3.737	3864				3.738	917				3.757	572				3.759	3921				3.739	3856				3.72	1316				3.757	685
3.755	4156				3.755	1521				3.738	12443				3.753	7382				3.755	1662				3.774	4323				3.775	6780				3.756	1810				3.736	1203				3.773	1651
3.772	1026				3.771	1487				3.755	8796				3.77	2408				3.772	3708				3.79	1813				3.792	5226				3.772	2472				3.753	1173				3.79	1041
3.788	3321				3.788	279				3.772	7222				3.787	2673				3.788	901				3.807	349				3.809	7822				3.789	1753				3.77	1219				3.807	407
3.805	776				3.805	1653				3.788	6412				3.803	4052				3.805	1573				3.824	901				3.825	4641				3.806	2677				3.786	859				3.823	412
3.822	1520				3.821	739				3.805	5036				3.82	1577				3.822	851				3.84	625				3.842	1505				3.822	2237				3.803	2790				3.84	1106
3.838	186				3.838	1660				3.822	5199				3.837	2651				3.838	1431				3.857	834				3.859	1335				3.839	1913				3.82	624				3.857	564
3.855	626				3.855	776				3.838	2348				3.853	1593				3.855	1772				3.874	206				3.875	1942				3.856	1709				3.836	661				3.873	1336
3.872	713				3.871	243				3.855	5495				3.87	915				3.872	353				3.89	642				3.892	1072				3.872	816				3.853	584				3.89	897
3.888	1109				3.888	605				3.872	3746				3.887	1339				3.888	2598				3.907	795				3.909	1494				3.889	2870				3.87	1490				3.907	1242
3.905	169				3.905	789				3.888	4496				3.903	1559				3.905	630				3.924	582				3.925	1689				3.906	76				3.886	588				3.923	757
3.922	1695				3.921	503				3.905	4444				3.92	1936				3.922	471				3.94	230				3.942	1201				3.922	1387				3.903	191				3.94	353
3.938	4511				3.938	407				3.922	2271				3.937	165				3.938	1685				3.957	1934				3.959	851				3.939	2374				3.92	342				3.957	1789
3.955	45				3.955	536				3.938	1695				3.953	368				3.955	16				3.974	889				3.975	1983				3.956	2839				3.936	640				3.973	603
3.972	233				3.971	332				3.955	3134				3.97	31				3.972	23				3.99	152				3.992	600				3.972	525				3.953	466				3.99	58
3.988	249				3.988	436				3.972	1697				3.987	508				3.988	294				4.007	276				4.009	880				3.989	495				3.97	2253				4.007	12
4.005	2143				4.005	617				3.988	1168				4.003	1909				4.005	1601				4.024	601				4.025	407				4.006	833				3.986	268				4.023	74
4.022	1580				4.021	189				4.005	720				4.02	1245				4.022	845				4.04	453				4.042	432				4.022	730				4.003	623				4.04	527
4.038	3178				4.038	157				4.022	1023				4.037	865				4.038	410				4.057	151				4.059	1388				4.039	718				4.02	517				4.057	241
4.055	6445				4.055	199				4.038	369				4.053	630				4.055	310				4.074	441				4.075	446				4.056	998				4.036	69				4.073	69
4.072	612				4.071	62				4.055	1790				4.07	17				4.072	243				4.09	43				4.092	1292				4.072	174				4.053	109				4.09	1175
4.088	3708				4.088	155				4.072	247				4.087	2824				4.088	402				4.107	1775				4.109	594				4.089	625				4.07	145				4.107	92
4.105	4766				4.105	6				4.088	783				4.103	83				4.105	311				4.124	289				4.125	1794				4.106	266				4.086	44				4.123	183
4.122	5335				4.121	1005				4.105	828				4.12	301				4.122	20				4.14	158				4.142	29				4.122	226				4.103	369				4.14	443
4.138	4823				4.138	83				4.122	1263				4.137	150				4.138	939				4.157	1050				4.159	256				4.139	70				4.12	512				4.157	411
4.155	666				4.155	247				4.138	32				4.153	38				4.155	71				4.174	366				4.175	705				4.156	237				4.136	47				4.173	47
4.172	3602				4.171	139				4.155	852				4.17	380				4.172	210				4.19	155				4.192	206				4.172	1213				4.153	293				4.19	485
4.188	2881				4.188	205				4.172	186				4.187	37				4.188	1146				4.207	489				4.209	15				4.189	28				4.17	117				4.207	447
4.205	438				4.205	111				4.188	218				4.203	710				4.205	727				4.224	542				4.225	1391				4.206	548				4.186	79				4.223	142
4.222	190				4.221	45				4.205	109				4.22	4043				4.222	312				4.24	154				4.242	205				4.222	61				4.203	1062				4.24	154
4.238	708				4.238	495				4.222	981				4.237	274				4.238	671				4.257	185				4.259	2392				4.239	462				4.219	495				4.257	121
4.255	0				4.255	577				4.238	2040				4.253	515				4.255	1475				4.274	619				4.275	83				4.256	1525				4.236	1458				4.273	449
4.272	30				4.271	0				4.255	105				4.27	280				4.272	614				4.29	32				4.292	126				4.272	114				4.253	336				4.29	258
4.288	465				4.288	52				4.272	1229				4.287	306				4.288	942				4.307	155				4.309	739				4.289	53				4.269	307				4.307	576
4.305	369				4.305	167				4.288	322				4.303	46				4.305	292				4.324	243				4.325	263				4.305	2758				4.286	174				4.323	16
4.322	32				4.321	61				4.305	621				4.32	154				4.322	269				4.34	38				4.342	4				4.322	352				4.303	169				4.34	1897
4.338	413				4.338	24				4.322	563				4.337	40				4.338	731				4.357	430				4.359	420				4.339	706				4.319	79				4.357	232
4.355	1				4.355	303				4.338	744				4.353	266				4.355	456				4.374	57				4.375	314				4.355	199				4.336	422				4.373	336
4.372	354				4.371	219				4.355	2160				4.37	559				4.372	600				4.39	122				4.392	666				4.372	333				4.353	262				4.39	1150
4.388	3				4.388	228				4.372	1124				4.387	201				4.388	237				4.407	98				4.409	563				4.389	4219				4.369	105				4.407	332
4.405	270				4.405	33				4.388	929				4.403	149				4.405	309				4.424	460				4.425	18				4.405	123				4.386	308				4.423	37
4.422	242				4.421	126				4.405	35				4.42	272				4.422	467				4.44	302				4.442	197				4.422	24				4.403	92				4.44	240
4.438	217				4.438	216				4.422	131				4.437	1764				4.438	534				4.457	152				4.459	94				4.439	69				4.419	251				4.457	437
4.455	405				4.455	112				4.438	542				4.453	272				4.455	309				4.474	30				4.475	602				4.455	172				4.436	127				4.473	220
4.472	2485				4.471	345				4.455	162				4.47	114				4.472	613				4.49	578				4.492	235				4.472	581				4.453	334				4.49	363
4.488	183				4.488	192				4.472	257				4.487	33				4.488	527				0.062		217			0.059		0			4.489	2396				4.469	198				0.058		336
0.061		25			0.066		63			4.488	94				0.06		133			0.065		0			0.078		21			0.075		0			0.057		156			4.486	717				0.075		80
0.077		133			0.083		81			0.066		0			0.076		42			0.081		190			0.095		206			0.092		0			0.074		152			0.059		139			0.092		523
0.094		322			0.099		238			0.083		0			0.093		76			0.098		1558			0.112		351			0.109		0			0.09		442			0.076		456			0.108		566
0.111		493			0.116		67			0.099		0			0.11		115			0.115		53			0.128		63			0.125		3			0.107		48			0.093		254			0.125		40
0.127		300			0.133		158			0.116		3			0.126		12			0.131		650			0.145		135			0.142		0			0.124		9			0.109		1043			0.142		220
0.144		20			0.149		36			0.133		22			0.143		56			0.148		194			0.162		6			0.159		0			0.14		308			0.126		111			0.158		320
0.161		447			0.166		157			0.149		10			0.16		800			0.165		8			0.178		131			0.175		0			0.157		78			0.143		220			0.175		77
0.177		283			0.183		3			0.166		0			0.176		313			0.181		28			0.195		29			0.192		1			0.174		116			0.159		496			0.192		40
0.194		619			0.199		388			0.183		0			0.193		79			0.198		679			0.212		172			0.209		0			0.19		77			0.176		392			0.208		52
0.211		1896			0.216		60			0.199		1			0.21		166			0.215		590			0.228		330			0.225		2			0.207		188			0.193		78			0.225		294
0.227		233			0.233		78			0.216		0			0.226		373			0.231		435			0.245		3461			0.242		0			0.224		3			0.21		387			0.242		1319
0.244		278			0.249		2748			0.233		0			0.243		715			0.248		698			0.262		12716			0.259		0			0.24		1610			0.226		750			0.258		6966
0.261		337			0.266		6323			0.249		0			0.26		220			0.265		1054			0.278		7777			0.275		0			0.257		157			0.243		500			0.275		6277
0.277		703			0.283		5159			0.266		0			0.276		408			0.281		870			0.295		4729			0.292		5			0.274		2133			0.26		727			0.292		3403
0.294		305			0.299		5446			0.283		0			0.293		27			0.298		1345			0.312		5905			0.309		0			0.29		3318			0.276		707			0.308		5330
0.311		600			0.316		6805			0.299		0			0.31		104			0.315		1063			0.328		14579			0.325		5			0.307		322			0.293		2803			0.325		10050
0.327		474			0.333		14583			0.316		6			0.326		502			0.331		1170			0.345		23707			0.342		85			0.324		1618			0.31		2156			0.341		19925
0.344		1497			0.349		30414			0.333		0			0.343		695			0.348		1891			0.362		26584			0.359		0			0.34		950			0.326		822			0.358		21309
0.361		1769			0.366		33863			0.349		0			0.36		828			0.365		423			0.378		25574			0.375		0			0.357		299			0.343		280			0.375		21808
0.377		1507			0.383		20318			0.366		0			0.376		2307			0.381		582			0.395		25416			0.392		0			0.374		830			0.36		806			0.391		19909
0.394		2372			0.399		17952			0.383		0			0.393		829			0.398		802			0.412		18984			0.409		0			0.39		392			0.376		1245			0.408		17386
0.411		3920			0.416		15136			0.399		0			0.41		664			0.415		1818			0.428		14112			0.425		0			0.407		66			0.393		1035			0.425		12401
0.427		3143			0.433		8291			0.416		1			0.426		395			0.431		580			0.445		9433			0.442		3			0.424		490			0.41		592			0.441		7419
0.444		1604			0.449		4993			0.433		0			0.443		205			0.448		469			0.462		8405			0.459		2			0.44		237			0.426		399			0.458		10048
0.461		579			0.466		6111			0.449		0			0.46		603			0.465		863			0.478		6777			0.475		0			0.457		1206			0.443		481			0.475		4043
0.477		622			0.483		4019			0.466		1			0.476		3183			0.481		267			0.495		5368			0.492		0			0.474		273			0.46		628			0.491		3070
0.494		741			0.499		3066			0.482		713			0.493		840			0.498		350			0.512		3186			0.509		0			0.49		62			0.476		514			0.508		2583
0.511		998			0.516		3619			0.499		0			0.51		192			0.515		588			0.528		4129			0.525		0			0.507		433			0.493		363			0.525		2406
0.527		858			0.533		2775			0.516		0			0.526		1532			0.531		985			0.545		1848			0.542		0			0.524		249			0.51		123			0.541		1652
0.544		536			0.549		1367			0.532		255			0.543		42			0.548		613			0.562		7452			0.559		0			0.54		289			0.526		2518			0.558		2917
0.561		910			0.566		1675			0.549		5			0.56		1614			0.565		2611			0.578		2907			0.575		0			0.557		624			0.543		358			0.575		1872
0.577		298			0.583		1697			0.566		0			0.576		2567			0.581		700			0.595		1560			0.592		0			0.574		1843			0.56		861			0.591		1559
0.594		903			0.599		1094			0.582		0			0.593		1888			0.598		815			0.612		2806			0.609		249			0.59		769			0.576		598			0.608		2737
0.611		656			0.616		2767			0.599		0			0.61		1294			0.615		1202			0.628		3315			0.625		0			0.607		1545			0.593		2235			0.625		2674
0.627		413			0.633		2057			0.616		0			0.626		923			0.631		1104			0.645		2698			0.642		3			0.624		1239			0.61		834			0.641		2694
0.644		461			0.649		2255			0.632		0			0.643		235			0.648		831			0.662		2944			0.659		0			0.64		1024			0.626		977			0.658		1949
0.661		528			0.666		1300			0.649		0			0.66		610			0.665		2626			0.678		3146			0.675		0			0.657		640			0.643		409			0.675		5177
0.677		298			0.683		189			0.666		0			0.676		642			0.681		496			0.695		1010			0.692		1			0.674		1119			0.66		1864			0.691		1802
0.694		25			0.699		96			0.682		106			0.693		415			0.698		153			0.712		303			0.709		2			0.69		406			0.676		378			0.708		1273
0.711		437			0.716		441			0.699		15			0.71		340			0.715		141			0.728		1788			0.725		0			0.707		299			0.693		83			0.725		175
0.727		68			0.733		629			0.716		4			0.726		289			0.731		213			0.745		672			0.742		0			0.724		595			0.71		923			0.741		756
0.744		618			0.749		159			0.732		0			0.743		437			0.748		920			0.762		507			0.759		0			0.74		257			0.726		15			0.758		1058
0.761		321			0.766		84			0.749		14			0.76		485			0.765		90			0.778		685			0.775		594			0.757		1303			0.743		315			0.775		493
0.777		155			0.783		563			0.766		0			0.776		637			0.781		799			0.795		498			0.792		0			0.774		310			0.76		381			0.791		653
0.794		57			0.799		33			0.782		1			0.793		199			0.798		307			0.812		1231			0.809		0			0.79		322			0.776		961			0.808		215
0.811		0			0.816		534			0.799		0			0.81		155			0.815		92			0.828		1488			0.825		0			0.807		904			0.793		382			0.825		1466
0.827		65			0.833		197			0.816		0			0.826		189			0.831		731			0.845		2378			0.842		0			0.824		421			0.81		719			0.841		689
0.844		1016			0.849		376			0.832		0			0.843		101			0.848		65			0.862		128			0.859		0			0.84		51			0.826		101			0.858		166
0.861		134			0.866		1524			0.849		0			0.86		83			0.865		338			0.878		1339			0.875		3			0.857		102			0.843		23			0.875		394
0.877		111			0.883		16			0.866		1			0.876		629			0.881		348			0.895		1658			0.892		0			0.874		141			0.86		184			0.891		344
0.894		198			0.899		166			0.882		0			0.893		194			0.898		1039			0.912		393			0.909		4			0.89		895			0.876		338			0.908		2474
0.911		2			0.916		676			0.899		3			0.91		151			0.915		200			0.928		172			0.925		0			0.907		568			0.893		2135			0.925		357
0.927		139			0.933		494			0.916		0			0.926		960			0.931		1287			0.945		739			0.942		0			0.924		638			0.91		53			0.941		115
0.944		11			0.949		106			0.932		1			0.943		359			0.948		1576			0.962		729			0.959		4			0.94		1469			0.926		737			0.958		576
0.961		86			0.966		367			0.949		0			0.96		771			0.965		1337			0.978		268			0.975		0			0.957		56			0.943		26			0.975		207
0.977		148			0.983		3025			0.966		1			0.976		74			0.981		485			0.995		86			0.992		0			0.974		1160			0.96		1830			0.991		266
0.994		189			0.999		695			0.982		254			0.993		558			0.998		1404			1.012		522			1.009		0			0.99		280			0.976		670			1.008		950
1.011		130			1.016		554			0.999		0			1.01		265			1.015		1389			1.028		817			1.025		0			1.007		573			0.993		1387			1.025		811
1.027		58			1.033		488			1.016		345			1.026		1314			1.031		2097			1.051		1039			1.048		0			1.024		170			1.01		1959			1.047		730
1.049		0			1.055		2			1.032		0			1.049		1022			1.054		1			1.056		757			1.053		0			1.046		207			1.026		978			1.053		0
1.055		30			1.061		29			1.055		0			1.054		1			1.059		211			1.062		326			1.059		1			1.051		82			1.049		203			1.058		63
1.061		14			1.066		38			1.06		0			1.06		0			1.065		846			1.067		285			1.064		90			1.057		3			1.054		216			1.064		0
1.066		4			1.072		408			1.066		385			1.065		598			1.07		76			1.073		196			1.07		288			1.062		13			1.06		246			1.069		201
1.072		301			1.077		572			1.071		128			1.071		12			1.076		0			1.078		1			1.075		0			1.068		4			1.065		893			1.075		197
1.077		12			1.083		51			1.077		578			1.076		378			1.081		10			1.084		130			1.081		1012			1.074		0			1.071		225			1.08		1750
1.083		69			1.088		422			1.082		219			1.082		25			1.087		10			1.089		7			1.087		1			1.079		88			1.076		497			1.086		356
1.088		176			1.094		160			1.088		33			1.088		661			1.093		30			1.095		536			1.092		124			1.085		142			1.082		240			1.091		311
1.094		6			1.099		5			1.094		2542			1.093		116			1.098		30			1.101		211			1.098		15			1.09		449			1.087		22			1.097		97
1.099		106			1.105		21			1.099		0			1.099		169			1.104		69			1.106		183			1.103		207			1.096		6			1.093		9			1.103		204
1.105		3			1.111		6			1.105		3			1.104		102			1.109		165			1.112		928			1.109		77			1.101		46			1.099		140			1.108		12
1.111		2			1.116		0			1.11		44			1.11		1081			1.115		86			1.117		287			1.114		158			1.107		107			1.104		1005			1.114		924
1.116		6			1.122		199			1.116		10			1.115		995			1.12		93			1.123		1287			1.12		13			1.112		111			1.11		226			1.119		16
1.122		1			1.127		0			1.121		135			1.121		429			1.126		68			1.128		460			1.125		47			1.118		255			1.115		35			1.125		904
1.127		145			1.133		322			1.127		449			1.126		647			1.131		67			1.134		308			1.131		2			1.124		17			1.121		1388			1.13		751
1.133		10			1.138		17			1.132		1			1.132		177			1.137		559			1.139		780			1.137		155			1.129		12			1.126		168			1.136		490
1.138		117			1.144		96			1.138		202			1.138		109			1.143		67			1.145		1109			1.142		0			1.135		263			1.132		165			1.141		237
1.144		1			1.149		32			1.144		20			1.143		24			1.148		293			1.151		147			1.148		37			1.14		306			1.137		576			1.147		1003
1.149		246			1.155		5			1.149		161			1.149		389			1.154		111			1.156		238			1.153		0			1.146		1			1.143		226			1.153		236
1.155		348			1.16		194			1.155		17			1.154		4			1.159		78			1.162		80			1.159		13			1.151		126			1.149		113			1.158		230
1.161		49			1.166		169			1.16		77			1.16		6			1.165		351			1.167		103			1.164		5			1.157		4			1.154		97			1.164		171
1.166		236			1.172		136			1.166		18			1.165		367			1.17		487			1.173		1240			1.17		20			1.162		27			1.16		385			1.169		365
1.172		409			1.177		3			1.171		0			1.171		50			1.176		3			1.178		280			1.175		1			1.168		0			1.165		227			1.175		171
1.177		23			1.183		113			1.177		109			1.176		149			1.181		165			1.184		563			1.181		535			1.173		4			1.171		35			1.18		372
1.183		20			1.188		9			1.182		313			1.182		750			1.187		124			1.189		53			1.186		16			1.179		53			1.176		201			1.186		73
1.188		528			1.194		128			1.188		2			1.188		142			1.193		54			1.195		138			1.192		1			1.185		138			1.182		193			1.191		8
1.194		76			1.199		6			1.194		304			1.193		82			1.198		457			1.201		802			1.198		787			1.19		37			1.187		629			1.197		295
1.199		351			1.205		22			1.199		92			1.199		1			1.204		219			1.206		108			1.203		357			1.196		154			1.193		95			1.203		221
1.205		31			1.21		67			1.205		293			1.204		19			1.209		252			1.212		1195			1.209		815			1.201		51			1.199		61			1.208		189
1.21		432			1.216		3			1.21		70			1.21		2			1.215		68			1.217		52			1.214		11			1.207		55			1.204		55			1.214		449
1.216		44			1.222		871			1.216		996			1.215		76			1.22		250			1.223		16			1.22		263			1.212		123			1.21		170			1.219		380
1.222		331			1.227		181			1.221		61			1.221		76			1.226		273			1.228		227			1.225		24			1.218		12			1.215		348			1.225		339
1.227		16			1.233		532			1.227		5			1.226		28			1.231		222			1.234		541			1.231		579			1.223		209			1.221		0			1.23		247
1.233		66			1.238		332			1.232		32			1.232		135			1.237		177			1.239		1016			1.236		25			1.229		116			1.226		54			1.236		3
1.238		3			1.244		81			1.238		0			1.238		54			1.242		48			1.245		615			1.242		577			1.235		363			1.232		3			1.241		21
1.244		9			1.249		118			1.244		455			1.243		69			1.248		11			1.251		83			1.248		481			1.24		131			1.237		328			1.247		1299
1.249		103			1.255		18			1.249		1353			1.249		643			1.254		83			1.256		48			1.253		523			1.246		752			1.243		150			1.252		366
1.255		201			1.26		33			1.255		367			1.254		0			1.259		30			1.262		34			1.259		15			1.251		817			1.249		68			1.258		285
1.26		57			1.266		640			1.26		3			1.26		494			1.265		24			1.267		852			1.264		856			1.257		57			1.254		13			1.264		4533
1.266		15			1.272		8			1.266		658			1.265		483			1.27		0			1.273		249			1.27		1720			1.262		238			1.26		12			1.269		21
1.272		1			1.277		728			1.271		2			1.271		196			1.276		233			1.278		30			1.275		253			1.268		15			1.265		62			1.275		25
1.277		229			1.283		20			1.277		168			1.276		1			1.281		34			1.284		148			1.281		276			1.273		171			1.271		348			1.28		183
1.283		150			1.288		131			1.282		45			1.282		131			1.287		9			1.289		357			1.286		156			1.279		43			1.276		2			1.286		247
1.288		0			1.294		82			1.288		218			1.288		17			1.292		7			1.295		261			1.292		294			1.285		108			1.282		113			1.291		82
1.294		33			1.299		15			1.293		126			1.293		44			1.298		5			1.3		25			1.298		34			1.29		0			1.287		23			1.297		308
1.299		0			1.305		7			1.299		44			1.299		7			1.304		56			1.306		11			1.303		118			1.296		132			1.293		392			1.302		2
1.305		43			1.31		17			1.305		288			1.304		24			1.309		146			1.312		158			1.309		490			1.301		19			1.299		78			1.308		203
1.31		2			1.316		60			1.31		1			1.31		13			1.315		1			1.317		830			1.314		261			1.307		168			1.304		285			1.314		3
1.316		404			1.321		1			1.316		4			1.315		31			1.32		111			1.323		53			1.32		248			1.312		472			1.31		550			1.319		149
1.322		252			1.327		115			1.321		0			1.321		51			1.326		35			1.328		481			1.325		98			1.318		31			1.315		304			1.325		0
1.327		0			1.333		465			1.327		3			1.326		6			1.331		629			1.334		48			1.331		1399			1.323		62			1.321		86			1.33		190
1.333		75			1.338		9			1.332		29			1.332		0			1.337		18			1.339		52			1.336		24			1.329		0			1.326		36			1.336		0
1.338		1082			1.344		5			1.338		11			1.338		20			1.342		65			1.345		16			1.342		397			1.334		0			1.332		820			1.341		118
1.344		512			1.349		6			1.343		412			1.343		110			1.348		43			1.35		166			1.348		5			1.34		0			1.337		4			1.347		362
1.349		18			1.355		165			1.349		34			1.349		0			1.354		282			1.356		41			1.353		0			1.346		0			1.343		120			1.352		962
1.355		50			1.36		62			1.355		56			1.354		3			1.359		626			1.362		1			1.359		388			1.351		38			1.349		709			1.358		101
1.36		625			1.366		95			1.36		17			1.36		28			1.365		84			1.367		1			1.364		168			1.357		1			1.354		90			1.364		0
1.366		1			1.371		249			1.366		1			1.365		3			1.37		20			1.373		54			1.37		0			1.362		0			1.36		298			1.369		68
1.371		15			1.377		17			1.371		65			1.371		578			1.376		232			1.378		123			1.375		0			1.368		4			1.365		1			1.375		24
1.377		0			1.383		190			1.377		254			1.376		10			1.381		299			1.384		132			1.381		1			1.373		15			1.371		50			1.38		710
1.383		84			1.388		99			1.382		0			1.382		42			1.387		38			1.389		141			1.386		61			1.379		26			1.376		45			1.386		131
1.388		20			1.394		228			1.388		0			1.388		62			1.392		42			1.395		1			1.392		842			1.384		20			1.382		574			1.391		324
1.394		36			1.399		34			1.393		90			1.393		10			1.398		46			1.4		339			1.397		0			1.39		2			1.388		2229			1.397		0
1.399		21			1.405		49			1.399		1			1.399		39			1.404		18			1.406		594			1.403		52			1.396		2			1.393		10			1.402		381
1.405		21			1.41		4			1.405		7			1.404		126			1.409		7			1.412		436			1.409		665			1.401		158			1.399		0			1.408		22
1.41		26			1.416		0			1.41		0			1.41		59			1.415		1			1.417		180			1.414		0			1.407		138			1.404		0			1.414		142
1.416		317			1.421		358			1.416		11			1.415		84			1.42		294			1.423		13			1.42		353			1.412		19			1.41		5			1.419		12
1.421		27			1.427		113			1.421		11			1.421		64			1.426		272			1.428		6			1.425		0			1.418		86			1.415		0			1.425		26
1.427		0			1.433		175			1.427		196			1.426		100			1.431		148			1.434		162			1.431		7			1.423		3			1.421		1			1.43		26
1.433		6			1.438		1			1.432		1			1.432		32			1.437		65			1.439		109			1.436		412			1.429		24			1.426		116			1.436		92
1.438		0			1.444		684			1.438		87			1.438		15			1.442		8			1.445		31			1.442		0			1.434		2			1.432		2			1.441		131
1.444		116			1.449		704			1.443		1			1.443		180			1.448		1379			1.45		412			1.447		134			1.44		2			1.437		51			1.447		42
1.449		28			1.455		31			1.449		78			1.449		272			1.453		15			1.456		1507			1.453		7			1.446		0			1.443		39			1.452		130
1.455		0			1.46		5			1.455		113			1.454		62			1.459		4			1.462		0			1.459		265			1.451		20			1.449		1			1.458		11
1.46		30			1.466		54			1.46		13			1.46		596			1.465		1			1.467		4			1.464		142			1.457		579			1.454		1			1.463		21
1.466		111			1.471		42			1.466		629			1.465		165			1.47		23			1.473		388			1.47		108			1.462		46			1.46		130			1.469		11
1.471		87			1.477		197			1.471		476			1.471		605			1.476		1			1.478		10			1.475		594			1.468		0			1.465		73			1.475		1333
1.477		13			1.483		16			1.477		580			1.476		10			1.481		18			1.484		163			1.481		409			1.473		768			1.471		778			1.48		187
1.483		75			1.488		3			1.482		2281			1.482		0			1.487		26			1.489		69			1.486		1267			1.479		256			1.476		84			1.486		1
1.488		47			1.494		49			1.488		72			1.488		1			1.492		1			1.495		24			1.492		1473			1.484		35			1.482		40			1.491		15
1.494		420			1.499		21			1.493		938			1.493		1			1.498		118			1.5		271			1.497		2101			1.49		80			1.488		56			1.497		58
1.499		6			1.505		12			1.499		2203			1.499		644			1.503		2			1.506		151			1.503		201			1.496		129			1.493		4			1.502		0
1.505		0			1.51		20			1.504		4057			1.504		14			1.509		287			1.511		12			1.509		733			1.501		324			1.499		4			1.508		74
1.51		98			1.516		0			1.51		1827			1.51		69			1.515		1996			1.517		499			1.514		1108			1.507		5			1.504		1			1.513		18
1.516		227			1.521		54			1.516		1425			1.515		1162			1.52		1			1.523		182			1.52		1507			1.512		5			1.51		60			1.519		11
1.521		0			1.527		13			1.521		1763			1.521		30			1.526		20			1.528		4			1.525		917			1.518		9			1.515		0			1.525		0
1.527		107			1.532		1			1.527		4089			1.526		0			1.531		136			1.534		217			1.531		2097			1.523		0			1.521		40			1.53		61
1.533		946			1.538		26			1.532		4245			1.532		24			1.537		165			1.539		414			1.536		1022			1.529		1			1.526		40			1.536		138
1.538		9			1.544		2			1.538		2335			1.538		28			1.542		57			1.545		44			1.542		1860			1.534		22			1.532		93			1.541		65
1.544		35			1.549		111			1.543		2323			1.543		304			1.548		120			1.55		125			1.547		3007			1.54		1			1.537		0			1.547		35
1.549		205			1.555		173			1.549		4365			1.549		251			1.553		33			1.556		9			1.553		2011			1.545		15			1.543		13			1.552		68
1.555		78			1.56		0			1.554		3292			1.554		0			1.559		82			1.561		78			1.559		2484			1.551		20			1.549		185			1.558		136
1.56		100			1.566		649			1.56		2712			1.56		644			1.565		507			1.567		2611			1.564		3173			1.557		50			1.554		13			1.563		4
1.566		1			1.571		1			1.566		2101			1.565		0			1.57		48			1.573		504			1.57		1127			1.562		57			1.56		2			1.569		62
1.571		141			1.577		32			1.571		1264			1.571		500			1.576		55			1.578		247			1.575		1741			1.568		1			1.565		50			1.575		128
1.577		0			1.582		99			1.577		1558			1.576		55			1.581		51			1.584		179			1.581		5484			1.573		2			1.571		161			1.58		18
1.582		35			1.588		1			1.582		5542			1.582		1618			1.587		7			1.589		50			1.586		1249			1.579		127			1.576		4			1.586		12
1.588		114			1.594		4			1.588		1590			1.588		111			1.592		65			1.595		0			1.592		2775			1.584		10			1.582		192			1.591		0
1.594		3			1.599		9			1.593		2435			1.593		453			1.598		182			1.6		391			1.597		872			1.59		0			1.588		1			1.597		0
1.599		14			1.605		70			1.599		686			1.599		466			1.603		0			1.606		154			1.603		760			1.595		0			1.593		289			1.602		70
1.605		4			1.61		0			1.604		2351			1.604		0			1.609		0			1.611		280			1.608		1026			1.601		43			1.599		85			1.608		1
1.61		114			1.616		60			1.61		1673			1.61		399			1.615		3			1.617		279			1.614		489			1.607		357			1.604		280			1.613		0
1.616		45			1.621		40			1.616		1556			1.615		121			1.62		83			1.623		661			1.62		3047			1.612		100			1.61		6			1.619		445
1.621		32			1.627		33			1.621		1340			1.621		0			1.626		0			1.628		14			1.625		1213			1.618		33			1.615		27			1.625		472
1.627		82			1.632		0			1.627		1217			1.627		504			1.631		56			1.634		108			1.631		567			1.623		73			1.621		1			1.63		3
1.632		0			1.638		18			1.632		322			1.632		83			1.637		178			1.639		512			1.636		1531			1.629		102			1.626		0			1.636		108
1.638		164			1.644		203			1.638		564			1.638		14			1.642		23			1.645		50			1.642		1387			1.634		63			1.632		124			1.641		1815
1.644		118			1.649		8			1.643		311			1.643		210			1.648		0			1.65		0			1.647		510			1.64		6			1.638		0			1.647		21
1.649		10			1.655		15			1.649		816			1.649		21			1.653		48			1.656		16			1.653		870			1.645		210			1.643		158			1.652		0
1.655		111			1.66		33			1.654		571			1.654		8			1.659		191			1.661		216			1.658		628			1.651		245			1.649		164			1.658		14
1.66		9			1.666		0			1.66		1377			1.66		1			1.664		0			1.667		10			1.664		899			1.657		687			1.654		218			1.663		323
1.666		11			1.671		0			1.665		1417			1.665		607			1.67		123			1.673		0			1.67		1941			1.662		0			1.66		16			1.669		34
1.671		10			1.677		56			1.671		1200			1.671		16			1.676		9			1.678		3			1.675		1489			1.668		6			1.665		9			1.674		39
1.677		0			1.682		16			1.677		702			1.676		19			1.681		12			1.684		0			1.681		546			1.673		2			1.671		10			1.68		72
1.682		0			1.688		1			1.682		3036			1.682		0			1.687		177			1.689		75			1.686		857			1.679		20			1.676		382			1.686		11
1.688		551			1.694		12			1.688		4411			1.688		52			1.692		240			1.695		3			1.692		408			1.684		43			1.682		32			1.691		23
1.694		105			1.699		1			1.693		1290			1.693		1			1.698		2			1.7		50			1.697		1365			1.69		161			1.688		283			1.697		792
1.699		11			1.705		131			1.699		920			1.699		8			1.703		0			1.706		0			1.703		1672			1.695		6			1.693		19			1.702		0
1.705		442			1.71		0			1.704		425			1.704		138			1.709		218			1.711		14			1.708		1594			1.701		0			1.699		0			1.708		359
1.71		27			1.716		0			1.71		975			1.71		0			1.714		22			1.717		188			1.714		119			1.707		751			1.704		8			1.713		1
1.716		32			1.721		2			1.715		168			1.715		9			1.72		5			1.722		91			1.72		713			1.712		2			1.71		58			1.719		0
1.721		51			1.727		1930			1.721		507			1.721		104			1.726		27			1.728		414			1.725		3224			1.718		9			1.715		68			1.724		326
1.727		79			1.732		2			1.727		362			1.727		423			1.731		0			1.734		0			1.731		47			1.723		0			1.721		81			1.73		27
1.732		204			1.738		39			1.732		645			1.732		18			1.737		275			1.739		1			1.736		79			1.729		188			1.726		7			1.736		252
1.738		88			1.743		2			1.738		643			1.738		11			1.742		0			1.745		146			1.742		847			1.734		4			1.732		2			1.741		40
1.744		308			1.749		2			1.743		68			1.743		0			1.748		14			1.75		96			1.747		111			1.74		22			1.738		807			1.747		0
1.749		650			1.755		19			1.749		554			1.749		48			1.753		52			1.756		379			1.753		1157			1.745		2			1.743		0			1.752		18
1.755		106			1.76		8			1.754		729			1.754		503			1.759		109			1.761		73			1.758		443			1.751		0			1.749		607			1.758		25
1.76		0			1.766		121			1.76		450			1.76		16			1.764		1			1.767		143			1.764		213			1.756		38			1.754		16			1.763		22
1.766		545			1.771		146			1.765		785			1.765		94			1.77		5			1.772		51			1.769		269			1.762		0			1.76		18			1.769		0
1.771		523			1.777		12			1.771		904			1.771		59			1.776		153			1.778		562			1.775		1			1.768		0			1.765		11			1.774		0
1.777		1			1.782		64			1.777		303			1.776		0			1.781		14			1.784		229			1.781		6			1.773		388			1.771		10			1.78		45
1.782		9			1.788		58			1.782		622			1.782		0			1.787		0			1.789		1			1.786		276			1.779		10			1.776		123			1.786		584
1.788		42			1.793		1			1.788		488			1.788		17			1.792		1			1.795		4			1.792		9			1.784		0			1.782		72			1.791		252
1.793		259			1.799		18			1.793		72			1.793		28			1.798		541			1.8		1170			1.797		879			1.79		119			1.788		253			1.797		12
1.799		561			1.805		2			1.799		38			1.799		0			1.803		24			1.806		555			1.803		23			1.795		0			1.793		13			1.802		187
1.805		0			1.81		0			1.804		72			1.804		2			1.809		89			1.811		137			1.808		1186			1.801		1			1.799		190			1.808		4
1.81		68			1.816		5			1.81		298			1.81		9			1.814		271			1.817		226			1.814		49			1.806		5			1.804		10			1.813		1
1.816		566			1.821		0			1.815		714			1.815		251			1.82		34			1.822		0			1.819		249			1.812		97			1.81		0			1.819		8
1.821		3			1.827		272			1.821		82			1.821		149			1.826		27			1.828		374			1.825		620			1.818		58			1.815		407			1.824		64
1.827		0			1.832		8			1.827		1			1.827		57			1.831		32			1.834		1			1.831		49			1.823		13			1.821		79			1.83		113
1.832		136			1.838		59			1.832		732			1.832		2			1.837		177			1.839		46			1.836		0			1.829		80			1.826		0			1.836		165
1.838		0			1.843		2			1.838		122			1.838		541			1.842		1039			1.845		0			1.842		14			1.834		7			1.832		98			1.841		28
1.843		500			1.849		1			1.843		285			1.843		401			1.848		33			1.85		344			1.847		369			1.84		2			1.838		0			1.847		73
1.849		460			1.855		12			1.849		0			1.849		31			1.853		49			1.856		392			1.853		436			1.845		77			1.843		0			1.852		840
1.855		0			1.86		28			1.854		289			1.854		359			1.859		448			1.861		296			1.858		49			1.851		69			1.849		9			1.858		315
1.86		259			1.866		73			1.86		234			1.86		0			1.864		0			1.867		549			1.864		22			1.856		14			1.854		7			1.863		301
1.866		7			1.871		14			1.865		44			1.865		32			1.87		151			1.872		337			1.869		2			1.862		1			1.86		13			1.869		4
1.871		0			1.877		36			1.871		4			1.871		27			1.875		231			1.878		60			1.875		26			1.868		93			1.865		210			1.874		250
1.877		25			1.882		53			1.876		600			1.877		1			1.881		14			1.883		141			1.881		108			1.873		63			1.871		0			1.88		90
1.882		0			1.888		0			1.882		2			1.882		54			1.887		3			1.889		14			1.886		71			1.879		77			1.877		4			1.885		432
1.888		78			1.893		85			1.888		45			1.888		0			1.892		1			1.895		1			1.892		564			1.884		4			1.882		276			1.891		10
1.893		10			1.899		35			1.893		2213			1.893		0			1.898		43			1.9		399			1.897		316			1.89		378			1.888		109			1.897		73
1.899		18			1.905		181			1.899		11			1.899		0			1.903		27			1.906		131			1.903		4			1.895		9			1.893		35			1.902		4
1.905		0			1.91		377			1.904		67			1.904		422			1.909		33			1.911		129			1.908		78			1.901		24			1.899		4			1.908		73
1.91		394			1.916		674			1.91		2			1.91		9			1.914		74			1.917		468			1.914		104			1.906		10			1.904		290			1.913		1279
1.916		165			1.921		631			1.915		694			1.915		4			1.92		233			1.922		1328			1.919		45			1.912		36			1.91		17			1.919		177
1.921		19			1.927		1221			1.921		128			1.921		160			1.925		39			1.928		347			1.925		221			1.918		7			1.915		0			1.924		119
1.927		67			1.932		1237			1.926		210			1.927		30			1.931		587			1.933		35			1.931		5			1.923		0			1.921		13			1.93		588
1.932		50			1.938		1083			1.932		722			1.932		0			1.937		4			1.939		395			1.936		326			1.929		0			1.926		185			1.935		215
1.938		646			1.943		215			1.938		223			1.938		51			1.942		159			1.945		121			1.942		124			1.934		272			1.932		1			1.941		692
1.943		172			1.949		571			1.943		1251			1.943		72			1.948		360			1.95		131			1.947		50			1.94		24			1.938		25			1.947		593
1.949		96			1.954		137			1.949		16			1.949		3			1.953		401			1.956		627			1.953		110			1.945		145			1.943		15			1.952		20
1.955		0			1.96		0			1.954		87			1.954		513			1.959		153			1.961		4			1.958		110			1.951		744			1.949		311			1.958		276
1.96		160			1.966		389			1.96		746			1.96		9			1.964		14			1.967		705			1.964		520			1.956		127			1.954		365			1.963		267
1.966		26			1.971		20			1.965		345			1.965		22			1.97		4			1.972		617			1.969		0			1.962		2208			1.96		1			1.969		219
1.971		34			1.977		153			1.971		56			1.971		119			1.975		203			1.978		704			1.975		261			1.967		749			1.965		269			1.974		140
1.977		0			1.982		215			1.976		126			1.977		522			1.981		4			1.983		0			1.98		106			1.973		443			1.971		8			1.98		2
1.982		580			1.988		197			1.982		73			1.982		1931			1.987		30			1.989		1233			1.986		120			1.979		1			1.977		4			1.985		301
1.988		465			1.993		252			1.988		0			1.988		156			1.992		166			1.995		1361			1.992		2			1.984		32			1.982		19			1.991		54
1.993		61			1.999		531			1.993		596			1.993		1716			1.998		507			2		142			1.997		473			1.99		168			1.988		4			1.997		555
1.999		182			2.004		259			1.999		520			1.999		628			2.003		307			2.006		380			2.003		234			1.995		289			1.993		10			2.002		130
2.004		355			2.01		436			2.004		42			2.004		181			2.009		1060			2.011		138			2.008		185			2.001		297			1.999		792			2.008		49
2.01		32			2.016		502			2.01		10			2.01		68			2.014		193			2.017		614			2.014		54			2.006		153			2.004		2786			2.013		394
2.016		205			2.021		854			2.015		928			2.015		97			2.02		531			2.022		1146			2.019		182			2.012		98			2.01		3409			2.019		658
2.021		244			2.027		608			2.021		0			2.021		895			2.025		75			2.028		190			2.025		0			2.017		902			2.015		65			2.024		120
2.027		658			2.032		1111			2.026		645			2.027		515			2.031		420			2.033		108			2.03		2460			2.023		47			2.021		352			2.03		97
2.032		0			2.038		6390			2.032		72			2.032		1844			2.036		736			2.039		66			2.036		273			2.029		598			2.026		161			2.035		48
2.038		1070			2.043		2284			2.038		610			2.038		347			2.042		814			2.045		235			2.042		103			2.034		119			2.032		171			2.041		23
2.043		2			2.049		1424			2.043		1249			2.043		333			2.048		699			2.05		359			2.047		435			2.04		1073			2.038		168			2.046		928
2.049		54			2.054		2189			2.049		0			2.049		369			2.053		849			2.056		1887			2.053		79			2.045		1971			2.043		76			2.052		2840
2.054		1			2.06		696			2.054		1771			2.054		48			2.059		238			2.061		1748			2.058		0			2.051		96			2.049		108			2.058		3454
2.06		27			2.066		1062			2.06		512			2.06		493			2.064		139			2.067		1970			2.064		2027			2.056		161			2.054		112			2.063		326
2.066		0			2.071		626			2.065		10			2.065		189			2.07		51			2.072		427			2.069		455			2.062		596			2.06		912			2.069		627
2.071		33			2.077		379			2.071		35			2.071		2392			2.075		501			2.078		250			2.075		100			2.067		100			2.065		2262			2.074		464
2.077		1580			2.082		694			2.076		35			2.077		930			2.081		415			2.083		592			2.08		1627			2.073		2251			2.071		78			2.08		1218
2.082		89			2.088		762			2.082		1097			2.082		2942			2.086		582			2.089		906			2.086		0			2.079		333			2.077		517			2.085		1200
2.088		0			2.093		4024			2.087		164			2.088		1842			2.092		457			2.094		688			2.092		1799			2.084		187			2.082		1797			2.091		529
2.093		658			2.099		1744			2.093		1200			2.093		5034			2.098		976			2.1		1298			2.097		916			2.09		508			2.088		627			2.096		3030
2.099		63			2.104		468			2.099		33			2.099		1602			2.103		764			2.106		1836			2.103		207			2.095		2512			2.093		531			2.102		2922
2.104		1029			2.11		2086			2.104		15			2.104		1398			2.109		1362			2.111		1384			2.108		277			2.101		247			2.099		972			2.108		823
2.11		7			2.116		969			2.11		123			2.11		271			2.114		1641			2.117		2822			2.114		6			2.106		148			2.104		2073			2.113		333
2.116		2602			2.121		3066			2.115		96			2.115		168			2.12		292			2.122		1406			2.119		378			2.112		4603			2.11		3373			2.119		645
2.121		202			2.127		3915			2.121		431			2.121		1492			2.125		1847			2.128		2434			2.125		519			2.117		201			2.115		2007			2.124		5781
2.127		1140			2.132		6133			2.126		506			2.127		3064			2.131		3673			2.133		3613			2.13		592			2.123		1979			2.121		2799			2.13		2551
2.132		2945			2.138		4231			2.132		268			2.132		1434			2.136		2734			2.139		6808			2.136		12			2.128		723			2.127		358			2.135		911
2.138		63			2.143		5360			2.137		59			2.138		1591			2.142		1606			2.144		4154			2.142		561			2.134		609			2.132		569			2.141		5072
2.143		3003			2.149		3875			2.143		187			2.143		1508			2.148		3525			2.15		8839			2.147		142			2.14		1253			2.138		2308			2.146		3320
2.149		881			2.154		7826			2.149		783			2.149		1385			2.153		3703			2.156		2283			2.153		57			2.145		1146			2.143		6191			2.152		265
2.154		403			2.16		1750			2.154		2			2.154		756			2.159		5481			2.161		359			2.158		161			2.151		237			2.149		4239			2.158		8780
2.16		1210			2.165		6413			2.16		798			2.16		690			2.164		4468			2.167		1430			2.164		358			2.156		1479			2.154		4340			2.163		3466
2.165		1979			2.171		4839			2.165		559			2.165		4379			2.17		4963			2.172		1179			2.169		779			2.162		1967			2.16		1200			2.169		7928
2.171		1213			2.177		2166			2.171		255			2.171		2641			2.175		2068			2.178		2822			2.175		230			2.167		769			2.165		5184			2.174		684
2.177		776			2.182		2406			2.176		654			2.177		1410			2.181		5650			2.183		2454			2.18		401			2.173		2547			2.171		1222			2.18		3197
2.182		2217			2.188		2504			2.182		297			2.182		4335			2.186		1350			2.189		2769			2.186		71			2.178		1865			2.177		2941			2.185		4644
2.188		257			2.193		659			2.187		0			2.188		2127			2.192		2437			2.194		2380			2.191		1615			2.184		938			2.182		945			2.191		6063
2.193		1985			2.199		386			2.193		1170			2.193		1295			2.198		1038			2.2		3784			2.197		202			2.19		1198			2.188		6298			2.196		833
2.199		985			2.204		1296			2.199		9			2.199		776			2.203		455			2.206		640			2.203		5			2.195		1196			2.193		635			2.202		3527
2.204		4483			2.21		1014			2.204		54			2.204		1071			2.209		456			2.211		1787			2.208		25			2.201		929			2.199		1017			2.208		3801
2.21		911			2.215		3906			2.21		117			2.21		1482			2.214		6101			2.217		1639			2.214		774			2.206		3240			2.204		1019			2.213		2982
2.215		3031			2.221		3343			2.215		365			2.215		1671			2.22		3692			2.222		2109			2.219		218			2.212		420			2.21		680			2.219		680
2.221		805			2.227		3480			2.221		260			2.221		562			2.225		6102			2.228		1845			2.225		49			2.217		301			2.215		789			2.224		1890
2.227		547			2.232		3828			2.226		175			2.227		3812			2.231		3142			2.233		4756			2.23		98			2.223		632			2.221		1936			2.23		2085
2.232		2493			2.238		3378			2.232		430			2.232		75			2.236		2740			2.239		1541			2.236		110			2.228		1462			2.227		2396			2.235		1317
2.238		47			2.243		4997			2.237		1676			2.238		3571			2.242		402			2.244		5879			2.241		31			2.234		624			2.232		4110			2.241		285
2.243		1865			2.249		1617			2.243		1218			2.243		5771			2.247		2645			2.25		1629			2.247		196			2.24		1499			2.238		1013			2.246		1765
2.249		2262			2.254		6401			2.249		252			2.249		2329			2.253		241			2.256		1798			2.253		1494			2.245		553			2.243		1131			2.252		717
2.254		664			2.26		1244			2.254		1275			2.254		1615			2.259		267			2.261		3542			2.258		729			2.251		664			2.249		768			2.257		813
2.26		2123			2.265		982			2.26		405			2.26		1818			2.264		1283			2.267		5636			2.264		1931			2.256		555			2.254		704			2.263		2864
2.265		2497			2.271		7271			2.265		1045			2.265		1860			2.27		650			2.272		2440			2.269		4476			2.262		2587			2.26		417			2.269		3728
2.271		2453			2.277		3030			2.271		3707			2.271		3366			2.275		870			2.278		3592			2.275		7344			2.267		1114			2.265		3400			2.274		209
2.277		1630			2.282		2324			2.276		1450			2.277		6937			2.281		738			2.283		2748			2.28		4562			2.273		3670			2.271		1658			2.28		616
2.282		1146			2.288		3541			2.282		3865			2.282		5975			2.286		1848			2.289		791			2.286		5048			2.278		3360			2.277		1846			2.285		422
2.288		1512			2.293		2979			2.287		4971			2.288		8825			2.292		180			2.294		1685			2.291		7188			2.284		3648			2.282		2128			2.291		3916
2.293		840			2.299		7287			2.293		3309			2.293		3620			2.297		1018			2.3		2519			2.297		5813			2.29		7466			2.288		1103			2.296		1190
2.299		1121			2.304		10937			2.298		1418			2.299		3660			2.303		282			2.305		5361			2.303		1736			2.295		4148			2.293		666			2.302		2319
2.304		2575			2.31		10944			2.304		6168			2.304		3663			2.309		794			2.311		2740			2.308		3964			2.301		3137			2.299		2181			2.307		2585
2.31		3307			2.315		5828			2.31		1862			2.31		1498			2.314		803			2.317		2406			2.314		6603			2.306		1988			2.304		1168			2.313		9351
2.315		2633			2.321		4333			2.315		4145			2.315		877			2.32		421			2.322		2287			2.319		2595			2.312		4939			2.31		947			2.319		534
2.321		3233			2.326		5874			2.321		5573			2.321		1422			2.325		920			2.328		3169			2.325		4235			2.317		1528			2.315		631			2.324		3240
2.327		3006			2.332		3956			2.326		2229			2.327		637			2.331		227			2.333		663			2.33		3591			2.323		684			2.321		353			2.33		5657
2.332		1846			2.338		5756			2.332		3882			2.332		1383			2.336		1201			2.339		5462			2.336		3696			2.328		202			2.327		1205			2.335		917
2.338		2284			2.343		6515			2.337		3703			2.338		194			2.342		85			2.344		5066			2.341		2789			2.334		686			2.332		655			2.341		238
2.343		3472			2.349		6153			2.343		3140			2.343		145			2.347		494			2.35		1273			2.347		6153			2.339		304			2.338		189			2.346		852
2.349		1954			2.354		4100			2.348		2588			2.349		1470			2.353		232			2.355		1372			2.353		4036			2.345		188			2.343		269			2.352		2713
2.354		2560			2.36		2212			2.354		6304			2.354		2330			2.359		466			2.361		403			2.358		2925			2.351		604			2.349		161			2.357		347
2.36		1786			2.365		4053			2.36		3903			2.36		349			2.364		217			2.367		2800			2.364		2589			2.356		1114			2.354		257			2.363		1129
2.365		1531			2.371		3141			2.365		6915			2.365		2531			2.37		954			2.372		3298			2.369		6894			2.362		693			2.36		547			2.369		196
2.371		2561			2.376		5405			2.371		1991			2.371		337			2.375		543			2.378		297			2.375		2838			2.367		2032			2.365		1239			2.374		392
2.376		943			2.382		3794			2.376		3375			2.377		191			2.381		42			2.383		2125			2.38		6148			2.373		958			2.371		186			2.38		2961
2.382		1233			2.388		2528			2.382		2415			2.382		4157			2.386		289			2.389		460			2.386		3415			2.378		1499			2.377		461			2.385		624
2.388		602			2.393		1319			2.387		2130			2.388		796			2.392		212			2.394		278			2.391		3758			2.384		55			2.382		286			2.391		1052
2.393		499			2.399		1921			2.393		3721			2.393		194			2.397		633			2.4		3810			2.397		543			2.389		131			2.388		1752			2.396		4444
2.399		2591			2.404		417			2.398		1434			2.399		138			2.403		316			2.405		3597			2.402		2766			2.395		439			2.393		306			2.402		2245
2.404		1808			2.41		1279			2.404		5449			2.404		205			2.409		639			2.411		800			2.408		1869			2.401		656			2.399		545			2.407		3429
2.41		3210			2.415		6205			2.41		3900			2.41		2591			2.414		253			2.417		2457			2.414		3987			2.406		192			2.404		1883			2.413		645
2.415		2220			2.421		4248			2.415		2198			2.416		641			2.42		375			2.422		2499			2.419		1670			2.412		615			2.41		38			2.419		1670
2.421		1466			2.426		3831			2.421		2873			2.421		56			2.425		360			2.428		964			2.425		699			2.417		193			2.416		107			2.424		114
2.426		865			2.432		270			2.426		2120			2.427		1272			2.431		789			2.433		318			2.43		1392			2.423		822			2.421		265			2.43		2883
2.432		1963			2.438		1639			2.432		3714			2.432		330			2.436		1307			2.439		2973			2.436		1591			2.428		332			2.427		330			2.435		773
2.438		1714			2.443		1677			2.437		4458			2.438		683			2.442		3102			2.444		241			2.441		5344			2.434		1759			2.432		103			2.441		656
2.443		2140			2.449		730			2.443		2005			2.443		235			2.447		2702			2.45		363			2.447		2105			2.439		75			2.438		165			2.446		129
2.449		1523			2.454		1866			2.448		2576			2.449		483			2.453		637			2.455		580			2.452		3022			2.445		235			2.443		521			2.452		2274
2.454		3802			2.46		2169			2.454		4890			2.454		77			2.458		221			2.461		0			2.458		2540			2.451		69			2.449		0			2.457		165
2.46		1657			2.465		533			2.46		386			2.46		435			2.464		93			2.467		80			2.464		2793			2.456		23			2.454		0			2.463		2040
2.465		592			2.471		821			2.465		3688			2.466		151			2.47		78			2.472		437			2.469		89			2.462		679			2.46		55			2.468		39
2.471		1126			2.476		629			2.471		887			2.471		30			2.475		1			2.478		71			2.475		1193			2.467		305			2.466		16			2.474		1265
2.476		2685			2.482		653			2.476		1958			2.477		610			2.481		801			2.483		14			2.48		2505			2.473		95			2.471		0			2.48		298
2.482		1189			2.488		642			2.482		1669			2.482		0			2.486		2			2.489		0			2.486		1500			2.478		16			2.477		79			2.485		102
2.488		1727			2.493		1420			2.487		5746			2.488		288			2.492		79			2.494		72			2.491		1860			2.484		0			2.482		50			2.491		0
2.493		2236			2.499		976			2.493		2544			2.493		279			2.497		25			2.5		169			2.497		409			2.489		400			2.488		40			2.496		46
2.499		932			2.504		691			2.498		2547			2.499		0			2.503		37			2.505		100			2.502		787			2.495		410			2.493		2			2.502		6
2.504		2717			2.51		564			2.504		1772			2.504		433			2.508		4			2.511		5			2.508		83			2.501		278			2.499		6			2.507		0
2.51		820			2.515		1231			2.509		5343			2.51		865			2.514		17			2.517		0			2.514		993			2.506		270			2.504		72			2.513		0
2.515		1195			2.521		30			2.515		717			2.516		0			2.52		357			2.522		17			2.519		1155			2.512		4			2.51		0			2.518		1781
2.521		1116			2.526		1184			2.521		5874			2.521		27			2.525		467			2.528		30			2.525		1189			2.517		5			2.516		523			2.524		80
2.526		867			2.532		362			2.526		402			2.527		1			2.531		1			2.533		0			2.53		680			2.523		1			2.521		14			2.53		146
2.532		394			2.537		1276			2.532		748			2.532		11			2.536		167			2.539		175			2.536		1468			2.528		59			2.527		0			2.535		156
2.538		616			2.543		574			2.537		1531			2.538		7			2.542		993			2.544		17			2.541		473			2.534		177			2.532		0			2.541		325
2.543		1027			2.549		282			2.543		368			2.543		224			2.547		39			2.55		1			2.547		1069			2.539		539			2.538		200			2.546		1
2.549		865			2.554		653			2.548		429			2.549		518			2.553		0			2.555		29			2.552		483			2.545		131			2.543		12			2.552		1
2.554		169			2.56		92			2.554		2546			2.554		45			2.558		11			2.561		445			2.558		1256			2.55		243			2.549		936			2.557		18
2.56		413			2.565		89			2.559		71			2.56		282			2.564		174			2.567		636			2.563		2640			2.556		51			2.554		540			2.563		1
2.565		946			2.571		21			2.565		1942			2.566		301			2.57		101			2.572		522			2.569		1516			2.562		2			2.56		651			2.568		0
2.571		496			2.576		418			2.571		2041			2.571		14			2.575		160			2.578		0			2.575		1940			2.567		1692			2.566		33			2.574		93
2.576		998			2.582		103			2.576		339			2.577		273			2.581		2			2.583		9			2.58		837			2.573		1			2.571		189			2.58		97
2.582		1305			2.587		225			2.582		2708			2.582		141			2.586		64			2.589		380			2.586		1374			2.578		1			2.577		71			2.585		679
2.587		2018			2.593		10			2.587		572			2.588		17			2.592		10			2.594		1658			2.591		2866			2.584		8			2.582		406			2.591		255
2.593		1462			2.599		107			2.593		3250			2.593		195			2.597		44			2.6		2406			2.597		2392			2.589		66			2.588		150			2.596		655
2.599		1085			2.604		723			2.598		875			2.599		1			2.603		1392			2.605		1107			2.602		1055			2.595		1			2.593		5			2.602		549
2.604		1604			2.61		111			2.604		3162			2.604		35			2.608		3			2.611		2241			2.608		54			2.6		92			2.599		120			2.607		2459
2.61		829			2.615		621			2.609		185			2.61		6			2.614		80			2.617		858			2.613		89			2.606		19			2.604		77			2.613		976
2.615		1584			2.621		313			2.615		1232			2.616		2518			2.62		4			2.622		5053			2.619		1061			2.612		376			2.61		20			2.618		414
2.621		1249			2.626		2			2.621		5356			2.621		282			2.625		239			2.628		3592			2.625		0			2.617		18			2.616		120			2.624		2124
2.626		199			2.632		654			2.626		934			2.627		138			2.631		127			2.633		4577			2.63		0			2.623		10			2.621		392			2.63		1099
2.632		3475			2.637		281			2.632		1204			2.632		483			2.636		349			2.639		2338			2.636		10			2.628		113			2.627		19			2.635		959
2.637		475			2.643		2143			2.637		613			2.638		2			2.642		98			2.644		1669			2.641		197			2.634		6			2.632		30			2.641		1504
2.643		913			2.649		25			2.643		126			2.643		396			2.647		142			2.65		2879			2.647		0			2.639		4			2.638		2			2.646		935
2.649		1330			2.654		487			2.648		179			2.649		224			2.653		45			2.655		1539			2.652		241			2.645		3			2.643		133			2.652		0
2.654		3351			2.66		477			2.654		378			2.654		14			2.658		58			2.661		2305			2.658		12			2.65		249			2.649		1			2.657		803
2.66		723			2.665		170			2.659		0			2.66		64			2.664		3			2.667		2033			2.663		698			2.656		981			2.654		446			2.663		40
2.665		1355			2.671		267			2.665		1010			2.666		67			2.669		37			2.672		511			2.669		122			2.662		800			2.66		16			2.668		821
2.671		2569			2.676		23			2.67		346			2.671		337			2.675		136			2.678		2913			2.675		33			2.667		291			2.666		234			2.674		959
2.676		480			2.682		1556			2.676		0			2.677		30			2.681		669			2.683		838			2.68		1			2.673		320			2.671		41			2.679		482
2.682		1815			2.687		329			2.682		522			2.682		110			2.686		790			2.689		1592			2.686		53			2.678		248			2.677		69			2.685		646
2.687		800			2.693		1123			2.687		72			2.688		160			2.692		190			2.694		2547			2.691		536			2.684		656			2.682		699			2.691		992
2.693		178			2.699		134			2.693		1			2.693		1090			2.697		225			2.7		465			2.697		1			2.689		467			2.688		319			2.696		493
2.699		1060			2.704		897			2.698		85			2.699		180			2.703		199			2.705		1541			2.702		8			2.695		154			2.693		99			2.702		25
2.704		1719			2.71		330			2.704		305			2.704		482			2.708		121			2.711		1834			2.708		1			2.7		715			2.699		105			2.707		256
2.71		1642			2.715		1096			2.709		0			2.71		254			2.714		771			2.717		5			2.713		0			2.706		449			2.704		586			2.713		992
2.715		891			2.721		1603			2.715		1517			2.716		113			2.719		764			2.722		12			2.719		45			2.712		185			2.71		453			2.718		40
2.721		1064			2.726		1479			2.72		28			2.721		26			2.725		171			2.728		1524			2.725		48			2.717		122			2.716		607			2.724		0
2.726		984			2.732		69			2.726		19			2.727		1175			2.731		829			2.733		794			2.73		0			2.723		2051			2.721		873			2.729		19
2.732		387			2.737		0			2.732		0			2.732		25			2.736		493			2.739		318			2.736		164			2.728		163			2.727		142			2.735		605
2.737		1363			2.743		583			2.737		0			2.738		20			2.742		502			2.744		177			2.741		2			2.734		247			2.732		0			2.741		65
2.743		243			2.748		696			2.743		2			2.743		749			2.747		1009			2.75		1121			2.747		2			2.739		3023			2.738		1			2.746		755
2.749		964			2.754		3147			2.748		159			2.749		1			2.753		236			2.756		359			2.752		12			2.745		1726			2.743		98			2.752		19
2.754		112			2.76		840			2.754		9			2.754		205			2.758		15			2.761		647			2.758		3			2.75		417			2.749		25			2.757		1407
2.76		1192			2.765		13			2.759		567			2.76		47			2.764		3983			2.767		536			2.763		143			2.756		12			2.754		546			2.763		258
2.765		594			2.771		1005			2.765		4			2.766		340			2.769		274			2.772		1622			2.769		609			2.761		1326			2.76		245			2.768		1195
2.771		2594			2.776		717			2.77		118			2.771		685			2.775		190			2.778		678			2.774		244			2.767		400			2.766		682			2.774		101
2.776		1564			2.782		76			2.776		1235			2.777		79			2.781		208			2.783		16			2.78		442			2.773		221			2.771		1			2.779		214
2.782		1370			2.804		1418			2.782		86			2.782		257			2.803		2484			2.805		3209			2.786		165			2.778		1543			2.777		218			2.785		576
2.804		5630			2.821		1419			2.804		911			2.804		1805			2.819		1105			2.822		2778			2.808		832			2.784		848			2.782		524			2.807		804
2.821		3110			2.837		1944			2.82		962			2.821		519			2.836		962			2.839		1751			2.824		647			2.806		3474			2.804		1387			2.824		913
2.837		7357			2.854		1687			2.837		954			2.838		1896			2.853		2703			2.855		2479			2.841		316			2.823		2265			2.821		2215			2.84		1459
2.854		5767			2.871		1073			2.854		901			2.854		614			2.869		1118			2.872		465			2.858		691			2.839		2264			2.838		2582			2.857		3778
2.871		3906			2.887		3550			2.87		2997			2.871		2128			2.886		2356			2.889		1307			2.874		973			2.856		1246			2.854		847			2.874		618
2.887		5188			2.904		454			2.887		5228			2.888		1024			2.903		513			2.905		337			2.891		1412			2.873		3498			2.871		14			2.89		1026
2.904		4269			2.921		1413			2.904		2540			2.904		696			2.919		1185			2.922		531			2.908		3938			2.889		1807			2.888		856			2.907		3432
2.921		3678			2.937		6010			2.92		1661			2.921		1529			2.936		921			2.939		239			2.924		1549			2.906		1097			2.904		610			2.924		2860
2.937		5133			2.954		1975			2.937		1869			2.938		2389			2.953		685			2.955		136			2.941		2557			2.923		3059			2.921		452			2.94		402
2.954		5861			2.971		1520			2.954		853			2.954		1927			2.969		1287			2.972		589			2.958		955			2.939		3672			2.938		1447			2.957		488
2.971		9216			2.987		1851			2.97		2016			2.971		8170			2.986		1680			2.989		326			2.974		1066			2.956		1613			2.954		420			2.974		1636
2.987		7556			3.004		4943			2.987		1159			2.988		6583			3.003		1345			3.005		709			2.991		3080			2.973		10095			2.971		229			2.99		124
3.004		4635			3.021		3717			3.004		1711			3.004		2478			3.019		1813			3.022		384			3.008		2531			2.989		6322			2.988		1091			3.007		3265
3.021		5271			3.037		2494			3.02		1151			3.021		5939			3.036		1173			3.039		597			3.024		1753			3.006		8800			3.004		851			3.024		434
3.037		2416			3.054		1796			3.037		419			3.038		6904			3.053		1082			3.055		3455			3.041		1363			3.023		6722			3.021		1287			3.04		470
3.054		6823			3.071		2449			3.054		2047			3.054		6267			3.069		2126			3.072		3134			3.058		2019			3.039		7639			3.038		31			3.057		3682
3.071		3835			3.087		5719			3.07		1608			3.071		8946			3.086		4336			3.089		1372			3.074		1128			3.056		7887			3.054		1290			3.074		5899
3.087		6387			3.104		3386			3.087		293			3.088		7407			3.103		876			3.105		2756			3.091		4222			3.073		9140			3.071		550			3.09		1229
3.104		8334			3.121		7031			3.104		1805			3.104		5192			3.119		1137			3.122		2088			3.108		2098			3.089		11860			3.088		1632			3.107		2518
3.121		6698			3.137		5625			3.12		949			3.121		4165			3.136		1000			3.139		1699			3.124		633			3.106		3501			3.104		1391			3.124		3815
3.137		7687			3.154		4098			3.137		4453			3.138		3488			3.153		341			3.155		2219			3.141		505			3.123		5176			3.121		3544			3.14		1595
3.154		9744			3.171		5050			3.154		1426			3.154		3286			3.169		430			3.172		1597			3.158		2857			3.139		2025			3.138		1362			3.157		4661
3.171		10857			3.187		10246			3.17		3647			3.171		1884			3.186		1017			3.189		1882			3.174		1281			3.156		3854			3.154		1872			3.174		753
3.187		15333			3.204		5703			3.187		1554			3.188		4839			3.203		1987			3.205		1608			3.191		791			3.173		2712			3.171		1769			3.19		390
3.204		14495			3.221		9663			3.204		3137			3.204		1519			3.219		2311			3.222		967			3.208		4026			3.189		2132			3.188		1696			3.207		1317
3.221		15552			3.237		19581			3.22		2766			3.221		3716			3.236		1976			3.239		2220			3.224		1157			3.206		2009			3.204		1015			3.224		964
3.237		18378			3.254		7154			3.237		3783			3.238		1782			3.253		664			3.255		733			3.241		2976			3.223		2144			3.221		2054			3.24		574
3.254		17781			3.271		8845			3.254		1767			3.254		2268			3.269		1203			3.272		238			3.258		3078			3.239		2694			3.238		1791			3.257		299
3.271		21609			3.287		15608			3.27		2432			3.271		4404			3.286		1595			3.289		1264			3.274		3602			3.256		2050			3.254		1388			3.274		280
3.287		27417			3.304		6840			3.287		2185			3.288		7691			3.303		1796			3.305		927			3.291		1262			3.273		1673			3.271		1801			3.29		271
3.304		29603			3.321		8665			3.304		3178			3.304		4605			3.319		3824			3.322		1551			3.308		778			3.289		6099			3.288		629			3.307		939
3.321		24101			3.337		7439			3.32		3410			3.321		2869			3.336		1240			3.339		1853			3.324		1774			3.306		3667			3.304		480			3.324		2199
3.337		28243			3.354		10138			3.337		1396			3.338		6037			3.353		776			3.355		1373			3.341		2332			3.323		4362			3.321		774			3.34		2342
3.354		28745			3.371		11775			3.354		1436			3.354		4106			3.369		1909			3.372		2365			3.358		4199			3.339		6309			3.338		3576			3.357		642
3.371		26210			3.387		5504			3.37		2458			3.371		7166			3.386		1660			3.389		1539			3.374		7118			3.356		5638			3.354		914			3.374		1356
3.387		25938			3.404		10495			3.387		3271			3.388		5930			3.403		751			3.405		1337			3.391		3817			3.373		10478			3.371		1681			3.39		1337
3.404		31252			3.421		7861			3.404		8750			3.404		3718			3.419		2997			3.422		2806			3.408		3857			3.389		7573			3.388		628			3.407		1277
3.421		25205			3.437		10702			3.42		4777			3.421		5932			3.436		4024			3.439		2726			3.424		6344			3.406		7532			3.404		2486			3.424		1970
3.437		21496			3.454		12990			3.437		5354			3.438		3813			3.453		3898			3.455		6414			3.441		6116			3.423		5185			3.421		3125			3.44		1314
3.454		20229			3.471		8682			3.454		5837			3.454		4591			3.469		2514			3.472		2997			3.458		3615			3.439		6714			3.438		3611			3.457		2000
3.471		19801			3.487		9602			3.47		2021			3.471		4331			3.486		2692			3.489		2733			3.474		3218			3.456		3997			3.454		3056			3.474		1476
3.487		15774			3.504		11376			3.487		4490			3.488		7438			3.503		2705			3.505		3638			3.491		2306			3.473		3294			3.471		975			3.49		1551
3.504		13551			3.521		7183			3.504		5003			3.504		4087			3.519		161			3.522		2629			3.508		7664			3.489		3411			3.488		2307			3.507		4807
3.521		13739			3.537		7500			3.52		5695			3.521		3485			3.536		2340			3.539		1698			3.524		4144			3.506		4699			3.504		2411			3.524		1620
3.537		11254			3.554		10198			3.537		5847			3.538		1256			3.553		3173			3.555		1730			3.541		6142			3.523		2922			3.521		989			3.54		708
3.554		10704			3.571		6572			3.554		13921			3.554		2713			3.569		1617			3.572		854			3.558		10688			3.539		1417			3.538		1062			3.557		791
3.571		13129			3.587		2717			3.57		11865			3.571		4054			3.586		2236			3.589		986			3.574		13767			3.556		1245			3.554		2303			3.574		1056
3.587		10443			3.604		7697			3.587		12308			3.588		1428			3.603		1989			3.605		2908			3.591		11862			3.573		1132			3.571		1062			3.59		3561
3.604		12550			3.621		5949			3.604		18921			3.604		2224			3.619		592			3.622		1273			3.608		23327			3.589		2548			3.588		169			3.607		401
3.621		7882			3.637		2638			3.62		23719			3.621		5723			3.636		2207			3.639		3300			3.624		27139			3.606		1099			3.604		2338			3.624		712
3.637		6832			3.654		5382			3.637		15659			3.638		2363			3.653		802			3.655		2485			3.641		20294			3.623		1345			3.621		1765			3.64		1233
3.654		8264			3.671		4139			3.654		12293			3.654		2097			3.669		439			3.672		985			3.658		11136			3.639		2180			3.638		3112			3.657		69
3.671		3193			3.687		5077			3.67		10380			3.671		1656			3.686		1353			3.689		424			3.674		10294			3.656		2101			3.654		813			3.674		135
3.687		3255			3.704		4724			3.687		10039			3.688		1008			3.703		209			3.705		1103			3.691		9494			3.673		3930			3.671		858			3.69		2668
3.704		3265			3.721		2295			3.704		7271			3.704		2448			3.719		374			3.722		241			3.708		9100			3.689		877			3.688		1711			3.707		985
3.721		1053			3.737		1402			3.72		10200			3.721		1849			3.736		1272			3.739		510			3.724		9485			3.706		1115			3.704		1313			3.724		824
3.737		2283			3.754		398			3.737		7217			3.738		1589			3.753		386			3.755		330			3.741		6311			3.722		581			3.721		1087			3.74		457
3.754		2058			3.771		2148			3.754		6484			3.754		1069			3.769		3097			3.772		281			3.758		7953			3.739		1509			3.738		1805			3.757		1299
3.771		601			3.787		990			3.77		2960			3.771		1694			3.786		932			3.789		2510			3.774		6413			3.756		2572			3.754		338			3.774		955
3.787		1003			3.804		381			3.787		3517			3.788		1984			3.803		1093			3.805		316			3.791		3484			3.772		1778			3.771		534			3.79		973
3.804		2227			3.821		381			3.804		8616			3.804		645			3.819		1279			3.822		524			3.808		6159			3.789		1140			3.788		730			3.807		1228
3.821		3416			3.837		1442			3.82		2660			3.821		2709			3.836		2125			3.839		1269			3.824		2750			3.806		201			3.804		368			3.824		767
3.837		3597			3.854		477			3.837		2704			3.838		345			3.853		683			3.855		1331			3.841		3177			3.822		1494			3.821		287			3.84		178
3.854		2424			3.871		264			3.854		2528			3.854		889			3.869		781			3.872		463			3.858		1554			3.839		2054			3.838		48			3.857		238
3.871		494			3.887		174			3.87		2062			3.871		1053			3.886		358			3.889		1636			3.874		2242			3.856		4118			3.854		486			3.874		343
3.887		894			3.904		169			3.887		1580			3.888		625			3.903		25			3.905		161			3.891		4208			3.872		167			3.871		319			3.89		436
3.904		1038			3.921		1705			3.904		916			3.904		2561			3.919		146			3.922		190			3.908		325			3.889		685			3.888		419			3.907		209
3.921		366			3.937		579			3.92		2730			3.921		48			3.936		330			3.939		402			3.924		666			3.906		592			3.904		434			3.924		68
3.937		48			3.954		338			3.937		1408			3.938		280			3.953		597			3.955		2019			3.941		2182			3.922		402			3.921		44			3.94		78
3.954		1553			3.971		102			3.954		1028			3.954		1922			3.969		513			3.972		215			3.958		1830			3.939		1082			3.938		116			3.957		648
3.971		826			3.987		1042			3.97		108			3.971		252			3.986		33			3.989		572			3.974		3243			3.956		886			3.954		489			3.974		634
3.987		181			4.004		91			3.987		892			3.988		561			4.003		116			4.005		197			3.991		2115			3.972		533			3.971		21			3.99		358
4.004		991			4.021		611			4.004		629			4.004		723			4.019		522			4.022		667			4.008		2219			3.989		566			3.988		73			4.007		74
4.021		850			4.037		482			4.02		786			4.021		57			4.036		1766			4.039		256			4.024		1725			4.006		429			4.004		1952			4.024		111
4.037		439			4.054		715			4.037		445			4.038		42			4.053		1071			4.055		442			4.041		1066			4.022		646			4.021		136			4.04		139
4.054		256			4.071		4			4.054		263			4.054		222			4.069		581			4.072		3129			4.058		531			4.039		368			4.038		85			4.057		1363
4.071		463			4.087		2313			4.07		1767			4.071		423			4.086		342			4.089		279			4.074		550			4.056		268			4.054		223			4.074		444
4.087		468			4.104		58			4.087		40			4.088		115			4.103		312			4.105		74			4.091		639			4.072		599			4.071		361			4.09		502
4.104		785			4.121		139			4.104		1135			4.104		32			4.119		440			4.122		85			4.108		1786			4.089		854			4.088		140			4.107		180
4.121		1295			4.137		0			4.12		215			4.121		12			4.136		338			4.139		62			4.124		357			4.106		787			4.104		76			4.124		1
4.137		116			4.154		380			4.137		479			4.138		51			4.153		41			4.155		77			4.141		6			4.122		40			4.121		11			4.14		28
4.154		2504			4.171		145			4.154		212			4.154		200			4.169		352			4.172		142			4.158		1195			4.139		397			4.138		561			4.157		3
4.171		39			4.187		307			4.17		1236			4.171		181			4.186		300			4.189		145			4.174		31			4.156		1320			4.154		770			4.174		1573
4.187		241			4.204		53			4.187		844			4.188		243			4.203		214			4.205		129			4.191		489			4.172		206			4.171		262			4.19		34
4.204		479			4.221		382			4.204		1390			4.204		159			4.219		370			4.222		1813			4.208		12			4.189		103			4.188		147			4.207		3297
4.221		1022			4.237		204			4.22		85			4.221		64			4.236		635			4.239		332			4.224		1008			4.206		2717			4.204		177			4.224		352
4.237		611			4.254		746			4.237		71			4.238		547			4.253		450			4.255		161			4.241		23			4.222		1793			4.221		337			4.24		255
4.254		124			4.271		325			4.254		259			4.254		211			4.269		382			4.272		87			4.258		360			4.239		230			4.238		300			4.257		105
4.271		371			4.287		57			4.27		696			4.271		1839			4.286		101			4.289		133			4.274		120			4.256		442			4.254		154			4.274		240
4.287		332			4.304		152			4.287		190			4.288		1868			4.303		1256			4.305		493			4.291		279			4.272		106			4.271		27			4.29		249
4.304		112			4.321		74			4.304		189			4.304		90			4.319		201			4.322		501			4.308		55			4.289		670			4.288		495			4.307		70
4.321		2			4.337		149			4.32		1998			4.321		1611			4.336		401			4.339		498			4.324		1			4.306		473			4.304		78			4.324		432
4.337		466			4.354		153			4.337		1244			4.338		2503			4.353		321			4.355		808			4.341		235			4.322		189			4.321		701			4.34		133
4.354		193			4.371		129			4.354		4			4.354		69			4.369		1178			4.372		250			4.358		202			4.339		326			4.338		192			4.357		532
4.371		2885			4.387		546			4.37		295			4.371		3407			4.386		789			4.389		761			4.374		159			4.356		122			4.354		1509			4.374		731
4.387		1690			4.404		449			4.387		276			4.388		35			4.403		39			4.405		132			4.391		2919			4.372		257			4.371		113			4.39		100
4.404		242			4.421		219			4.404		377			4.404		659			4.419		1822			4.422		147			4.408		450			4.389		131			4.388		2288			4.407		159
4.421		1060			4.437		61			4.42		56			4.421		184			4.436		183			4.439		193			4.424		91			4.406		95			4.404		216			4.424		200
4.437		234			4.454		502			4.437		75			4.438		76			4.453		97			4.455		412			4.441		211			4.422		206			4.421		143			4.44		253
4.454		725			4.471		479			4.454		2193			4.454		341			4.469		389			4.472		21			4.458		262			4.439		149			4.438		982			4.457		1116
4.471		884			4.487		134			4.47		29			4.471		147			4.486		394			4.489		362			4.474		821			4.456		1206			4.454		131			4.474		203
4.487		2667			0.057			89		4.487		41			4.488		809			0.067			131		0.064			135		4.491		43			4.472		15			4.471		639			4.49		110
0.054			130		0.074			261		0.067			75		0.067			222		0.084			27		0.08			390		0.067			75		4.489		95			4.488		164			0.064			135
0.07			9		0.09			99		0.084			0		0.084			259		0.101			17		0.097			210		0.084			0		0.067			222		0.067			131		0.08			390
0.087			2264		0.107			60		0.101			0		0.101			905		0.117			852		0.114			339		0.101			0		0.084			259		0.084			27		0.097			210
0.104			7		0.124			26		0.117			0		0.117			299		0.134			27		0.13			127		0.117			0		0.101			905		0.101			17		0.114			339
0.12			59		0.14			14		0.134			6		0.134			258		0.151			74		0.147			68		0.134			6		0.117			299		0.117			852		0.13			127
0.137			403		0.157			47		0.151			0		0.151			93		0.167			209		0.164			93		0.151			0		0.134			258		0.134			27		0.147			68
0.154			412		0.174			3		0.167			0		0.167			121		0.184			63		0.18			1956		0.167			0		0.151			93		0.151			74		0.164			93
0.17			2		0.19			95		0.184			0		0.184			59		0.201			358		0.197			438		0.184			0		0.167			121		0.167			209		0.18			1956
0.187			322		0.207			17		0.201			0		0.201			238		0.217			167		0.213			174		0.201			0		0.184			59		0.184			63		0.197			438
0.204			504		0.224			69		0.217			9		0.217			49		0.234			13		0.23			203		0.217			9		0.201			238		0.201			358		0.213			174
0.22			8		0.24			1250		0.234			185		0.234			493		0.251			3615		0.247			6019		0.234			185		0.217			49		0.217			167		0.23			203
0.237			34		0.257			4928		0.251			0		0.251			119		0.267			420		0.263			10908		0.251			0		0.234			493		0.234			13		0.247			6019
0.254			67		0.274			3342		0.267			0		0.267			61		0.284			643		0.28			6736		0.267			0		0.251			119		0.251			3615		0.263			10908
0.27			95		0.29			4691		0.284			0		0.284			407		0.301			281		0.297			5504		0.284			0		0.267			61		0.267			420		0.28			6736
0.287			574		0.307			5278		0.301			87		0.301			280		0.317			130		0.313			8921		0.301			87		0.284			407		0.284			643		0.297			5504
0.304			476		0.324			13422		0.317			2		0.317			1027		0.334			797		0.33			18639		0.317			2		0.301			280		0.301			281		0.313			8921
0.32			512		0.34			21308		0.334			0		0.334			297		0.351			734		0.347			24533		0.334			0		0.317			1027		0.317			130		0.33			18639
0.337			677		0.357			24665		0.351			1		0.351			1249		0.367			566		0.363			26185		0.351			1		0.334			297		0.334			797		0.347			24533
0.354			1379		0.374			24455		0.367			0		0.367			780		0.384			1311		0.38			23467		0.367			0		0.351			1249		0.351			734		0.363			26185
0.37			1812		0.39			16650		0.384			0		0.384			777		0.401			618		0.397			21102		0.384			0		0.367			780		0.367			566		0.38			23467
0.387			1809		0.407			16544		0.401			0		0.401			172		0.417			1464		0.413			18949		0.401			0		0.384			777		0.384			1311		0.397			21102
0.404			1902		0.424			7432		0.417			0		0.417			17		0.434			1147		0.43			14642		0.417			0		0.401			172		0.401			618		0.413			18949
0.42			2282		0.44			5663		0.434			0		0.434			997		0.451			242		0.447			7608		0.434			0		0.417			17		0.417			1464		0.43			14642
0.437			1570		0.457			4877		0.451			0		0.451			595		0.467			911		0.463			8209		0.451			0		0.434			997		0.434			1147		0.447			7608
0.454			1102		0.474			6689		0.467			0		0.467			225		0.484			407		0.48			4569		0.467			0		0.451			595		0.451			242		0.463			8209
0.47			1124		0.49			5504		0.484			0		0.484			406		0.501			2942		0.497			5691		0.484			0		0.467			225		0.467			911		0.48			4569
0.487			1195		0.507			3117		0.501			0		0.501			945		0.517			134		0.513			3899		0.501			0		0.484			406		0.484			407		0.497			5691
0.504			1345		0.524			4039		0.517			0		0.517			184		0.534			1470		0.53			3558		0.517			0		0.501			945		0.501			2942		0.513			3899
0.52			690		0.54			2646		0.534			3		0.534			58		0.551			571		0.547			2571		0.534			3		0.517			184		0.517			134		0.53			3558
0.537			793		0.557			1500		0.551			0		0.551			520		0.567			1057		0.563			4568		0.551			0		0.534			58		0.534			1470		0.547			2571
0.554			858		0.574			1828		0.567			633		0.567			1203		0.584			988		0.58			9059		0.567			633		0.551			520		0.551			571		0.563			4568
0.57			843		0.59			1449		0.584			0		0.584			2333		0.601			8521		0.597			10976		0.584			0		0.567			1203		0.567			1057		0.58			9059
0.587			747		0.607			726		0.601			0		0.601			2251		0.617			4019		0.613			18627		0.601			0		0.584			2333		0.584			988		0.597			10976
0.604			470		0.624			2158		0.617			320		0.617			932		0.634			3247		0.63			10116		0.617			320		0.601			2251		0.601			8521		0.613			18627
0.62			569		0.64			1857		0.634			0		0.634			1309		0.651			1226		0.647			12613		0.634			0		0.617			932		0.617			4019		0.63			10116
0.637			848		0.657			1708		0.651			0		0.651			629		0.667			2996		0.663			7183		0.651			0		0.634			1309		0.634			3247		0.647			12613
0.654			330		0.674			1567		0.667			0		0.667			670		0.684			1788		0.68			6425		0.667			0		0.651			629		0.651			1226		0.663			7183
0.67			1221		0.69			644		0.684			0		0.684			510		0.701			3856		0.697			5549		0.684			0		0.667			670		0.667			2996		0.68			6425
0.687			276		0.707			601		0.701			2021		0.701			503		0.717			1095		0.713			2007		0.701			2021		0.684			510		0.684			1788		0.697			5549
0.704			222		0.724			432		0.717			0		0.717			18		0.734			1739		0.73			2167		0.717			0		0.701			503		0.701			3856		0.713			2007
0.72			375		0.74			285		0.734			2		0.734			237		0.751			2939		0.747			1616		0.734			2		0.717			18		0.717			1095		0.73			2167
0.737			190		0.757			362		0.751			1		0.751			373		0.767			4432		0.763			2132		0.751			1		0.734			237		0.734			1739		0.747			1616
0.754			166		0.774			396		0.767			0		0.767			129		0.784			5059		0.78			1511		0.767			0		0.751			373		0.751			2939		0.763			2132
0.77			261		0.79			101		0.784			0		0.784			47		0.801			3096		0.797			1448		0.784			0		0.767			129		0.767			4432		0.78			1511
0.787			119		0.807			80		0.801			0		0.801			1841		0.817			5852		0.813			1526		0.801			0		0.784			47		0.784			5059		0.797			1448
0.804			86		0.824			732		0.817			0		0.817			576		0.834			5223		0.83			1654		0.817			0		0.801			1841		0.801			3096		0.813			1526
0.82			187		0.84			92		0.834			0		0.834			471		0.851			11233		0.847			1159		0.834			0		0.817			576		0.817			5852		0.83			1654
0.837			0		0.857			1876		0.851			1		0.851			436		0.867			5154		0.863			1784		0.851			1		0.834			471		0.834			5223		0.847			1159
0.854			79		0.874			1043		0.867			0		0.867			34		0.884			3280		0.88			842		0.867			0		0.851			436		0.851			11233		0.863			1784
0.87			98		0.89			356		0.884			0		0.884			26		0.901			3606		0.897			3424		0.884			0		0.867			34		0.867			5154		0.88			842
0.887			220		0.907			829		0.901			0		0.901			301		0.917			6849		0.913			4292		0.901			0		0.884			26		0.884			3280		0.897			3424
0.904			227		0.924			66		0.917			0		0.917			772		0.934			11474		0.93			4329		0.917			0		0.901			301		0.901			3606		0.913			4292
0.92			627		0.94			1357		0.934			1		0.934			1880		0.951			2692		0.947			997		0.934			1		0.917			772		0.917			6849		0.93			4329
0.937			293		0.957			185		0.951			0		0.951			1038		0.967			7607		0.963			1725		0.951			0		0.934			1880		0.934			11474		0.947			997
0.954			349		0.974			413		0.967			0		0.967			1811		0.984			15871		0.98			80		0.967			0		0.951			1038		0.951			2692		0.963			1725
0.97			235		0.99			1325		0.984			0		0.984			3272		1.001			6442		0.997			1697		0.984			0		0.967			1811		0.967			7607		0.98			80
0.987			424		1.007			307		1.001			0		1.001			1607		1.017			8212		1.013			4045		1.001			0		0.984			3272		0.984			15871		0.997			1697
1.004			448		1.024			125		1.017			1		1.017			144		1.034			7293		1.03			304		1.017			1		1.001			1607		1.001			6442		1.013			4045
1.02			702		1.046			674		1.034			0		1.034			306		1.056			2990		1.052			12		1.034			0		1.017			144		1.017			8212		1.03			304
1.043			7		1.051			8		1.056			0		1.056			62		1.062			3330		1.058			297		1.056			0		1.034			306		1.034			7293		1.052			12
1.048			497		1.057			13		1.062			0		1.062			436		1.067			1536		1.063			573		1.062			0		1.056			62		1.056			2990		1.058			297
1.054			0		1.063			0		1.067			153		1.067			83		1.073			1350		1.069			207		1.067			153		1.062			436		1.062			3330		1.063			573
1.059			35		1.068			530		1.073			192		1.073			380		1.078			2164		1.075			781		1.073			192		1.067			83		1.067			1536		1.069			207
1.065			13		1.074			58		1.078			11		1.078			5		1.084			1987		1.08			1111		1.078			11		1.073			380		1.073			1350		1.075			781
1.07			6		1.079			738		1.084			180		1.084			0		1.089			3514		1.086			4420		1.084			180		1.078			5		1.078			2164		1.08			1111
1.076			513		1.085			292		1.089			7		1.09			158		1.095			4416		1.091			16		1.089			7		1.084			0		1.084			1987		1.086			4420
1.081			73		1.09			116		1.095			59		1.095			96		1.101			2844		1.097			1532		1.095			59		1.09			158		1.089			3514		1.091			16
1.087			6		1.096			113		1.101			63		1.101			41		1.106			2704		1.102			1132		1.101			63		1.095			96		1.095			4416		1.097			1532
1.092			32		1.101			0		1.106			0		1.106			449		1.112			4201		1.108			428		1.106			0		1.101			41		1.101			2844		1.102			1132
1.098			0		1.107			0		1.112			66		1.112			193		1.117			2908		1.113			246		1.112			66		1.106			449		1.106			2704		1.108			428
1.104			115		1.113			685		1.117			13		1.117			162		1.123			3219		1.119			977		1.117			13		1.112			193		1.112			4201		1.113			246
1.109			159		1.118			4		1.123			4		1.123			305		1.128			2488		1.125			966		1.123			4		1.117			162		1.117			2908		1.119			977
1.115			341		1.124			636		1.128			1232		1.128			168		1.134			2516		1.13			843		1.128			1232		1.123			305		1.123			3219		1.125			966
1.12			76		1.129			223		1.134			1		1.134			2		1.139			976		1.136			447		1.134			1		1.128			168		1.128			2488		1.13			843
1.126			0		1.135			868		1.139			0		1.14			61		1.145			2769		1.141			1292		1.139			0		1.134			2		1.134			2516		1.136			447
1.131			248		1.14			610		1.145			0		1.145			112		1.151			2161		1.147			19		1.145			0		1.14			61		1.139			976		1.141			1292
1.137			91		1.146			2		1.151			368		1.151			412		1.156			1522		1.152			1909		1.151			368		1.145			112		1.145			2769		1.147			19
1.142			157		1.151			109		1.156			25		1.156			26		1.162			3195		1.158			627		1.156			25		1.151			412		1.151			2161		1.152			1909
1.148			169		1.157			1280		1.162			310		1.162			184		1.167			3407		1.163			276		1.162			310		1.156			26		1.156			1522		1.158			627
1.154			55		1.163			69		1.167			189		1.167			3		1.173			1970		1.169			327		1.167			189		1.162			184		1.162			3195		1.163			276
1.159			111		1.168			68		1.173			3		1.173			277		1.178			942		1.175			843		1.173			3		1.167			3		1.167			3407		1.169			327
1.165			144		1.174			98		1.178			69		1.178			1484		1.184			2458		1.18			249		1.178			69		1.173			277		1.173			1970		1.175			843
1.17			183		1.179			398		1.184			93		1.184			212		1.189			3670		1.186			867		1.184			93		1.178			1484		1.178			942		1.18			249
1.176			186		1.185			397		1.189			27		1.189			18		1.195			1450		1.191			1800		1.189			27		1.184			212		1.184			2458		1.186			867
1.181			99		1.19			374		1.195			2		1.195			292		1.201			4016		1.197			1680		1.195			2		1.189			18		1.189			3670		1.191			1800
1.187			357		1.196			15		1.201			2		1.201			9		1.206			6039		1.202			65		1.201			2		1.195			292		1.195			1450		1.197			1680
1.192			108		1.201			487		1.206			11		1.206			18		1.212			2150		1.208			229		1.206			11		1.201			9		1.201			4016		1.202			65
1.198			125		1.207			56		1.212			237		1.212			322		1.217			1924		1.213			646		1.212			237		1.206			18		1.206			6039		1.208			229
1.204			9		1.212			41		1.217			65		1.217			4		1.223			4241		1.219			3190		1.217			65		1.212			322		1.212			2150		1.213			646
1.209			317		1.218			7		1.223			21		1.223			20		1.228			3025		1.225			19		1.223			21		1.217			4		1.217			1924		1.219			3190
1.215			76		1.224			0		1.228			0		1.228			21		1.234			2788		1.23			230		1.228			0		1.223			20		1.223			4241		1.225			19
1.22			1254		1.229			5		1.234			72		1.234			416		1.239			2669		1.236			911		1.234			72		1.228			21		1.228			3025		1.23			230
1.226			102		1.235			8		1.239			100		1.239			0		1.245			5803		1.241			604		1.239			100		1.234			416		1.234			2788		1.236			911
1.231			153		1.24			176		1.245			92		1.245			43		1.25			3530		1.247			666		1.245			92		1.239			0		1.239			2669		1.241			604
1.237			777		1.246			110		1.25			407		1.251			215		1.256			1561		1.252			511		1.25			407		1.245			43		1.245			5803		1.247			666
1.242			451		1.251			6		1.256			24		1.256			0		1.262			4511		1.258			446		1.256			24		1.251			215		1.25			3530		1.252			511
1.248			17		1.257			152		1.262			15		1.262			27		1.267			6921		1.263			953		1.262			15		1.256			0		1.256			1561		1.258			446
1.253			487		1.262			21		1.267			5		1.267			19		1.273			3040		1.269			1496		1.267			5		1.262			27		1.262			4511		1.263			953
1.259			7		1.268			0		1.273			2		1.273			50		1.278			4679		1.274			1437		1.273			2		1.267			19		1.267			6921		1.269			1496
1.265			11		1.274			26		1.278			206		1.278			391		1.284			4533		1.28			1606		1.278			206		1.273			50		1.273			3040		1.274			1437
1.27			44		1.279			23		1.284			46		1.284			530		1.289			2215		1.286			402		1.284			46		1.278			391		1.278			4679		1.28			1606
1.276			0		1.285			76		1.289			499		1.289			29		1.295			1914		1.291			26		1.289			499		1.284			530		1.284			4533		1.286			402
1.281			70		1.29			2		1.295			0		1.295			5		1.3			1288		1.297			2233		1.295			0		1.289			29		1.289			2215		1.291			26
1.287			3		1.296			81		1.3			0		1.301			58		1.306			6390		1.302			538		1.3			0		1.295			5		1.295			1914		1.297			2233
1.292			11		1.301			27		1.306			146		1.306			9		1.312			1867		1.308			669		1.306			146		1.301			58		1.3			1288		1.302			538
1.298			69		1.307			68		1.312			112		1.312			328		1.317			5639		1.313			1676		1.312			112		1.306			9		1.306			6390		1.308			669
1.303			5		1.312			138		1.317			2		1.317			477		1.323			4333		1.319			455		1.317			2		1.312			328		1.312			1867		1.313			1676
1.309			3		1.318			103		1.323			243		1.323			598		1.328			2661		1.324			2439		1.323			243		1.317			477		1.317			5639		1.319			455
1.315			331		1.324			143		1.328			104		1.328			20		1.334			5147		1.33			331		1.328			104		1.323			598		1.323			4333		1.324			2439
1.32			176		1.329			0		1.334			0		1.334			71		1.339			1871		1.336			119		1.334			0		1.328			20		1.328			2661		1.33			331
1.326			22		1.335			335		1.339			509		1.339			19		1.345			3572		1.341			259		1.339			509		1.334			71		1.334			5147		1.336			119
1.331			0		1.34			1726		1.345			28		1.345			426		1.35			1008		1.347			164		1.345			28		1.339			19		1.339			1871		1.341			259
1.337			6		1.346			5		1.35			548		1.351			661		1.356			760		1.352			6		1.35			548		1.345			426		1.345			3572		1.347			164
1.342			8		1.351			59		1.356			1308		1.356			2		1.362			974		1.358			1401		1.356			1308		1.351			661		1.35			1008		1.352			6
1.348			1489		1.357			56		1.362			0		1.362			38		1.367			4813		1.363			528		1.362			0		1.356			2		1.356			760		1.358			1401
1.353			186		1.362			24		1.367			9		1.367			124		1.373			2084		1.369			287		1.367			9		1.362			38		1.362			974		1.363			528
1.359			27		1.368			337		1.373			719		1.373			84		1.378			3817		1.374			755		1.373			719		1.367			124		1.367			4813		1.369			287
1.365			45		1.374			1		1.378			311		1.378			141		1.384			2251		1.38			179		1.378			311		1.373			84		1.373			2084		1.374			755
1.37			4		1.379			195		1.384			1		1.384			11		1.389			1146		1.386			355		1.384			1		1.378			141		1.378			3817		1.38			179
1.376			43		1.385			6		1.389			370		1.389			0		1.395			2461		1.391			55		1.389			370		1.384			11		1.384			2251		1.386			355
1.381			47		1.39			1		1.395			1		1.395			0		1.4			3358		1.397			400		1.395			1		1.389			0		1.389			1146		1.391			55
1.387			0		1.396			304		1.4			679		1.4			0		1.406			3873		1.402			3705		1.4			679		1.395			0		1.395			2461		1.397			400
1.392			76		1.401			143		1.406			22		1.406			112		1.411			1825		1.408			686		1.406			22		1.4			0		1.4			3358		1.402			3705
1.398			45		1.407			0		1.411			96		1.412			76		1.417			2327		1.413			503		1.411			96		1.406			112		1.406			3873		1.408			686
1.403			0		1.412			5		1.417			1		1.417			6		1.423			1248		1.419			301		1.417			1		1.412			76		1.411			1825		1.413			503
1.409			7		1.418			78		1.423			222		1.423			329		1.428			1805		1.424			6		1.423			222		1.417			6		1.417			2327		1.419			301
1.415			69		1.423			16		1.428			0		1.428			5		1.434			2799		1.43			1704		1.428			0		1.423			329		1.423			1248		1.424			6
1.42			583		1.429			28		1.434			0		1.434			11		1.439			1500		1.436			899		1.434			0		1.428			5		1.428			1805		1.43			1704
1.426			13		1.435			0		1.439			1460		1.439			448		1.445			3544		1.441			723		1.439			1460		1.434			11		1.434			2799		1.436			899
1.431			2		1.44			0		1.445			9		1.445			978		1.45			3469		1.447			2		1.445			9		1.439			448		1.439			1500		1.441			723
1.437			3		1.446			0		1.45			81		1.45			187		1.456			5065		1.452			355		1.45			81		1.445			978		1.445			3544		1.447			2
1.442			4		1.451			11		1.456			881		1.456			0		1.461			2439		1.458			2141		1.456			881		1.45			187		1.45			3469		1.452			355
1.448			115		1.457			6		1.461			386		1.462			583		1.467			2633		1.463			246		1.461			386		1.456			0		1.456			5065		1.458			2141
1.453			0		1.462			41		1.467			481		1.467			43		1.473			565		1.469			3505		1.467			481		1.462			583		1.461			2439		1.463			246
1.459			364		1.468			21		1.473			565		1.473			546		1.478			1279		1.474			276		1.473			565		1.467			43		1.467			2633		1.469			3505
1.464			52		1.473			76		1.478			104		1.478			0		1.484			1459		1.48			87		1.478			104		1.473			546		1.473			565		1.474			276
1.47			143		1.479			12		1.484			725		1.484			74		1.489			1973		1.485			118		1.484			725		1.478			0		1.478			1279		1.48			87
1.476			239		1.485			19		1.489			744		1.489			5		1.495			2831		1.491			177		1.489			744		1.484			74		1.484			1459		1.485			118
1.481			2		1.49			84		1.495			2109		1.495			274		1.5			1885		1.497			1		1.495			2109		1.489			5		1.489			1973		1.491			177
1.487			20		1.496			1472		1.5			1938		1.5			52		1.506			929		1.502			10		1.5			1938		1.495			274		1.495			2831		1.497			1
1.492			34		1.501			2		1.506			1338		1.506			9		1.511			2428		1.508			145		1.506			1338		1.5			52		1.5			1885		1.502			10
1.498			1		1.507			72		1.511			677		1.512			61		1.517			2382		1.513			2		1.511			677		1.506			9		1.506			929		1.508			145
1.503			122		1.512			228		1.517			1460		1.517			225		1.523			2156		1.519			168		1.517			1460		1.512			61		1.511			2428		1.513			2
1.509			1163		1.518			21		1.523			968		1.523			0		1.528			3245		1.524			69		1.523			968		1.517			225		1.517			2382		1.519			168
1.514			23		1.523			7		1.528			1772		1.528			319		1.534			1914		1.53			384		1.528			1772		1.523			0		1.523			2156		1.524			69
1.52			52		1.529			457		1.534			929		1.534			29		1.539			955		1.535			595		1.534			929		1.528			319		1.528			3245		1.53			384
1.526			254		1.535			20		1.539			845		1.539			21		1.545			2590		1.541			2452		1.539			845		1.534			29		1.534			1914		1.535			595
1.531			18		1.54			13		1.545			1676		1.545			438		1.55			1829		1.547			1041		1.545			1676		1.539			21		1.539			955		1.541			2452
1.537			146		1.546			581		1.55			1824		1.55			429		1.556			6370		1.552			9		1.55			1824		1.545			438		1.545			2590		1.547			1041
1.542			227		1.551			70		1.556			4531		1.556			132		1.561			1276		1.558			192		1.556			4531		1.55			429		1.55			1829		1.552			9
1.548			60		1.557			0		1.561			1136		1.562			0		1.567			6175		1.563			3413		1.561			1136		1.556			132		1.556			6370		1.558			192
1.553			2		1.562			99		1.567			2528		1.567			632		1.573			3115		1.569			0		1.567			2528		1.562			0		1.561			1276		1.563			3413
1.559			10		1.568			14		1.573			389		1.573			113		1.578			1928		1.574			105		1.573			389		1.567			632		1.567			6175		1.569			0
1.564			65		1.573			25		1.578			711		1.578			125		1.584			1828		1.58			3820		1.578			711		1.573			113		1.573			3115		1.574			105
1.57			460		1.579			0		1.584			146		1.584			61		1.589			2765		1.585			1516		1.584			146		1.578			125		1.578			1928		1.58			3820
1.576			8		1.585			1		1.589			977		1.589			553		1.595			3159		1.591			14		1.589			977		1.584			61		1.584			1828		1.585			1516
1.581			16		1.59			153		1.595			2094		1.595			41		1.6			4367		1.597			200		1.595			2094		1.589			553		1.589			2765		1.591			14
1.587			1		1.596			7		1.6			848		1.6			221		1.606			307		1.602			624		1.6			848		1.595			41		1.595			3159		1.597			200
1.592			25		1.601			3		1.606			728		1.606			52		1.611			1616		1.608			609		1.606			728		1.6			221		1.6			4367		1.602			624
1.598			57		1.607			0		1.611			1847		1.611			1		1.617			6125		1.613			591		1.611			1847		1.606			52		1.606			307		1.608			609
1.603			23		1.612			531		1.617			1411		1.617			78		1.622			2390		1.619			515		1.617			1411		1.611			1		1.611			1616		1.613			591
1.609			13		1.618			0		1.622			1488		1.623			7		1.628			2530		1.624			103		1.622			1488		1.617			78		1.617			6125		1.619			515
1.614			168		1.623			90		1.628			1742		1.628			32		1.634			4873		1.63			37		1.628			1742		1.623			7		1.622			2390		1.624			103
1.62			16		1.629			13		1.634			1597		1.634			0		1.639			2018		1.635			57		1.634			1597		1.628			32		1.628			2530		1.63			37
1.626			42		1.635			0		1.639			3658		1.639			44		1.645			1161		1.641			224		1.639			3658		1.634			0		1.634			4873		1.635			57
1.631			58		1.64			36		1.645			2011		1.645			3		1.65			2740		1.646			79		1.645			2011		1.639			44		1.639			2018		1.641			224
1.637			0		1.646			1		1.65			69		1.65			23		1.656			3017		1.652			1492		1.65			69		1.645			3		1.645			1161		1.646			79
1.642			399		1.651			46		1.656			1304		1.656			24		1.661			3225		1.658			4		1.656			1304		1.65			23		1.65			2740		1.652			1492
1.648			4		1.657			286		1.661			1632		1.661			47		1.667			1334		1.663			11		1.661			1632		1.656			24		1.656			3017		1.658			4
1.653			43		1.662			3		1.667			2844		1.667			0		1.672			1786		1.669			41		1.667			2844		1.661			47		1.661			3225		1.663			11
1.659			493		1.668			1		1.672			427		1.673			6		1.678			3398		1.674			220		1.672			427		1.667			0		1.667			1334		1.669			41
1.664			40		1.673			4		1.678			40		1.678			23		1.684			4462		1.68			341		1.678			40		1.673			6		1.672			1786		1.674			220
1.67			120		1.679			0		1.684			627		1.684			38		1.689			1174		1.685			627		1.684			627		1.678			23		1.678			3398		1.68			341
1.675			156		1.685			0		1.689			1153		1.689			21		1.695			3281		1.691			3221		1.689			1153		1.684			38		1.684			4462		1.685			627
1.681			10		1.69			351		1.695			1030		1.695			0		1.7			1086		1.696			28		1.695			1030		1.689			21		1.689			1174		1.691			3221
1.687			42		1.696			5		1.7			196		1.7			52		1.706			1620		1.702			1		1.7			196		1.695			0		1.695			3281		1.696			28
1.692			158		1.701			539		1.706			1537		1.706			72		1.711			949		1.708			226		1.706			1537		1.7			52		1.7			1086		1.702			1
1.698			345		1.707			0		1.711			329		1.711			11		1.717			2138		1.713			357		1.711			329		1.706			72		1.706			1620		1.708			226
1.703			95		1.712			137		1.717			1186		1.717			65		1.722			2576		1.719			918		1.717			1186		1.711			11		1.711			949		1.713			357
1.709			134		1.718			26		1.722			15		1.723			7		1.728			887		1.724			1225		1.722			15		1.717			65		1.717			2138		1.719			918
1.714			0		1.723			131		1.728			472		1.728			580		1.734			1559		1.73			129		1.728			472		1.723			7		1.722			2576		1.724			1225
1.72			26		1.729			30		1.734			116		1.734			71		1.739			3486		1.735			1618		1.734			116		1.728			580		1.728			887		1.73			129
1.725			507		1.735			2		1.739			709		1.739			82		1.745			1756		1.741			1631		1.739			709		1.734			71		1.734			1559		1.735			1618
1.731			38		1.74			364		1.745			58		1.745			144		1.75			2717		1.746			1338		1.745			58		1.739			82		1.739			3486		1.741			1631
1.737			5		1.746			6		1.75			454		1.75			5		1.756			1554		1.752			45		1.75			454		1.745			144		1.745			1756		1.746			1338
1.742			1		1.751			6		1.756			323		1.756			3		1.761			2350		1.758			548		1.756			323		1.75			5		1.75			2717		1.752			45
1.748			0		1.757			2		1.761			1120		1.761			40		1.767			712		1.763			1781		1.761			1120		1.756			3		1.756			1554		1.758			548
1.753			32		1.762			50		1.767			95		1.767			0		1.772			891		1.769			1229		1.767			95		1.761			40		1.761			2350		1.763			1781
1.759			49		1.768			125		1.772			145		1.773			23		1.778			1703		1.774			48		1.772			145		1.767			0		1.767			712		1.769			1229
1.764			4		1.773			6		1.778			701		1.778			112		1.784			154		1.78			1343		1.778			701		1.773			23		1.772			891		1.774			48
1.77			1		1.779			540		1.784			47		1.784			135		1.789			2249		1.785			601		1.784			47		1.778			112		1.778			1703		1.78			1343
1.775			201		1.785			51		1.789			69		1.789			28		1.795			951		1.791			348		1.789			69		1.784			135		1.784			154		1.785			601
1.781			2		1.79			405		1.795			4		1.795			182		1.8			3254		1.796			261		1.795			4		1.789			28		1.789			2249		1.791			348
1.787			137		1.796			2099		1.8			285		1.8			506		1.806			3104		1.802			856		1.8			285		1.795			182		1.795			951		1.796			261
1.792			3		1.801			0		1.806			971		1.806			51		1.811			1947		1.808			1327		1.806			971		1.8			506		1.8			3254		1.802			856
1.798			107		1.807			0		1.811			68		1.811			184		1.817			2649		1.813			613		1.811			68		1.806			51		1.806			3104		1.808			1327
1.803			3		1.812			7		1.817			3		1.817			339		1.822			1921		1.819			439		1.817			3		1.811			184		1.811			1947		1.813			613
1.809			0		1.818			0		1.822			0		1.822			34		1.828			2498		1.824			581		1.822			0		1.817			339		1.817			2649		1.819			439
1.814			165		1.823			0		1.828			36		1.828			46		1.833			3100		1.83			255		1.828			36		1.822			34		1.822			1921		1.824			581
1.82			782		1.829			36		1.833			137		1.834			49		1.839			4878		1.835			158		1.833			137		1.828			46		1.828			2498		1.83			255
1.825			142		1.835			12		1.839			280		1.839			0		1.845			3952		1.841			0		1.839			280		1.834			49		1.833			3100		1.835			158
1.831			4		1.84			0		1.845			331		1.845			569		1.85			1529		1.846			43		1.845			331		1.839			0		1.839			4878		1.841			0
1.837			1091		1.846			45		1.85			1962		1.85			127		1.856			3136		1.852			743		1.85			1962		1.845			569		1.845			3952		1.846			43
1.842			3		1.851			227		1.856			338		1.856			0		1.861			2821		1.857			51		1.856			338		1.85			127		1.85			1529		1.852			743
1.848			3		1.857			45		1.861			15		1.861			250		1.867			1993		1.863			47		1.861			15		1.856			0		1.856			3136		1.857			51
1.853			24		1.862			0		1.867			1208		1.867			7		1.872			2673		1.869			290		1.867			1208		1.861			250		1.861			2821		1.863			47
1.859			3		1.868			0		1.872			38		1.872			130		1.878			1524		1.874			501		1.872			38		1.867			7		1.867			1993		1.869			290
1.864			37		1.873			0		1.878			1		1.878			259		1.883			2565		1.88			87		1.878			1		1.872			130		1.872			2673		1.874			501
1.87			235		1.879			123		1.883			10		1.884			30		1.889			1520		1.885			47		1.883			10		1.878			259		1.878			1524		1.88			87
1.875			134		1.885			322		1.889			19		1.889			6		1.895			3461		1.891			58		1.889			19		1.884			30		1.883			2565		1.885			47
1.881			160		1.89			307		1.895			28		1.895			81		1.9			6607		1.896			95		1.895			28		1.889			6		1.889			1520		1.891			58
1.886			63		1.896			554		1.9			78		1.9			35		1.906			1320		1.902			189		1.9			78		1.895			81		1.895			3461		1.896			95
1.892			78		1.901			1048		1.906			0		1.906			2		1.911			7046		1.907			192		1.906			0		1.9			35		1.9			6607		1.902			189
1.898			472		1.907			1551		1.911			0		1.911			0		1.917			2106		1.913			2395		1.911			0		1.906			2		1.906			1320		1.907			192
1.903			2		1.912			1037		1.917			1420		1.917			80		1.922			9666		1.919			137		1.917			1420		1.911			0		1.911			7046		1.913			2395
1.909			33		1.918			768		1.922			124		1.922			70		1.928			4671		1.924			2596		1.922			124		1.917			80		1.917			2106		1.919			137
1.914			27		1.923			762		1.928			381		1.928			580		1.933			13548		1.93			531		1.928			381		1.922			70		1.922			9666		1.924			2596
1.92			10		1.929			88		1.933			365		1.934			38		1.939			11554		1.935			3930		1.933			365		1.928			580		1.928			4671		1.93			531
1.925			18		1.935			1026		1.939			440		1.939			142		1.945			10689		1.941			11		1.939			440		1.934			38		1.933			13548		1.935			3930
1.931			13		1.94			195		1.945			2		1.945			43		1.95			9890		1.946			1434		1.945			2		1.939			142		1.939			11554		1.941			11
1.936			70		1.946			231		1.95			11		1.95			30		1.956			15420		1.952			2956		1.95			11		1.945			43		1.945			10689		1.946			1434
1.942			12		1.951			19		1.956			91		1.956			200		1.961			15184		1.957			1239		1.956			91		1.95			30		1.95			9890		1.952			2956
1.948			1		1.957			84		1.961			504		1.961			125		1.967			11845		1.963			3641		1.961			504		1.956			200		1.956			15420		1.957			1239
1.953			3		1.962			20		1.967			0		1.967			480		1.972			13092		1.969			2903		1.967			0		1.961			125		1.961			15184		1.963			3641
1.959			7		1.968			14		1.972			0		1.972			147		1.978			17214		1.974			1396		1.972			0		1.967			480		1.967			11845		1.969			2903
1.964			45		1.973			400		1.978			0		1.978			100		1.983			14125		1.98			6339		1.978			0		1.972			147		1.972			13092		1.974			1396
1.97			285		1.979			92		1.983			621		1.984			179		1.989			12917		1.985			3421		1.983			621		1.978			100		1.978			17214		1.98			6339
1.975			2		1.984			1198		1.989			0		1.989			351		1.995			18212		1.991			2260		1.989			0		1.984			179		1.983			14125		1.985			3421
1.981			1469		1.99			387		1.995			92		1.995			301		2			22368		1.996			2327		1.995			92		1.989			351		1.989			12917		1.991			2260
1.986			154		1.996			277		2			41		2			1637		2.006			18321		2.002			4120		2			41		1.995			301		1.995			18212		1.996			2327
1.992			449		2.001			24		2.006			114		2.006			153		2.011			18394		2.007			489		2.006			114		2			1637		2			22368		2.002			4120
1.998			117		2.007			5555		2.011			261		2.011			918		2.017			17071		2.013			1971		2.011			261		2.006			153		2.006			18321		2.007			489
2.003			122		2.012			134		2.017			1		2.017			839		2.022			18002		2.019			1149		2.017			1		2.011			918		2.011			18394		2.013			1971
2.009			109		2.018			562		2.022			490		2.022			77		2.028			18815		2.024			4473		2.022			490		2.017			839		2.017			17071		2.019			1149
2.014			1456		2.023			504		2.028			185		2.028			1473		2.033			18418		2.03			1407		2.028			185		2.022			77		2.022			18002		2.024			4473
2.02			9		2.029			1605		2.033			0		2.033			127		2.039			17817		2.035			2419		2.033			0		2.028			1473		2.028			18815		2.03			1407
2.025			62		2.034			757		2.039			71		2.039			507		2.044			12916		2.041			2011		2.039			71		2.033			127		2.033			18418		2.035			2419
2.031			8		2.04			537		2.044			508		2.045			400		2.05			13505		2.046			328		2.044			508		2.039			507		2.039			17817		2.041			2011
2.036			434		2.046			2566		2.05			132		2.05			275		2.056			6260		2.052			548		2.05			132		2.045			400		2.044			12916		2.046			328
2.042			23		2.051			2752		2.056			3		2.056			120		2.061			11719		2.057			4742		2.056			3		2.05			275		2.05			13505		2.052			548
2.047			21		2.057			1324		2.061			461		2.061			845		2.067			10123		2.063			1512		2.061			461		2.056			120		2.056			6260		2.057			4742
2.053			40		2.062			958		2.067			596		2.067			595		2.072			5744		2.068			665		2.067			596		2.061			845		2.061			11719		2.063			1512
2.059			2491		2.068			1289		2.072			122		2.072			799		2.078			4223		2.074			138		2.072			122		2.067			595		2.067			10123		2.068			665
2.064			2240		2.073			1575		2.078			21		2.078			496		2.083			5356		2.08			338		2.078			21		2.072			799		2.072			5744		2.074			138
2.07			18		2.079			872		2.083			711		2.083			718		2.089			3575		2.085			1353		2.083			711		2.078			496		2.078			4223		2.08			338
2.075			341		2.084			519		2.089			3		2.089			217		2.094			2511		2.091			876		2.089			3		2.083			718		2.083			5356		2.085			1353
2.081			301		2.09			112		2.094			4		2.095			431		2.1			2463		2.096			3606		2.094			4		2.089			217		2.089			3575		2.091			876
2.086			337		2.096			2116		2.1			481		2.1			343		2.106			4307		2.102			1688		2.1			481		2.095			431		2.094			2511		2.096			3606
2.092			458		2.101			2483		2.106			5		2.106			325		2.111			3923		2.107			2454		2.106			5		2.1			343		2.1			2463		2.102			1688
2.097			616		2.107			316		2.111			483		2.111			3747		2.117			2356		2.113			1526		2.111			483		2.106			325		2.106			4307		2.107			2454
2.103			830		2.112			1801		2.117			3		2.117			1359		2.122			2558		2.118			1597		2.117			3		2.111			3747		2.111			3923		2.113			1526
2.109			868		2.118			928		2.122			1238		2.122			1085		2.128			1986		2.124			3047		2.122			1238		2.117			1359		2.117			2356		2.118			1597
2.114			445		2.123			3109		2.128			490		2.128			1243		2.133			2752		2.13			1690		2.128			490		2.122			1085		2.122			2558		2.124			3047
2.12			16		2.129			4699		2.133			377		2.133			1858		2.139			865		2.135			2112		2.133			377		2.128			1243		2.128			1986		2.13			1690
2.125			764		2.134			4240		2.139			256		2.139			951		2.144			4352		2.141			6985		2.139			256		2.133			1858		2.133			2752		2.135			2112
2.131			566		2.14			6447		2.144			249		2.145			2900		2.15			1150		2.146			7389		2.144			249		2.139			951		2.139			865		2.141			6985
2.136			618		2.145			2872		2.15			5		2.15			1244		2.156			1982		2.152			1419		2.15			5		2.145			2900		2.144			4352		2.146			7389
2.142			3300		2.151			632		2.156			757		2.156			2800		2.161			8915		2.157			3781		2.156			757		2.15			1244		2.15			1150		2.152			1419
2.147			544		2.157			5495		2.161			215		2.161			3698		2.167			2094		2.163			4250		2.161			215		2.156			2800		2.156			1982		2.157			3781
2.153			246		2.162			4559		2.167			125		2.167			1543		2.172			3512		2.168			2532		2.167			125		2.161			3698		2.161			8915		2.163			4250
2.159			647		2.168			933		2.172			7		2.172			1977		2.178			693		2.174			515		2.172			7		2.167			1543		2.167			2094		2.168			2532
2.164			433		2.173			2206		2.178			3340		2.178			4293		2.183			1246		2.18			3323		2.178			3340		2.172			1977		2.172			3512		2.174			515
2.17			434		2.179			5667		2.183			200		2.183			453		2.189			743		2.185			551		2.183			200		2.178			4293		2.178			693		2.18			3323
2.175			2446		2.184			1759		2.189			215		2.189			1613		2.194			1211		2.191			5205		2.189			215		2.183			453		2.183			1246		2.185			551
2.181			2824		2.19			4189		2.194			323		2.194			2536		2.2			626		2.196			3365		2.194			323		2.189			1613		2.189			743		2.191			5205
2.186			2046		2.195			993		2.2			564		2.2			2349		2.205			4160		2.202			1458		2.2			564		2.194			2536		2.194			1211		2.196			3365
2.192			660		2.201			528		2.205			291		2.206			4733		2.211			1708		2.207			2712		2.205			291		2.2			2349		2.2			626		2.202			1458
2.197			3240		2.207			1890		2.211			1492		2.211			5458		2.217			3024		2.213			2522		2.211			1492		2.206			4733		2.205			4160		2.207			2712
2.203			4559		2.212			1611		2.217			172		2.217			405		2.222			1480		2.218			1301		2.217			172		2.211			5458		2.211			1708		2.213			2522
2.209			2000		2.218			1940		2.222			512		2.222			726		2.228			5142		2.224			2157		2.222			512		2.217			405		2.217			3024		2.218			1301
2.214			3255		2.223			3206		2.228			631		2.228			2557		2.233			472		2.23			1482		2.228			631		2.222			726		2.222			1480		2.224			2157
2.22			4024		2.229			1318		2.233			319		2.233			1848		2.239			1407		2.235			377		2.233			319		2.228			2557		2.228			5142		2.23			1482
2.225			704		2.234			3429		2.239			782		2.239			1998		2.244			249		2.241			1189		2.239			782		2.233			1848		2.233			472		2.235			377
2.231			3982		2.24			2119		2.244			107		2.244			2345		2.25			2446		2.246			1130		2.244			107		2.239			1998		2.239			1407		2.241			1189
2.236			3736		2.245			4360		2.25			424		2.25			2854		2.255			764		2.252			7570		2.25			424		2.244			2345		2.244			249		2.246			1130
2.242			2394		2.251			2160		2.255			67		2.256			2248		2.261			1523		2.257			4748		2.255			67		2.25			2854		2.25			2446		2.252			7570
2.247			1488		2.257			3360		2.261			1131		2.261			1350		2.267			1740		2.263			4110		2.261			1131		2.256			2248		2.255			764		2.257			4748
2.253			1962		2.262			2762		2.267			1429		2.267			2248		2.272			2903		2.268			3069		2.267			1429		2.261			1350		2.261			1523		2.263			4110
2.258			928		2.268			1935		2.272			2202		2.272			1688		2.278			2735		2.274			2242		2.272			2202		2.267			2248		2.267			1740		2.268			3069
2.264			5000		2.273			1677		2.278			4348		2.278			3419		2.283			623		2.279			628		2.278			4348		2.272			1688		2.272			2903		2.274			2242
2.27			4137		2.279			1215		2.283			3042		2.283			3116		2.289			79		2.285			909		2.283			3042		2.278			3419		2.278			2735		2.279			628
2.275			6410		2.284			2640		2.289			3189		2.289			3552		2.294			471		2.291			932		2.289			3189		2.283			3116		2.283			623		2.285			909
2.281			1754		2.29			6694		2.294			2219		2.294			4278		2.3			4838		2.296			4221		2.294			2219		2.289			3552		2.289			79		2.291			932
2.286			722		2.295			10520		2.3			2281		2.3			2228		2.305			1066		2.302			3573		2.3			2281		2.294			4278		2.294			471		2.296			4221
2.292			1346		2.301			10413		2.305			2173		2.306			2733		2.311			73		2.307			1165		2.305			2173		2.3			2228		2.3			4838		2.302			3573
2.297			2701		2.307			5570		2.311			3444		2.311			1507		2.317			344		2.313			690		2.311			3444		2.306			2733		2.305			1066		2.307			1165
2.303			2043		2.312			5698		2.317			3772		2.317			1429		2.322			622		2.318			418		2.317			3772		2.311			1507		2.311			73		2.313			690
2.308			1753		2.318			4737		2.322			2050		2.322			806		2.328			800		2.324			5012		2.322			2050		2.317			1429		2.317			344		2.318			418
2.314			3102		2.323			3903		2.328			3208		2.328			504		2.333			975		2.329			419		2.328			3208		2.322			806		2.322			622		2.324			5012
2.32			3193		2.329			2757		2.333			5935		2.333			732		2.339			731		2.335			361		2.333			5935		2.328			504		2.328			800		2.329			419
2.325			2950		2.334			1812		2.339			1105		2.339			1237		2.344			446		2.341			923		2.339			1105		2.333			732		2.333			975		2.335			361
2.331			2062		2.34			5552		2.344			2934		2.344			1761		2.35			944		2.346			2622		2.344			2934		2.339			1237		2.339			731		2.341			923
2.336			2776		2.345			1871		2.35			3802		2.35			35		2.355			583		2.352			1612		2.35			3802		2.344			1761		2.344			446		2.346			2622
2.342			3040		2.351			1656		2.355			1323		2.356			966		2.361			3165		2.357			503		2.355			1323		2.35			35		2.35			944		2.352			1612
2.347			1915		2.356			5375		2.361			4186		2.361			2370		2.367			769		2.363			2300		2.361			4186		2.356			966		2.355			583		2.357			503
2.353			1548		2.362			3674		2.367			2921		2.367			600		2.372			521		2.368			651		2.367			2921		2.361			2370		2.361			3165		2.363			2300
2.358			1094		2.368			5595		2.372			1814		2.372			516		2.378			1098		2.374			698		2.372			1814		2.367			600		2.367			769		2.368			651
2.364			1448		2.373			3537		2.378			2700		2.378			22		2.383			2477		2.379			771		2.378			2700		2.372			516		2.372			521		2.374			698
2.37			1618		2.379			1504		2.383			2230		2.383			139		2.389			1456		2.385			1610		2.383			2230		2.378			22		2.378			1098		2.379			771
2.375			1999		2.384			3437		2.389			734		2.389			120		2.394			534		2.391			649		2.389			734		2.383			139		2.383			2477		2.385			1610
2.381			1331		2.39			2429		2.394			708		2.394			15		2.4			145		2.396			563		2.394			708		2.389			120		2.389			1456		2.391			649
2.386			612		2.395			658		2.4			913		2.4			3284		2.405			789		2.402			434		2.4			913		2.394			15		2.394			534		2.396			563
2.392			959		2.401			1874		2.405			3310		2.405			303		2.411			563		2.407			1739		2.405			3310		2.4			3284		2.4			145		2.402			434
2.397			764		2.406			877		2.411			733		2.411			573		2.416			366		2.413			2339		2.411			733		2.405			303		2.405			789		2.407			1739
2.403			2297		2.412			2554		2.416			604		2.417			256		2.422			358		2.418			1450		2.416			604		2.411			573		2.411			563		2.413			2339
2.408			570		2.418			2527		2.422			1252		2.422			120		2.428			633		2.424			554		2.422			1252		2.417			256		2.416			366		2.418			1450
2.414			2078		2.423			2714		2.428			412		2.428			0		2.433			700		2.429			14		2.428			412		2.422			120		2.422			358		2.424			554
2.42			647		2.429			1652		2.433			1976		2.433			596		2.439			1142		2.435			569		2.433			1976		2.428			0		2.428			633		2.429			14
2.425			972		2.434			286		2.439			1016		2.439			2053		2.444			1228		2.44			2444		2.439			1016		2.433			596		2.433			700		2.435			569
2.431			582		2.44			1094		2.444			3832		2.444			62		2.45			411		2.446			147		2.444			3832		2.439			2053		2.439			1142		2.44			2444
2.436			508		2.445			1112		2.45			4824		2.45			163		2.455			241		2.452			271		2.45			4824		2.444			62		2.444			1228		2.446			147
2.442			1056		2.451			1275		2.455			3638		2.455			350		2.461			517		2.457			99		2.455			3638		2.45			163		2.45			411		2.452			271
2.447			1302		2.456			478		2.461			4535		2.461			410		2.466			19		2.463			1325		2.461			4535		2.455			350		2.455			241		2.457			99
2.453			620		2.462			1032		2.466			1118		2.467			10		2.472			6		2.468			2925		2.466			1118		2.461			410		2.461			517		2.463			1325
2.458			7224		2.468			4172		2.472			3433		2.472			34		2.478			126		2.474			3110		2.472			3433		2.467			10		2.466			19		2.468			2925
2.464			3388		2.473			1470		2.478			2320		2.478			245		2.483			0		2.479			2		2.478			2320		2.472			34		2.472			6		2.474			3110
2.469			1851		2.479			2116		2.483			2052		2.483			92		2.489			0		2.485			9		2.483			2052		2.478			245		2.478			126		2.479			2
2.475			4414		2.484			1952		2.489			1317		2.489			67		2.494			626		2.49			100		2.489			1317		2.483			92		2.483			0		2.485			9
2.481			6352		2.49			978		2.494			4142		2.494			57		2.5			16		2.496			30		2.494			4142		2.489			67		2.489			0		2.49			100
2.486			5481		2.495			2285		2.5			523		2.5			7		2.505			66		2.502			5		2.5			523		2.494			57		2.494			626		2.496			30
2.492			5990		2.501			1813		2.505			1604		2.505			338		2.511			58		2.507			62		2.505			1604		2.5			7		2.5			16		2.502			5
2.497			5496		2.506			202		2.511			989		2.511			241		2.516			0		2.513			8		2.511			989		2.505			338		2.505			66		2.507			62
2.503			5415		2.512			3245		2.516			830		2.517			258		2.522			8		2.518			1		2.516			830		2.511			241		2.511			58		2.513			8
2.508			2210		2.518			44		2.522			499		2.522			0		2.528			46		2.524			876		2.522			499		2.517			258		2.516			0		2.518			1
2.514			1327		2.523			1027		2.528			540		2.528			27		2.533			276		2.529			57		2.528			540		2.522			0		2.522			8		2.524			876
2.519			1650		2.529			140		2.533			1737		2.533			202		2.539			0		2.535			877		2.533			1737		2.528			27		2.528			46		2.529			57
2.525			1188		2.534			576		2.539			631		2.539			13		2.544			13		2.54			235		2.539			631		2.533			202		2.533			276		2.535			877
2.531			2830		2.54			88		2.544			588		2.544			613		2.55			1		2.546			2		2.544			588		2.539			13		2.539			0		2.54			235
2.536			1719		2.545			10		2.55			3394		2.55			66		2.555			0		2.552			96		2.55			3394		2.544			613		2.544			13		2.546			2
2.542			809		2.551			51		2.555			666		2.555			0		2.561			15		2.557			86		2.555			666		2.55			66		2.55			1		2.552			96
2.547			715		2.556			1		2.561			406		2.561			0		2.566			11		2.563			147		2.561			406		2.555			0		2.555			0		2.557			86
2.553			170		2.562			1216		2.566			1519		2.567			0		2.572			263		2.568			741		2.566			1519		2.561			0		2.561			15		2.563			147
2.558			967		2.567			293		2.572			722		2.572			39		2.578			219		2.574			121		2.572			722		2.567			0		2.566			11		2.568			741
2.564			1549		2.573			77		2.578			567		2.578			21		2.583			2452		2.579			403		2.578			567		2.572			39		2.572			263		2.574			121
2.569			67		2.579			421		2.583			2019		2.583			497		2.589			27		2.585			143		2.583			2019		2.578			21		2.578			219		2.579			403
2.575			1069		2.584			144		2.589			1814		2.589			113		2.594			579		2.59			67		2.589			1814		2.583			497		2.583			2452		2.585			143
2.581			1300		2.59			766		2.594			1224		2.594			0		2.6			132		2.596			43		2.594			1224		2.589			113		2.589			27		2.59			67
2.586			402		2.595			162		2.6			1244		2.6			119		2.605			59		2.602			19		2.6			1244		2.594			0		2.594			579		2.596			43
2.592			1944		2.601			633		2.605			1517		2.605			967		2.611			196		2.607			3		2.605			1517		2.6			119		2.6			132		2.602			19
2.597			617		2.606			170		2.611			975		2.611			260		2.616			129		2.613			258		2.611			975		2.605			967		2.605			59		2.607			3
2.603			640		2.612			661		2.616			1279		2.616			986		2.622			183		2.618			86		2.616			1279		2.611			260		2.611			196		2.613			258
2.608			1205		2.617			814		2.622			294		2.622			621		2.627			942		2.624			2484		2.622			294		2.616			986		2.616			129		2.618			86
2.614			554		2.623			602		2.627			3317		2.628			83		2.633			634		2.629			117		2.627			3317		2.622			621		2.622			183		2.624			2484
2.619			368		2.629			965		2.633			773		2.633			18		2.639			26		2.635			546		2.633			773		2.628			83		2.627			942		2.629			117
2.625			1622		2.634			1592		2.639			1342		2.639			1		2.644			27		2.64			243		2.639			1342		2.633			18		2.633			634		2.635			546
2.631			928		2.64			583		2.644			22		2.644			75		2.65			81		2.646			589		2.644			22		2.639			1		2.639			26		2.64			243
2.636			973		2.645			1003		2.65			349		2.65			513		2.655			32		2.651			787		2.65			349		2.644			75		2.644			27		2.646			589
2.642			331		2.651			334		2.655			957		2.655			634		2.661			10		2.657			151		2.655			957		2.65			513		2.65			81		2.651			787
2.647			1331		2.656			1008		2.661			240		2.661			1		2.666			21		2.663			17		2.661			240		2.655			634		2.655			32		2.657			151
2.653			147		2.662			836		2.666			362		2.666			14		2.672			165		2.668			575		2.666			362		2.661			1		2.661			10		2.663			17
2.658			1090		2.667			1378		2.672			19		2.672			30		2.677			189		2.674			750		2.672			19		2.666			14		2.666			21		2.668			575
2.664			754		2.673			449		2.677			309		2.678			77		2.683			13		2.679			1313		2.677			309		2.672			30		2.672			165		2.674			750
2.669			425		2.679			79		2.683			26		2.683			95		2.689			28		2.685			361		2.683			26		2.678			77		2.677			189		2.679			1313
2.675			939		2.684			1100		2.689			122		2.689			65		2.694			404		2.69			105		2.689			122		2.683			95		2.683			13		2.685			361
2.68			1527		2.69			3903		2.694			0		2.694			1303		2.7			54		2.696			455		2.694			0		2.689			65		2.689			28		2.69			105
2.686			405		2.695			15		2.7			45		2.7			68		2.705			232		2.701			143		2.7			45		2.694			1303		2.694			404		2.696			455
2.692			455		2.701			1954		2.705			116		2.705			48		2.711			370		2.707			17		2.705			116		2.7			68		2.7			54		2.701			143
2.697			1153		2.706			187		2.711			2		2.711			805		2.716			252		2.713			103		2.711			2		2.705			48		2.705			232		2.707			17
2.703			604		2.712			2282		2.716			1		2.716			165		2.722			190		2.718			61		2.716			1		2.711			805		2.711			370		2.713			103
2.708			3044		2.717			1266		2.722			0		2.722			134		2.727			113		2.724			724		2.722			0		2.716			165		2.716			252		2.718			61
2.714			1892		2.723			173		2.727			197		2.728			516		2.733			201		2.729			30		2.727			197		2.722			134		2.722			190		2.724			724
2.719			1620		2.729			751		2.733			1		2.733			581		2.739			110		2.735			1		2.733			1		2.728			516		2.727			113		2.729			30
2.725			731		2.734			99		2.739			796		2.739			21		2.744			156		2.74			2383		2.739			796		2.733			581		2.733			201		2.735			1
2.73			1977		2.74			10		2.744			0		2.744			1514		2.75			18		2.746			913		2.744			0		2.739			21		2.739			110		2.74			2383
2.736			1338		2.745			1123		2.75			362		2.75			621		2.755			223		2.751			183		2.75			362		2.744			1514		2.744			156		2.746			913
2.742			2020		2.751			608		2.755			8		2.755			242		2.761			1099		2.757			475		2.755			8		2.75			621		2.75			18		2.751			183
2.747			1725		2.756			3		2.761			54		2.761			725		2.766			165		2.763			1118		2.761			54		2.755			242		2.755			223		2.757			475
2.753			1272		2.762			271		2.766			23		2.766			203		2.772			132		2.768			1631		2.766			23		2.761			725		2.761			1099		2.763			1118
2.758			1024		2.767			929		2.772			1		2.772			205		2.777			333		2.774			98		2.772			1		2.766			203		2.766			165		2.768			1631
2.764			1116		2.773			504		2.777			444		2.778			39		2.783			238		2.779			57		2.777			444		2.772			205		2.772			132		2.774			98
2.769			1035		2.778			1168		2.783			2		2.783			709		2.805			271		2.785			219		2.783			2		2.778			39		2.777			333		2.779			57
2.775			359		2.784			566		2.805			1411		2.805			1545		2.822			1362		2.807			1511		2.805			1411		2.783			709		2.783			238		2.785			219
2.78			2305		2.806			2492		2.822			360		2.822			1724		2.838			559		2.824			1909		2.822			360		2.805			1545		2.805			271		2.807			1511
2.803			3148		2.823			1497		2.838			795		2.839			1282		2.855			309		2.84			2348		2.838			795		2.822			1724		2.822			1362		2.824			1909
2.819			2315		2.84			2612		2.855			1090		2.855			257		2.872			1685		2.857			810		2.855			1090		2.839			1282		2.838			559		2.84			2348
2.836			5083		2.856			1179		2.872			193		2.872			1078		2.888			2506		2.874			1123		2.872			193		2.855			257		2.855			309		2.857			810
2.853			4174		2.873			2591		2.888			1729		2.889			1523		2.905			419		2.89			2952		2.888			1729		2.872			1078		2.872			1685		2.874			1123
2.869			5059		2.89			3142		2.905			2330		2.905			2738		2.922			950		2.907			1759		2.905			2330		2.889			1523		2.888			2506		2.89			2952
2.886			6141		2.906			2895		2.922			3316		2.922			490		2.938			588		2.924			1159		2.922			3316		2.905			2738		2.905			419		2.907			1759
2.903			3456		2.923			2394		2.938			1091		2.939			2962		2.955			583		2.94			765		2.938			1091		2.922			490		2.922			950		2.924			1159
2.919			2833		2.94			2780		2.955			3007		2.955			5964		2.972			1404		2.957			2065		2.955			3007		2.939			2962		2.938			588		2.94			765
2.936			4864		2.956			3578		2.972			1496		2.972			6852		2.988			806		2.974			1581		2.972			1496		2.955			5964		2.955			583		2.957			2065
2.953			3102		2.973			3324		2.988			4090		2.989			10090		3.005			1997		2.99			792		2.988			4090		2.972			6852		2.972			1404		2.974			1581
2.969			4651		2.99			2708		3.005			616		3.005			4390		3.022			1225		3.007			408		3.005			616		2.989			10090		2.988			806		2.99			792
2.986			3674		3.006			2744		3.022			1342		3.022			5604		3.038			871		3.024			425		3.022			1342		3.005			4390		3.005			1997		3.007			408
3.003			5924		3.023			3142		3.038			1051		3.039			11371		3.055			640		3.04			4038		3.038			1051		3.022			5604		3.022			1225		3.024			425
3.019			2627		3.04			2095		3.055			1912		3.055			5302		3.072			666		3.057			7171		3.055			1912		3.039			11371		3.038			871		3.04			4038
3.036			5042		3.056			1956		3.072			1115		3.072			8473		3.088			6812		3.074			3522		3.072			1115		3.055			5302		3.055			640		3.057			7171
3.053			5324		3.073			1867		3.088			1476		3.089			8088		3.105			500		3.09			1178		3.088			1476		3.072			8473		3.072			666		3.074			3522
3.069			7106		3.09			1849		3.105			1621		3.105			6684		3.122			2103		3.107			311		3.105			1621		3.089			8088		3.088			6812		3.09			1178
3.086			6153		3.106			2490		3.122			1228		3.122			2984		3.138			787		3.124			1302		3.122			1228		3.105			6684		3.105			500		3.107			311
3.103			6433		3.123			2201		3.138			672		3.139			2326		3.155			1898		3.14			623		3.138			672		3.122			2984		3.122			2103		3.124			1302
3.119			9102		3.14			2450		3.155			1610		3.155			2943		3.172			1866		3.157			2134		3.155			1610		3.139			2326		3.138			787		3.14			623
3.136			4832		3.156			3231		3.172			1532		3.172			3605		3.188			1075		3.174			1020		3.172			1532		3.155			2943		3.155			1898		3.157			2134
3.153			10981		3.173			4272		3.188			1256		3.189			2682		3.205			3313		3.19			1329		3.188			1256		3.172			3605		3.172			1866		3.174			1020
3.169			12212		3.19			8433		3.205			2369		3.205			2168		3.222			141		3.207			1914		3.205			2369		3.189			2682		3.188			1075		3.19			1329
3.186			12347		3.206			9052		3.222			1196		3.222			5271		3.238			1377		3.224			2443		3.222			1196		3.205			2168		3.205			3313		3.207			1914
3.203			10536		3.223			13138		3.238			2610		3.239			3034		3.255			981		3.24			634		3.238			2610		3.222			5271		3.222			141		3.224			2443
3.219			14714		3.24			9271		3.255			1701		3.255			3871		3.272			635		3.257			655		3.255			1701		3.239			3034		3.238			1377		3.24			634
3.236			17127		3.256			9017		3.272			3074		3.272			3704		3.288			1124		3.274			1975		3.272			3074		3.255			3871		3.255			981		3.257			655
3.253			19340		3.273			4434		3.288			2225		3.289			5380		3.305			1109		3.29			1737		3.288			2225		3.272			3704		3.272			635		3.274			1975
3.269			14911		3.29			5819		3.305			1203		3.305			9072		3.322			2340		3.307			1259		3.305			1203		3.289			5380		3.288			1124		3.29			1737
3.286			22374		3.306			7135		3.322			4034		3.322			4047		3.338			641		3.324			2392		3.322			4034		3.305			9072		3.305			1109		3.307			1259
3.303			21409		3.323			12642		3.338			1433		3.339			11020		3.355			1614		3.34			1845		3.338			1433		3.322			4047		3.322			2340		3.324			2392
3.319			28397		3.34			11307		3.355			1209		3.355			6849		3.372			2136		3.357			2656		3.355			1209		3.339			11020		3.338			641		3.34			1845
3.336			30989		3.356			9156		3.372			485		3.372			4741		3.388			1909		3.374			2107		3.372			485		3.355			6849		3.355			1614		3.357			2656
3.353			32102		3.373			6226		3.388			5921		3.389			6856		3.405			2501		3.39			2204		3.388			5921		3.372			4741		3.372			2136		3.374			2107
3.369			26171		3.39			7056		3.405			4252		3.405			6643		3.422			3732		3.407			4904		3.405			4252		3.389			6856		3.388			1909		3.39			2204
3.386			29919		3.406			8301		3.422			12071		3.422			4574		3.438			2944		3.424			2299		3.422			12071		3.405			6643		3.405			2501		3.407			4904
3.403			25992		3.423			9425		3.438			5406		3.439			4937		3.455			3719		3.44			1795		3.438			5406		3.422			4574		3.422			3732		3.424			2299
3.419			29950		3.44			9197		3.455			3238		3.455			4478		3.472			1812		3.457			1942		3.455			3238		3.439			4937		3.438			2944		3.44			1795
3.436			31182		3.456			8215		3.472			3250		3.472			3996		3.488			3720		3.474			2682		3.472			3250		3.455			4478		3.455			3719		3.457			1942
3.453			29197		3.473			9750		3.488			3747		3.489			7173		3.505			2349		3.49			2337		3.488			3747		3.472			3996		3.472			1812		3.474			2682
3.469			21725		3.49			14378		3.505			5130		3.505			3205		3.522			4084		3.507			3006		3.505			5130		3.489			7173		3.488			3720		3.49			2337
3.486			18968		3.506			8605		3.522			5917		3.522			4020		3.538			1811		3.524			2633		3.522			5917		3.505			3205		3.505			2349		3.507			3006
3.503			12947		3.523			10117		3.538			5171		3.539			2025		3.555			277		3.54			1568		3.538			5171		3.522			4020		3.522			4084		3.524			2633
3.519			13668		3.54			8493		3.555			4101		3.555			868		3.572			1104		3.557			2384		3.555			4101		3.539			2025		3.538			1811		3.54			1568
3.536			10507		3.556			7862		3.572			9385		3.572			2627		3.588			1963		3.574			5321		3.572			9385		3.555			868		3.555			277		3.557			2384
3.553			8970		3.573			5636		3.588			8678		3.589			3087		3.605			1157		3.59			939		3.588			8678		3.572			2627		3.572			1104		3.574			5321
3.569			8870		3.59			3441		3.605			18491		3.605			1238		3.622			596		3.607			3517		3.605			18491		3.589			3087		3.588			1963		3.59			939
3.586			6151		3.606			6480		3.622			14978		3.622			2002		3.638			2144		3.624			1283		3.622			14978		3.605			1238		3.605			1157		3.607			3517
3.603			8737		3.623			5688		3.638			12894		3.639			2712		3.655			2270		3.64			572		3.638			12894		3.622			2002		3.622			596		3.624			1283
3.619			8995		3.64			4535		3.655			15583		3.655			1697		3.672			2087		3.657			690		3.655			15583		3.639			2712		3.638			2144		3.64			572
3.636			5826		3.656			5509		3.672			13696		3.672			1955		3.688			1898		3.674			1672		3.672			13696		3.655			1697		3.655			2270		3.657			690
3.653			4553		3.673			2292		3.688			10732		3.689			943		3.705			769		3.69			1074		3.688			10732		3.672			1955		3.672			2087		3.674			1672
3.669			4250		3.69			3537		3.705			6055		3.705			1767		3.722			763		3.707			788		3.705			6055		3.689			943		3.688			1898		3.69			1074
3.686			5541		3.706			1383		3.722			7570		3.722			946		3.738			907		3.724			600		3.722			7570		3.705			1767		3.705			769		3.707			788
3.703			3152		3.723			3454		3.738			3910		3.739			1022		3.755			1306		3.74			1351		3.738			3910		3.722			946		3.722			763		3.724			600
3.719			2146		3.74			1242		3.755			7899		3.755			861		3.772			164		3.757			1563		3.755			7899		3.739			1022		3.738			907		3.74			1351
3.736			1052		3.756			4360		3.772			4982		3.772			1727		3.788			3437		3.774			769		3.772			4982		3.755			861		3.755			1306		3.757			1563
3.753			4459		3.773			1783		3.788			2279		3.789			1491		3.805			1857		3.79			805		3.788			2279		3.772			1727		3.772			164		3.774			769
3.769			1228		3.79			433		3.805			2950		3.805			1171		3.822			703		3.807			421		3.805			2950		3.789			1491		3.788			3437		3.79			805
3.786			1812		3.806			1566		3.822			2478		3.822			248		3.838			254		3.824			279		3.822			2478		3.805			1171		3.805			1857		3.807			421
3.803			177		3.823			853		3.838			2053		3.839			528		3.855			1234		3.84			507		3.838			2053		3.822			248		3.822			703		3.824			279
3.819			2109		3.84			464		3.855			4162		3.855			913		3.872			870		3.857			561		3.855			4162		3.839			528		3.838			254		3.84			507
3.836			932		3.856			1339		3.872			2891		3.872			443		3.888			316		3.874			313		3.872			2891		3.855			913		3.855			1234		3.857			561
3.853			787		3.873			712		3.888			1382		3.889			240		3.905			140		3.89			230		3.888			1382		3.872			443		3.872			870		3.874			313
3.869			871		3.89			1271		3.905			1243		3.905			1404		3.922			298		3.907			805		3.905			1243		3.889			240		3.888			316		3.89			230
3.886			931		3.906			567		3.922			1356		3.922			1526		3.938			98		3.924			407		3.922			1356		3.905			1404		3.905			140		3.907			805
3.903			383		3.923			598		3.938			937		3.939			112		3.955			87		3.94			339		3.938			937		3.922			1526		3.922			298		3.924			407
3.919			1311		3.94			1651		3.955			1145		3.955			554		3.972			506		3.957			85		3.955			1145		3.939			112		3.938			98		3.94			339
3.936			718		3.956			843		3.972			2463		3.972			27		3.988			2170		3.974			458		3.972			2463		3.955			554		3.955			87		3.957			85
3.953			883		3.973			647		3.988			289		3.989			655		4.005			1075		3.99			5		3.988			289		3.972			27		3.972			506		3.974			458
3.969			1180		3.99			599		4.005			810		4.005			720		4.022			1		4.007			2525		4.005			810		3.989			655		3.988			2170		3.99			5
3.986			923		4.006			241		4.022			2495		4.022			399		4.038			996		4.024			313		4.022			2495		4.005			720		4.005			1075		4.007			2525
4.003			426		4.023			133		4.038			315		4.039			233		4.055			305		4.04			48		4.038			315		4.022			399		4.022			1		4.024			313
4.019			386		4.039			1330		4.055			374		4.055			65		4.072			467		4.057			243		4.055			374		4.039			233		4.038			996		4.04			48
4.036			1747		4.056			1053		4.072			214		4.072			542		4.088			503		4.074			46		4.072			214		4.055			65		4.055			305		4.057			243
4.053			543		4.073			1202		4.088			986		4.089			1769		4.105			50		4.09			584		4.088			986		4.072			542		4.072			467		4.074			46
4.069			2394		4.089			38		4.105			813		4.105			772		4.122			306		4.107			184		4.105			813		4.089			1769		4.088			503		4.09			584
4.086			3110		4.106			1		4.122			63		4.122			551		4.138			461		4.124			393		4.122			63		4.105			772		4.105			50		4.107			184
4.103			486		4.123			705		4.138			868		4.139			98		4.155			514		4.14			220		4.138			868		4.122			551		4.122			306		4.124			393
4.119			907		4.139			130		4.155			982		4.155			106		4.172			625		4.157			209		4.155			982		4.139			98		4.138			461		4.14			220
4.136			297		4.156			128		4.172			508		4.172			21		4.188			1467		4.174			3746		4.172			508		4.155			106		4.155			514		4.157			209
4.153			674		4.173			100		4.188			515		4.189			222		4.205			364		4.19			277		4.188			515		4.172			21		4.172			625		4.174			3746
4.169			354		4.189			160		4.205			14		4.205			248		4.222			593		4.207			110		4.205			14		4.189			222		4.188			1467		4.19			277
4.186			1869		4.206			355		4.222			1544		4.222			223		4.238			304		4.224			21		4.222			1544		4.205			248		4.205			364		4.207			110
4.203			383		4.223			88		4.238			344		4.239			359		4.255			846		4.24			24		4.238			344		4.222			223		4.222			593		4.224			21
4.219			462		4.239			225		4.255			1312		4.255			505		4.272			326		4.257			35		4.255			1312		4.239			359		4.238			304		4.24			24
4.236			124		4.256			103		4.272			507		4.272			615		4.288			536		4.274			202		4.272			507		4.255			505		4.255			846		4.257			35
4.253			131		4.273			92		4.288			145		4.289			78		4.305			300		4.29			143		4.288			145		4.272			615		4.272			326		4.274			202
4.269			177		4.289			844		4.305			3127		4.305			55		4.322			697		4.307			784		4.305			3127		4.289			78		4.288			536		4.29			143
4.286			247		4.306			187		4.322			7		4.322			102		4.338			356		4.324			309		4.322			7		4.305			55		4.305			300		4.307			784
4.303			191		4.323			148		4.338			220		4.339			2384		4.355			287		4.34			123		4.338			220		4.322			102		4.322			697		4.324			309
4.319			1362		4.339			87		4.355			152		4.355			98		4.372			286		4.357			77		4.355			152		4.339			2384		4.338			356		4.34			123
4.336			1240		4.356			67		4.372			162		4.372			63		4.388			152		4.374			159		4.372			162		4.355			98		4.355			287		4.357			77
4.353			923		4.373			60		4.388			15		4.389			711		4.405			71		4.39			100		4.388			15		4.372			63		4.372			286		4.374			159
4.369			291		4.389			38		4.405			43		4.405			3067		4.422			778		4.407			76		4.405			43		4.389			711		4.388			152		4.39			100
4.386			81		4.406			19		4.422			156		4.422			282		4.438			153		4.424			104		4.422			156		4.405			3067		4.405			71		4.407			76
4.403			6		4.423			55		4.438			667		4.438			337		4.455			1085		4.44			447		4.438			667		4.422			282		4.422			778		4.424			104
4.419			1485		4.439			20		4.455			80		4.455			57		4.472			513		4.457			493		4.455			80		4.438			337		4.438			153		4.44			447
4.436			30		4.456			396		4.472			21		4.472			180		4.488			371		4.474			280		4.472			21		4.455			57		4.455			1085		4.457			493
4.453			798		4.473			136		4.488			33		4.488			141		0.06				13	4.49			200		4.488			33		4.472			180		4.472			513		4.474			280
4.469			544		4.489			212		0.052				62	0.06				1086	0.077				121	0.06				42	0.061				0	4.488			141		4.488			371		4.49			200
4.486			46		0.061				470	0.068				8	0.077				77	0.093				249	0.077				3	0.077				0	0.053				303	0.053				316	0.053				18
0.064				116	0.078				29	0.085				0	0.093				423	0.11				78	0.093				69	0.094				0	0.07				39	0.07				377	0.07				769
0.081				12	0.095				333	0.102				0	0.11				14	0.127				98	0.11				158	0.111				0	0.086				878	0.086				989	0.086				31
0.098				17	0.111				0	0.118				0	0.127				770	0.143				95	0.127				18	0.127				0	0.103				53	0.103				608	0.103				465
0.114				5	0.128				124	0.135				5	0.143				25	0.16				150	0.143				360	0.144				0	0.12				29	0.12				1107	0.12				334
0.131				222	0.145				20	0.152				0	0.16				10	0.177				245	0.16				836	0.161				0	0.136				68	0.136				121	0.136				87
0.148				0	0.161				3	0.168				0	0.177				3	0.193				337	0.177				639	0.177				0	0.153				280	0.153				18	0.153				188
0.164				0	0.178				776	0.185				0	0.193				8	0.21				2385	0.193				761	0.194				0	0.17				24	0.17				185	0.17				370
0.181				257	0.195				197	0.202				0	0.21				812	0.227				271	0.21				98	0.211				0	0.186				40	0.186				28	0.186				67
0.198				763	0.211				226	0.218				0	0.227				47	0.243				1135	0.227				236	0.227				7	0.203				60	0.203				311	0.203				105
0.214				0	0.228				1036	0.235				1	0.243				1124	0.26				641	0.243				1600	0.244				0	0.22				555	0.22				1565	0.22				188
0.231				0	0.245				397	0.252				117	0.26				700	0.277				2176	0.26				14012	0.261				0	0.236				644	0.236				226	0.236				1541
0.248				89	0.261				6675	0.268				0	0.277				450	0.293				2655	0.277				7172	0.277				3	0.253				558	0.253				1084	0.253				12338
0.264				471	0.278				7186	0.285				172	0.293				359	0.31				543	0.293				4226	0.294				194	0.27				353	0.27				313	0.27				17521
0.281				751	0.295				2975	0.302				179	0.31				370	0.327				651	0.31				6104	0.311				0	0.286				705	0.286				968	0.286				7996
0.298				1038	0.311				7482	0.318				0	0.327				436	0.343				641	0.327				14896	0.327				0	0.303				572	0.303				269	0.303				3389
0.314				549	0.328				15473	0.335				0	0.343				128	0.36				1672	0.343				22319	0.344				4	0.32				205	0.32				770	0.32				8339
0.331				457	0.345				21012	0.352				1	0.36				695	0.377				1225	0.36				25479	0.361				0	0.336				317	0.336				1450	0.336				21307
0.348				1156	0.361				30867	0.368				0	0.377				1312	0.393				473	0.377				23912	0.377				0	0.353				1604	0.353				684	0.353				27335
0.364				2005	0.378				24164	0.385				0	0.393				440	0.41				894	0.393				21666	0.394				1	0.37				441	0.37				1072	0.37				26040
0.381				3882	0.395				21292	0.402				91	0.41				15	0.427				374	0.41				14575	0.411				0	0.386				1365	0.386				1395	0.386				19678
0.398				5795	0.411				13477	0.418				0	0.427				505	0.443				1304	0.427				13945	0.427				0	0.403				363	0.403				1067	0.403				15184
0.414				3402	0.428				13711	0.435				5	0.443				512	0.46				445	0.443				9320	0.444				0	0.42				672	0.42				632	0.42				13914
0.431				6200	0.445				12760	0.452				0	0.46				49	0.477				510	0.46				7818	0.461				116	0.436				283	0.436				439	0.436				10465
0.448				4432	0.461				8365	0.468				0	0.477				2012	0.494				425	0.477				6539	0.477				2	0.453				1601	0.453				1785	0.453				7749
0.464				3738	0.478				7002	0.485				0	0.494				254	0.51				183	0.494				5718	0.494				9	0.47				315	0.47				310	0.47				4962
0.481				1549	0.495				6006	0.502				0	0.51				339	0.527				719	0.51				3811	0.511				0	0.486				16	0.486				126	0.486				4557
0.498				886	0.511				4217	0.518				1	0.527				1256	0.544				355	0.527				3133	0.527				0	0.503				385	0.503				401	0.503				3502
0.514				1335	0.528				4545	0.535				7	0.544				54	0.56				818	0.544				2286	0.544				0	0.52				3488	0.52				1140	0.52				2184
0.531				1550	0.545				2796	0.552				0	0.56				1480	0.577				3337	0.56				6728	0.561				0	0.536				1548	0.536				731	0.536				1629
0.548				1145	0.561				2090	0.568				0	0.577				2572	0.594				4281	0.577				2605	0.577				0	0.553				1261	0.553				1850	0.553				5787
0.564				2104	0.578				1001	0.585				0	0.594				3380	0.61				3520	0.594				9974	0.594				10	0.57				1095	0.57				1622	0.57				9314
0.581				1565	0.595				1090	0.602				0	0.61				1504	0.627				2607	0.61				19177	0.611				0	0.586				3066	0.586				1710	0.586				9229
0.598				1140	0.611				1312	0.618				1	0.627				1058	0.644				1946	0.627				11334	0.627				0	0.603				1511	0.603				3661	0.603				13556
0.614				727	0.628				1133	0.635				12	0.644				1768	0.66				3418	0.644				10849	0.644				0	0.62				1007	0.62				2497	0.62				10661
0.631				1523	0.645				2855	0.652				0	0.66				2470	0.677				1177	0.66				11462	0.661				0	0.636				1566	0.636				2953	0.636				15404
0.648				1566	0.661				2236	0.668				2	0.677				120	0.694				4650	0.677				9816	0.677				0	0.653				744	0.653				1556	0.653				5754
0.664				756	0.678				1418	0.685				10	0.694				181	0.71				1793	0.694				4639	0.694				0	0.67				406	0.67				1284	0.67				9310
0.681				774	0.695				641	0.702				0	0.71				114	0.727				2397	0.71				2848	0.711				0	0.686				591	0.686				3257	0.686				2409
0.698				1022	0.711				120	0.718				0	0.727				502	0.744				2895	0.727				2240	0.727				71	0.703				224	0.703				595	0.703				3322
0.714				1153	0.728				646	0.735				1	0.744				1091	0.76				3976	0.744				694	0.744				0	0.72				115	0.72				2972	0.72				186
0.731				520	0.745				299	0.752				0	0.76				198	0.777				2289	0.76				2476	0.761				0	0.736				536	0.736				2675	0.736				3161
0.748				178	0.761				134	0.768				7	0.777				172	0.794				6882	0.777				1763	0.777				476	0.753				171	0.753				5251	0.753				797
0.764				481	0.778				294	0.785				0	0.794				410	0.81				3454	0.794				1991	0.794				1231	0.77				115	0.77				2694	0.77				1526
0.781				287	0.795				194	0.802				1	0.81				196	0.827				6170	0.81				3540	0.811				0	0.786				127	0.786				1321	0.786				1518
0.798				726	0.811				1024	0.818				4	0.827				181	0.844				1384	0.827				1793	0.827				10	0.803				173	0.803				4938	0.803				3414
0.814				281	0.828				1937	0.835				0	0.844				844	0.86				3989	0.844				2403	0.844				0	0.82				244	0.82				3934	0.82				2222
0.831				245	0.845				796	0.852				1	0.86				999	0.877				7327	0.86				1923	0.861				0	0.836				162	0.836				3932	0.836				574
0.848				50	0.861				2391	0.868				0	0.877				144	0.894				5189	0.877				2017	0.877				149	0.853				207	0.853				3553	0.853				380
0.864				57	0.878				480	0.885				2	0.894				359	0.91				6662	0.894				1065	0.894				0	0.87				376	0.87				7918	0.87				1641
0.881				1	0.895				813	0.902				5	0.91				774	0.927				7675	0.91				2545	0.911				0	0.886				1299	0.886				6908	0.886				1944
0.898				127	0.911				433	0.918				0	0.927				1269	0.944				4184	0.927				1584	0.927				183	0.903				29	0.903				3895	0.903				3123
0.914				293	0.928				263	0.935				0	0.944				402	0.96				7519	0.944				608	0.944				0	0.92				284	0.92				1943	0.92				321
0.931				450	0.945				295	0.952				0	0.96				314	0.977				8728	0.96				1560	0.961				6	0.936				1158	0.936				2771	0.936				3803
0.948				202	0.961				606	0.968				0	0.977				981	0.994				7962	0.977				354	0.977				0	0.953				584	0.953				6820	0.953				2013
0.964				13	0.978				112	0.985				0	0.994				398	1.01				9766	0.994				2252	0.994				1	0.97				928	0.97				11322	0.97				716
0.981				468	0.995				510	1.002				0	1.01				1231	1.027				10051	1.01				2392	1.011				0	0.986				350	0.986				7722	0.986				1079
0.998				24	1.011				1275	1.018				0	1.027				134	1.049				4412	1.027				1794	1.027				0	1.003				797	1.003				8218	1.003				624
1.014				279	1.028				1960	1.035				0	1.049				236	1.055				1963	1.049				2461	1.05				0	1.02				110	1.02				8994	1.02				765
1.031				1541	1.05				248	1.057				1	1.055				466	1.06				5028	1.055				493	1.055				1	1.042				77	1.042				3246	1.042				1164
1.053				3	1.056				56	1.063				0	1.06				134	1.066				5671	1.06				56	1.061				693	1.047				5	1.047				1530	1.047				561
1.059				997	1.061				699	1.068				0	1.066				168	1.071				3227	1.066				805	1.066				1274	1.053				0	1.053				2607	1.053				563
1.064				0	1.067				61	1.074				0	1.071				248	1.077				2226	1.071				97	1.072				384	1.059				49	1.059				4107	1.059				1171
1.07				280	1.073				83	1.079				155	1.077				331	1.082				2003	1.077				440	1.077				127	1.064				284	1.064				2225	1.064				309
1.075				3	1.078				331	1.085				420	1.082				56	1.088				2278	1.082				1010	1.083				1254	1.07				22	1.07				3146	1.07				188
1.081				1	1.084				0	1.09				73	1.088				197	1.094				952	1.088				742	1.089				176	1.075				101	1.075				1459	1.075				830
1.087				117	1.089				63	1.096				205	1.094				34	1.099				5544	1.094				1587	1.094				949	1.081				35	1.081				1445	1.081				255
1.092				1	1.095				907	1.102				186	1.099				100	1.105				2506	1.099				118	1.1				111	1.086				15	1.086				1340	1.086				1863
1.098				1458	1.1				25	1.107				265	1.105				33	1.11				3112	1.105				94	1.105				27	1.092				171	1.092				3228	1.092				1797
1.103				0	1.106				46	1.113				29	1.11				57	1.116				1873	1.11				360	1.111				15	1.097				147	1.097				3767	1.097				3084
1.109				204	1.112				230	1.118				80	1.116				45	1.121				2282	1.116				252	1.116				40	1.103				0	1.103				2778	1.103				13
1.114				32	1.117				460	1.124				18	1.121				108	1.127				574	1.121				857	1.122				273	1.109				143	1.109				2961	1.109				539
1.12				0	1.123				19	1.129				216	1.127				73	1.132				952	1.127				569	1.127				396	1.114				180	1.114				2862	1.114				777
1.125				0	1.128				9	1.135				189	1.132				450	1.138				695	1.132				1820	1.133				519	1.12				29	1.12				1878	1.12				263
1.131				528	1.134				58	1.14				180	1.138				105	1.144				455	1.138				618	1.139				287	1.125				5	1.125				5747	1.125				908
1.137				27	1.139				29	1.146				149	1.144				32	1.149				1510	1.144				1010	1.144				0	1.131				124	1.131				748	1.131				756
1.142				44	1.145				3	1.152				17	1.149				37	1.155				562	1.149				103	1.15				7	1.136				195	1.136				2313	1.136				1017
1.148				0	1.15				27	1.157				59	1.155				78	1.16				2160	1.155				293	1.155				8	1.142				325	1.142				1197	1.142				2045
1.153				35	1.156				7	1.163				104	1.16				5	1.166				1627	1.16				3293	1.161				800	1.147				994	1.147				1001	1.147				1063
1.159				0	1.161				3	1.168				1051	1.166				0	1.171				1205	1.166				204	1.166				297	1.153				84	1.153				775	1.153				312
1.164				2	1.167				126	1.174				1709	1.171				191	1.177				682	1.171				126	1.172				81	1.159				518	1.159				3628	1.159				375
1.17				8	1.173				1	1.179				335	1.177				3	1.182				577	1.177				196	1.177				110	1.164				753	1.164				1637	1.164				784
1.175				504	1.178				5	1.185				242	1.182				404	1.188				3056	1.182				2604	1.183				0	1.17				93	1.17				2115	1.17				1253
1.181				0	1.184				2	1.19				137	1.188				576	1.194				1836	1.188				1756	1.188				5	1.175				197	1.175				4426	1.175				166
1.186				370	1.189				0	1.196				588	1.194				348	1.199				2682	1.194				9	1.194				4	1.181				36	1.181				1638	1.181				384
1.192				2	1.195				183	1.202				34	1.199				136	1.205				1879	1.199				1069	1.2				15	1.186				852	1.186				1349	1.186				725
1.198				76	1.2				71	1.207				122	1.205				573	1.21				2843	1.205				53	1.205				11	1.192				529	1.192				1012	1.192				296
1.203				2	1.206				9	1.213				202	1.21				372	1.216				2337	1.21				393	1.211				0	1.197				275	1.197				2381	1.197				1
1.209				2	1.211				322	1.218				447	1.216				114	1.221				1618	1.216				3331	1.216				12	1.203				55	1.203				1714	1.203				1765
1.214				101	1.217				45	1.224				15	1.221				463	1.227				3267	1.221				1170	1.222				101	1.208				1	1.208				1613	1.208				161
1.22				238	1.223				51	1.229				240	1.227				174	1.232				1653	1.227				995	1.227				0	1.214				3	1.214				1664	1.214				229
1.225				109	1.228				524	1.235				316	1.232				323	1.238				1880	1.232				24	1.233				12	1.22				96	1.22				1147	1.22				1476
1.231				382	1.234				52	1.24				0	1.238				28	1.244				3492	1.238				654	1.238				0	1.225				45	1.225				2310	1.225				863
1.236				31	1.239				211	1.246				49	1.244				62	1.249				1830	1.244				1333	1.244				132	1.231				9	1.231				1296	1.231				695
1.242				60	1.245				7	1.251				7	1.249				26	1.255				4684	1.249				183	1.25				1	1.236				40	1.236				1318	1.236				1040
1.248				197	1.25				128	1.257				101	1.255				0	1.26				1891	1.255				886	1.255				4	1.242				107	1.242				3943	1.242				19
1.253				56	1.256				6	1.263				304	1.26				403	1.266				3196	1.26				190	1.261				220	1.247				245	1.247				1506	1.247				392
1.259				1	1.261				116	1.268				109	1.266				310	1.271				1169	1.266				80	1.266				68	1.253				96	1.253				6117	1.253				387
1.264				3	1.267				3	1.274				10	1.271				66	1.277				2889	1.271				2114	1.272				16	1.258				194	1.258				1327	1.258				45
1.27				166	1.273				28	1.279				369	1.277				223	1.282				2191	1.277				54	1.277				76	1.264				229	1.264				4129	1.264				213
1.275				124	1.278				233	1.285				55	1.282				0	1.288				3605	1.282				2919	1.283				1	1.27				403	1.27				3678	1.27				14
1.281				128	1.284				217	1.29				203	1.288				22	1.294				3448	1.288				222	1.288				130	1.275				34	1.275				1888	1.275				451
1.286				35	1.289				243	1.296				4	1.294				2	1.299				2020	1.294				143	1.294				161	1.281				4	1.281				1863	1.281				1
1.292				45	1.295				27	1.301				103	1.299				60	1.305				1382	1.299				1686	1.3				1	1.286				554	1.286				162	1.286				711
1.298				494	1.3				17	1.307				0	1.305				74	1.31				1325	1.305				2093	1.305				16	1.292				33	1.292				2549	1.292				72
1.303				351	1.306				75	1.313				102	1.31				87	1.316				2455	1.31				447	1.311				300	1.297				48	1.297				7356	1.297				472
1.309				567	1.311				155	1.318				59	1.316				53	1.321				2695	1.316				419	1.316				0	1.303				14	1.303				3963	1.303				453
1.314				328	1.317				347	1.324				371	1.321				59	1.327				1344	1.321				1277	1.322				0	1.308				10	1.308				4146	1.308				1229
1.32				44	1.323				108	1.329				148	1.327				28	1.333				4476	1.327				1838	1.327				1	1.314				4	1.314				1690	1.314				444
1.325				0	1.328				2	1.335				67	1.333				322	1.338				1853	1.333				633	1.333				0	1.32				104	1.32				812	1.32				305
1.331				93	1.334				337	1.34				38	1.338				62	1.344				2175	1.338				534	1.338				18	1.325				100	1.325				4175	1.325				134
1.336				0	1.339				230	1.346				3	1.344				89	1.349				2971	1.344				361	1.344				280	1.331				5	1.331				4733	1.331				1116
1.342				185	1.345				38	1.351				114	1.349				137	1.355				939	1.349				468	1.35				569	1.336				54	1.336				2742	1.336				386
1.348				561	1.35				244	1.357				141	1.355				70	1.36				2086	1.355				685	1.355				0	1.342				0	1.342				2625	1.342				292
1.353				171	1.356				32	1.363				0	1.36				219	1.366				3047	1.36				50	1.361				110	1.347				2	1.347				1384	1.347				145
1.359				303	1.361				312	1.368				2	1.366				1	1.371				3337	1.366				129	1.366				145	1.353				17	1.353				2546	1.353				21
1.364				501	1.367				751	1.374				2	1.371				7	1.377				2814	1.371				575	1.372				59	1.358				78	1.358				3381	1.358				1418
1.37				19	1.372				363	1.379				0	1.377				10	1.382				1738	1.377				612	1.377				3	1.364				307	1.364				1910	1.364				334
1.375				243	1.378				85	1.385				8	1.382				141	1.388				3086	1.382				173	1.383				170	1.37				448	1.37				3512	1.37				17
1.381				96	1.384				1	1.39				61	1.388				14	1.394				3964	1.388				652	1.388				27	1.375				212	1.375				1157	1.375				330
1.386				83	1.389				41	1.396				22	1.394				28	1.399				3982	1.394				56	1.394				355	1.381				126	1.381				1092	1.381				325
1.392				247	1.395				21	1.401				51	1.399				30	1.405				3950	1.399				20	1.399				454	1.386				6	1.386				3513	1.386				935
1.397				571	1.4				249	1.407				50	1.405				15	1.41				3445	1.405				16	1.405				486	1.392				1	1.392				6624	1.392				32
1.403				741	1.406				194	1.413				0	1.41				198	1.416				1700	1.41				26	1.411				125	1.397				28	1.397				2412	1.397				1266
1.409				101	1.411				0	1.418				5	1.416				55	1.421				1027	1.416				152	1.416				158	1.403				700	1.403				4172	1.403				2
1.414				333	1.417				1	1.424				220	1.421				114	1.427				709	1.421				84	1.422				429	1.408				126	1.408				4010	1.408				80
1.42				41	1.422				19	1.429				7	1.427				7	1.433				1924	1.427				169	1.427				592	1.414				32	1.414				872	1.414				168
1.425				20	1.428				0	1.435				356	1.433				1	1.438				3756	1.433				395	1.433				1503	1.419				64	1.419				1233	1.419				3
1.431				103	1.434				102	1.44				0	1.438				4	1.444				3775	1.438				4099	1.438				1747	1.425				2512	1.425				1232	1.425				1888
1.436				209	1.439				26	1.446				32	1.444				21	1.449				1619	1.444				116	1.444				4305	1.431				0	1.431				5144	1.431				24
1.442				244	1.445				47	1.451				1	1.449				78	1.455				1308	1.449				285	1.449				1576	1.436				139	1.436				3523	1.436				2154
1.447				101	1.45				306	1.457				610	1.455				2	1.46				4770	1.455				138	1.455				2558	1.442				140	1.442				6977	1.442				934
1.453				0	1.456				0	1.462				121	1.46				52	1.466				2932	1.46				646	1.461				3112	1.447				3	1.447				1892	1.447				69
1.459				71	1.461				66	1.468				45	1.466				81	1.471				3771	1.466				504	1.466				2735	1.453				24	1.453				3083	1.453				546
1.464				2	1.467				0	1.474				4	1.471				79	1.477				532	1.471				12	1.472				2378	1.458				137	1.458				531	1.458				0
1.47				1	1.472				25	1.479				0	1.477				25	1.483				1752	1.477				27	1.477				1450	1.464				0	1.464				1664	1.464				986
1.475				397	1.478				1	1.485				222	1.483				535	1.488				5273	1.483				802	1.483				4429	1.469				0	1.469				3045	1.469				692
1.481				68	1.484				76	1.49				0	1.488				424	1.494				1064	1.488				2032	1.488				4169	1.475				32	1.475				1436	1.475				16
1.486				391	1.489				28	1.496				0	1.494				29	1.499				4934	1.494				201	1.494				3308	1.481				95	1.481				1610	1.481				2181
1.492				137	1.495				100	1.501				151	1.499				48	1.505				2777	1.499				532	1.499				5768	1.486				46	1.486				2399	1.486				1149
1.497				1	1.5				0	1.507				7	1.505				217	1.51				452	1.505				2598	1.505				972	1.492				27	1.492				2736	1.492				39
1.503				0	1.506				1	1.512				192	1.51				19	1.516				2136	1.51				128	1.511				1181	1.497				135	1.497				1828	1.497				1257
1.509				50	1.511				32	1.518				0	1.516				234	1.521				2837	1.516				293	1.516				2544	1.503				237	1.503				521	1.503				5
1.514				76	1.517				30	1.524				0	1.521				80	1.527				1900	1.521				181	1.522				2970	1.508				640	1.508				261	1.508				1556
1.52				2	1.522				2614	1.529				342	1.527				0	1.533				3164	1.527				2990	1.527				3437	1.514				107	1.514				2378	1.514				0
1.525				0	1.528				4	1.535				1	1.533				8	1.538				260	1.533				200	1.533				1034	1.519				35	1.519				3856	1.519				1235
1.531				108	1.534				58	1.54				73	1.538				27	1.544				2340	1.538				27	1.538				1834	1.525				68	1.525				1732	1.525				278
1.536				0	1.539				28	1.546				36	1.544				75	1.549				2682	1.544				2052	1.544				614	1.531				1	1.531				2988	1.531				218
1.542				0	1.545				0	1.551				4	1.549				35	1.555				2819	1.549				722	1.549				2438	1.536				15	1.536				1483	1.536				0
1.547				74	1.55				1	1.557				0	1.555				338	1.56				2848	1.555				1484	1.555				1422	1.542				81	1.542				1209	1.542				496
1.553				145	1.556				156	1.562				46	1.56				94	1.566				2462	1.56				12	1.561				1288	1.547				0	1.547				2035	1.547				4
1.559				53	1.561				0	1.568				1	1.566				292	1.571				3730	1.566				82	1.566				1151	1.553				71	1.553				1196	1.553				708
1.564				708	1.567				428	1.574				13	1.571				380	1.577				777	1.571				25	1.572				1148	1.558				335	1.558				1793	1.558				40
1.57				33	1.572				735	1.579				6	1.577				15	1.583				2622	1.577				684	1.577				27	1.564				302	1.564				3104	1.564				2
1.575				0	1.578				73	1.585				2	1.583				142	1.588				3467	1.583				36	1.583				3296	1.569				21	1.569				1603	1.569				1496
1.581				61	1.583				1	1.59				0	1.588				39	1.594				2829	1.588				1654	1.588				456	1.575				593	1.575				2452	1.575				331
1.586				2	1.589				111	1.596				376	1.594				102	1.599				3024	1.594				1586	1.594				2819	1.581				77	1.581				580	1.581				20
1.592				0	1.595				82	1.601				3	1.599				460	1.605				961	1.599				502	1.599				4441	1.586				330	1.586				605	1.586				33
1.597				0	1.6				0	1.607				8	1.605				535	1.61				5175	1.605				23	1.605				746	1.592				0	1.592				3995	1.592				496
1.603				2	1.606				517	1.612				192	1.61				1279	1.616				3092	1.61				368	1.61				135	1.597				144	1.597				948	1.597				455
1.608				5	1.611				0	1.618				10	1.616				21	1.621				927	1.616				15	1.616				383	1.603				1594	1.603				3547	1.603				211
1.614				0	1.617				1177	1.624				397	1.621				0	1.627				1075	1.621				1528	1.622				39	1.608				15	1.608				3296	1.608				1121
1.62				0	1.622				129	1.629				0	1.627				78	1.633				1362	1.627				17	1.627				207	1.614				22	1.614				1338	1.614				649
1.625				0	1.628				47	1.635				1	1.633				5	1.638				1791	1.633				803	1.633				609	1.619				2	1.619				2822	1.619				1327
1.631				0	1.633				116	1.64				330	1.638				16	1.644				508	1.638				454	1.638				242	1.625				22	1.625				3754	1.625				0
1.636				61	1.639				283	1.646				157	1.644				18	1.649				3677	1.644				516	1.644				109	1.63				69	1.63				1699	1.63				457
1.642				0	1.645				0	1.651				111	1.649				25	1.655				1469	1.649				12	1.649				335	1.636				3	1.636				2115	1.636				76
1.647				3	1.65				478	1.657				509	1.655				5	1.66				1011	1.655				20	1.655				20	1.642				40	1.642				3071	1.642				285
1.653				432	1.656				21	1.662				3903	1.66				119	1.666				1683	1.66				170	1.66				2	1.647				32	1.647				1088	1.647				2
1.658				44	1.661				83	1.668				987	1.666				16	1.671				1448	1.666				263	1.666				91	1.653				85	1.653				3421	1.653				65
1.664				697	1.667				3	1.673				2121	1.671				0	1.677				547	1.671				32	1.672				400	1.658				340	1.658				405	1.658				258
1.67				89	1.672				33	1.679				2903	1.677				282	1.683				2288	1.677				111	1.677				187	1.664				323	1.664				248	1.664				184
1.675				0	1.678				2	1.685				1609	1.683				4	1.688				820	1.683				205	1.683				332	1.669				639	1.669				2103	1.669				306
1.681				6	1.683				0	1.69				3087	1.688				198	1.694				2422	1.688				0	1.688				423	1.675				112	1.675				734	1.675				368
1.686				567	1.689				64	1.696				1058	1.694				0	1.699				1334	1.694				10	1.694				0	1.68				101	1.68				2858	1.68				682
1.692				1	1.695				0	1.701				2763	1.699				0	1.705				1495	1.699				21	1.699				69	1.686				65	1.686				3211	1.686				587
1.697				0	1.7				0	1.707				1484	1.705				3	1.71				892	1.705				50	1.705				0	1.692				2	1.692				2785	1.692				18
1.703				19	1.706				17	1.712				1955	1.71				545	1.716				2922	1.71				317	1.71				824	1.697				109	1.697				7170	1.697				103
1.708				485	1.711				30	1.718				615	1.716				4	1.721				518	1.716				734	1.716				141	1.703				9	1.703				3588	1.703				0
1.714				59	1.717				695	1.723				1176	1.721				51	1.727				1480	1.721				0	1.722				369	1.708				10	1.708				3138	1.708				1977
1.72				0	1.722				11	1.729				786	1.727				38	1.733				766	1.727				694	1.727				55	1.714				0	1.714				2235	1.714				227
1.725				3	1.728				22	1.735				874	1.733				257	1.738				980	1.733				66	1.733				501	1.719				1004	1.719				1848	1.719				749
1.731				77	1.733				0	1.74				2296	1.738				101	1.744				600	1.738				50	1.738				54	1.725				100	1.725				1417	1.725				154
1.736				27	1.739				61	1.746				306	1.744				131	1.749				433	1.744				8	1.744				186	1.73				51	1.73				1149	1.73				135
1.742				130	1.745				39	1.751				1637	1.749				573	1.755				2038	1.749				415	1.749				33	1.736				46	1.736				3067	1.736				0
1.747				3	1.75				0	1.757				1912	1.755				69	1.76				3295	1.755				3	1.755				390	1.742				10	1.742				2867	1.742				58
1.753				480	1.756				1	1.762				1448	1.76				114	1.766				3952	1.76				5	1.76				51	1.747				0	1.747				1821	1.747				1265
1.758				70	1.761				3	1.768				718	1.766				56	1.772				1212	1.766				7	1.766				0	1.753				0	1.753				1443	1.753				166
1.764				37	1.767				5	1.773				5	1.772				1	1.777				2024	1.772				104	1.771				199	1.758				104	1.758				3686	1.758				15
1.77				0	1.772				0	1.779				2766	1.777				357	1.783				198	1.777				430	1.777				698	1.764				9	1.764				3042	1.764				15
1.775				44	1.778				5	1.785				557	1.783				17	1.788				458	1.783				780	1.783				1169	1.769				231	1.769				3938	1.769				144
1.781				0	1.783				150	1.79				731	1.788				114	1.794				3759	1.788				145	1.788				22	1.775				540	1.775				448	1.775				604
1.786				0	1.789				176	1.796				2023	1.794				82	1.799				972	1.794				120	1.794				61	1.78				188	1.78				915	1.78				747
1.792				1	1.794				62	1.801				2052	1.799				0	1.805				2147	1.799				606	1.799				3	1.786				21	1.786				1531	1.786				1003
1.797				55	1.8				8	1.807				661	1.805				213	1.81				605	1.805				1	1.805				81	1.791				1213	1.791				2573	1.791				2
1.803				1	1.806				204	1.812				1816	1.81				239	1.816				4146	1.81				402	1.81				39	1.797				8	1.797				1788	1.797				360
1.808				676	1.811				82	1.818				3100	1.816				5	1.821				2124	1.816				929	1.816				299	1.803				162	1.803				291	1.803				22
1.814				24	1.817				7	1.823				1890	1.821				274	1.827				1730	1.821				640	1.821				270	1.808				45	1.808				710	1.808				303
1.819				42	1.822				238	1.829				207	1.827				736	1.833				237	1.827				831	1.827				664	1.814				31	1.814				2268	1.814				20
1.825				2	1.828				239	1.835				2357	1.833				19	1.838				2346	1.833				643	1.833				183	1.819				366	1.819				1819	1.819				1312
1.831				23	1.833				0	1.84				1866	1.838				477	1.844				2638	1.838				21	1.838				13	1.825				22	1.825				742	1.825				21
1.836				164	1.839				4	1.846				1066	1.844				12	1.849				370	1.844				656	1.844				39	1.83				6	1.83				1597	1.83				810
1.842				0	1.844				0	1.851				1917	1.849				95	1.855				566	1.849				903	1.849				164	1.836				17	1.836				2784	1.836				675
1.847				0	1.85				2	1.857				109	1.855				165	1.86				1196	1.855				9	1.855				3	1.841				718	1.841				1837	1.841				39
1.853				0	1.856				0	1.862				423	1.86				1018	1.866				2132	1.86				72	1.86				81	1.847				13	1.847				1566	1.847				50
1.858				580	1.861				21	1.868				451	1.866				413	1.872				3111	1.866				16	1.866				59	1.853				159	1.853				658	1.853				1071
1.864				2	1.867				0	1.873				507	1.872				74	1.877				1302	1.872				3608	1.871				92	1.858				448	1.858				3527	1.858				43
1.869				88	1.872				116	1.879				649	1.877				1	1.883				1292	1.877				27	1.877				22	1.864				0	1.864				2336	1.864				570
1.875				17	1.878				1	1.884				472	1.883				114	1.888				3901	1.883				6	1.883				4	1.869				254	1.869				957	1.869				257
1.881				0	1.883				0	1.89				1532	1.888				164	1.894				1268	1.888				317	1.888				23	1.875				1	1.875				401	1.875				958
1.886				39	1.889				116	1.896				235	1.894				196	1.899				2101	1.894				616	1.894				555	1.88				113	1.88				2339	1.88				75
1.892				82	1.894				1	1.901				486	1.899				49	1.905				1257	1.899				209	1.899				81	1.886				30	1.886				829	1.886				555
1.897				0	1.9				105	1.907				474	1.905				42	1.91				887	1.905				1222	1.905				205	1.891				36	1.891				2255	1.891				968
1.903				20	1.906				103	1.912				0	1.91				247	1.916				2464	1.91				389	1.91				395	1.897				49	1.897				3365	1.897				62
1.908				0	1.911				6	1.918				3	1.916				4	1.922				2977	1.916				1169	1.916				3	1.903				66	1.903				3181	1.903				291
1.914				0	1.917				8	1.923				150	1.922				3	1.927				2582	1.922				153	1.921				110	1.908				109	1.908				1871	1.908				107
1.919				69	1.922				0	1.929				538	1.927				31	1.933				1471	1.927				472	1.927				2	1.914				31	1.914				2308	1.914				265
1.925				177	1.928				65	1.934				43	1.933				20	1.938				5169	1.933				995	1.933				0	1.919				227	1.919				979	1.919				708
1.931				49	1.933				468	1.94				21	1.938				161	1.944				1196	1.938				89	1.938				419	1.925				99	1.925				7134	1.925				194
1.936				0	1.939				729	1.946				1000	1.944				90	1.949				4513	1.944				2328	1.944				192	1.93				59	1.93				2780	1.93				1399
1.942				0	1.944				1671	1.951				0	1.949				0	1.955				3495	1.949				3	1.949				127	1.936				639	1.936				6417	1.936				249
1.947				889	1.95				2246	1.957				8	1.955				847	1.96				10029	1.955				2460	1.955				0	1.941				392	1.941				5752	1.941				2677
1.953				2	1.956				1166	1.962				558	1.96				657	1.966				5361	1.96				421	1.96				12	1.947				19	1.947				3555	1.947				176
1.958				0	1.961				1779	1.968				30	1.966				45	1.972				6377	1.966				578	1.966				0	1.953				293	1.953				3055	1.953				322
1.964				98	1.967				396	1.973				2254	1.972				0	1.977				6835	1.972				510	1.971				42	1.958				243	1.958				5828	1.958				2512
1.969				297	1.972				909	1.979				1	1.977				227	1.983				7126	1.977				702	1.977				128	1.964				303	1.964				8626	1.964				146
1.975				26	1.978				57	1.984				81	1.983				1	1.988				9976	1.983				278	1.982				15	1.969				181	1.969				11123	1.969				588
1.98				172	1.983				1870	1.99				13	1.988				25	1.994				8264	1.988				38	1.988				249	1.975				2316	1.975				9467	1.975				279
1.986				108	1.989				2064	1.996				286	1.994				150	1.999				11131	1.994				257	1.994				9	1.98				1438	1.98				14071	1.98				90
1.992				14	1.994				2681	2.001				284	1.999				98	2.005				5340	1.999				45	1.999				1513	1.986				196	1.986				4536	1.986				206
1.997				1404	2				179	2.007				3	2.005				283	2.01				7385	2.005				451	2.005				0	1.991				21	1.991				5562	1.991				192
2.003				102	2.005				98	2.012				29	2.01				271	2.016				22855	2.01				1016	2.01				11	1.997				481	1.997				9434	1.997				43
2.008				202	2.011				618	2.018				82	2.016				784	2.022				15916	2.016				657	2.016				202	2.002				28	2.002				9400	2.002				1851
2.014				399	2.017				907	2.023				685	2.022				15	2.027				15498	2.022				482	2.021				16	2.008				1371	2.008				7660	2.008				70
2.019				23	2.022				243	2.029				48	2.027				1	2.033				14845	2.027				460	2.027				0	2.014				737	2.014				12859	2.014				3134
2.025				549	2.028				273	2.034				21	2.033				1489	2.038				11630	2.033				1024	2.032				43	2.019				1125	2.019				18818	2.019				529
2.03				353	2.033				3115	2.04				6	2.038				631	2.044				10034	2.038				417	2.038				975	2.025				100	2.025				18935	2.025				598
2.036				311	2.039				5101	2.046				721	2.044				369	2.049				9368	2.044				2456	2.044				188	2.03				202	2.03				14249	2.03				195
2.042				190	2.044				1099	2.051				215	2.049				119	2.055				15273	2.049				7521	2.049				192	2.036				591	2.036				24597	2.036				138
2.047				1267	2.05				1038	2.057				168	2.055				1538	2.06				8025	2.055				4819	2.055				1	2.041				340	2.041				20927	2.041				1410
2.053				2106	2.055				2990	2.062				4	2.06				4071	2.066				2482	2.06				406	2.06				529	2.047				82	2.047				20074	2.047				3650
2.058				1183	2.061				753	2.068				0	2.066				2828	2.072				7537	2.066				104	2.066				81	2.052				430	2.052				9565	2.052				3050
2.064				363	2.067				2936	2.073				65	2.072				237	2.077				5818	2.072				967	2.071				248	2.058				418	2.058				8599	2.058				2709
2.069				1523	2.072				837	2.079				228	2.077				738	2.083				4592	2.077				4211	2.077				0	2.064				117	2.064				8061	2.064				824
2.075				54	2.078				1625	2.084				59	2.083				4237	2.088				5978	2.083				3021	2.082				9	2.069				56	2.069				7155	2.069				2471
2.08				2235	2.083				980	2.09				1668	2.088				2034	2.094				5035	2.088				1962	2.088				82	2.075				194	2.075				6287	2.075				2993
2.086				34	2.089				5974	2.095				0	2.094				4766	2.099				7878	2.094				3277	2.094				58	2.08				764	2.08				6694	2.08				838
2.092				386	2.094				817	2.101				46	2.099				444	2.105				4329	2.099				5309	2.099				0	2.086				3678	2.086				5741	2.086				665
2.097				430	2.1				2866	2.107				9	2.105				2184	2.11				4057	2.105				3468	2.105				14	2.091				125	2.091				5064	2.091				5718
2.103				1948	2.105				242	2.112				466	2.11				1393	2.116				2582	2.11				4930	2.11				346	2.097				513	2.097				6768	2.097				3668
2.108				940	2.111				5474	2.118				1960	2.116				1028	2.122				1093	2.116				6265	2.116				0	2.102				982	2.102				5586	2.102				1062
2.114				581	2.117				1698	2.123				13	2.122				879	2.127				6631	2.122				1347	2.121				59	2.108				373	2.108				2459	2.108				2284
2.119				614	2.122				2785	2.129				291	2.127				1790	2.133				2704	2.127				1331	2.127				33	2.114				3209	2.114				4172	2.114				1169
2.125				2935	2.128				1371	2.134				27	2.133				977	2.138				2346	2.133				5870	2.132				205	2.119				649	2.119				2554	2.119				977
2.13				3100	2.133				4492	2.14				130	2.138				2583	2.144				5228	2.138				3511	2.138				8	2.125				477	2.125				3880	2.125				2419
2.136				3069	2.139				3801	2.145				51	2.144				1400	2.149				5279	2.144				2579	2.144				2747	2.13				803	2.13				1634	2.13				5602
2.142				556	2.144				1443	2.151				255	2.149				644	2.155				5646	2.149				5029	2.149				21	2.136				629	2.136				11319	2.136				3181
2.147				1605	2.15				2279	2.157				56	2.155				1658	2.16				3709	2.155				2706	2.155				7	2.141				1489	2.141				4943	2.141				1436
2.153				2055	2.155				2464	2.162				104	2.16				834	2.166				1879	2.16				1828	2.16				2271	2.147				1056	2.147				3795	2.147				3286
2.158				4619	2.161				4256	2.168				47	2.166				2293	2.172				1731	2.166				764	2.166				149	2.152				2704	2.152				2464	2.152				1515
2.164				1699	2.167				2683	2.173				2524	2.172				1451	2.177				2209	2.172				1293	2.171				26	2.158				2513	2.158				3413	2.158				3630
2.169				4956	2.172				2032	2.179				94	2.177				869	2.183				4119	2.177				2073	2.177				0	2.164				3861	2.164				2021	2.164				2625
2.175				3050	2.178				4681	2.184				68	2.183				923	2.188				3219	2.183				4538	2.182				237	2.169				1124	2.169				4888	2.169				5653
2.18				7329	2.183				3393	2.19				572	2.188				2833	2.194				1596	2.188				3921	2.188				210	2.175				2002	2.175				629	2.175				1092
2.186				5508	2.189				1634	2.195				344	2.194				1426	2.199				844	2.194				3551	2.193				457	2.18				633	2.18				2433	2.18				679
2.191				3935	2.194				2452	2.201				20	2.199				1735	2.205				1929	2.199				2374	2.199				1	2.186				153	2.186				2409	2.186				4208
2.197				2205	2.2				1915	2.207				225	2.205				468	2.21				5071	2.205				10414	2.205				232	2.191				2222	2.191				3905	2.191				2885
2.203				2735	2.205				4127	2.212				421	2.21				1897	2.216				4163	2.21				4497	2.21				312	2.197				845	2.197				481	2.197				3168
2.208				5970	2.211				1443	2.218				3	2.216				836	2.222				1927	2.216				3965	2.216				161	2.202				1297	2.202				2650	2.202				7091
2.214				8844	2.216				2595	2.223				0	2.222				1918	2.227				1150	2.222				4868	2.221				115	2.208				1914	2.208				6410	2.208				2437
2.219				6584	2.222				8267	2.229				19	2.227				1022	2.233				1041	2.227				3834	2.227				23	2.213				3526	2.213				1446	2.213				1282
2.225				3035	2.228				12453	2.234				65	2.233				442	2.238				1920	2.233				1786	2.232				100	2.219				544	2.219				3183	2.219				3750
2.23				3701	2.233				7479	2.24				456	2.238				4929	2.244				400	2.238				5872	2.238				165	2.225				889	2.225				783	2.225				1630
2.236				4338	2.239				3478	2.245				22	2.244				654	2.249				2348	2.244				4572	2.243				139	2.23				229	2.23				2025	2.23				5276
2.241				6082	2.244				5813	2.251				90	2.249				2886	2.255				1656	2.249				3380	2.249				45	2.236				3078	2.236				1231	2.236				4427
2.247				3604	2.25				814	2.257				371	2.255				4336	2.26				2101	2.255				383	2.255				56	2.241				2962	2.241				1233	2.241				1693
2.253				1987	2.255				4845	2.262				17	2.26				960	2.266				523	2.26				5573	2.26				1612	2.247				1514	2.247				1596	2.247				3783
2.258				2936	2.261				2558	2.268				0	2.266				2215	2.272				2586	2.266				6509	2.266				537	2.252				1015	2.252				1497	2.252				3452
2.264				12586	2.266				4642	2.273				2504	2.272				3518	2.277				1730	2.272				2155	2.271				5004	2.258				2407	2.258				1793	2.258				621
2.269				7021	2.272				1271	2.279				1581	2.277				1632	2.283				648	2.277				5030	2.277				1972	2.263				2195	2.263				1512	2.263				3602
2.275				1648	2.278				294	2.284				51	2.283				7522	2.288				4023	2.283				1692	2.282				5164	2.269				2561	2.269				3041	2.269				6118
2.28				8441	2.283				4357	2.29				72	2.288				1530	2.294				414	2.288				1459	2.288				2419	2.275				3564	2.275				331	2.275				644
2.286				4045	2.289				3822	2.295				145	2.294				3667	2.299				206	2.294				1161	2.293				3893	2.28				4290	2.28				4489	2.28				2314
2.291				3075	2.294				2986	2.301				819	2.299				3699	2.305				269	2.299				5014	2.299				1223	2.286				3106	2.286				800	2.286				250
2.297				5389	2.3				10467	2.307				2509	2.305				1861	2.31				103	2.305				6431	2.305				3700	2.291				2469	2.291				424	2.291				1316
2.303				5533	2.305				8612	2.312				181	2.31				990	2.316				109	2.31				1819	2.31				2553	2.297				1267	2.297				1449	2.297				4259
2.308				11003	2.311				7434	2.318				1004	2.316				981	2.322				1757	2.316				3038	2.316				2264	2.302				4141	2.302				3939	2.302				4856
2.314				2488	2.316				4784	2.323				1529	2.322				146	2.327				1280	2.322				807	2.321				5449	2.308				1342	2.308				135	2.308				3803
2.319				9072	2.322				4547	2.329				78	2.327				1428	2.333				191	2.327				1336	2.327				3625	2.313				965	2.313				2288	2.313				1097
2.325				1445	2.328				5099	2.334				1644	2.333				677	2.338				548	2.333				3415	2.332				1049	2.319				1376	2.319				706	2.319				4250
2.33				1375	2.333				2163	2.34				52	2.338				933	2.344				2372	2.338				6817	2.338				6519	2.325				979	2.325				4642	2.325				3977
2.336				4424	2.339				749	2.345				690	2.344				726	2.349				480	2.344				2919	2.343				1327	2.33				2471	2.33				406	2.33				684
2.341				7555	2.344				7505	2.351				233	2.349				783	2.355				2547	2.349				1471	2.349				2348	2.336				766	2.336				1056	2.336				1749
2.347				1722	2.35				3392	2.357				658	2.355				90	2.36				1097	2.355				2560	2.355				2319	2.341				2056	2.341				240	2.341				1124
2.353				1105	2.355				3851	2.362				1166	2.36				598	2.366				696	2.36				156	2.36				6669	2.347				657	2.347				1197	2.347				402
2.358				5512	2.361				2213	2.368				1019	2.366				338	2.372				30	2.366				1797	2.366				1472	2.352				2236	2.352				505	2.352				4313
2.364				2393	2.366				5874	2.373				1050	2.372				470	2.377				860	2.372				3057	2.371				487	2.358				1110	2.358				792	2.358				1252
2.369				1025	2.372				3115	2.379				18	2.377				706	2.383				167	2.377				1023	2.377				2665	2.363				256	2.363				335	2.363				438
2.375				4697	2.377				1623	2.384				8859	2.383				1127	2.388				2640	2.383				1608	2.382				1450	2.369				157	2.369				297	2.369				654
2.38				5022	2.383				2946	2.39				1753	2.388				270	2.394				892	2.388				2700	2.388				1192	2.375				1342	2.375				1496	2.375				5
2.386				2684	2.389				1281	2.396				725	2.394				290	2.399				1611	2.394				3015	2.393				987	2.38				568	2.38				1645	2.38				2102
2.391				3203	2.394				879	2.401				6819	2.399				894	2.405				2820	2.399				830	2.399				4683	2.386				2431	2.386				1728	2.386				1853
2.397				6932	2.4				1152	2.407				6444	2.405				301	2.411				328	2.405				2968	2.404				1639	2.391				1236	2.391				429	2.391				933
2.402				2670	2.405				336	2.412				4768	2.411				439	2.416				600	2.411				401	2.41				2312	2.397				494	2.397				158	2.397				736
2.408				5341	2.411				5857	2.418				8464	2.416				379	2.422				71	2.416				117	2.416				2678	2.402				179	2.402				1377	2.402				2050
2.414				5946	2.416				2054	2.423				8169	2.422				358	2.427				1527	2.422				757	2.421				3117	2.408				211	2.408				70	2.408				1858
2.419				905	2.422				1241	2.429				1572	2.427				114	2.433				444	2.427				2689	2.427				1508	2.413				105	2.413				359	2.413				243
2.425				1052	2.427				2255	2.434				2324	2.433				167	2.438				699	2.433				1851	2.432				5845	2.419				226	2.419				133	2.419				239
2.43				4245	2.433				2807	2.44				5753	2.438				394	2.444				307	2.438				2605	2.438				2015	2.424				814	2.424				676	2.424				2870
2.436				3794	2.439				802	2.445				5568	2.444				104	2.449				264	2.444				297	2.443				4656	2.43				62	2.43				247	2.43				954
2.441				4060	2.444				1209	2.451				3938	2.449				202	2.455				104	2.449				24	2.449				661	2.436				477	2.436				330	2.436				490
2.447				4738	2.45				472	2.457				2092	2.455				23	2.46				4	2.455				0	2.454				1110	2.441				37	2.441				2545	2.441				406
2.452				1791	2.455				473	2.462				1982	2.46				44	2.466				242	2.46				20	2.46				3395	2.447				738	2.447				1584	2.447				499
2.458				6504	2.461				3662	2.468				2551	2.466				0	2.472				65	2.466				5	2.466				3635	2.452				161	2.452				570	2.452				18
2.464				4287	2.466				2065	2.473				5548	2.472				4	2.477				2	2.472				16	2.471				2994	2.458				1	2.458				25	2.458				181
2.469				1455	2.472				3090	2.479				1621	2.477				96	2.483				1	2.477				44	2.477				1362	2.463				0	2.463				1013	2.463				182
2.475				4636	2.477				2865	2.484				5263	2.483				0	2.488				3	2.483				91	2.482				1188	2.469				18	2.469				64	2.469				209
2.48				4606	2.483				2135	2.49				1934	2.488				16	2.494				6	2.488				252	2.488				494	2.474				8	2.474				298	2.474				553
2.486				410	2.489				2320	2.495				2603	2.494				66	2.499				8	2.494				0	2.493				1695	2.48				6	2.48				20	2.48				79
2.491				835	2.494				3874	2.501				1623	2.499				80	2.505				0	2.499				69	2.499				3732	2.486				281	2.486				365	2.486				0
2.497				4087	2.5				1558	2.507				8191	2.505				248	2.511				0	2.505				3	2.504				3168	2.491				1217	2.491				50	2.491				0
2.502				6490	2.505				1033	2.512				1597	2.511				631	2.516				546	2.511				0	2.51				837	2.497				30	2.497				2	2.497				355
2.508				7708	2.511				1328	2.518				5018	2.516				25	2.522				129	2.516				58	2.516				4368	2.502				39	2.502				0	2.502				0
2.514				2708	2.516				1086	2.523				790	2.522				10	2.527				124	2.522				36	2.521				3402	2.508				431	2.508				1	2.508				0
2.519				8227	2.522				260	2.529				2437	2.527				7	2.533				19	2.527				194	2.527				2182	2.513				1	2.513				1	2.513				37
2.525				6181	2.527				122	2.534				2040	2.533				12	2.538				3	2.533				156	2.532				4440	2.519				2	2.519				148	2.519				0
2.53				3468	2.533				221	2.54				625	2.538				1031	2.544				225	2.538				144	2.538				1125	2.524				34	2.524				86	2.524				230
2.536				575	2.539				475	2.545				990	2.544				306	2.549				53	2.544				60	2.543				241	2.53				0	2.53				13	2.53				11
2.541				5060	2.544				747	2.551				1330	2.549				130	2.555				135	2.549				6	2.549				586	2.536				14	2.536				552	2.536				1
2.547				881	2.55				259	2.557				1319	2.555				1	2.56				252	2.555				49	2.554				162	2.541				44	2.541				6	2.541				19
2.552				1798	2.555				391	2.562				1385	2.56				2	2.566				151	2.56				184	2.56				1261	2.547				297	2.547				101	2.547				257
2.558				5045	2.561				237	2.568				1090	2.566				1	2.572				14	2.566				133	2.566				404	2.552				241	2.552				268	2.552				52
2.564				6637	2.566				238	2.573				3157	2.572				1	2.577				446	2.572				0	2.571				959	2.558				17	2.558				29	2.558				1
2.569				4392	2.572				1	2.579				601	2.577				2	2.583				88	2.577				3	2.577				2150	2.563				48	2.563				31	2.563				70
2.575				364	2.577				1032	2.584				285	2.583				125	2.588				402	2.583				104	2.582				883	2.569				28	2.569				178	2.569				220
2.58				3715	2.583				442	2.59				2309	2.588				80	2.594				4	2.588				534	2.588				870	2.574				1	2.574				69	2.574				32
2.586				2902	2.588				132	2.595				1311	2.594				7	2.599				58	2.594				30	2.593				272	2.58				2	2.58				29	2.58				3
2.591				699	2.594				1049	2.601				1536	2.599				29	2.605				247	2.599				371	2.599				1466	2.585				98	2.585				130	2.585				34
2.597				4973	2.6				1316	2.607				3081	2.605				135	2.611				9	2.605				374	2.604				1931	2.591				765	2.591				5	2.591				0
2.602				394	2.605				462	2.612				3187	2.611				103	2.616				487	2.611				7	2.61				1397	2.597				639	2.597				56	2.597				5
2.608				326	2.611				633	2.618				2238	2.616				265	2.622				13	2.616				12	2.615				324	2.602				8	2.602				208	2.602				637
2.613				691	2.616				2903	2.623				3728	2.622				50	2.627				92	2.622				6	2.621				1235	2.608				721	2.608				1	2.608				198
2.619				910	2.622				261	2.629				554	2.627				537	2.633				413	2.627				2	2.627				165	2.613				333	2.613				524	2.613				110
2.625				2895	2.627				258	2.634				461	2.633				0	2.638				324	2.633				421	2.632				923	2.619				30	2.619				278	2.619				2
2.63				981	2.633				773	2.64				1498	2.638				0	2.644				4	2.638				7	2.638				977	2.624				169	2.624				7	2.624				1128
2.636				1708	2.638				80	2.645				2030	2.644				397	2.649				8	2.644				18	2.643				1077	2.63				413	2.63				179	2.63				92
2.641				1608	2.644				498	2.651				1453	2.649				0	2.655				119	2.649				678	2.649				516	2.635				0	2.635				462	2.635				9
2.647				1313	2.65				201	2.656				1251	2.655				0	2.661				17	2.655				294	2.654				3	2.641				1	2.641				50	2.641				546
2.652				1283	2.655				706	2.662				1080	2.661				66	2.666				728	2.661				149	2.66				196	2.647				205	2.647				483	2.647				64
2.658				1057	2.661				1496	2.668				2312	2.666				43	2.672				123	2.666				25	2.665				18	2.652				9	2.652				476	2.652				463
2.663				2521	2.666				2168	2.673				1008	2.672				289	2.677				449	2.672				1139	2.671				151	2.658				5	2.658				25	2.658				2
2.669				1299	2.672				109	2.679				1378	2.677				2	2.683				119	2.677				840	2.677				99	2.663				222	2.663				109	2.663				6
2.675				640	2.677				3048	2.684				422	2.683				4	2.688				3	2.683				444	2.682				526	2.669				53	2.669				88	2.669				893
2.68				869	2.683				246	2.69				971	2.688				144	2.694				514	2.688				344	2.688				7	2.674				0	2.674				359	2.674				1
2.686				2744	2.688				270	2.695				760	2.694				316	2.699				384	2.694				7	2.693				156	2.68				365	2.68				368	2.68				3293
2.691				970	2.694				2214	2.701				51	2.699				14	2.705				153	2.699				111	2.699				31	2.685				35	2.685				2022	2.685				62
2.697				489	2.7				2218	2.706				541	2.705				2	2.711				1007	2.705				351	2.704				40	2.691				352	2.691				76	2.691				0
2.702				272	2.705				453	2.712				1446	2.711				44	2.716				101	2.711				327	2.71				443	2.697				1	2.697				51	2.697				206
2.708				300	2.711				859	2.718				289	2.716				99	2.722				57	2.716				348	2.715				648	2.702				36	2.702				1	2.702				29
2.713				18	2.716				686	2.723				1801	2.722				0	2.727				229	2.722				31	2.721				160	2.708				238	2.708				9	2.708				0
2.719				0	2.722				1371	2.729				719	2.727				27	2.733				237	2.727				469	2.727				5	2.713				3	2.713				100	2.713				728
2.725				287	2.727				632	2.734				947	2.733				68	2.738				95	2.733				714	2.732				1549	2.719				615	2.719				676	2.719				560
2.73				115	2.733				461	2.74				1806	2.738				2248	2.744				240	2.738				93	2.738				2	2.724				0	2.724				1	2.724				2249
2.736				1817	2.738				532	2.745				53	2.744				5	2.749				1536	2.744				2065	2.743				0	2.73				46	2.73				146	2.73				0
2.741				1090	2.744				212	2.751				351	2.749				0	2.755				692	2.749				1263	2.749				1	2.735				91	2.735				51	2.735				252
2.747				937	2.75				936	2.756				228	2.755				99	2.761				671	2.755				22	2.754				19	2.741				3	2.741				169	2.741				8
2.752				1175	2.755				358	2.762				86	2.761				8	2.766				588	2.761				391	2.76				0	2.747				0	2.747				11	2.747				1594
2.758				375	2.761				180	2.768				1394	2.766				6	2.772				81	2.766				222	2.765				113	2.752				781	2.752				70	2.752				36
2.763				1069	2.766				454	2.773				555	2.772				116	2.777				267	2.772				211	2.771				25	2.758				242	2.758				105	2.758				468
2.769				742	2.772				1714	2.779				2	2.777				182	2.783				224	2.777				125	2.776				36	2.763				536	2.763				1115	2.763				604
2.775				68	2.777				794	2.784				130	2.783				93	2.805				1693	2.783				309	2.782				1	2.769				411	2.769				172	2.769				186
2.78				1218	2.783				438	2.806				254	2.805				618	2.822				686	2.805				2391	2.804				503	2.774				1936	2.774				165	2.774				200
2.808				2645	2.805				3976	2.823				721	2.822				228	2.838				1496	2.822				1563	2.821				331	2.78				465	2.78				48	2.78				4398
2.824				4357	2.822				5607	2.84				633	2.838				995	2.855				829	2.838				692	2.838				58	2.785				117	2.785				23	2.785				76
2.841				3682	2.838				6758	2.856				39	2.855				738	2.872				368	2.855				1451	2.854				2184	2.808				1329	2.808				902	2.808				2170
2.858				5125	2.855				6725	2.873				312	2.872				1902	2.888				354	2.872				451	2.871				1769	2.824				380	2.824				489	2.824				411
2.874				1149	2.872				2763	2.89				478	2.888				825	2.905				653	2.888				2929	2.888				3067	2.841				2078	2.841				1197	2.841				1889
2.891				2856	2.888				4520	2.906				211	2.905				364	2.922				1600	2.905				1716	2.904				2085	2.858				620	2.858				3572	2.858				427
2.908				4975	2.905				2326	2.923				941	2.922				1197	2.938				469	2.922				1133	2.921				2699	2.874				96	2.874				1328	2.874				861
2.924				1722	2.922				2953	2.94				948	2.938				3077	2.955				863	2.938				561	2.938				920	2.891				1469	2.891				131	2.891				565
2.941				5334	2.938				3341	2.956				1763	2.955				917	2.972				779	2.955				1140	2.954				2574	2.908				886	2.908				848	2.908				35
2.958				2459	2.955				3538	2.973				1666	2.972				514	2.988				312	2.972				1566	2.971				1811	2.924				415	2.924				996	2.924				1613
2.974				3835	2.972				1559	2.99				1840	2.988				640	3.005				459	2.988				318	2.988				3288	2.941				1028	2.941				75	2.941				395
2.991				2922	2.988				2556	3.006				816	3.005				1035	3.022				214	3.005				3646	3.004				519	2.958				596	2.958				310	2.958				671
3.008				570	3.005				2285	3.023				1739	3.022				435	3.038				235	3.022				398	3.021				1268	2.974				266	2.974				397	2.974				862
3.024				2935	3.022				4020	3.04				879	3.038				1097	3.055				3829	3.038				251	3.038				768	2.991				915	2.991				411	2.991				1182
3.041				987	3.038				7851	3.056				1393	3.055				1006	3.072				484	3.055				1060	3.054				2970	3.008				1467	3.008				175	3.008				285
3.058				1971	3.055				3062	3.073				513	3.072				1400	3.088				807	3.072				407	3.071				1316	3.024				1149	3.024				1556	3.024				1725
3.074				2537	3.072				9452	3.09				2233	3.088				1088	3.105				4121	3.088				636	3.088				1266	3.041				650	3.041				530	3.041				5
3.091				7328	3.088				3620	3.106				1406	3.105				230	3.122				852	3.105				3269	3.104				1649	3.058				728	3.058				545	3.058				302
3.108				6930	3.105				4100	3.123				2433	3.122				696	3.138				815	3.122				727	3.121				2680	3.074				1077	3.074				674	3.074				386
3.124				4462	3.122				3184	3.14				2528	3.138				856	3.155				502	3.138				492	3.138				1585	3.091				702	3.091				749	3.091				784
3.141				4013	3.138				4015	3.156				2580	3.155				5880	3.172				1195	3.155				1634	3.154				740	3.108				762	3.108				329	3.108				335
3.158				9192	3.155				5573	3.173				1442	3.172				1722	3.188				3080	3.172				463	3.171				1629	3.124				603	3.124				1936	3.124				397
3.174				2341	3.172				8845	3.19				1432	3.188				1810	3.205				1046	3.188				2046	3.188				703	3.141				1943	3.141				1152	3.141				162
3.191				5560	3.188				7535	3.206				894	3.205				1637	3.222				1237	3.205				960	3.204				870	3.158				1026	3.158				685	3.158				704
3.208				9049	3.205				10942	3.223				486	3.222				4226	3.238				2119	3.222				2072	3.221				784	3.174				1191	3.174				1908	3.174				839
3.224				12200	3.222				8791	3.24				2777	3.238				2532	3.255				561	3.238				1947	3.238				1690	3.191				3788	3.191				1176	3.191				1041
3.241				18793	3.238				12472	3.256				2135	3.255				4039	3.272				1399	3.255				1054	3.254				442	3.208				1990	3.208				1056	3.208				126
3.258				9560	3.255				10007	3.273				694	3.272				4056	3.288				1138	3.272				2325	3.271				5550	3.224				2615	3.224				236	3.224				868
3.274				12513	3.272				4644	3.29				1131	3.288				1949	3.305				948	3.288				1036	3.288				935	3.241				1055	3.241				1888	3.241				319
3.291				17983	3.288				6411	3.306				892	3.305				4507	3.322				849	3.305				630	3.304				7008	3.258				2435	3.258				1823	3.258				578
3.308				15884	3.305				10710	3.323				4474	3.322				3496	3.338				1748	3.322				1381	3.321				1166	3.274				1460	3.274				508	3.274				199
3.324				14464	3.322				10193	3.34				2289	3.338				5860	3.355				1642	3.338				1930	3.338				4094	3.291				2979	3.291				1772	3.291				137
3.341				16317	3.338				9020	3.356				5153	3.355				13643	3.372				1811	3.355				1242	3.354				2657	3.308				2839	3.308				1185	3.308				1476
3.358				17188	3.355				19177	3.373				2062	3.372				9485	3.388				3769	3.372				2921	3.371				3120	3.324				2586	3.324				1331	3.324				599
3.374				18487	3.372				11727	3.39				1816	3.388				7512	3.405				2578	3.388				2069	3.388				2179	3.341				5894	3.341				2907	3.341				1164
3.391				22218	3.388				15867	3.406				2571	3.405				4132	3.422				4037	3.405				3038	3.404				3906	3.358				4138	3.358				2335	3.358				2060
3.408				24032	3.405				11946	3.423				4383	3.422				2830	3.438				3354	3.422				3426	3.421				7344	3.374				4521	3.374				2084	3.374				722
3.424				27571	3.422				14703	3.44				1972	3.438				6954	3.455				4135	3.438				3643	3.438				4244	3.391				5594	3.391				2151	3.391				1628
3.441				35338	3.438				11724	3.456				3326	3.455				8779	3.472				3356	3.455				3224	3.454				4459	3.408				5492	3.408				1560	3.408				921
3.458				34597	3.455				14580	3.473				1818	3.472				4726	3.488				3125	3.472				2982	3.471				2748	3.424				2306	3.424				3325	3.424				625
3.474				41899	3.472				13332	3.49				7226	3.488				2426	3.505				3288	3.488				4309	3.488				3037	3.441				5513	3.441				3270	3.441				1229
3.491				50790	3.488				11812	3.506				4353	3.505				4314	3.522				2070	3.505				2871	3.504				2377	3.458				3279	3.458				1759	3.458				1270
3.508				24609	3.505				13288	3.523				5086	3.522				6377	3.538				3302	3.522				2460	3.521				8206	3.474				3804	3.474				864	3.474				1355
3.524				23472	3.522				7321	3.54				4559	3.538				2834	3.555				911	3.538				4421	3.538				9817	3.491				3286	3.491				1954	3.491				1762
3.541				30799	3.538				10364	3.556				3047	3.555				2756	3.572				1046	3.555				1183	3.554				6612	3.508				1793	3.508				1084	3.508				3801
3.558				22715	3.555				9458	3.573				2983	3.572				2670	3.588				1321	3.572				1799	3.571				10443	3.524				5312	3.524				3564	3.524				1157
3.574				15788	3.572				4415	3.59				5617	3.588				1634	3.605				3139	3.588				1343	3.588				13138	3.541				1571	3.541				2025	3.541				906
3.591				16519	3.588				5614	3.606				7578	3.605				3725	3.622				360	3.605				2581	3.604				15774	3.558				3214	3.558				3074	3.558				1268
3.608				10096	3.605				6010	3.623				13405	3.622				5075	3.638				1117	3.622				2005	3.621				14884	3.574				1953	3.574				1007	3.574				773
3.624				7823	3.622				6681	3.64				9453	3.638				3054	3.655				1786	3.638				1214	3.638				11378	3.591				2079	3.591				1046	3.591				2861
3.641				11575	3.638				5865	3.656				9981	3.655				2051	3.672				1620	3.655				4148	3.654				14839	3.608				833	3.608				807	3.608				1328
3.658				6502	3.655				3962	3.673				13877	3.672				1109	3.688				2893	3.672				558	3.671				9878	3.624				1977	3.624				715	3.624				422
3.674				7909	3.672				2653	3.69				9554	3.688				2236	3.705				2483	3.688				1967	3.688				9060	3.641				514	3.641				1018	3.641				689
3.691				7204	3.688				4321	3.706				10695	3.705				1280	3.722				323	3.705				1918	3.704				8251	3.658				473	3.658				245	3.658				855
3.708				7764	3.705				2561	3.723				15335	3.722				247	3.738				896	3.722				1220	3.721				4648	3.674				1446	3.674				1709	3.674				1740
3.724				11983	3.722				2424	3.74				11797	3.738				1039	3.755				885	3.738				1580	3.738				6306	3.691				1455	3.691				3264	3.691				779
3.741				8441	3.738				5784	3.756				12495	3.755				945	3.772				1829	3.755				576	3.754				3939	3.708				777	3.708				2355	3.708				776
3.758				4034	3.755				1626	3.773				10128	3.772				1761	3.788				380	3.772				1259	3.771				4787	3.724				718	3.724				1499	3.724				250
3.774				3440	3.772				1781	3.79				7868	3.788				530	3.805				3748	3.788				1060	3.788				2850	3.741				1224	3.741				122	3.741				145
3.791				2996	3.788				1456	3.806				8672	3.805				1961	3.822				818	3.805				605	3.804				5598	3.758				556	3.758				254	3.758				447
3.808				869	3.805				2256	3.823				9552	3.822				676	3.838				179	3.822				747	3.821				3043	3.774				897	3.774				175	3.774				680
3.824				2553	3.822				2250	3.84				5004	3.838				1985	3.855				505	3.838				1148	3.838				904	3.791				3235	3.791				1304	3.791				805
3.841				1737	3.838				1270	3.856				4224	3.855				1613	3.872				2297	3.855				791	3.854				2609	3.808				707	3.808				112	3.808				364
3.858				2243	3.855				1190	3.873				7294	3.872				452	3.888				718	3.872				197	3.871				1684	3.824				801	3.824				223	3.824				419
3.874				804	3.872				603	3.89				3291	3.888				997	3.905				466	3.888				596	3.888				753	3.841				996	3.841				665	3.841				256
3.891				536	3.888				1031	3.906				3609	3.905				73	3.922				72	3.905				354	3.904				2547	3.858				1603	3.858				239	3.858				372
3.908				1631	3.905				1505	3.923				1166	3.922				364	3.938				1329	3.922				188	3.921				1687	3.874				517	3.874				859	3.874				146
3.924				635	3.922				1361	3.94				2997	3.938				773	3.955				118	3.938				649	3.938				577	3.891				722	3.891				117	3.891				717
3.941				2976	3.938				2170	3.956				3070	3.955				2118	3.972				1470	3.955				773	3.954				397	3.908				650	3.908				2487	3.908				348
3.958				30	3.955				1812	3.973				910	3.972				186	3.988				245	3.972				505	3.971				444	3.924				46	3.924				978	3.924				2592
3.974				194	3.972				511	3.99				3452	3.988				790	4.005				492	3.988				417	3.988				491	3.941				595	3.941				1213	3.941				65
3.991				718	3.988				235	4.006				973	4.005				71	4.022				398	4.005				411	4.004				583	3.958				757	3.958				35	3.958				899
4.008				993	4.005				50	4.023				1971	4.022				83	4.038				80	4.022				748	4.021				1543	3.974				690	3.974				104	3.974				37
4.024				630	4.022				878	4.04				764	4.038				250	4.055				136	4.038				786	4.038				446	3.991				720	3.991				85	3.991				180
4.041				710	4.038				395	4.056				1354	4.055				412	4.072				397	4.055				43	4.054				457	4.008				75	4.008				657	4.008				651
4.058				682	4.055				1019	4.073				671	4.072				591	4.088				25	4.072				1105	4.071				13	4.024				70	4.024				917	4.024				445
4.074				1168	4.072				1091	4.09				1006	4.088				214	4.105				1	4.088				259	4.088				291	4.041				180	4.041				295	4.041				14
4.091				383	4.088				453	4.106				790	4.105				103	4.122				9	4.105				304	4.104				415	4.058				108	4.058				66	4.058				200
4.108				127	4.105				64	4.123				634	4.122				170	4.138				420	4.122				306	4.121				154	4.074				320	4.074				205	4.074				0
4.124				738	4.122				29	4.14				1438	4.138				134	4.155				245	4.138				244	4.138				8	4.091				103	4.091				384	4.091				1162
4.141				3204	4.138				523	4.156				799	4.155				280	4.172				676	4.155				40	4.154				332	4.108				204	4.108				258	4.108				160
4.158				479	4.155				426	4.173				81	4.172				823	4.188				337	4.172				83	4.171				1446	4.124				171	4.124				76	4.124				99
4.174				593	4.172				797	4.19				134	4.188				519	4.205				1059	4.188				535	4.188				309	4.141				1083	4.141				288	4.141				296
4.191				243	4.188				519	4.206				965	4.205				492	4.222				1611	4.205				338	4.204				65	4.158				319	4.158				87	4.158				682
4.208				599	4.205				420	4.223				352	4.222				268	4.238				343	4.222				14	4.221				85	4.174				185	4.174				464	4.174				42
4.224				221	4.222				14	4.24				879	4.238				357	4.255				811	4.238				89	4.238				526	4.191				837	4.191				315	4.191				149
4.241				607	4.238				65	4.256				710	4.255				82	4.272				360	4.255				274	4.254				1938	4.208				907	4.208				1930	4.208				531
4.258				93	4.255				639	4.273				144	4.272				112	4.288				532	4.272				600	4.271				1918	4.224				2671	4.224				2361	4.224				435
4.274				62	4.272				41	4.29				595	4.288				363	4.305				401	4.288				99	4.287				1813	4.241				661	4.241				312	4.241				87
4.291				184	4.288				231	4.306				1639	4.305				213	4.322				472	4.305				266	4.304				546	4.258				109	4.258				83	4.258				511
4.308				28	4.305				577	4.323				437	4.322				11	4.338				819	4.322				81	4.321				298	4.274				6	4.274				33	4.274				312
4.324				2	4.322				61	4.34				341	4.338				309	4.355				351	4.338				76	4.337				182	4.291				341	4.291				312	4.291				106
4.341				502	4.338				21	4.356				168	4.355				207	4.372				261	4.355				548	4.354				792	4.308				201	4.308				1056	4.308				695
4.358				910	4.355				50	4.373				748	4.372				324	4.388				1386	4.372				29	4.371				64	4.324				270	4.324				400	4.324				2189
4.374				2	4.372				155	4.39				916	4.388				598	4.405				242	4.388				268	4.387				69	4.341				187	4.341				46	4.341				161
4.391				4	4.388				111	4.406				180	4.405				71	4.422				434	4.405				1859	4.404				74	4.357				329	4.357				246	4.357				23
4.408				14	4.405				228	4.423				357	4.422				254	4.438				267	4.422				1003	4.421				182	4.374				444	4.374				450	4.374				299
4.424				15	4.422				207	4.44				176	4.438				27	4.455				657	4.438				381	4.437				91	4.391				289	4.391				1238	4.391				200
4.441				169	4.438				204	4.456				59	4.455				72	4.472				762	4.455				140	4.454				146	4.407				35	4.407				215	4.407				175
4.458				82	4.455				72	4.473				2933	4.472				554	4.488				686	4.472				235	4.471				3	4.424				103	4.424				93	4.424				128
4.474				80	4.472				169	4.49				51	4.488				436						4.488				569	4.487				6	4.441				45	4.441				644	4.441				727
4.491				34	4.488				4																										4.457				108	4.457				79	4.457				16
																																			4.474				191	4.474				373	4.474				106
																																			4.491				106	4.491				90	4.491				442
