# Supplementary material for: Expanding the substrate scope of pyrrolysyl-transfer RNA synthetase enzymes to include non-α-amino acids in vitro and in vivo
Source: Nat Chem. 2023 Jun 1;15(7):960–71. doi: 10.1038/s41557-023-01224-y (PMC10322718; doi:10.1038/s41557-023-01224-y)
Supplement: Supplementary file 10 — Numerical MS data. [file 41557_2023_1224_MOESM10_ESM.xlsx]

## Sheet: ED2c
MaFRS1, 14			MaFRS1, 17			MaFRS1, 18			MaFRS1, 19			MaFRS2, 14			MaFRS2, 17			MaFRS2, 18			MaFRS2, 19			MaPylRS, 16			MaFRSA, 17			MaFRSA, 18			MaFRSA, 19
Time (min)	decarboxylation product	malonyl product	Time (min)	decarboxylation product	malonyl product	Time (min)	decarboxylation product	malonyl product	Time (min)	decarboxylation product	malonyl product	Time (min)	decarboxylation product	malonyl product	Time (min)	decarboxylation product	malonyl product	Time (min)	decarboxylation product	malonyl product	Time (min)	decarboxylation product	malonyl product	Time (min)	decarboxylation product	malonyl product	Time (min)	decarboxylation product	malonyl product	Time (min)	decarboxylation product	malonyl product	Time (min)	decarboxylation product	malonyl product
0.053	5		0.06	131		0.062	104		0.053	224		0.063	0		0.062	70		0.054	216		0.069	121		0.061	356		0.063	102		0.053	254		0.059	286
0.07	1		0.077	658		0.078	99		0.069	324		0.08	0		0.078	17		0.071	22		0.086	39		0.078	476		0.08	3		0.069	14		0.076	105
0.086	1		0.093	73		0.095	183		0.086	0		0.096	0		0.095	118		0.087	236		0.102	93		0.095	26		0.097	226		0.086	7		0.093	122
0.103	0		0.11	1679		0.112	144		0.103	547		0.113	0		0.112	7		0.104	162		0.119	122		0.111	100		0.113	336		0.103	49		0.109	418
0.12	1		0.127	78		0.128	1251		0.119	136		0.13	0		0.128	105		0.121	91		0.136	765		0.128	382		0.13	271		0.119	31		0.126	23
0.136	0		0.143	152		0.145	620		0.136	411		0.146	0		0.145	40		0.137	424		0.152	55		0.145	175		0.147	16		0.136	256		0.143	444
0.153	0		0.16	117		0.162	82		0.153	261		0.163	0		0.162	215		0.154	114		0.169	155		0.161	8		0.163	59		0.153	80		0.159	400
0.17	0		0.177	40		0.178	40		0.169	136		0.18	0		0.178	274		0.171	30		0.186	478		0.178	6		0.18	72		0.169	83		0.176	224
0.186	0		0.193	209		0.195	157		0.186	4		0.196	0		0.195	75		0.187	172		0.202	178		0.195	5		0.197	14		0.186	38		0.193	911
0.203	4		0.21	505		0.212	837		0.203	16		0.213	0		0.212	2		0.204	20		0.219	925		0.211	12		0.213	1227		0.203	286		0.209	142
0.22	3		0.227	428		0.228	53		0.219	16		0.23	55		0.228	859		0.221	62		0.236	234		0.228	1467		0.23	107		0.219	236		0.226	152
0.236	0		0.243	607		0.245	1027		0.236	214		0.246	0		0.245	431		0.237	66		0.252	5868		0.245	1921		0.247	919		0.236	353		0.243	1622
0.253	0		0.26	280		0.262	94		0.253	4069		0.263	0		0.262	171		0.254	132		0.269	2836		0.261	2696		0.263	457		0.253	1014		0.259	2750
0.27	0		0.277	1058		0.278	1685		0.269	3985		0.28	108		0.278	319		0.271	232		0.286	11905		0.278	1835		0.28	1056		0.269	386		0.276	3535
0.286	6		0.293	140		0.295	451		0.286	8578		0.296	0		0.295	1945		0.287	1592		0.302	13355		0.295	982		0.297	979		0.286	2657		0.293	7882
0.303	0		0.31	678		0.312	807		0.303	12361		0.313	0		0.312	690		0.304	115		0.319	5579		0.311	1475		0.313	587		0.303	1747		0.309	10027
0.32	0		0.327	228		0.328	980		0.319	7479		0.33	0		0.328	276		0.321	298		0.336	3906		0.328	2252		0.33	383		0.319	473		0.326	4242
0.336	0		0.343	539		0.345	716		0.336	2665		0.346	158		0.345	61		0.337	1203		0.352	5547		0.345	4753		0.347	331		0.336	1001		0.343	3798
0.353	0		0.36	891		0.362	653		0.353	5863		0.363	0		0.362	1022		0.354	495		0.369	13406		0.361	13102		0.363	772		0.353	615		0.359	7981
0.37	31		0.377	722		0.378	920		0.369	11730		0.38	0		0.378	298		0.371	189		0.386	24312		0.378	28790		0.38	690		0.369	850		0.376	16367
0.386	0		0.393	1365		0.395	852		0.386	24002		0.396	0		0.395	668		0.387	174		0.402	38796		0.395	55390		0.397	243		0.386	366		0.393	32607
0.403	0		0.41	204		0.412	746		0.403	42397		0.413	0		0.412	840		0.404	456		0.419	30550		0.411	58435		0.413	1310		0.403	879		0.409	39012
0.42	41		0.427	81		0.428	1395		0.419	33651		0.43	0		0.428	212		0.421	2121		0.436	11706		0.428	33846		0.43	727		0.419	1986		0.426	20715
0.436	0		0.443	1312		0.445	1688		0.436	14834		0.446	0		0.445	491		0.437	2197		0.452	7548		0.445	19984		0.447	1525		0.436	2027		0.443	8432
0.453	6		0.46	223		0.462	2837		0.452	7556		0.463	1		0.462	121		0.454	2151		0.469	5832		0.461	14337		0.463	442		0.453	1508		0.459	5493
0.47	0		0.477	396		0.478	2086		0.469	8463		0.48	0		0.478	1567		0.471	1407		0.486	6377		0.478	16569		0.48	427		0.469	1452		0.476	3868
0.486	0		0.493	296		0.495	781		0.486	7534		0.496	0		0.495	290		0.487	595		0.502	6041		0.495	10958		0.497	283		0.486	1357		0.493	7177
0.503	15		0.51	170		0.512	846		0.502	5249		0.513	0		0.512	399		0.504	346		0.519	6407		0.511	7702		0.513	777		0.503	1477		0.509	5227
0.52	0		0.527	2073		0.528	237		0.519	6043		0.53	0		0.528	722		0.521	1740		0.536	8368		0.528	9444		0.53	94		0.519	539		0.526	7874
0.536	0		0.543	695		0.545	838		0.536	8751		0.546	6		0.545	646		0.537	1158		0.552	4458		0.545	6074		0.547	1657		0.536	1265		0.543	7790
0.553	0		0.56	676		0.562	1164		0.552	5409		0.563	330		0.562	582		0.554	1232		0.569	2270		0.561	2442		0.563	1510		0.553	567		0.559	2986
0.57	0		0.577	505		0.578	1547		0.569	1110		0.579	0		0.578	2015		0.571	1214		0.586	2075		0.578	771		0.58	392		0.569	2748		0.576	1504
0.586	0		0.593	1484		0.595	1183		0.586	2154		0.596	4		0.595	283		0.587	2531		0.602	1792		0.595	765		0.597	500		0.586	1176		0.593	2295
0.603	145		0.61	1366		0.612	1354		0.602	2342		0.613	0		0.612	719		0.604	1474		0.619	1021		0.611	2702		0.613	1181		0.603	2257		0.609	1824
0.62	0		0.627	1805		0.628	1986		0.619	1423		0.629	610		0.628	675		0.621	608		0.636	553		0.628	1904		0.63	1824		0.619	1419		0.626	504
0.636	729		0.643	671		0.645	2233		0.636	1630		0.646	0		0.645	839		0.637	1663		0.652	510		0.645	342		0.647	1309		0.636	1804		0.643	1483
0.653	0		0.66	970		0.662	1471		0.652	1242		0.663	0		0.662	967		0.654	1194		0.669	402		0.661	366		0.663	616		0.653	761		0.659	1238
0.67	4		0.677	741		0.678	627		0.669	2107		0.679	0		0.678	287		0.671	749		0.686	2498		0.678	188		0.68	857		0.669	1662		0.676	469
0.686	0		0.693	536		0.695	336		0.686	1712		0.696	0		0.695	343		0.687	750		0.702	2236		0.695	599		0.697	442		0.686	812		0.693	1311
0.703	2		0.71	61		0.712	590		0.702	3391		0.713	4		0.712	994		0.704	202		0.719	589		0.711	1102		0.713	101		0.703	414		0.709	791
0.72	639		0.727	177		0.728	252		0.719	2555		0.729	2		0.728	156		0.721	406		0.736	2047		0.728	1262		0.73	35		0.719	99		0.726	1438
0.736	0		0.743	337		0.745	672		0.736	1805		0.746	1		0.745	180		0.737	445		0.752	1487		0.745	411		0.747	39		0.736	25		0.743	1793
0.753	0		0.76	337		0.762	427		0.752	1176		0.763	0		0.762	96		0.754	182		0.769	1735		0.761	958		0.763	260		0.753	569		0.759	1384
0.77	398		0.777	160		0.778	295		0.769	3000		0.779	5		0.778	170		0.771	157		0.786	1472		0.778	173		0.78	176		0.769	663		0.776	1089
0.786	73		0.793	17		0.795	742		0.786	975		0.796	0		0.795	191		0.787	108		0.802	916		0.795	742		0.797	34		0.786	815		0.793	1743
0.803	0		0.81	304		0.812	117		0.802	1255		0.813	0		0.812	985		0.804	900		0.819	1807		0.811	389		0.813	116		0.803	992		0.809	1483
0.82	0		0.827	273		0.828	120		0.819	1075		0.829	60		0.828	831		0.821	1092		0.836	526		0.828	640		0.83	468		0.819	1192		0.826	1524
0.836	64		0.843	277		0.845	402		0.836	1959		0.846	1		0.845	384		0.837	729		0.852	2185		0.845	639		0.847	295		0.836	277		0.843	1196
0.853	0		0.86	557		0.862	1469		0.852	612		0.863	0		0.862	337		0.854	164		0.869	2172		0.861	828		0.863	230		0.853	1154		0.859	1328
0.87	0		0.877	314		0.878	3504		0.869	365		0.879	0		0.878	301		0.871	123		0.886	3375		0.878	913		0.88	104		0.869	1695		0.876	3568
0.886	0		0.893	654		0.895	120		0.886	2870		0.896	0		0.895	238		0.887	365		0.902	559		0.895	433		0.897	2180		0.886	230		0.893	443
0.903	103		0.91	7599		0.911	213		0.902	2729		0.913	0		0.912	3650		0.904	571		0.919	1669		0.911	685		0.913	2073		0.903	308		0.909	801
0.92	0		0.927	12853		0.928	983		0.919	1827		0.929	2		0.928	7985		0.921	5837		0.936	193		0.928	282		0.93	9589		0.919	2335		0.926	1364
0.936	2		0.943	11398		0.945	1762		0.936	2336		0.946	181		0.945	10165		0.937	474		0.952	1113		0.945	1200		0.947	14569		0.936	2003		0.943	2111
0.953	3		0.96	9802		0.961	1529		0.952	1556		0.963	231		0.962	5051		0.954	3081		0.969	799		0.961	569		0.963	9302		0.953	1650		0.959	612
0.97	7		0.977	10469		0.978	393		0.969	735		0.979	2		0.978	13909		0.971	3120		0.986	1072		0.978	804		0.98	11345		0.969	93		0.976	790
0.986	0		0.993	7217		0.995	347		0.986	3177		0.996	7		0.995	4996		0.987	185		1.002	393		0.995	1207		0.997	8359		0.986	1224		0.993	594
1.003	7		1.01	2674		1.011	1206		1.002	2051		1.013	3		1.012	4294		1.004	1325		1.019	1147		1.011	36		1.013	7507		1.003	394		1.009	1187
1.02	1		1.027	4732		1.028	2386		1.019	1215		1.029	0		1.028	2450		1.021	1266		1.036	1774		1.028	1295		1.03	3199		1.019	158		1.026	633
1.059	0		1.049	487		1.05	501		1.058	390		1.052	0		1.051	2479		1.043	700		1.058	567		1.05	102		1.052	2257		1.058	51		1.048	23
1.064	3		1.054	134		1.056	17		1.064	574		1.057	0		1.056	1257		1.048	58		1.063	22		1.056	1256		1.058	1025		1.064	33		1.054	0
1.07	228		1.06	2172		1.062	28		1.069	525		1.063	0		1.062	292		1.054	61		1.069	264		1.061	245		1.063	500		1.069	68		1.059	51
1.075	1		1.066	385		1.067	9		1.075	308		1.068	632		1.067	562		1.059	480		1.074	0		1.067	760		1.069	9		1.075	440		1.065	487
1.081	4		1.071	464		1.073	10		1.08	364		1.074	476		1.073	1754		1.065	0		1.08	334		1.072	1329		1.074	33		1.08	1930		1.07	269
1.086	46		1.077	394		1.078	124		1.086	218		1.079	467		1.078	70		1.071	8		1.086	12		1.078	300		1.08	13		1.086	41		1.076	143
1.092	359		1.082	84		1.084	1603		1.091	160		1.085	236		1.084	95		1.076	266		1.091	253		1.084	65		1.086	186		1.091	10		1.081	583
1.097	177		1.088	2969		1.089	117		1.097	42		1.091	245		1.09	8		1.082	15		1.097	2		1.089	87		1.091	284		1.097	350		1.087	1474
1.103	77		1.093	772		1.095	46		1.102	1138		1.096	66		1.095	745		1.087	153		1.102	244		1.095	48		1.097	401		1.103	501		1.093	509
1.109	183		1.099	533		1.1	82		1.108	996		1.102	300		1.101	64		1.093	0		1.108	24		1.1	8		1.102	504		1.108	50		1.098	413
1.114	55		1.104	745		1.106	11		1.114	0		1.107	165		1.106	41		1.098	44		1.113	1513		1.106	483		1.108	55		1.114	28		1.104	165
1.12	198		1.11	312		1.111	5		1.119	6		1.113	78		1.112	11		1.104	54		1.119	235		1.111	0		1.113	7		1.119	180		1.109	4
1.125	105		1.115	648		1.117	736		1.125	545		1.118	128		1.117	1023		1.109	12		1.124	48		1.117	185		1.119	721		1.125	291		1.115	22
1.131	279		1.121	9		1.123	484		1.13	1686		1.124	106		1.123	75		1.115	46		1.13	1193		1.122	10		1.124	182		1.13	328		1.12	922
1.136	120		1.127	196		1.128	77		1.136	524		1.129	557		1.128	441		1.121	25		1.136	934		1.128	12		1.13	463		1.136	464		1.126	405
1.142	244		1.132	2087		1.134	204		1.141	839		1.135	82		1.134	288		1.126	4		1.141	267		1.134	97		1.135	36		1.141	77		1.131	477
1.147	113		1.138	413		1.139	96		1.147	434		1.141	50		1.14	12		1.132	256		1.147	368		1.139	178		1.141	254		1.147	83		1.137	1089
1.153	440		1.143	16		1.145	118		1.152	871		1.146	370		1.145	493		1.137	112		1.152	520		1.145	6		1.147	373		1.153	107		1.143	703
1.158	185		1.149	1799		1.15	62		1.158	437		1.152	482		1.151	793		1.143	119		1.158	96		1.15	29		1.152	192		1.158	76		1.148	39
1.164	240		1.154	781		1.156	1079		1.164	1747		1.157	483		1.156	20		1.148	33		1.163	160		1.156	762		1.158	524		1.164	103		1.154	2239
1.17	27		1.16	128		1.161	223		1.169	447		1.163	18		1.162	2254		1.154	21		1.169	28		1.161	73		1.163	50		1.169	69		1.159	4
1.175	37		1.165	431		1.167	430		1.175	394		1.168	806		1.167	5		1.159	6		1.174	223		1.167	29		1.169	21		1.175	789		1.165	68
1.181	62		1.171	14		1.173	56		1.18	368		1.174	93		1.173	1076		1.165	14		1.18	159		1.172	12		1.174	105		1.18	625		1.17	270
1.186	1486		1.177	80		1.178	112		1.186	28		1.179	574		1.178	190		1.17	759		1.186	142		1.178	61		1.18	46		1.186	176		1.176	437
1.192	181		1.182	416		1.184	496		1.191	17		1.185	83		1.184	472		1.176	58		1.191	142		1.184	42		1.185	2		1.191	159		1.181	423
1.197	128		1.188	208		1.189	1233		1.197	80		1.191	1088		1.189	805		1.182	560		1.197	283		1.189	288		1.191	22		1.197	212		1.187	689
1.203	209		1.193	32		1.195	87		1.202	355		1.196	443		1.195	99		1.187	30		1.202	17		1.195	741		1.197	27		1.203	248		1.192	787
1.208	11		1.199	146		1.2	6		1.208	143		1.202	103		1.201	21		1.193	167		1.208	21		1.2	168		1.202	16		1.208	0		1.198	252
1.214	713		1.204	319		1.206	56		1.214	1474		1.207	61		1.206	58		1.198	151		1.213	99		1.206	131		1.208	11		1.214	24		1.204	2087
1.22	370		1.21	242		1.211	195		1.219	1		1.213	113		1.212	33		1.204	94		1.219	219		1.211	11		1.213	362		1.219	220		1.209	397
1.225	120		1.215	993		1.217	31		1.225	1008		1.218	1209		1.217	10		1.209	390		1.224	37		1.217	19		1.219	298		1.225	51		1.215	51
1.231	120		1.221	262		1.223	96		1.23	318		1.224	221		1.223	2		1.215	7		1.23	35		1.222	2		1.224	143		1.23	68		1.22	161
1.236	754		1.227	3		1.228	0		1.236	288		1.229	188		1.228	35		1.22	70		1.236	107		1.228	199		1.23	402		1.236	64		1.226	658
1.242	300		1.232	713		1.234	396		1.241	972		1.235	91		1.234	48		1.226	147		1.241	203		1.234	65		1.235	544		1.241	116		1.231	347
1.247	194		1.238	16		1.239	169		1.247	1741		1.241	98		1.239	14		1.232	3		1.247	375		1.239	86		1.241	326		1.247	239		1.237	1
1.253	105		1.243	19		1.245	39		1.252	409		1.246	87		1.245	22		1.237	164		1.252	11		1.245	115		1.247	128		1.252	465		1.242	607
1.258	30		1.249	821		1.25	53		1.258	1410		1.252	445		1.251	136		1.243	96		1.258	508		1.25	146		1.252	8		1.258	41		1.248	75
1.264	84		1.254	107		1.256	94		1.264	630		1.257	626		1.256	16		1.248	29		1.263	14		1.256	91		1.258	22		1.264	5		1.254	95
1.27	161		1.26	196		1.261	8		1.269	62		1.263	151		1.262	1		1.254	32		1.269	245		1.261	272		1.263	68		1.269	297		1.259	19
1.275	36		1.265	6		1.267	107		1.275	277		1.268	481		1.267	472		1.259	54		1.274	0		1.267	484		1.269	82		1.275	66		1.265	543
1.281	35		1.271	0		1.273	10		1.28	374		1.274	183		1.273	17		1.265	56		1.28	59		1.272	95		1.274	1474		1.28	22		1.27	1
1.286	57		1.277	1		1.278	2		1.286	76		1.279	452		1.278	178		1.27	90		1.285	124		1.278	40		1.28	108		1.286	87		1.276	38
1.292	113		1.282	45		1.284	4		1.291	64		1.285	52		1.284	34		1.276	14		1.291	47		1.283	85		1.285	115		1.291	767		1.281	276
1.297	469		1.288	285		1.289	12		1.297	80		1.29	312		1.289	37		1.282	40		1.297	170		1.289	13		1.291	1		1.297	0		1.287	141
1.303	59		1.293	1768		1.295	241		1.302	270		1.296	191		1.295	48		1.287	308		1.302	50		1.295	7		1.297	7		1.302	192		1.292	83
1.308	199		1.299	1		1.3	1		1.308	448		1.302	0		1.301	43		1.293	24		1.308	22		1.3	357		1.302	92		1.308	317		1.298	695
1.314	0		1.304	385		1.306	8		1.313	3862		1.307	0		1.306	11		1.298	89		1.313	1105		1.306	160		1.308	28		1.314	82		1.304	210
1.32	209		1.31	1		1.311	105		1.319	178		1.313	75		1.312	21		1.304	26		1.319	58		1.311	275		1.313	675		1.319	18		1.309	0
1.325	225		1.315	61		1.317	146		1.325	655		1.318	78		1.317	107		1.309	0		1.324	212		1.317	144		1.319	31		1.325	38		1.315	104
1.331	92		1.321	13		1.322	64		1.33	569		1.324	327		1.323	14		1.315	102		1.33	163		1.322	94		1.324	1		1.33	541		1.32	12
1.336	385		1.326	88		1.328	49		1.336	1336		1.329	545		1.328	26		1.32	0		1.335	33		1.328	8		1.33	216		1.336	272		1.326	645
1.342	250		1.332	137		1.334	308		1.341	62		1.335	1339		1.334	0		1.326	140		1.341	2219		1.333	66		1.335	13		1.341	37		1.331	26
1.347	114		1.338	35		1.339	259		1.347	1011		1.34	6		1.339	91		1.332	85		1.347	45		1.339	207		1.341	159		1.347	134		1.337	2342
1.353	90		1.343	22		1.345	80		1.352	408		1.346	135		1.345	563		1.337	27		1.352	63		1.345	2496		1.346	125		1.352	224		1.342	307
1.358	150		1.349	2577		1.35	59		1.358	695		1.352	182		1.351	39		1.343	67		1.358	236		1.35	86		1.352	52		1.358	8		1.348	572
1.364	138		1.354	68		1.356	16		1.363	681		1.357	59		1.356	46		1.348	26		1.363	308		1.356	3		1.358	24		1.364	284		1.354	389
1.369	383		1.36	2		1.361	26		1.369	986		1.363	343		1.362	6		1.354	526		1.369	53		1.361	49		1.363	56		1.369	689		1.359	51
1.375	291		1.365	321		1.367	237		1.375	287		1.368	91		1.367	33		1.359	327		1.374	88		1.367	18		1.369	741		1.375	313		1.365	1078
1.381	1025		1.371	1		1.372	53		1.38	60		1.374	82		1.373	279		1.365	44		1.38	53		1.372	1		1.374	1003		1.38	37		1.37	1224
1.386	31		1.376	0		1.378	128		1.386	440		1.379	1779		1.378	13		1.37	41		1.385	73		1.378	180		1.38	20		1.386	134		1.376	4
1.392	212		1.382	86		1.384	0		1.391	61		1.385	43		1.384	15		1.376	54		1.391	121		1.383	30		1.385	289		1.391	827		1.381	633
1.397	299		1.388	0		1.389	3		1.397	309		1.39	308		1.389	7		1.381	392		1.397	440		1.389	117		1.391	357		1.397	1		1.387	38
1.403	263		1.393	506		1.395	77		1.402	2098		1.396	930		1.395	8		1.387	24		1.402	81		1.395	34		1.396	751		1.402	69		1.392	12
1.408	94		1.399	179		1.4	34		1.408	9		1.402	50		1.4	4		1.393	10		1.408	5		1.4	53		1.402	1		1.408	154		1.398	2
1.414	188		1.404	66		1.406	82		1.413	0		1.407	269		1.406	1		1.398	96		1.413	36		1.406	139		1.408	156		1.413	132		1.403	141
1.419	93		1.41	230		1.411	0		1.419	83		1.413	1		1.412	147		1.404	0		1.419	511		1.411	3		1.413	349		1.419	34		1.409	1520
1.425	726		1.415	1		1.417	52		1.425	41		1.418	155		1.417	0		1.409	105		1.424	7		1.417	24		1.419	131		1.425	29		1.415	90
1.431	60		1.421	47		1.422	0		1.43	218		1.424	172		1.423	10		1.415	28		1.43	36		1.422	3		1.424	1		1.43	897		1.42	6
1.436	276		1.426	15		1.428	13		1.436	954		1.429	239		1.428	2		1.42	195		1.435	354		1.428	130		1.43	46		1.436	522		1.426	60
1.442	0		1.432	139		1.434	164		1.441	61		1.435	323		1.434	23		1.426	112		1.441	128		1.433	5		1.435	13		1.441	2		1.431	51
1.447	1260		1.438	3		1.439	115		1.447	16		1.44	287		1.439	522		1.431	8		1.447	43		1.439	0		1.441	29		1.447	156		1.437	860
1.453	19		1.443	21		1.445	41		1.452	49		1.446	3616		1.445	312		1.437	13		1.452	267		1.444	311		1.446	37		1.452	74		1.442	765
1.458	181		1.449	101		1.45	51		1.458	5472		1.452	203		1.45	0		1.443	154		1.458	38		1.45	901		1.452	300		1.458	251		1.448	414
1.464	98		1.454	1		1.456	36		1.463	127		1.457	187		1.456	29		1.448	75		1.463	58		1.456	13		1.458	7		1.463	499		1.453	33
1.469	304		1.46	145		1.461	478		1.469	1481		1.463	747		1.462	4		1.454	196		1.469	272		1.461	8		1.463	43		1.469	26		1.459	488
1.475	329		1.465	103		1.467	23		1.474	256		1.468	300		1.467	6		1.459	123		1.474	470		1.467	13		1.469	207		1.475	12		1.465	525
1.481	19		1.471	27		1.472	64		1.48	194		1.474	104		1.473	21		1.465	1		1.48	498		1.472	5		1.474	31		1.48	59		1.47	3
1.486	172		1.476	26		1.478	13		1.486	0		1.479	1305		1.478	22		1.47	10		1.485	200		1.478	0		1.48	171		1.486	451		1.476	96
1.492	552		1.482	15		1.484	324		1.491	72		1.485	42		1.484	0		1.476	109		1.491	157		1.483	187		1.485	159		1.491	129		1.481	7
1.497	236		1.488	529		1.489	473		1.497	42		1.49	368		1.489	2		1.481	61		1.496	1		1.489	8		1.491	246		1.497	9		1.487	716
1.503	58		1.493	31		1.495	74		1.502	3		1.496	39		1.495	86		1.487	0		1.502	449		1.494	62		1.496	208		1.502	202		1.492	214
1.508	33		1.499	21		1.5	20		1.508	111		1.501	322		1.5	8		1.493	258		1.508	272		1.5	40		1.502	29		1.508	4		1.498	455
1.514	237		1.504	2		1.506	4		1.513	430		1.507	30		1.506	70		1.498	35		1.513	95		1.506	49		1.508	183		1.513	85		1.503	163
1.519	39		1.51	448		1.511	1		1.519	742		1.513	416		1.512	1		1.504	0		1.519	375		1.511	65		1.513	4		1.519	14		1.509	4
1.525	173		1.515	23		1.517	187		1.524	817		1.518	64		1.517	31		1.509	87		1.524	69		1.517	0		1.519	42		1.525	121		1.515	779
1.53	206		1.521	865		1.522	27		1.53	444		1.524	948		1.523	0		1.515	0		1.53	613		1.522	171		1.524	0		1.53	1		1.52	8
1.536	2		1.526	370		1.528	103		1.536	88		1.529	375		1.528	0		1.52	47		1.535	70		1.528	44		1.53	20		1.536	534		1.526	974
1.542	112		1.532	39		1.533	0		1.541	325		1.535	526		1.534	0		1.526	2		1.541	57		1.533	1		1.535	8		1.541	92		1.531	126
1.547	0		1.537	98		1.539	725		1.547	10		1.54	1049		1.539	0		1.531	132		1.546	27		1.539	4		1.541	64		1.547	36		1.537	108
1.553	7		1.543	39		1.545	8		1.552	179		1.546	294		1.545	3		1.537	369		1.552	2		1.544	2		1.546	133		1.552	44		1.542	42
1.558	18		1.549	591		1.55	195		1.558	174		1.551	43		1.55	0		1.543	0		1.558	30		1.55	12		1.552	68		1.558	147		1.548	489
1.564	44		1.554	52		1.556	168		1.563	8		1.557	818		1.556	90		1.548	10		1.563	13		1.556	0		1.557	18		1.563	174		1.553	77
1.569	734		1.56	36		1.561	53		1.569	0		1.563	283		1.562	872		1.554	237		1.569	1111		1.561	197		1.563	76		1.569	191		1.559	363
1.575	23		1.565	668		1.567	57		1.574	312		1.568	1039		1.567	541		1.559	2372		1.574	110		1.567	0		1.569	4		1.575	0		1.565	62
1.58	116		1.571	0		1.572	435		1.58	970		1.574	26		1.573	44		1.565	49		1.58	342		1.572	345		1.574	676		1.58	31		1.57	879
1.586	306		1.576	684		1.578	17		1.586	16		1.579	1755		1.578	173		1.57	231		1.585	456		1.578	3		1.58	101		1.586	253		1.576	1018
1.592	11		1.582	11		1.583	38		1.591	66		1.585	164		1.584	50		1.576	52		1.591	124		1.583	27		1.585	26		1.591	429		1.581	55
1.597	102		1.587	37		1.589	53		1.597	523		1.59	0		1.589	0		1.581	204		1.596	47		1.589	14		1.591	38		1.597	11		1.587	62
1.603	148		1.593	224		1.595	173		1.602	69		1.596	525		1.595	3		1.587	149		1.602	152		1.594	16		1.596	13		1.602	44		1.592	141
1.608	300		1.599	39		1.6	72		1.608	154		1.601	1029		1.6	34		1.592	184		1.608	152		1.6	8		1.602	142		1.608	4		1.598	312
1.614	81		1.604	21		1.606	5		1.613	80		1.607	161		1.606	110		1.598	29		1.613	118		1.606	10		1.607	1		1.613	87		1.603	169
1.619	7		1.61	750		1.611	114		1.619	455		1.613	88		1.611	6		1.604	68		1.619	128		1.611	43		1.613	14		1.619	20		1.609	254
1.625	789		1.615	224		1.617	86		1.624	56		1.618	493		1.617	240		1.609	640		1.624	225		1.617	295		1.619	23		1.624	11		1.614	125
1.63	241		1.621	385		1.622	63		1.63	121		1.624	669		1.623	4		1.615	87		1.63	64		1.622	41		1.624	151		1.63	0		1.62	309
1.636	329		1.626	1571		1.628	7		1.636	701		1.629	30		1.628	64		1.62	2		1.635	295		1.628	34		1.63	10		1.636	53		1.626	272
1.642	311		1.632	8		1.633	52		1.641	11		1.635	781		1.634	31		1.626	76		1.641	139		1.633	53		1.635	348		1.641	0		1.631	229
1.647	49		1.637	1010		1.639	4		1.647	425		1.64	14		1.639	58		1.631	85		1.646	63		1.639	499		1.641	142		1.647	28		1.637	290
1.653	1300		1.643	60		1.645	495		1.652	280		1.646	321		1.645	217		1.637	54		1.652	34		1.644	60		1.646	171		1.652	28		1.642	88
1.658	203		1.649	74		1.65	7		1.658	126		1.651	14		1.65	11		1.642	81		1.657	1527		1.65	29		1.652	1		1.658	495		1.648	506
1.664	664		1.654	88		1.656	44		1.663	54		1.657	702		1.656	203		1.648	71		1.663	0		1.655	7		1.657	21		1.663	29		1.653	760
1.669	529		1.66	0		1.661	5		1.669	23		1.663	0		1.661	230		1.654	37		1.669	315		1.661	15		1.663	22		1.669	58		1.659	156
1.675	351		1.665	10		1.667	19		1.674	1101		1.668	564		1.667	24		1.659	34		1.674	148		1.667	2487		1.669	55		1.674	131		1.664	46
1.68	33		1.671	179		1.672	992		1.68	22		1.674	44		1.673	132		1.665	5		1.68	42		1.672	59		1.674	108		1.68	12		1.67	726
1.686	194		1.676	32		1.678	81		1.685	760		1.679	384		1.678	564		1.67	3		1.685	746		1.678	53		1.68	40		1.686	65		1.676	47
1.692	317		1.682	21		1.683	19		1.691	802		1.685	158		1.684	149		1.676	3		1.691	202		1.683	63		1.685	40		1.691	1518		1.681	35
1.697	36		1.687	42		1.689	56		1.697	3		1.69	219		1.689	22		1.681	72		1.696	55		1.689	6		1.691	34		1.697	374		1.687	471
1.703	94		1.693	69		1.695	385		1.702	336		1.696	80		1.695	127		1.687	22		1.702	138		1.694	875		1.696	717		1.702	103		1.692	277
1.708	12		1.699	93		1.7	130		1.708	30		1.701	47		1.7	698		1.692	1007		1.707	152		1.7	37		1.702	0		1.708	110		1.698	541
1.714	99		1.704	28		1.706	63		1.713	1140		1.707	11		1.706	22		1.698	58		1.713	1523		1.705	845		1.707	17		1.713	16		1.703	1
1.719	23		1.71	3		1.711	1879		1.719	196		1.712	7		1.711	18		1.704	99		1.719	251		1.711	2327		1.713	8		1.719	102		1.709	453
1.725	6		1.715	55		1.717	11		1.724	91		1.718	43		1.717	16		1.709	118		1.724	85		1.717	25		1.719	145		1.724	335		1.714	140
1.73	218		1.721	966		1.722	22		1.73	131		1.724	102		1.723	1		1.715	589		1.73	18		1.722	546		1.724	251		1.73	3		1.72	392
1.736	70		1.726	92		1.728	102		1.735	14		1.729	687		1.728	0		1.72	11		1.735	235		1.728	676		1.73	114		1.736	104		1.726	618
1.741	67		1.732	89		1.733	518		1.741	67		1.735	411		1.734	192		1.726	0		1.741	1453		1.733	41		1.735	96		1.741	6		1.731	19
1.747	186		1.737	1234		1.739	0		1.747	52		1.74	209		1.739	25		1.731	73		1.746	69		1.739	45		1.741	60		1.747	123		1.737	48
1.753	20		1.743	136		1.744	2		1.752	1546		1.746	201		1.745	0		1.737	2		1.752	693		1.744	778		1.746	663		1.752	7		1.742	718
1.758	5		1.748	44		1.75	113		1.758	2		1.751	24		1.75	0		1.742	944		1.757	2420		1.75	1999		1.752	15		1.758	1		1.748	2628
1.764	1260		1.754	91		1.756	19		1.763	714		1.757	90		1.756	9		1.748	830		1.763	23		1.755	43		1.757	99		1.763	0		1.753	204
1.769	5		1.76	18		1.761	2		1.769	73		1.762	444		1.761	10		1.754	5		1.769	455		1.761	1026		1.763	65		1.769	150		1.759	123
1.775	363		1.765	490		1.767	518		1.774	63		1.768	809		1.767	1		1.759	2		1.774	0		1.767	1268		1.768	49		1.774	68		1.764	239
1.78	459		1.771	428		1.772	100		1.78	892		1.774	2		1.773	44		1.765	201		1.78	75		1.772	2		1.774	189		1.78	146		1.77	455
1.786	3		1.776	1571		1.778	0		1.785	27		1.779	4		1.778	1248		1.77	2		1.785	215		1.778	635		1.78	2		1.786	0		1.776	14
1.791	516		1.782	9		1.783	5		1.791	87		1.785	388		1.784	24		1.776	160		1.791	0		1.783	166		1.785	10		1.791	0		1.781	81
1.797	330		1.787	613		1.789	0		1.797	2286		1.79	233		1.789	4		1.781	1		1.796	426		1.789	0		1.791	85		1.797	11		1.787	121
1.803	804		1.793	148		1.794	98		1.802	398		1.796	1		1.795	32		1.787	0		1.802	196		1.794	14		1.796	0		1.802	182		1.792	0
1.808	13		1.798	101		1.8	81		1.808	79		1.801	1081		1.8	16		1.792	1		1.807	50		1.8	872		1.802	182		1.808	30		1.798	7
1.814	47		1.804	300		1.806	47		1.813	445		1.807	67		1.806	368		1.798	9		1.813	122		1.805	1313		1.807	1219		1.813	228		1.803	114
1.819	457		1.81	46		1.811	98		1.819	67		1.812	139		1.811	54		1.803	214		1.819	2		1.811	590		1.813	24		1.819	162		1.809	171
1.825	13		1.815	34		1.817	3		1.824	114		1.818	387		1.817	233		1.809	46		1.824	25		1.817	15		1.818	145		1.824	10		1.814	253
1.83	31		1.821	149		1.822	25		1.83	1		1.824	6		1.822	384		1.815	36		1.83	1675		1.822	265		1.824	16		1.83	57		1.82	14
1.836	340		1.826	11		1.828	71		1.835	394		1.829	104		1.828	16		1.82	8		1.835	21		1.828	2735		1.83	80		1.835	21		1.825	418
1.841	289		1.832	428		1.833	489		1.841	93		1.835	1926		1.834	35		1.826	63		1.841	530		1.833	30		1.835	159		1.841	41		1.831	55
1.847	47		1.837	454		1.839	0		1.847	16		1.84	351		1.839	2		1.831	59		1.846	99		1.839	1105		1.841	371		1.847	200		1.837	58
1.853	33		1.843	226		1.844	6		1.852	14		1.846	188		1.845	18		1.837	756		1.852	1607		1.844	99		1.846	137		1.852	2		1.842	292
1.858	169		1.848	612		1.85	83		1.858	32		1.851	38		1.85	295		1.842	0		1.857	29		1.85	1769		1.852	135		1.858	45		1.848	281
1.864	191		1.854	17		1.856	88		1.863	813		1.857	22		1.856	95		1.848	0		1.863	2248		1.855	351		1.857	2		1.863	149		1.853	16
1.869	405		1.86	134		1.861	24		1.869	23		1.862	85		1.861	183		1.853	14		1.868	0		1.861	16		1.863	2769		1.869	1		1.859	60
1.875	796		1.865	659		1.867	380		1.874	40		1.868	67		1.867	343		1.859	45		1.874	110		1.866	119		1.868	300		1.874	29		1.864	1969
1.88	43		1.871	540		1.872	90		1.88	87		1.873	30		1.872	416		1.865	2		1.88	69		1.872	678		1.874	155		1.88	343		1.87	37
1.886	0		1.876	238		1.878	1183		1.885	271		1.879	2690		1.878	130		1.87	83		1.885	81		1.878	2199		1.88	60		1.885	185		1.875	14
1.891	22		1.882	413		1.883	46		1.891	44		1.885	115		1.884	745		1.876	33		1.891	618		1.883	203		1.885	172		1.891	130		1.881	895
1.897	18		1.887	6		1.889	705		1.896	124		1.89	294		1.889	1395		1.881	18		1.896	23		1.889	2485		1.891	32		1.897	27		1.887	17
1.903	21		1.893	152		1.894	74		1.902	436		1.896	853		1.895	67		1.887	108		1.902	112		1.894	32		1.896	19		1.902	28		1.892	4
1.908	53		1.898	1761		1.9	11		1.908	2281		1.901	2		1.9	265		1.892	1371		1.907	550		1.9	571		1.902	434		1.908	101		1.898	3
1.914	37		1.904	35		1.905	113		1.913	206		1.907	158		1.906	147		1.898	5		1.913	440		1.905	741		1.907	2		1.913	34		1.903	232
1.919	639		1.91	400		1.911	0		1.919	108		1.912	654		1.911	241		1.903	82		1.918	37		1.911	2730		1.913	167		1.919	609		1.909	973
1.925	521		1.915	106		1.917	68		1.924	762		1.918	736		1.917	98		1.909	21		1.924	325		1.916	245		1.918	15		1.924	945		1.914	6
1.93	64		1.921	5		1.922	52		1.93	702		1.923	2		1.922	141		1.915	136		1.93	287		1.922	42		1.924	229		1.93	180		1.92	587
1.936	150		1.926	4		1.928	130		1.935	344		1.929	233		1.928	16		1.92	34		1.935	559		1.928	1517		1.93	46		1.935	122		1.925	130
1.941	310		1.932	266		1.933	215		1.941	254		1.935	503		1.934	240		1.926	82		1.941	38		1.933	905		1.935	3		1.941	0		1.931	226
1.947	710		1.937	237		1.939	192		1.946	403		1.94	21		1.939	206		1.931	73		1.946	359		1.939	7		1.941	133		1.947	4		1.937	5
1.952	0		1.943	132		1.944	92		1.952	3529		1.946	731		1.945	110		1.937	21		1.952	79		1.944	173		1.946	0		1.952	88		1.942	1334
1.958	172		1.948	2255		1.95	108		1.958	1267		1.951	619		1.95	302		1.942	250		1.957	316		1.95	186		1.952	474		1.958	286		1.948	419
1.964	611		1.954	166		1.955	1564		1.963	4		1.957	0		1.956	237		1.948	1101		1.963	162		1.955	60		1.957	498		1.963	539		1.953	52
1.969	10		1.959	88		1.961	11		1.969	1038		1.962	346		1.961	155		1.953	176		1.968	1270		1.961	3080		1.963	494		1.969	1110		1.959	225
1.975	256		1.965	156		1.967	59		1.974	1467		1.968	0		1.967	1784		1.959	116		1.974	1752		1.966	182		1.968	88		1.974	82		1.964	783
1.98	254		1.971	413		1.972	59		1.98	1654		1.973	182		1.972	786		1.964	195		1.98	2254		1.972	8		1.974	576		1.98	1364		1.97	642
1.986	39		1.976	1		1.978	158		1.985	17		1.979	1248		1.978	240		1.97	166		1.985	433		1.978	144		1.979	163		1.985	45		1.975	531
1.991	844		1.982	553		1.983	322		1.991	897		1.985	140		1.983	708		1.976	129		1.991	121		1.983	5530		1.985	0		1.991	250		1.981	642
1.997	9		1.987	46		1.989	513		1.996	675		1.99	464		1.989	395		1.981	4483		1.996	223		1.989	784		1.991	111		1.997	744		1.987	530
2.002	517		1.993	147		1.994	803		2.002	363		1.996	1948		1.995	315		1.987	952		2.002	573		1.994	240		1.996	291		2.002	1221		1.992	625
2.008	68		1.998	65		2	464		2.008	262		2.001	1464		2	177		1.992	286		2.007	582		2	117		2.002	129		2.008	380		1.998	195
2.014	662		2.004	4208		2.005	838		2.013	989		2.007	28		2.006	2004		1.998	1068		2.013	234		2.005	16		2.007	174		2.013	149		2.003	1207
2.019	183		2.009	3796		2.011	762		2.019	1126		2.012	334		2.011	187		2.003	289		2.018	567		2.011	4505		2.013	1957		2.019	625		2.009	446
2.025	252		2.015	2206		2.017	280		2.024	2646		2.018	92		2.017	1037		2.009	167		2.024	971		2.016	381		2.018	3983		2.024	390		2.014	981
2.03	595		2.021	2447		2.022	251		2.03	184		2.023	2378		2.022	7295		2.014	214		2.03	167		2.022	2591		2.024	5709		2.03	120		2.02	2486
2.036	236		2.026	3276		2.028	292		2.035	63		2.029	363		2.028	4604		2.02	54		2.035	1125		2.028	4802		2.029	5823		2.035	2423		2.025	682
2.041	530		2.032	11895		2.033	128		2.041	9		2.035	567		2.033	9875		2.026	2911		2.041	582		2.033	4917		2.035	8768		2.041	2340		2.031	166
2.047	167		2.037	18680		2.039	80		2.046	291		2.04	328		2.039	17169		2.031	356		2.046	856		2.039	588		2.041	11903		2.046	281		2.036	463
2.052	63		2.043	16914		2.044	381		2.052	2299		2.046	8		2.045	7532		2.037	2410		2.052	51		2.044	1067		2.046	21449		2.052	111		2.042	4667
2.058	125		2.048	24746		2.05	703		2.058	300		2.051	12		2.05	15366		2.042	402		2.057	1008		2.05	1253		2.052	10871		2.058	1540		2.048	471
2.064	17		2.054	19469		2.055	117		2.063	1066		2.057	46		2.056	9397		2.048	72		2.063	2093		2.055	2260		2.057	8794		2.063	633		2.053	348
2.069	737		2.059	6358		2.061	355		2.069	3860		2.062	119		2.061	15571		2.053	725		2.068	646		2.061	94		2.063	6812		2.069	667		2.059	2463
2.075	24		2.065	5987		2.067	1454		2.074	430		2.068	723		2.067	4377		2.059	569		2.074	1393		2.066	4477		2.068	4562		2.074	982		2.064	417
2.08	95		2.071	4186		2.072	1874		2.08	2971		2.073	72		2.072	10144		2.064	895		2.079	784		2.072	695		2.074	3428		2.08	406		2.07	425
2.086	72		2.076	6301		2.078	501		2.085	1816		2.079	14		2.078	2523		2.07	178		2.085	368		2.077	3351		2.079	3080		2.085	250		2.075	533
2.091	2		2.082	5394		2.083	328		2.091	4754		2.084	12		2.083	5804		2.076	864		2.091	106		2.083	7895		2.085	6571		2.091	3393		2.081	419
2.097	106		2.087	2576		2.089	628		2.096	3490		2.09	384		2.089	1567		2.081	152		2.096	6571		2.089	2040		2.091	2863		2.096	288		2.086	2299
2.102	17		2.093	2702		2.094	370		2.102	4917		2.096	1513		2.095	4788		2.087	453		2.102	5056		2.094	9916		2.096	2746		2.102	78		2.092	868
2.108	1017		2.098	4670		2.1	256		2.107	2809		2.101	2		2.1	3699		2.092	394		2.107	4615		2.1	4772		2.102	1531		2.108	739		2.098	3680
2.114	2722		2.104	3679		2.105	639		2.113	713		2.107	89		2.106	2813		2.098	460		2.113	2276		2.105	15068		2.107	2382		2.113	443		2.103	2813
2.119	772		2.109	1096		2.111	675		2.119	973		2.112	543		2.111	712		2.103	596		2.118	1604		2.111	5532		2.113	1339		2.119	615		2.109	6003
2.125	8		2.115	3888		2.116	1011		2.124	790		2.118	71		2.117	1321		2.109	1082		2.124	3180		2.116	15101		2.118	3667		2.124	948		2.114	1985
2.13	49		2.12	1913		2.122	459		2.13	6953		2.123	1052		2.122	1832		2.114	5601		2.129	7445		2.122	12524		2.124	1078		2.13	2572		2.12	6438
2.136	220		2.126	1294		2.128	681		2.135	5863		2.129	15		2.128	1448		2.12	481		2.135	3038		2.127	5287		2.129	3348		2.135	364		2.125	3285
2.141	85		2.132	5604		2.133	668		2.141	2999		2.134	0		2.133	202		2.126	52		2.141	6385		2.133	9645		2.135	944		2.141	2113		2.131	2392
2.147	422		2.137	4648		2.139	1008		2.146	5132		2.14	0		2.139	943		2.131	2511		2.146	7926		2.139	10818		2.14	1124		2.146	366		2.136	1484
2.152	47		2.143	4855		2.144	769		2.152	3669		2.146	0		2.145	2173		2.137	1030		2.152	1979		2.144	5006		2.146	1839		2.152	3358		2.142	5484
2.158	2270		2.148	9325		2.15	3259		2.157	2706		2.151	310		2.15	5222		2.142	1710		2.157	450		2.15	3823		2.152	1886		2.158	3897		2.148	3940
2.164	509		2.154	5688		2.155	1099		2.163	3863		2.157	150		2.156	1551		2.148	1134		2.163	3799		2.155	1569		2.157	1426		2.163	675		2.153	659
2.169	536		2.159	3650		2.161	744		2.169	3082		2.162	468		2.161	6392		2.153	2717		2.168	1283		2.161	3256		2.163	2017		2.169	1441		2.159	3625
2.175	137		2.165	1139		2.166	1289		2.174	4988		2.168	306		2.167	6131		2.159	2313		2.174	6391		2.166	6560		2.168	2524		2.174	1501		2.164	5575
2.18	1195		2.17	3802		2.172	2680		2.18	3631		2.173	98		2.172	1275		2.164	3053		2.179	1582		2.172	6838		2.174	3475		2.18	1653		2.17	6654
2.186	85		2.176	1951		2.178	4015		2.185	4946		2.179	138		2.178	2990		2.17	3832		2.185	2963		2.177	4021		2.179	2290		2.185	536		2.175	12028
2.191	120		2.182	2222		2.183	3795		2.191	6992		2.184	36		2.183	291		2.175	610		2.191	1175		2.183	3457		2.185	1897		2.191	2551		2.181	5143
2.197	1310		2.187	4634		2.189	2496		2.196	3540		2.19	57		2.189	4297		2.181	1948		2.196	4060		2.189	3981		2.19	1135		2.196	2395		2.186	2564
2.202	6		2.193	795		2.194	3248		2.202	5048		2.196	86		2.195	3294		2.187	751		2.202	2041		2.194	6002		2.196	1113		2.202	2826		2.192	3977
2.208	696		2.198	5041		2.2	2679		2.207	7123		2.201	1293		2.2	2383		2.192	2123		2.207	4619		2.2	7247		2.202	2330		2.207	1750		2.197	4021
2.213	94		2.204	3418		2.205	1556		2.213	3448		2.207	29		2.206	2251		2.198	412		2.213	6063		2.205	3640		2.207	3199		2.213	4185		2.203	4501
2.219	216		2.209	2108		2.211	2772		2.219	5595		2.212	0		2.211	616		2.203	2539		2.218	1418		2.211	3016		2.213	573		2.219	1035		2.209	521
2.225	334		2.215	2458		2.216	2728		2.224	3628		2.218	345		2.217	1484		2.209	1542		2.224	1678		2.216	3603		2.218	994		2.224	1384		2.214	908
2.23	196		2.22	4246		2.222	2421		2.23	970		2.223	149		2.222	1769		2.214	1855		2.229	5054		2.222	2264		2.224	1609		2.23	541		2.22	244
2.236	236		2.226	541		2.228	1963		2.235	2574		2.229	1734		2.228	1715		2.22	2466		2.235	8589		2.227	2688		2.229	3311		2.235	710		2.225	4233
2.241	1314		2.232	1993		2.233	3269		2.241	3176		2.234	2055		2.233	516		2.225	1406		2.241	3520		2.233	4463		2.235	4150		2.241	1504		2.231	1074
2.247	1881		2.237	635		2.239	1916		2.246	2675		2.24	192		2.239	2161		2.231	2485		2.246	3048		2.238	7623		2.24	2333		2.246	506		2.236	550
2.252	264		2.243	1451		2.244	939		2.252	6497		2.246	209		2.245	760		2.237	1308		2.252	5470		2.244	2450		2.246	3472		2.252	1949		2.242	4177
2.258	90		2.248	731		2.25	5065		2.257	1989		2.251	4493		2.25	698		2.242	1314		2.257	4856		2.25	5728		2.252	2273		2.257	726		2.247	1953
2.263	391		2.254	755		2.255	952		2.263	3845		2.257	1237		2.256	1800		2.248	1112		2.263	1245		2.255	4764		2.257	1146		2.263	1273		2.253	4322
2.269	1335		2.259	405		2.261	605		2.268	3959		2.262	3262		2.261	1549		2.253	3177		2.268	1823		2.261	9192		2.263	3114		2.269	2407		2.259	1079
2.275	2397		2.265	2456		2.266	2120		2.274	3991		2.268	4853		2.267	203		2.259	899		2.274	4563		2.266	3381		2.268	1384		2.274	763		2.264	4684
2.28	3174		2.27	45		2.272	1279		2.28	3814		2.273	9020		2.272	1183		2.264	988		2.279	385		2.272	2601		2.274	724		2.28	2316		2.27	3033
2.286	3480		2.276	1104		2.278	195		2.285	7531		2.279	4146		2.278	341		2.27	302		2.285	3544		2.277	3753		2.279	2364		2.285	1475		2.275	3306
2.291	2476		2.282	3195		2.283	113		2.291	382		2.284	4364		2.283	1923		2.275	1811		2.29	2783		2.283	1277		2.285	592		2.291	1261		2.281	1228
2.297	4764		2.287	411		2.289	1054		2.296	2929		2.29	3665		2.289	1524		2.281	758		2.296	5942		2.288	5532		2.29	3631		2.296	1624		2.286	2457
2.302	3079		2.293	718		2.294	1683		2.302	587		2.295	336		2.295	1142		2.287	639		2.302	1748		2.294	4109		2.296	695		2.302	1211		2.292	1093
2.308	1072		2.298	749		2.3	6496		2.307	3388		2.301	2137		2.3	404		2.292	2432		2.307	4842		2.3	5572		2.302	402		2.307	259		2.297	161
2.313	13863		2.304	1119		2.305	3774		2.313	648		2.307	347		2.306	2783		2.298	920		2.313	1752		2.305	2638		2.307	2370		2.313	932		2.303	4693
2.319	2489		2.309	3321		2.311	4996		2.318	4911		2.312	3987		2.311	601		2.303	189		2.318	2088		2.311	4915		2.313	2142		2.319	842		2.309	456
2.325	6254		2.315	1250		2.316	4044		2.324	4121		2.318	416		2.317	668		2.309	1548		2.324	2583		2.316	4644		2.318	3516		2.324	92		2.314	1875
2.33	4917		2.32	1521		2.322	1564		2.33	5353		2.323	494		2.322	488		2.314	605		2.329	3561		2.322	4249		2.324	1219		2.33	127		2.32	1464
2.336	347		2.326	657		2.327	75		2.335	657		2.329	5160		2.328	1894		2.32	1490		2.335	3237		2.327	1211		2.329	1255		2.335	283		2.325	3084
2.341	3832		2.331	1796		2.333	154		2.341	1254		2.334	368		2.333	1329		2.325	427		2.34	1625		2.333	4500		2.335	2495		2.341	367		2.331	2434
2.347	3607		2.337	146		2.339	228		2.346	776		2.34	1922		2.339	507		2.331	2091		2.346	500		2.338	1041		2.34	2072		2.346	217		2.336	4734
2.352	1411		2.343	1071		2.344	549		2.352	2444		2.345	3472		2.345	185		2.337	2143		2.352	2845		2.344	4772		2.346	3537		2.352	652		2.342	2662
2.358	3408		2.348	1137		2.35	2472		2.357	353		2.351	3097		2.35	460		2.342	991		2.357	2349		2.35	7325		2.351	240		2.357	392		2.347	181
2.363	6962		2.354	1203		2.355	291		2.363	462		2.357	949		2.356	1577		2.348	413		2.363	483		2.355	3775		2.357	1247		2.363	408		2.353	3596
2.369	4541		2.359	809		2.361	490		2.368	555		2.362	1857		2.361	432		2.353	697		2.368	2792		2.361	6523		2.363	1000		2.369	138		2.359	3403
2.374	1205		2.365	755		2.366	403		2.374	369		2.368	637		2.367	1354		2.359	121		2.374	201		2.366	5739		2.368	1846		2.374	976		2.364	3392
2.38	3317		2.37	980		2.372	888		2.38	112		2.373	2041		2.372	3846		2.364	513		2.379	809		2.372	4310		2.374	87		2.38	418		2.37	170
2.386	788		2.376	179		2.377	1372		2.385	271		2.379	969		2.378	1947		2.37	1236		2.385	251		2.377	8953		2.379	131		2.385	2363		2.375	2973
2.391	1672		2.381	1187		2.383	533		2.391	728		2.384	1743		2.383	851		2.375	1741		2.39	2725		2.383	2769		2.385	440		2.391	289		2.381	44
2.397	3444		2.387	1141		2.389	301		2.396	1766		2.39	1461		2.389	527		2.381	69		2.396	441		2.388	2355		2.39	1776		2.396	133		2.386	63
2.402	2437		2.393	257		2.394	427		2.402	853		2.395	1591		2.395	1020		2.386	501		2.402	128		2.394	9049		2.396	802		2.402	2		2.392	2259
2.408	3011		2.398	1429		2.4	918		2.407	795		2.401	770		2.4	1707		2.392	332		2.407	62		2.4	4591		2.401	1811		2.407	33		2.397	336
2.413	796		2.404	2380		2.405	166		2.413	1059		2.407	2417		2.406	1109		2.398	50		2.413	408		2.405	3050		2.407	830		2.413	309		2.403	805
2.419	2526		2.409	1037		2.411	142		2.418	2680		2.412	2195		2.411	870		2.403	260		2.418	491		2.411	2964		2.413	479		2.418	967		2.408	895
2.424	2877		2.415	785		2.416	541		2.424	243		2.418	2864		2.417	271		2.409	63		2.424	487		2.416	1979		2.418	131		2.424	708		2.414	949
2.43	904		2.42	1444		2.422	233		2.43	1215		2.423	1674		2.422	384		2.414	829		2.429	268		2.422	2614		2.424	786		2.43	2564		2.42	300
2.436	3798		2.426	1022		2.427	386		2.435	270		2.429	487		2.428	1118		2.42	37		2.435	3246		2.427	5788		2.429	293		2.435	622		2.425	391
2.441	1812		2.431	1946		2.433	897		2.441	492		2.434	2062		2.434	107		2.425	1323		2.44	389		2.433	9214		2.435	522		2.441	798		2.431	195
2.447	2139		2.437	3549		2.439	124		2.446	559		2.44	1991		2.439	572		2.431	187		2.446	118		2.438	22104		2.44	724		2.446	121		2.436	2336
2.452	477		2.443	1017		2.444	75		2.452	375		2.445	2853		2.445	1191		2.436	282		2.452	66		2.444	47039		2.446	1285		2.452	530		2.442	410
2.458	1761		2.448	2781		2.45	99		2.457	28		2.451	962		2.45	1810		2.442	44		2.457	151		2.449	55555		2.451	1361		2.457	328		2.447	247
2.463	1567		2.454	952		2.455	55		2.463	729		2.457	2109		2.456	543		2.448	30		2.463	2951		2.455	44047		2.457	1556		2.463	414		2.453	1740
2.469	591		2.459	1408		2.461	164		2.468	248		2.462	1325		2.461	392		2.453	75		2.468	29		2.461	37308		2.463	891		2.468	152		2.458	2723
2.474	749		2.465	150		2.466	88		2.474	64		2.468	3537		2.467	34		2.459	226		2.474	449		2.466	28865		2.468	235		2.474	5		2.464	33
2.48	896		2.47	27		2.472	44		2.479	81		2.473	1949		2.472	926		2.464	22		2.479	6		2.472	13779		2.474	17		2.48	57		2.47	223
2.486	2658		2.476	219		2.477	26		2.485	0		2.479	2234		2.478	39		2.47	82		2.485	364		2.477	6005		2.479	22		2.485	0		2.475	167
2.491	2423		2.481	126		2.483	333		2.491	168		2.484	839		2.483	3		2.475	621		2.49	24		2.483	2097		2.485	0		2.491	38		2.481	279
2.497	4315		2.487	56		2.489	2		2.496	36		2.49	1168		2.489	116		2.481	362		2.496	55		2.488	5812		2.49	1		2.496	1		2.486	532
2.502	803		2.493	0		2.494	331		2.502	26		2.495	1769		2.495	113		2.486	0		2.501	70		2.494	6358		2.496	0		2.502	677		2.492	294
2.508	774		2.498	93		2.5	359		2.507	28		2.501	1415		2.5	54		2.492	27		2.507	28		2.499	1873		2.501	149		2.507	211		2.497	30
2.513	1712		2.504	843		2.505	59		2.513	38		2.506	1647		2.506	200		2.498	11		2.513	6		2.505	3378		2.507	2		2.513	194		2.503	101
2.519	725		2.509	5		2.511	9		2.518	572		2.512	3872		2.511	13		2.503	10		2.518	1		2.511	911		2.513	85		2.518	51		2.508	0
2.524	3116		2.515	0		2.516	131		2.524	316		2.518	1141		2.517	4		2.509	475		2.524	40		2.516	2123		2.518	337		2.524	28		2.514	371
2.53	547		2.52	28		2.522	163		2.529	57		2.523	351		2.522	74		2.514	75		2.529	62		2.522	5430		2.524	1		2.53	0		2.52	433
2.536	3846		2.526	2		2.527	121		2.535	113		2.529	553		2.528	1		2.52	33		2.535	2		2.527	4591		2.529	3		2.535	17		2.525	2
2.541	3018		2.531	1		2.533	6		2.541	202		2.534	1559		2.534	14		2.525	954		2.54	196		2.533	5190		2.535	75		2.541	17		2.531	167
2.547	3033		2.537	43		2.538	43		2.546	225		2.54	37		2.539	97		2.531	98		2.546	560		2.538	786		2.54	727		2.546	107		2.536	0
2.552	3155		2.542	5		2.544	4		2.552	69		2.545	1223		2.545	0		2.536	3		2.551	0		2.544	644		2.546	102		2.552	0		2.542	182
2.558	523		2.548	329		2.55	50		2.557	4		2.551	2839		2.55	422		2.542	157		2.557	214		2.549	5		2.551	542		2.557	0		2.547	490
2.563	2339		2.554	1		2.555	190		2.563	442		2.556	423		2.556	92		2.548	0		2.563	3		2.555	14		2.557	673		2.563	685		2.553	47
2.569	1027		2.559	1305		2.561	84		2.568	414		2.562	3310		2.561	107		2.553	271		2.568	1		2.561	34		2.563	195		2.568	14		2.558	41
2.574	648		2.565	0		2.566	116		2.574	0		2.568	1698		2.567	0		2.559	0		2.574	10		2.566	1381		2.568	0		2.574	8		2.564	372
2.58	3203		2.57	357		2.572	38		2.579	1		2.573	1675		2.572	6		2.564	282		2.579	5		2.572	2644		2.574	0		2.58	8		2.57	180
2.585	2450		2.576	29		2.577	12		2.585	128		2.579	819		2.578	25		2.57	34		2.585	20		2.577	509		2.579	35		2.585	5		2.575	71
2.591	1279		2.581	75		2.583	1374		2.591	62		2.584	472		2.583	389		2.575	6		2.59	11		2.583	341		2.585	85		2.591	432		2.581	27
2.597	3133		2.587	0		2.588	113		2.596	165		2.59	4297		2.589	26		2.581	11		2.596	55		2.588	380		2.59	17		2.596	0		2.586	56
2.602	2683		2.592	193		2.594	84		2.602	592		2.595	1091		2.595	0		2.586	358		2.601	216		2.594	1172		2.596	3		2.602	29		2.592	1
2.608	1291		2.598	119		2.6	113		2.607	1		2.601	1605		2.6	788		2.592	33		2.607	1		2.599	1871		2.601	942		2.607	1910		2.597	6
2.613	2104		2.604	1		2.605	5		2.613	0		2.606	1205		2.606	330		2.597	147		2.613	58		2.605	1086		2.607	720		2.613	57		2.603	0
2.619	826		2.609	208		2.611	30		2.618	148		2.612	740		2.611	1290		2.603	290		2.618	3		2.611	1115		2.613	242		2.618	100		2.608	14
2.624	1736		2.615	2		2.616	1		2.624	20		2.618	520		2.617	361		2.609	0		2.624	230		2.616	890		2.618	21		2.624	181		2.614	67
2.63	2660		2.62	363		2.622	20		2.629	191		2.623	3996		2.622	5		2.614	1		2.629	131		2.622	1837		2.624	2		2.629	93		2.619	98
2.635	261		2.626	2		2.627	19		2.635	1654		2.629	533		2.628	290		2.62	265		2.635	158		2.627	1054		2.629	831		2.635	182		2.625	44
2.641	927		2.631	369		2.633	57		2.641	576		2.634	283		2.633	442		2.625	166		2.64	713		2.633	36		2.635	295		2.641	17		2.631	324
2.647	3457		2.637	821		2.638	286		2.646	1252		2.64	210		2.639	78		2.631	2		2.646	32		2.638	2017		2.64	127		2.646	1		2.636	851
2.652	450		2.642	670		2.644	229		2.652	89		2.645	159		2.645	3466		2.636	2		2.651	39		2.644	367		2.646	2654		2.652	3		2.642	238
2.658	3274		2.648	2101		2.65	37		2.657	145		2.651	89		2.65	1828		2.642	92		2.657	1800		2.649	1978		2.652	608		2.657	78		2.647	124
2.663	309		2.654	1814		2.655	1		2.663	1199		2.656	0		2.656	3763		2.647	0		2.662	139		2.655	858		2.657	1151		2.663	1734		2.653	1570
2.669	1190		2.659	1367		2.661	2482		2.668	1014		2.662	121		2.661	2021		2.653	48		2.668	14		2.66	863		2.663	677		2.668	58		2.658	24
2.674	1145		2.665	572		2.666	0		2.674	322		2.668	410		2.667	1486		2.659	38		2.674	15		2.666	723		2.668	475		2.674	67		2.664	184
2.68	242		2.67	99		2.672	204		2.679	259		2.673	130		2.672	1433		2.664	2		2.679	368		2.672	1026		2.674	26		2.679	1843		2.669	37
2.685	2578		2.676	308		2.677	29		2.685	10		2.679	26		2.678	1025		2.67	282		2.685	0		2.677	16		2.679	17		2.685	583		2.675	1568
2.691	1218		2.681	607		2.683	45		2.69	96		2.684	40		2.683	842		2.675	154		2.69	1151		2.683	1480		2.685	831		2.691	286		2.681	663
2.697	640		2.687	611		2.688	680		2.696	1227		2.69	2		2.689	463		2.681	103		2.696	27		2.688	1196		2.69	590		2.696	195		2.686	125
2.702	88		2.692	2824		2.694	829		2.702	1277		2.695	14		2.695	1889		2.686	454		2.701	531		2.694	644		2.696	1798		2.702	106		2.692	479
2.708	846		2.698	5535		2.699	437		2.707	126		2.701	231		2.7	3014		2.692	428		2.707	922		2.699	1730		2.701	1841		2.707	939		2.697	918
2.713	0		2.704	2568		2.705	459		2.713	903		2.706	10		2.706	4047		2.697	99		2.712	930		2.705	1001		2.707	878		2.713	696		2.703	477
2.719	474		2.709	4033		2.711	223		2.718	1121		2.712	0		2.711	2641		2.703	299		2.718	985		2.71	1903		2.713	1811		2.718	161		2.708	1191
2.724	2209		2.715	3528		2.716	431		2.724	341		2.717	29		2.717	5009		2.709	47		2.724	0		2.716	1595		2.718	1304		2.724	34		2.714	26
2.73	149		2.72	2110		2.722	734		2.729	3		2.723	102		2.722	2922		2.714	111		2.729	1096		2.722	1231		2.724	569		2.729	167		2.719	23
2.735	366		2.726	775		2.727	198		2.735	564		2.729	0		2.728	1299		2.72	433		2.735	82		2.727	1465		2.729	556		2.735	718		2.725	1496
2.741	274		2.731	2062		2.733	66		2.74	20		2.734	11		2.733	2174		2.725	17		2.74	275		2.733	1358		2.735	740		2.741	13		2.731	265
2.747	0		2.737	2725		2.738	737		2.746	136		2.74	39		2.739	1285		2.731	25		2.746	419		2.738	1285		2.74	358		2.746	232		2.736	112
2.752	375		2.742	1185		2.744	1		2.752	282		2.745	55		2.745	537		2.736	73		2.751	23		2.744	212		2.746	72		2.752	151		2.742	474
2.758	511		2.748	1386		2.749	271		2.757	575		2.751	1		2.75	597		2.742	146		2.757	6		2.749	290		2.752	324		2.757	351		2.747	22
2.763	0		2.753	758		2.755	335		2.763	926		2.756	1648		2.756	590		2.747	149		2.762	1312		2.755	283		2.757	103		2.763	0		2.753	1702
2.769	181		2.759	2322		2.761	445		2.768	30		2.762	550		2.761	402		2.753	191		2.768	954		2.76	1868		2.763	193		2.768	0		2.758	0
2.774	68		2.765	1962		2.766	4		2.774	1011		2.767	0		2.767	1403		2.759	225		2.774	683		2.766	1722		2.768	1261		2.774	20		2.764	130
2.78	2		2.77	1604		2.772	236		2.779	192		2.773	11		2.772	1611		2.764	100		2.779	227		2.772	2786		2.774	1773		2.779	56		2.769	594
2.785	132		2.776	898		2.777	187		2.785	1240		2.779	1192		2.778	1128		2.77	211		2.785	2522		2.777	900		2.779	1753		2.785	2491		2.775	11
2.808	1295		2.781	199		2.783	25		2.807	4114		2.784	57		2.783	43		2.775	0		2.807	906		2.783	2373		2.785	349		2.807	4432		2.781	23
2.824	1726		2.803	1409		2.805	11609		2.824	873		2.806	3775		2.806	1901		2.781	65		2.824	4036		2.805	76239		2.807	640		2.824	4898		2.803	2710
2.841	401		2.82	1421		2.822	7031		2.84	537		2.823	3686		2.822	1703		2.803	2773		2.84	583		2.821	77531		2.824	948		2.84	4408		2.819	514
2.858	1572		2.837	4950		2.838	2262		2.857	5854		2.84	5688		2.839	3064		2.82	3204		2.857	1066		2.838	28473		2.84	2288		2.857	6763		2.836	213
2.874	8730		2.853	5929		2.855	3819		2.874	818		2.856	7584		2.856	7111		2.836	1186		2.873	1019		2.855	9824		2.857	2990		2.874	4632		2.853	431
2.891	4301		2.87	8185		2.872	17029		2.89	813		2.873	4948		2.872	11522		2.853	1275		2.89	626		2.871	8703		2.874	2110		2.89	2467		2.869	1439
2.908	5025		2.887	5285		2.888	6225		2.907	2748		2.89	5201		2.889	8558		2.87	1449		2.907	1835		2.888	9755		2.89	999		2.907	590		2.886	1616
2.924	2461		2.903	2982		2.905	1564		2.924	1725		2.906	2489		2.906	1020		2.886	1820		2.923	731		2.905	7854		2.907	1601		2.924	2062		2.903	1038
2.941	2840		2.92	1361		2.922	1036		2.94	2292		2.923	3970		2.922	1110		2.903	1707		2.94	4037		2.921	34548		2.924	1308		2.94	1029		2.919	518
2.958	2110		2.937	3397		2.938	2726		2.957	2175		2.94	2861		2.939	3945		2.92	2788		2.957	428		2.938	84747		2.94	3051		2.957	915		2.936	979
2.974	1661		2.953	1432		2.955	3191		2.974	1481		2.956	2672		2.956	895		2.936	1118		2.973	3739		2.955	32416		2.957	1395		2.974	1535		2.953	2231
2.991	2160		2.97	1943		2.972	985		2.99	326		2.973	470		2.972	2283		2.953	3827		2.99	3224		2.971	16376		2.974	4815		2.99	2063		2.969	3000
3.008	2386		2.987	7520		2.988	7627		3.007	1232		2.99	2696		2.989	2382		2.97	859		3.007	138		2.988	9558		2.99	2076		3.007	7987		2.986	1084
3.024	4090		3.003	4777		3.005	8657		3.024	704		3.006	5888		3.006	5733		2.986	2473		3.023	1588		3.005	8145		3.007	1937		3.024	5029		3.003	1757
3.041	4977		3.02	3893		3.022	4329		3.04	422		3.023	7030		3.022	10759		3.003	7019		3.04	234		3.021	8442		3.024	5939		3.04	2210		3.019	699
3.058	10812		3.037	7522		3.038	4142		3.057	462		3.04	5603		3.039	4394		3.02	6807		3.057	400		3.038	2446		3.04	2049		3.057	714		3.036	843
3.074	7549		3.053	2743		3.055	907		3.074	2578		3.056	2332		3.056	2969		3.036	1588		3.073	341		3.055	8438		3.057	4014		3.074	1193		3.053	260
3.091	7759		3.07	2138		3.072	1965		3.09	863		3.073	1710		3.072	6390		3.053	538		3.09	2582		3.071	6245		3.074	3345		3.09	1954		3.069	303
3.108	4613		3.087	2947		3.088	1257		3.107	5009		3.09	5376		3.089	3430		3.07	642		3.107	441		3.088	5876		3.09	2123		3.107	1345		3.086	357
3.124	3158		3.103	4793		3.105	238		3.124	2476		3.106	2647		3.106	3315		3.086	1789		3.123	305		3.105	2733		3.107	1789		3.124	1334		3.103	2233
3.141	2765		3.12	1581		3.122	1724		3.14	1303		3.123	3037		3.122	2851		3.103	1153		3.14	834		3.121	3548		3.124	2857		3.14	4010		3.119	569
3.158	4985		3.137	5794		3.138	6854		3.157	1338		3.14	3694		3.139	3323		3.12	1531		3.157	1089		3.138	6417		3.14	2119		3.157	6602		3.136	1280
3.174	1231		3.153	950		3.155	3938		3.174	642		3.156	5010		3.156	1865		3.136	5252		3.173	197		3.155	5920		3.157	2295		3.174	4251		3.153	1825
3.191	3677		3.17	2954		3.172	3529		3.19	4052		3.173	2753		3.172	4116		3.153	2714		3.19	1193		3.171	11356		3.174	806		3.19	2724		3.169	1684
3.208	2309		3.187	3997		3.188	2673		3.207	1884		3.19	3552		3.189	3283		3.17	3586		3.207	1002		3.188	8550		3.19	5183		3.207	2667		3.186	731
3.224	3246		3.203	4637		3.205	2432		3.224	4129		3.206	3562		3.206	2502		3.186	4144		3.223	2077		3.205	10973		3.207	3588		3.224	429		3.203	546
3.241	3524		3.22	5740		3.222	2928		3.24	765		3.223	2433		3.222	2380		3.203	982		3.24	797		3.221	15025		3.224	3420		3.24	853		3.219	1174
3.258	3445		3.237	3195		3.238	375		3.257	1487		3.24	4931		3.239	613		3.22	1706		3.257	235		3.238	12242		3.24	3343		3.257	810		3.236	838
3.274	5272		3.253	3495		3.255	887		3.274	2709		3.256	2781		3.256	7631		3.236	799		3.273	478		3.255	18905		3.257	2712		3.274	2346		3.253	1133
3.291	5613		3.27	1648		3.272	4543		3.29	1481		3.273	3133		3.272	4951		3.253	780		3.29	1920		3.271	15387		3.274	3877		3.29	1252		3.269	1145
3.308	5860		3.287	6356		3.288	506		3.307	5878		3.29	1528		3.289	6930		3.27	933		3.307	342		3.288	11123		3.29	3745		3.307	1877		3.286	711
3.324	5033		3.303	5838		3.305	1520		3.324	3245		3.306	1731		3.306	4400		3.286	2206		3.323	1804		3.305	14784		3.307	7745		3.324	1227		3.303	1610
3.341	3738		3.32	2345		3.322	1545		3.34	1265		3.323	2996		3.322	4731		3.303	2752		3.34	1688		3.321	18531		3.324	5343		3.34	1815		3.319	734
3.358	3335		3.337	5562		3.338	2116		3.357	1423		3.34	588		3.339	3696		3.32	3576		3.357	1771		3.338	24299		3.34	5714		3.357	2167		3.336	1543
3.374	3123		3.353	5596		3.355	2957		3.374	2558		3.356	1902		3.356	4433		3.336	2451		3.373	1210		3.355	25533		3.357	5949		3.374	1654		3.353	1750
3.391	2402		3.37	7889		3.372	807		3.39	3879		3.373	839		3.372	7585		3.353	2272		3.39	1844		3.371	16836		3.374	5105		3.39	3718		3.369	2369
3.408	5287		3.387	7788		3.388	3239		3.407	2348		3.39	2197		3.389	8477		3.37	2093		3.407	891		3.388	24667		3.39	11001		3.407	2336		3.386	2660
3.424	2728		3.403	5047		3.405	2170		3.424	2090		3.406	1197		3.406	10593		3.386	2528		3.423	1095		3.405	26743		3.407	3535		3.424	2220		3.403	2243
3.441	3326		3.42	7527		3.422	3074		3.44	2265		3.423	5994		3.422	6568		3.403	2650		3.44	954		3.421	29203		3.424	8326		3.44	2708		3.419	1628
3.458	4571		3.437	7576		3.438	2624		3.457	3638		3.44	3503		3.439	3114		3.42	2123		3.457	1499		3.438	39168		3.44	5743		3.457	2423		3.436	1573
3.474	4634		3.453	8280		3.455	3537		3.474	2337		3.456	2601		3.456	8867		3.436	2650		3.473	2065		3.455	43132		3.457	5442		3.474	2926		3.453	1700
3.491	4767		3.47	6053		3.472	1543		3.49	1885		3.473	1533		3.472	6058		3.453	2810		3.49	967		3.471	40782		3.474	4547		3.49	1441		3.469	464
3.508	3061		3.487	12861		3.488	2069		3.507	2342		3.49	3655		3.489	5296		3.47	2485		3.507	1207		3.488	45397		3.49	5142		3.507	1442		3.486	1040
3.524	3408		3.503	5309		3.505	2695		3.524	1364		3.506	5436		3.506	3435		3.486	964		3.523	981		3.505	36191		3.507	6329		3.524	2918		3.503	1928
3.541	4749		3.52	5346		3.522	1787		3.54	3518		3.523	4092		3.522	5072		3.503	1903		3.54	1242		3.521	32265		3.524	4556		3.54	1159		3.519	1764
3.558	6945		3.537	5426		3.538	1299		3.557	1966		3.54	6000		3.539	4461		3.52	1839		3.557	999		3.538	26355		3.54	5161		3.557	2204		3.536	911
3.574	5288		3.553	5235		3.555	1296		3.574	1165		3.556	5141		3.556	4430		3.536	2737		3.573	634		3.555	17246		3.557	5554		3.574	1047		3.553	458
3.591	8017		3.57	4138		3.572	3219		3.59	616		3.573	5374		3.572	2461		3.553	4303		3.59	877		3.571	14406		3.574	5438		3.59	2547		3.569	1637
3.608	7623		3.587	4538		3.588	217		3.607	2224		3.59	10159		3.589	2724		3.57	1529		3.607	969		3.588	12388		3.59	1259		3.607	876		3.586	744
3.624	8569		3.603	3608		3.605	1726		3.624	334		3.606	12431		3.606	3665		3.586	3886		3.623	143		3.605	10565		3.607	2867		3.624	829		3.603	3231
3.641	8992		3.62	1524		3.622	1367		3.64	426		3.623	13440		3.622	1686		3.603	809		3.64	195		3.621	10423		3.624	2498		3.64	2046		3.619	946
3.658	8710		3.637	2095		3.638	2066		3.657	2168		3.64	9277		3.639	1574		3.62	1068		3.657	532		3.638	9549		3.64	2892		3.657	195		3.636	1084
3.674	7679		3.653	3688		3.655	712		3.674	1088		3.656	11220		3.656	924		3.636	652		3.673	1799		3.655	9054		3.657	1547		3.674	556		3.653	2227
3.691	6859		3.67	1768		3.672	509		3.69	780		3.673	15038		3.672	552		3.653	2738		3.69	303		3.671	6066		3.674	747		3.69	2306		3.669	942
3.708	4393		3.687	2597		3.688	1894		3.707	347		3.69	14274		3.689	399		3.67	1323		3.707	61		3.688	11296		3.69	1130		3.707	669		3.686	962
3.724	6208		3.703	3121		3.705	898		3.724	2557		3.706	14390		3.706	2409		3.686	186		3.723	1272		3.705	7891		3.707	953		3.724	505		3.703	880
3.741	5796		3.72	958		3.722	1126		3.74	1087		3.723	8773		3.722	477		3.703	1372		3.74	418		3.721	3862		3.724	435		3.74	2051		3.719	654
3.758	1726		3.737	1836		3.738	1945		3.757	521		3.74	4847		3.739	328		3.72	1109		3.757	1294		3.738	4219		3.74	592		3.757	410		3.736	449
3.774	4161		3.753	1620		3.755	1090		3.774	854		3.756	7778		3.756	805		3.736	1633		3.773	1428		3.755	4538		3.757	1080		3.774	676		3.753	42
3.791	1848		3.77	1457		3.772	413		3.79	496		3.773	6021		3.772	250		3.753	1290		3.79	1297		3.771	5751		3.774	1250		3.79	425		3.769	265
3.808	2806		3.787	4103		3.788	2276		3.807	365		3.79	3254		3.789	1398		3.77	1960		3.807	465		3.788	1805		3.79	1189		3.807	385		3.786	611
3.824	1592		3.803	250		3.805	1392		3.824	1393		3.806	4121		3.806	372		3.786	596		3.823	208		3.805	7332		3.807	562		3.824	620		3.803	1324
3.841	2230		3.82	1583		3.822	1993		3.84	724		3.823	1753		3.822	711		3.803	606		3.84	367		3.821	3583		3.824	1053		3.84	634		3.819	257
3.858	2538		3.837	242		3.838	1139		3.857	402		3.84	1682		3.839	1116		3.82	685		3.857	412		3.838	3672		3.84	721		3.857	461		3.836	1390
3.874	1687		3.853	1659		3.855	1509		3.874	1427		3.856	968		3.856	1828		3.836	308		3.873	787		3.855	2475		3.857	545		3.874	204		3.853	514
3.891	2575		3.87	622		3.872	1287		3.89	2425		3.873	852		3.872	1195		3.853	461		3.89	466		3.871	3219		3.874	634		3.89	1012		3.869	780
3.908	607		3.887	146		3.888	1205		3.907	505		3.89	1320		3.889	1559		3.87	616		3.907	658		3.888	231		3.89	416		3.907	66		3.886	589
3.924	2711		3.903	1567		3.905	517		3.924	744		3.906	1239		3.906	530		3.886	277		3.923	701		3.905	1690		3.907	581		3.924	920		3.903	375
3.941	1028		3.92	890		3.922	892		3.94	979		3.923	451		3.922	866		3.903	18		3.94	784		3.921	1981		3.924	575		3.94	284		3.919	287
3.958	1065		3.937	95		3.938	307		3.957	490		3.94	460		3.939	131		3.92	141		3.957	2088		3.938	3956		3.94	767		3.957	515		3.936	538
3.974	2551		3.953	2037		3.955	262		3.974	221		3.956	3008		3.956	176		3.936	215		3.973	570		3.955	1811		3.957	1024		3.974	60		3.953	1924
3.991	2827		3.97	1168		3.972	147		3.99	405		3.973	749		3.972	1148		3.953	90		3.99	173		3.971	1575		3.974	657		3.99	807		3.969	1438
4.008	1607		3.987	750		3.988	442		4.007	438		3.99	1093		3.989	202		3.97	262		4.007	258		3.988	1345		3.99	806		4.007	4339		3.986	43
4.024	1311		4.003	2172		4.005	1525		4.024	493		4.006	1016		4.006	203		3.986	166		4.023	53		4.005	623		4.007	1123		4.024	146		4.003	98
4.041	351		4.02	554		4.022	163		4.04	69		4.023	521		4.022	232		4.003	278		4.04	210		4.021	3328		4.024	1229		4.04	94		4.019	204
4.058	1103		4.037	865		4.038	363		4.057	415		4.04	759		4.039	755		4.02	477		4.057	523		4.038	674		4.04	307		4.057	282		4.036	202
4.074	1338		4.053	601		4.055	226		4.074	114		4.056	960		4.056	808		4.036	360		4.073	136		4.055	443		4.057	186		4.074	71		4.053	2359
4.091	482		4.07	297		4.072	177		4.09	61		4.073	1653		4.072	122		4.053	163		4.09	295		4.071	856		4.074	15		4.09	11		4.069	66
4.108	1511		4.087	923		4.088	206		4.107	1751		4.09	338		4.089	182		4.07	121		4.107	88		4.088	1265		4.09	1759		4.107	279		4.086	1416
4.124	2984		4.103	259		4.105	93		4.124	624		4.106	782		4.106	795		4.086	187		4.123	729		4.105	1185		4.107	35		4.124	56		4.103	189
4.141	269		4.12	1788		4.122	411		4.14	111		4.123	830		4.122	267		4.103	843		4.14	311		4.121	1209		4.124	242		4.14	166		4.119	143
4.158	358		4.137	165		4.138	329		4.157	1257		4.14	285		4.139	811		4.12	575		4.157	14		4.138	35		4.14	184		4.157	1749		4.136	41
4.174	3131		4.153	384		4.155	690		4.174	139		4.156	2884		4.156	1538		4.136	597		4.173	973		4.155	609		4.157	337		4.174	610		4.153	87
4.191	1398		4.17	1627		4.172	10		4.19	50		4.173	31		4.172	1360		4.153	6		4.19	59		4.171	0		4.174	314		4.19	644		4.169	114
4.208	1156		4.187	1187		4.188	409		4.207	245		4.19	1856		4.189	25		4.17	7		4.207	1548		4.188	1409		4.19	562		4.207	2715		4.186	92
4.224	1148		4.203	554		4.205	122		4.224	2382		4.206	194		4.206	289		4.186	220		4.223	271		4.205	167		4.207	73		4.224	349		4.203	119
4.241	1185		4.22	159		4.222	634		4.24	167		4.223	638		4.222	479		4.203	472		4.24	634		4.221	3		4.224	1482		4.24	176		4.219	165
4.257	249		4.237	274		4.238	235		4.257	312		4.24	311		4.239	244		4.219	390		4.257	398		4.238	33		4.24	974		4.257	143		4.236	406
4.274	1034		4.253	554		4.255	256		4.274	250		4.256	628		4.256	136		4.236	135		4.273	759		4.255	149		4.257	249		4.274	199		4.253	49
4.291	438		4.27	580		4.272	227		4.29	105		4.273	110		4.272	150		4.253	300		4.29	520		4.271	105		4.274	915		4.29	2694		4.269	147
4.307	1281		4.287	247		4.288	95		4.307	215		4.29	434		4.289	42		4.269	476		4.307	401		4.288	149		4.29	457		4.307	700		4.286	119
4.324	813		4.303	659		4.305	150		4.324	96		4.306	308		4.305	237		4.286	386		4.323	250		4.305	88		4.307	140		4.324	949		4.303	574
4.341	31		4.32	351		4.322	27		4.34	266		4.323	778		4.322	199		4.303	264		4.34	285		4.321	229		4.324	706		4.34	286		4.319	505
4.357	933		4.337	516		4.338	198		4.357	85		4.34	3223		4.339	1087		4.319	283		4.357	45		4.338	89		4.34	1022		4.357	90		4.336	69
4.374	437		4.353	742		4.355	600		4.374	269		4.356	317		4.355	15		4.336	781		4.373	117		4.355	4		4.357	518		4.374	192		4.353	208
4.391	161		4.37	77		4.372	118		4.39	38		4.373	322		4.372	49		4.353	618		4.39	144		4.371	1018		4.374	286		4.39	147		4.369	139
4.407	418		4.387	170		4.388	931		4.407	354		4.39	246		4.389	500		4.369	111		4.407	81		4.388	47		4.39	276		4.407	296		4.386	357
4.424	370		4.403	143		4.405	152		4.424	438		4.406	684		4.405	1070		4.386	303		4.423	230		4.405	37		4.407	212		4.424	208		4.403	233
4.441	464		4.42	1198		4.422	575		4.44	64		4.423	421		4.422	431		4.403	78		4.44	8		4.421	1041		4.424	97		4.44	276		4.419	14
4.457	378		4.437	1596		4.438	462		4.457	96		4.44	539		4.439	192		4.419	184		4.457	2008		4.438	44		4.44	122		4.457	7		4.436	203
4.474	309		4.453	317		4.455	198		4.474	228		4.456	832		4.455	101		4.436	62		4.473	5		4.455	114		4.457	58		4.474	279		4.453	444
4.491	144		4.47	282		4.472	540		4.49	142		4.473	1305		4.472	161		4.453	211		4.49	227		4.471	12		4.474	177		4.49	235		4.469	244
0.053		0	4.487	238		4.488	81		0.053			4.49	658		4.489	265		4.469	255		0.069		78	4.488	9		4.49	8		0.053		280	4.486	216
0.07		0	0.06		914	0.062		104	0.069		1503	0.063		1	0.062		6	4.486	196		0.086		193	0.061		763	0.063		27	0.069		784	0.059		182
0.086		0	0.077		185	0.078		216	0.086		242	0.08		2	0.078		2069	0.054		64	0.102		43	0.078		285	0.08		726	0.086		351	0.076		13
0.103		116	0.093		112	0.095		467	0.103		131	0.096		226	0.095		11	0.071		234	0.119		8	0.095		4	0.097		70	0.103		96	0.093		636
0.12		0	0.11		234	0.112		485	0.119		38	0.113		0	0.112		131	0.087		259	0.136		4	0.111		73	0.113		32	0.119		56	0.109		280
0.136		0	0.127		804	0.128		3	0.136		610	0.13		1	0.128		47	0.104		27	0.152		137	0.128		7	0.13		143	0.136		277	0.126		104
0.153		0	0.143		318	0.145		89	0.153		263	0.146		1	0.145		119	0.121		255	0.169		250	0.145		70	0.147		38	0.153		46	0.143		70
0.17		11	0.16		1661	0.162		382	0.169		129	0.163		0	0.162		41	0.137		92	0.186		75	0.161		144	0.163		238	0.169		25	0.159		737
0.186		3	0.177		54	0.178		714	0.186		488	0.18		0	0.178		17	0.154		450	0.202		8	0.178		311	0.18		377	0.186		362	0.176		8
0.203		0	0.193		522	0.195		242	0.203		106	0.196		0	0.195		13	0.171		5	0.219		709	0.195		550	0.197		391	0.203		79	0.193		27
0.22		0	0.21		36	0.212		128	0.219		243	0.213		0	0.212		568	0.187		242	0.236		35	0.211		35	0.213		50	0.219		313	0.209		185
0.236		1	0.227		289	0.228		118	0.236		500	0.23		1	0.228		114	0.204		15	0.252		6971	0.228		32	0.23		407	0.236		123	0.226		238
0.253		0	0.243		583	0.245		307	0.253		6847	0.246		0	0.245		103	0.221		34	0.269		23219	0.245		2542	0.247		260	0.253		874	0.243		2252
0.27		11	0.26		47	0.262		815	0.269		11668	0.263		0	0.262		1	0.237		181	0.286		4216	0.261		4279	0.263		321	0.269		425	0.259		20136
0.286		0	0.277		402	0.278		1242	0.286		4193	0.28		1	0.278		790	0.254		2528	0.302		4818	0.278		7470	0.28		150	0.286		903	0.276		8212
0.303		108	0.293		268	0.295		288	0.303		4220	0.296		0	0.295		1142	0.271		424	0.319		9510	0.295		4434	0.297		314	0.303		778	0.293		3805
0.32		0	0.31		405	0.312		852	0.319		9793	0.313		12	0.312		217	0.287		230	0.336		18887	0.311		5635	0.313		15	0.319		195	0.309		7555
0.336		0	0.327		682	0.328		1322	0.336		16681	0.33		526	0.328		724	0.304		203	0.352		22708	0.328		16552	0.33		344	0.336		757	0.326		12291
0.353		0	0.343		536	0.345		764	0.353		26166	0.346		0	0.345		536	0.321		1485	0.369		26346	0.345		20459	0.347		157	0.353		581	0.343		19488
0.37		28	0.36		992	0.362		586	0.369		28434	0.363		0	0.362		277	0.337		654	0.386		19409	0.361		23255	0.363		928	0.369		456	0.359		22569
0.386		2	0.377		703	0.378		1097	0.386		23883	0.38		0	0.378		659	0.354		680	0.402		17555	0.378		27233	0.38		437	0.386		1214	0.376		19872
0.403		0	0.393		214	0.395		852	0.403		22196	0.396		3	0.395		418	0.371		1470	0.419		13888	0.395		19416	0.397		849	0.403		414	0.393		19723
0.42		270	0.41		305	0.412		1459	0.419		16978	0.413		156	0.412		727	0.387		250	0.436		10249	0.411		17747	0.413		875	0.419		640	0.409		14129
0.436		0	0.427		119	0.428		448	0.436		9906	0.43		1	0.428		419	0.404		547	0.452		6356	0.428		10253	0.43		674	0.436		574	0.426		11389
0.453		0	0.443		76	0.445		430	0.452		7377	0.446		0	0.445		3	0.421		1435	0.469		8840	0.445		6684	0.447		573	0.453		669	0.443		7523
0.47		0	0.46		847	0.462		922	0.469		8534	0.463		0	0.462		675	0.437		424	0.486		2943	0.461		4612	0.463		278	0.469		770	0.459		5402
0.486		1	0.477		789	0.478		116	0.486		6411	0.48		0	0.478		1024	0.454		830	0.502		3638	0.478		3445	0.48		298	0.486		539	0.476		4889
0.503		0	0.493		981	0.495		549	0.502		4478	0.496		0	0.495		223	0.471		71	0.519		3400	0.495		3669	0.497		473	0.503		884	0.493		4611
0.52		1	0.51		971	0.512		1690	0.519		5846	0.513		4	0.512		1233	0.487		930	0.536		2328	0.511		2146	0.513		1923	0.519		287	0.509		2439
0.536		1	0.527		859	0.528		1108	0.536		3415	0.53		0	0.528		1544	0.504		411	0.552		3235	0.528		2551	0.53		2830	0.536		1458	0.526		2003
0.553		0	0.543		847	0.545		1702	0.552		3807	0.546		515	0.545		165	0.521		461	0.569		6274	0.545		2314	0.547		14	0.553		200	0.543		1686
0.57		0	0.56		961	0.562		3158	0.569		4457	0.563		2	0.562		196	0.537		177	0.586		8269	0.561		1837	0.563		1611	0.569		2347	0.559		7441
0.586		1	0.577		1399	0.578		1633	0.586		2703	0.579		0	0.578		2230	0.554		1970	0.602		28686	0.578		1107	0.58		1835	0.586		1704	0.576		5428
0.603		0	0.593		2080	0.595		2401	0.602		17289	0.596		0	0.595		2708	0.571		798	0.619		14586	0.595		1526	0.597		1892	0.603		4390	0.593		14686
0.62		1	0.61		1611	0.612		4064	0.619		31014	0.613		0	0.612		1939	0.587		3013	0.636		11373	0.611		3942	0.613		1753	0.619		5861	0.609		20826
0.636		0	0.627		1665	0.628		6230	0.636		23359	0.629		0	0.628		535	0.604		3019	0.652		12019	0.628		2275	0.63		569	0.636		2544	0.626		13475
0.653		0	0.643		1045	0.645		1864	0.652		18491	0.646		117	0.645		510	0.621		2339	0.669		10514	0.645		2434	0.647		1065	0.653		2557	0.643		5928
0.67		0	0.66		417	0.662		2436	0.669		16759	0.663		0	0.662		1015	0.637		3017	0.686		6141	0.661		1587	0.663		1078	0.669		981	0.659		8400
0.686		1	0.677		277	0.678		5279	0.686		5109	0.679		0	0.678		208	0.654		1288	0.702		3162	0.678		705	0.68		312	0.686		7998	0.676		4108
0.703		0	0.693		430	0.695		1363	0.702		7007	0.696		0	0.695		129	0.671		4165	0.719		891	0.695		265	0.697		373	0.703		2542	0.693		5489
0.72		0	0.71		1105	0.712		2511	0.719		2809	0.713		2	0.712		2385	0.687		2648	0.736		979	0.711		1058	0.713		299	0.719		5552	0.709		587
0.736		0	0.727		112	0.728		1676	0.736		1706	0.729		1	0.728		120	0.704		1144	0.752		1941	0.728		422	0.73		2159	0.736		2097	0.726		649
0.753		0	0.743		706	0.745		2472	0.752		2590	0.746		3	0.745		500	0.721		2797	0.769		922	0.745		210	0.747		743	0.753		3708	0.743		1331
0.77		0	0.76		380	0.762		2188	0.769		857	0.763		3	0.762		0	0.737		2782	0.786		3135	0.761		4	0.763		122	0.769		2513	0.759		2240
0.786		6	0.777		409	0.778		3895	0.786		4483	0.779		0	0.778		228	0.754		1325	0.802		2587	0.778		1695	0.78		0	0.786		4590	0.776		2073
0.803		0	0.793		311	0.795		3432	0.802		2828	0.796		2	0.795		47	0.771		5122	0.819		699	0.795		69	0.797		68	0.803		6004	0.793		3620
0.82		0	0.81		144	0.812		3338	0.819		4727	0.813		0	0.812		185	0.787		1922	0.836		2722	0.811		321	0.813		313	0.819		3107	0.809		2268
0.836		0	0.827		191	0.828		6145	0.836		621	0.829		0	0.828		639	0.804		5463	0.852		3100	0.828		569	0.83		958	0.836		4299	0.826		3515
0.853		0	0.843		491	0.845		3441	0.852		2768	0.846		0	0.845		242	0.821		4370	0.869		2469	0.845		242	0.847		434	0.853		3281	0.843		1387
0.87		47	0.86		522	0.862		5301	0.869		3634	0.863		2	0.862		206	0.837		6635	0.886		1444	0.861		33	0.863		77	0.869		4601	0.859		3223
0.886		177	0.877		977	0.878		2737	0.886		605	0.879		1	0.878		250	0.854		4099	0.902		3432	0.878		90	0.88		229	0.886		8197	0.876		472
0.903		0	0.893		320	0.895		6195	0.902		1012	0.896		1	0.895		94	0.871		1386	0.919		622	0.895		873	0.897		44	0.903		3695	0.893		9313
0.92		0	0.91		1476	0.911		3008	0.919		4342	0.913		0	0.912		845	0.887		6015	0.936		1294	0.911		657	0.913		441	0.919		2965	0.909		6304
0.936		0	0.927		422	0.928		3739	0.936		1396	0.929		220	0.928		211	0.904		3950	0.952		4592	0.928		769	0.93		681	0.936		15064	0.926		625
0.953		4	0.943		557	0.945		3967	0.952		2477	0.946		0	0.945		491	0.921		6039	0.969		1945	0.945		125	0.947		861	0.953		6027	0.943		564
0.97		0	0.96		448	0.961		5595	0.969		1277	0.963		0	0.962		1522	0.937		6795	0.986		1903	0.961		343	0.963		97	0.969		6556	0.959		2726
0.986		0	0.977		1348	0.978		5568	0.986		2718	0.979		0	0.978		953	0.954		4410	1.002		2622	0.978		207	0.98		98	0.986		5471	0.976		1899
1.003		1	0.993		339	0.995		4629	1.002		4444	0.996		0	0.995		1407	0.971		11506	1.019		2239	0.995		93	0.997		833	1.003		8025	0.993		1999
1.02		1	1.01		258	1.011		8140	1.019		1969	1.013		0	1.012		375	0.987		7055	1.036		3441	1.011		911	1.013		960	1.019		5756	1.009		2726
1.059		0	1.027		371	1.028		6993	1.058		323	1.029		1	1.028		1732	1.004		7023	1.058		16	1.028		6	1.03		892	1.058		2842	1.026		2134
1.064		2	1.049		82	1.05		1603	1.064		1411	1.052		0	1.051		31	1.021		8277	1.063		638	1.05		0	1.052		19	1.064		2802	1.048		157
1.07		0	1.054		3	1.056		4016	1.069		462	1.057		0	1.056		6	1.043		3151	1.069		725	1.056		214	1.058		14	1.069		2699	1.054		621
1.075		0	1.06		79	1.062		205	1.075		831	1.063		288	1.062		84	1.048		1618	1.074		928	1.061		70	1.063		179	1.075		3864	1.059		1891
1.081		70	1.066		94	1.067		1339	1.08		3296	1.068		628	1.067		234	1.054		2032	1.08		126	1.067		85	1.069		0	1.08		2861	1.065		3688
1.086		512	1.071		13	1.073		2619	1.086		1902	1.074		148	1.073		0	1.059		2581	1.086		297	1.072		8	1.074		526	1.086		4450	1.07		1
1.092		880	1.077		367	1.078		1061	1.091		462	1.079		158	1.078		39	1.065		4939	1.091		927	1.078		278	1.08		55	1.091		1781	1.076		2734
1.097		908	1.082		886	1.084		1769	1.097		461	1.085		54	1.084		11	1.071		2767	1.097		459	1.084		12	1.086		316	1.097		1881	1.081		433
1.103		571	1.088		253	1.089		286	1.102		1586	1.091		27	1.09		7	1.076		2972	1.102		211	1.089		1156	1.091		4	1.103		2249	1.087		598
1.109		1863	1.093		213	1.095		3075	1.108		796	1.096		77	1.095		3	1.082		3693	1.108		489	1.095		46	1.097		541	1.108		4921	1.093		1097
1.114		508	1.099		109	1.1		1160	1.114		212	1.102		201	1.101		154	1.087		1489	1.113		2	1.1		1530	1.102		9	1.114		2441	1.098		235
1.12		1012	1.104		703	1.106		866	1.119		2151	1.107		391	1.106		639	1.093		5266	1.119		665	1.106		431	1.108		115	1.119		978	1.104		577
1.125		766	1.11		2	1.111		2798	1.125		1548	1.113		87	1.112		110	1.098		1101	1.124		717	1.111		9	1.113		14	1.125		399	1.109		2004
1.131		966	1.115		10	1.117		899	1.13		335	1.118		192	1.117		164	1.104		5676	1.13		137	1.117		2	1.119		101	1.13		1955	1.115		293
1.136		1846	1.121		112	1.123		4312	1.136		372	1.124		391	1.123		197	1.109		183	1.136		875	1.122		422	1.124		246	1.136		2698	1.12		1049
1.142		217	1.127		181	1.128		722	1.141		2407	1.129		98	1.128		1	1.115		1425	1.141		663	1.128		186	1.13		35	1.141		2422	1.126		1012
1.147		92	1.132		2	1.134		4400	1.147		2348	1.135		761	1.134		1042	1.121		1778	1.147		1690	1.134		517	1.135		4	1.147		1244	1.131		354
1.153		1175	1.138		627	1.139		1029	1.152		499	1.141		6	1.14		902	1.126		4169	1.152		861	1.139		2	1.141		192	1.153		3257	1.137		710
1.158		779	1.143		501	1.145		2247	1.158		1535	1.146		1	1.145		273	1.132		590	1.158		165	1.145		8	1.147		100	1.158		1457	1.143		329
1.164		1310	1.149		357	1.15		727	1.164		1343	1.152		41	1.151		51	1.137		4144	1.163		999	1.15		160	1.152		27	1.164		704	1.148		1568
1.17		1413	1.154		21	1.156		1348	1.169		1116	1.157		93	1.156		34	1.143		2781	1.169		1140	1.156		375	1.158		866	1.169		2098	1.154		1085
1.175		723	1.16		144	1.161		1730	1.175		3431	1.163		99	1.162		192	1.148		1177	1.174		2539	1.161		25	1.163		21	1.175		1008	1.159		77
1.181		808	1.165		88	1.167		539	1.18		894	1.168		118	1.167		27	1.154		281	1.18		932	1.167		1074	1.169		759	1.18		3808	1.165		505
1.186		754	1.171		17	1.173		1185	1.186		2138	1.174		383	1.173		0	1.159		133	1.186		333	1.172		3	1.174		261	1.186		1695	1.17		122
1.192		1010	1.177		129	1.178		1474	1.191		969	1.179		17	1.178		33	1.165		792	1.191		844	1.178		1403	1.18		70	1.191		1698	1.176		40
1.197		1787	1.182		148	1.184		2177	1.197		361	1.185		170	1.184		1743	1.17		818	1.197		907	1.184		1682	1.185		194	1.197		2001	1.181		4
1.203		1719	1.188		385	1.189		755	1.202		3468	1.191		84	1.189		232	1.176		914	1.202		2881	1.189		104	1.191		492	1.203		1863	1.187		804
1.208		677	1.193		162	1.195		2095	1.208		1236	1.196		470	1.195		17	1.182		473	1.208		1507	1.195		29	1.197		79	1.208		1303	1.192		982
1.214		1498	1.199		42	1.2		301	1.214		267	1.202		551	1.201		15	1.187		3619	1.213		1130	1.2		271	1.202		13	1.214		1834	1.198		1988
1.22		770	1.204		47	1.206		2884	1.219		432	1.207		207	1.206		5	1.193		1067	1.219		494	1.206		81	1.208		501	1.219		1885	1.204		1372
1.225		934	1.21		83	1.211		3132	1.225		828	1.213		746	1.212		4	1.198		2913	1.224		1626	1.211		1	1.213		217	1.225		1554	1.209		115
1.231		211	1.215		1494	1.217		2663	1.23		2305	1.218		644	1.217		411	1.204		2573	1.23		2	1.217		518	1.219		20	1.23		4471	1.215		286
1.236		572	1.221		897	1.223		1214	1.236		1618	1.224		35	1.223		18	1.209		5674	1.236		178	1.222		3	1.224		100	1.236		1412	1.22		1298
1.242		521	1.227		97	1.228		2767	1.241		886	1.229		507	1.228		33	1.215		2631	1.241		0	1.228		45	1.23		75	1.241		1364	1.226		229
1.247		552	1.232		106	1.234		994	1.247		357	1.235		138	1.234		444	1.22		3033	1.247		634	1.234		1	1.235		222	1.247		4251	1.231		16
1.253		1373	1.238		4	1.239		143	1.252		863	1.241		68	1.239		441	1.226		2364	1.252		1066	1.239		83	1.241		777	1.252		2281	1.237		8
1.258		939	1.243		202	1.245		3046	1.258		711	1.246		40	1.245		9	1.232		1043	1.258		57	1.245		45	1.247		159	1.258		5125	1.242		13
1.264		1087	1.249		344	1.25		1714	1.264		130	1.252		79	1.251		35	1.237		2189	1.263		467	1.25		27	1.252		7	1.264		2173	1.248		259
1.27		716	1.254		620	1.256		2018	1.269		746	1.257		122	1.256		80	1.243		1176	1.269		763	1.256		46	1.258		401	1.269		1405	1.254		102
1.275		230	1.26		226	1.261		3715	1.275		272	1.263		427	1.262		295	1.248		1558	1.274		1542	1.261		274	1.263		35	1.275		893	1.259		9
1.281		1795	1.265		3	1.267		1342	1.28		62	1.268		201	1.267		89	1.254		3855	1.28		247	1.267		158	1.269		154	1.28		2449	1.265		243
1.286		190	1.271		0	1.273		724	1.286		114	1.274		653	1.273		46	1.259		2856	1.285		50	1.272		122	1.274		9	1.286		2187	1.27		756
1.292		207	1.277		15	1.278		4256	1.291		1049	1.279		265	1.278		447	1.265		1346	1.291		0	1.278		15	1.28		132	1.291		2071	1.276		91
1.297		64	1.282		250	1.284		1603	1.297		1160	1.285		3	1.284		81	1.27		4401	1.297		383	1.283		27	1.285		97	1.297		1006	1.281		1124
1.303		137	1.288		0	1.289		3063	1.302		42	1.29		11	1.289		15	1.276		3192	1.302		245	1.289		133	1.291		102	1.302		381	1.287		699
1.308		30	1.293		129	1.295		966	1.308		942	1.296		213	1.295		32	1.282		639	1.308		279	1.295		11	1.297		0	1.308		1591	1.292		869
1.314		186	1.299		218	1.3		4245	1.313		32	1.302		26	1.301		40	1.287		1066	1.313		239	1.3		29	1.302		47	1.314		4707	1.298		1246
1.32		318	1.304		3	1.306		491	1.319		665	1.307		6	1.306		21	1.293		1889	1.319		233	1.306		28	1.308		21	1.319		1868	1.304		176
1.325		221	1.31		875	1.311		1497	1.325		911	1.313		352	1.312		532	1.298		2335	1.324		1155	1.311		204	1.313		12	1.325		1106	1.309		836
1.331		328	1.315		263	1.317		2260	1.33		579	1.318		38	1.317		2	1.304		4871	1.33		505	1.317		305	1.319		20	1.33		1372	1.315		1216
1.336		2311	1.321		63	1.322		1249	1.336		979	1.324		185	1.323		65	1.309		2316	1.335		1006	1.322		183	1.324		265	1.336		1603	1.32		415
1.342		187	1.326		0	1.328		1893	1.341		5	1.329		28	1.328		2	1.315		3158	1.341		61	1.328		0	1.33		19	1.341		3713	1.326		152
1.347		504	1.332		2	1.334		2243	1.347		56	1.335		1124	1.334		119	1.32		669	1.347		1679	1.333		45	1.335		12	1.347		1814	1.331		1636
1.353		550	1.338		45	1.339		1640	1.352		1635	1.34		0	1.339		556	1.326		1183	1.352		152	1.339		0	1.341		198	1.352		1611	1.337		123
1.358		364	1.343		75	1.345		737	1.358		531	1.346		339	1.345		0	1.332		1594	1.358		589	1.345		22	1.346		52	1.358		4261	1.342		71
1.364		193	1.349		7	1.35		5601	1.363		578	1.352		197	1.351		39	1.337		3919	1.363		380	1.35		5	1.352		341	1.364		2319	1.348		810
1.369		213	1.354		119	1.356		1544	1.369		63	1.357		1331	1.356		271	1.343		1913	1.369		800	1.356		0	1.358		45	1.369		1588	1.354		0
1.375		68	1.36		59	1.361		1046	1.375		626	1.363		541	1.362		0	1.348		2430	1.374		3402	1.361		655	1.363		3	1.375		1346	1.359		77
1.381		283	1.365		65	1.367		1408	1.38		36	1.368		73	1.367		212	1.354		649	1.38		835	1.367		6	1.369		4	1.38		2707	1.365		140
1.386		194	1.371		35	1.372		933	1.386		2388	1.374		48	1.373		13	1.359		2056	1.385		89	1.372		1	1.374		3	1.386		2293	1.37		15
1.392		27	1.376		95	1.378		6388	1.391		65	1.379		110	1.378		30	1.365		1261	1.391		0	1.378		310	1.38		44	1.391		4652	1.376		83
1.397		83	1.382		1533	1.384		2845	1.397		887	1.385		556	1.384		169	1.37		2642	1.397		12	1.383		11	1.385		13	1.397		557	1.381		26
1.403		324	1.388		914	1.389		4627	1.402		258	1.39		0	1.389		14	1.376		3105	1.402		166	1.389		2	1.391		591	1.402		1602	1.387		162
1.408		668	1.393		59	1.395		696	1.408		18	1.396		15	1.395		3	1.381		1853	1.408		125	1.395		67	1.396		57	1.408		1832	1.392		5
1.414		277	1.399		129	1.4		2346	1.413		939	1.402		502	1.4		154	1.387		2537	1.413		997	1.4		83	1.402		6	1.413		5117	1.398		2195
1.419		223	1.404		5	1.406		4615	1.419		496	1.407		103	1.406		0	1.393		799	1.419		170	1.406		74	1.408		49	1.419		1990	1.403		281
1.425		35	1.41		532	1.411		463	1.425		491	1.413		268	1.412		281	1.398		6728	1.424		1	1.411		75	1.413		28	1.425		2029	1.409		59
1.431		269	1.415		55	1.417		4167	1.43		519	1.418		230	1.417		133	1.404		3317	1.43		34	1.417		0	1.419		4	1.43		2391	1.415		157
1.436		156	1.421		6	1.422		1204	1.436		98	1.424		118	1.423		9	1.409		751	1.435		205	1.422		6	1.424		0	1.436		1640	1.42		1946
1.442		404	1.426		54	1.428		847	1.441		204	1.429		114	1.428		341	1.415		2399	1.441		311	1.428		4	1.43		205	1.441		2153	1.426		542
1.447		71	1.432		0	1.434		3287	1.447		2414	1.435		1541	1.434		1804	1.42		4355	1.447		318	1.433		93	1.435		214	1.447		452	1.431		24
1.453		2304	1.438		4	1.439		2005	1.452		717	1.44		139	1.439		58	1.426		2453	1.452		909	1.439		94	1.441		113	1.452		1411	1.437		1015
1.458		205	1.443		416	1.445		3032	1.458		268	1.446		72	1.445		25	1.431		685	1.458		212	1.444		151	1.446		54	1.458		1351	1.442		78
1.464		467	1.449		80	1.45		2114	1.463		2803	1.452		453	1.45		637	1.437		1012	1.463		12	1.45		331	1.452		59	1.463		2046	1.448		15
1.469		85	1.454		114	1.456		3168	1.469		442	1.457		277	1.456		3	1.443		2669	1.469		45	1.456		231	1.458		113	1.469		6377	1.453		479
1.475		325	1.46		150	1.461		2408	1.474		653	1.463		38	1.462		240	1.448		2470	1.474		149	1.461		106	1.463		288	1.475		1431	1.459		259
1.481		140	1.465		83	1.467		5152	1.48		231	1.468		111	1.467		264	1.454		801	1.48		1018	1.467		50	1.469		1	1.48		1521	1.465		450
1.486		324	1.471		367	1.472		3187	1.486		152	1.474		74	1.473		156	1.459		5250	1.485		127	1.472		20	1.474		21	1.486		1950	1.47		187
1.492		897	1.476		38	1.478		897	1.491		37	1.479		148	1.478		72	1.465		2663	1.491		371	1.478		0	1.48		78	1.491		1324	1.476		946
1.497		385	1.482		35	1.484		2520	1.497		93	1.485		23	1.484		5	1.47		2761	1.496		10	1.483		135	1.485		0	1.497		2922	1.481		0
1.503		489	1.488		536	1.489		724	1.502		39	1.49		87	1.489		96	1.476		2761	1.502		1148	1.489		1	1.491		5	1.502		970	1.487		209
1.508		750	1.493		282	1.495		2248	1.508		1621	1.496		509	1.495		1	1.481		3600	1.508		74	1.494		198	1.496		1403	1.508		1385	1.492		278
1.514		608	1.499		26	1.5		3704	1.513		243	1.501		237	1.5		6	1.487		5591	1.513		7	1.5		37	1.502		82	1.513		2039	1.498		0
1.519		303	1.504		54	1.506		994	1.519		106	1.507		189	1.506		48	1.493		1066	1.519		338	1.506		3	1.508		614	1.519		2806	1.503		65
1.525		450	1.51		22	1.511		2501	1.524		2882	1.513		156	1.512		73	1.498		4795	1.524		633	1.511		5	1.513		111	1.525		3529	1.509		385
1.53		529	1.515		110	1.517		3182	1.53		204	1.518		453	1.517		11	1.504		2194	1.53		59	1.517		18	1.519		45	1.53		5071	1.515		14
1.536		1	1.521		318	1.522		3230	1.536		40	1.524		185	1.523		23	1.509		1416	1.535		63	1.522		153	1.524		18	1.536		2972	1.52		1787
1.542		1352	1.526		1	1.528		1708	1.541		834	1.529		368	1.528		25	1.515		3795	1.541		562	1.528		2	1.53		66	1.541		1019	1.526		41
1.547		142	1.532		696	1.533		2037	1.547		12	1.535		447	1.534		0	1.52		1783	1.546		393	1.533		62	1.535		95	1.547		2028	1.531		1521
1.553		92	1.537		123	1.539		2148	1.552		686	1.54		20	1.539		23	1.526		3255	1.552		0	1.539		0	1.541		0	1.552		1258	1.537		140
1.558		187	1.543		39	1.545		3516	1.558		53	1.546		15	1.545		419	1.531		1673	1.558		3120	1.544		415	1.546		215	1.558		3001	1.542		195
1.564		914	1.549		0	1.55		315	1.563		488	1.551		137	1.55		16	1.537		1458	1.563		395	1.55		2	1.552		250	1.563		5045	1.548		159
1.569		463	1.554		959	1.556		3914	1.569		31	1.557		97	1.556		2	1.543		2351	1.569		58	1.556		233	1.557		142	1.569		2585	1.553		531
1.575		569	1.56		73	1.561		4295	1.574		2077	1.563		23	1.562		288	1.548		639	1.574		192	1.561		238	1.563		79	1.575		1732	1.559		735
1.58		411	1.565		34	1.567		5892	1.58		1504	1.568		76	1.567		775	1.554		2327	1.58		1674	1.567		83	1.569		1785	1.58		2908	1.565		18
1.586		154	1.571		63	1.572		4801	1.586		907	1.574		39	1.573		9	1.559		2816	1.585		507	1.572		0	1.574		408	1.586		1515	1.57		24
1.592		1388	1.576		271	1.578		2003	1.591		419	1.579		67	1.578		0	1.565		1922	1.591		164	1.578		122	1.58		182	1.591		1879	1.576		2
1.597		374	1.582		313	1.583		3216	1.597		3288	1.585		1082	1.584		132	1.57		799	1.596		1	1.583		20	1.585		49	1.597		3840	1.581		2
1.603		33	1.587		75	1.589		2542	1.602		343	1.59		1601	1.589		170	1.576		1118	1.602		585	1.589		1	1.591		4	1.602		2431	1.587		158
1.608		485	1.593		77	1.595		2764	1.608		9	1.596		1016	1.595		187	1.581		1199	1.608		2146	1.594		2	1.596		26	1.608		1184	1.592		29
1.614		595	1.599		234	1.6		2855	1.613		17	1.601		37	1.6		11	1.587		1245	1.613		73	1.6		29	1.602		279	1.613		2656	1.598		339
1.619		109	1.604		147	1.606		864	1.619		257	1.607		1085	1.606		6	1.592		461	1.619		551	1.606		271	1.607		18	1.619		8567	1.603		106
1.625		330	1.61		0	1.611		3353	1.624		212	1.613		445	1.611		2	1.598		913	1.624		1434	1.611		10	1.613		85	1.624		2369	1.609		66
1.63		89	1.615		193	1.617		740	1.63		1515	1.618		121	1.617		0	1.604		3030	1.63		44	1.617		777	1.619		147	1.63		5713	1.614		328
1.636		21	1.621		287	1.622		1773	1.636		1001	1.624		2175	1.623		780	1.609		2554	1.635		786	1.622		3	1.624		99	1.636		2807	1.62		39
1.642		43	1.626		169	1.628		658	1.641		698	1.629		94	1.628		8	1.615		3669	1.641		1266	1.628		2	1.63		5	1.641		2546	1.626		502
1.647		473	1.632		8	1.633		3483	1.647		12	1.635		38	1.634		108	1.62		3040	1.646		368	1.633		1	1.635		14	1.647		3697	1.631		1782
1.653		1130	1.637		16	1.639		3903	1.652		7	1.64		220	1.639		50	1.626		4539	1.652		226	1.639		1	1.641		28	1.652		47	1.637		97
1.658		66	1.643		444	1.645		1391	1.658		279	1.646		32	1.645		175	1.631		951	1.657		66	1.644		8	1.646		323	1.658		1357	1.642		557
1.664		791	1.649		80	1.65		2916	1.663		35	1.651		486	1.65		7	1.637		812	1.663		49	1.65		44	1.652		93	1.663		2220	1.648		292
1.669		736	1.654		13	1.656		2067	1.669		0	1.657		307	1.656		0	1.642		1801	1.669		660	1.655		0	1.657		371	1.669		381	1.653		71
1.675		5	1.66		2	1.661		1790	1.674		813	1.663		25	1.661		11	1.648		4747	1.674		381	1.661		60	1.663		201	1.674		3947	1.659		281
1.68		1	1.665		0	1.667		625	1.68		1	1.668		564	1.667		479	1.654		708	1.68		2986	1.667		269	1.669		49	1.68		1947	1.664		614
1.686		67	1.671		0	1.672		4926	1.685		86	1.674		106	1.673		138	1.659		800	1.685		171	1.672		27	1.674		302	1.686		2450	1.67		170
1.692		372	1.676		16	1.678		884	1.691		3	1.679		162	1.678		23	1.665		752	1.691		650	1.678		23	1.68		61	1.691		1591	1.676		1734
1.697		143	1.682		83	1.683		3914	1.697		655	1.685		42	1.684		18	1.67		1133	1.696		85	1.683		10	1.685		59	1.697		8176	1.681		0
1.703		458	1.687		1	1.689		229	1.702		706	1.69		102	1.689		382	1.676		1670	1.702		27	1.689		0	1.691		342	1.702		1891	1.687		52
1.708		0	1.693		46	1.695		827	1.708		2842	1.696		0	1.695		1	1.681		2431	1.707		1275	1.694		1	1.696		525	1.708		1220	1.692		787
1.714		611	1.699		94	1.7		4377	1.713		793	1.701		802	1.7		57	1.687		1053	1.713		599	1.7		321	1.702		0	1.713		3128	1.698		20
1.719		0	1.704		0	1.706		4169	1.719		782	1.707		126	1.706		92	1.692		1846	1.719		489	1.705		4	1.707		5	1.719		2125	1.703		79
1.725		224	1.71		234	1.711		1340	1.724		126	1.712		568	1.711		6	1.698		2121	1.724		15	1.711		171	1.713		73	1.724		1084	1.709		252
1.73		215	1.715		17	1.717		308	1.73		34	1.718		282	1.717		33	1.704		923	1.73		11	1.717		125	1.719		12	1.73		74	1.714		776
1.736		148	1.721		39	1.722		827	1.735		35	1.724		84	1.723		76	1.709		3130	1.735		430	1.722		135	1.724		26	1.736		2222	1.72		13
1.741		173	1.726		8	1.728		3632	1.741		46	1.729		4	1.728		528	1.715		2627	1.741		42	1.728		69	1.73		32	1.741		2706	1.726		24
1.747		432	1.732		59	1.733		2923	1.747		3	1.735		47	1.734		98	1.72		2874	1.746		699	1.733		0	1.735		12	1.747		4588	1.731		896
1.753		46	1.737		149	1.739		1702	1.752		83	1.74		504	1.739		122	1.726		1094	1.752		6	1.739		196	1.741		50	1.752		4591	1.737		83
1.758		207	1.743		354	1.744		1060	1.758		31	1.746		685	1.745		43	1.731		343	1.757		401	1.744		145	1.746		5	1.758		550	1.742		8
1.764		192	1.748		393	1.75		2014	1.763		457	1.751		392	1.75		140	1.737		865	1.763		184	1.75		151	1.752		71	1.763		2348	1.748		344
1.769		54	1.754		139	1.756		4397	1.769		265	1.757		41	1.756		43	1.742		2053	1.769		0	1.755		201	1.757		33	1.769		1843	1.753		655
1.775		0	1.76		0	1.761		3041	1.774		64	1.762		77	1.761		1	1.748		2917	1.774		0	1.761		1	1.763		12	1.774		2617	1.759		28
1.78		1013	1.765		20	1.767		844	1.78		1227	1.768		1	1.767		116	1.754		1911	1.78		512	1.767		2	1.768		28	1.78		1018	1.764		279
1.786		69	1.771		735	1.772		211	1.785		353	1.774		57	1.773		246	1.759		287	1.785		27	1.772		54	1.774		166	1.786		511	1.77		324
1.791		0	1.776		1	1.778		3283	1.791		22	1.779		173	1.778		2	1.765		2999	1.791		103	1.778		16	1.78		53	1.791		932	1.776		21
1.797		198	1.782		0	1.783		499	1.797		52	1.785		350	1.784		5	1.77		4187	1.796		53	1.783		158	1.785		182	1.797		1327	1.781		114
1.803		40	1.787		220	1.789		2192	1.802		222	1.79		30	1.789		32	1.776		2707	1.802		135	1.789		144	1.791		7	1.802		9022	1.787		102
1.808		354	1.793		0	1.794		1052	1.808		6	1.796		234	1.795		30	1.781		1086	1.807		237	1.794		20	1.796		17	1.808		2258	1.792		644
1.814		147	1.798		112	1.8		1379	1.813		18	1.801		578	1.8		2	1.787		1054	1.813		1290	1.8		81	1.802		61	1.813		3195	1.798		746
1.819		125	1.804		32	1.806		1588	1.819		742	1.807		227	1.806		146	1.792		1177	1.819		54	1.805		20	1.807		180	1.819		1529	1.803		109
1.825		130	1.81		0	1.811		3132	1.824		15	1.812		219	1.811		191	1.798		2949	1.824		919	1.811		23	1.813		26	1.824		4257	1.809		330
1.83		156	1.815		13	1.817		1136	1.83		4	1.818		7	1.817		152	1.803		1145	1.83		2068	1.817		77	1.818		97	1.83		2732	1.814		3
1.836		680	1.821		8	1.822		1556	1.835		46	1.824		392	1.822		728	1.809		391	1.835		368	1.822		125	1.824		11	1.835		2982	1.82		2917
1.841		214	1.826		129	1.828		4246	1.841		14	1.829		172	1.828		446	1.815		2044	1.841		1154	1.828		6	1.83		10	1.841		1889	1.825		42
1.847		167	1.832		48	1.833		2514	1.847		1715	1.835		189	1.834		549	1.82		1055	1.846		80	1.833		792	1.835		117	1.847		1576	1.831		166
1.853		114	1.837		475	1.839		2624	1.852		664	1.84		218	1.839		13	1.826		3105	1.852		520	1.839		551	1.841		44	1.852		1416	1.837		8
1.858		239	1.843		556	1.844		970	1.858		2745	1.846		96	1.845		11	1.831		995	1.857		358	1.844		1	1.846		126	1.858		909	1.842		372
1.864		123	1.848		729	1.85		688	1.863		912	1.851		95	1.85		23	1.837		1517	1.863		14	1.85		26	1.852		18	1.863		2955	1.848		82
1.869		769	1.854		82	1.856		806	1.869		469	1.857		81	1.856		29	1.842		1392	1.868		97	1.855		57	1.857		0	1.869		3741	1.853		112
1.875		122	1.86		202	1.861		1196	1.874		22	1.862		158	1.861		29	1.848		701	1.874		161	1.861		0	1.863		82	1.874		2654	1.859		83
1.88		361	1.865		10	1.867		3431	1.88		901	1.868		378	1.867		722	1.853		513	1.88		0	1.866		8	1.868		110	1.88		2638	1.864		9
1.886		384	1.871		99	1.872		5150	1.885		408	1.873		46	1.872		139	1.859		1174	1.885		163	1.872		2463	1.874		574	1.885		1745	1.87		552
1.891		428	1.876		81	1.878		1191	1.891		120	1.879		657	1.878		45	1.865		2302	1.891		45	1.878		81	1.88		0	1.891		4834	1.875		5
1.897		532	1.882		4	1.883		2094	1.896		1730	1.885		2	1.884		23	1.87		1097	1.896		707	1.883		558	1.885		0	1.897		2151	1.881		85
1.903		63	1.887		7	1.889		1913	1.902		995	1.89		26	1.889		23	1.876		737	1.902		488	1.889		765	1.891		152	1.902		4480	1.887		24
1.908		119	1.893		123	1.894		5053	1.908		1008	1.896		335	1.895		234	1.881		1847	1.907		720	1.894		494	1.896		57	1.908		4537	1.892		587
1.914		221	1.898		35	1.9		5276	1.913		2655	1.901		0	1.9		0	1.887		1938	1.913		20	1.9		1005	1.902		8	1.913		2999	1.898		170
1.919		122	1.904		81	1.905		4525	1.919		319	1.907		13	1.906		122	1.892		6353	1.918		589	1.905		673	1.907		205	1.919		3469	1.903		476
1.925		0	1.91		11	1.911		6854	1.924		405	1.912		0	1.911		71	1.898		2472	1.924		527	1.911		623	1.913		1034	1.924		7547	1.909		63
1.93		350	1.915		15	1.917		6213	1.93		367	1.918		229	1.917		2	1.903		2944	1.93		631	1.916		1176	1.918		23	1.93		3414	1.914		629
1.936		139	1.921		5	1.922		5274	1.935		1682	1.923		110	1.922		97	1.909		2714	1.935		2416	1.922		4448	1.924		0	1.935		5775	1.92		1450
1.941		529	1.926		17	1.928		6980	1.941		1828	1.929		52	1.928		101	1.915		854	1.941		657	1.928		589	1.93		277	1.941		3202	1.925		73
1.947		235	1.932		36	1.933		3898	1.946		620	1.935		268	1.934		73	1.92		2844	1.946		368	1.933		163	1.935		40	1.947		6676	1.931		2356
1.952		214	1.937		109	1.939		8480	1.952		855	1.94		248	1.939		6	1.926		4211	1.952		684	1.939		210	1.941		177	1.952		7368	1.937		0
1.958		40	1.943		43	1.944		12236	1.958		3680	1.946		0	1.945		98	1.931		6160	1.957		552	1.944		103	1.946		8	1.958		5555	1.942		3370
1.964		835	1.948		179	1.95		7119	1.963		3077	1.951		789	1.95		324	1.937		2819	1.963		506	1.95		159	1.952		38	1.963		8820	1.948		3037
1.969		85	1.954		97	1.955		7652	1.969		617	1.957		0	1.956		96	1.942		3921	1.968		1326	1.955		2062	1.957		0	1.969		5533	1.953		830
1.975		1092	1.959		2674	1.961		6810	1.974		1815	1.962		1	1.961		168	1.948		3778	1.974		1685	1.961		202	1.963		45	1.974		7668	1.959		3000
1.98		149	1.965		145	1.967		12463	1.98		5153	1.968		1	1.967		320	1.953		6053	1.98		1149	1.966		1624	1.968		441	1.98		9477	1.964		2062
1.986		51	1.971		161	1.972		16414	1.985		391	1.973		231	1.972		123	1.959		5695	1.985		433	1.972		204	1.974		148	1.985		11541	1.97		434
1.991		1	1.976		68	1.978		9077	1.991		2480	1.979		52	1.978		74	1.964		6791	1.991		3054	1.978		2317	1.979		120	1.991		14494	1.975		1072
1.997		38	1.982		5	1.983		12885	1.996		3178	1.985		0	1.983		261	1.97		8363	1.996		626	1.983		239	1.985		14	1.997		8385	1.981		2333
2.002		46	1.987		28	1.989		16531	2.002		1379	1.99		352	1.989		46	1.976		6674	2.002		3277	1.989		262	1.991		24	2.002		11399	1.987		2372
2.008		0	1.993		460	1.994		8456	2.008		2400	1.996		255	1.995		636	1.981		4931	2.007		2830	1.994		666	1.996		391	2.008		11164	1.992		1202
2.014		18	1.998		46	2		14712	2.013		5570	2.001		0	2		951	1.987		7811	2.013		320	2		222	2.002		208	2.013		18693	1.998		643
2.019		53	2.004		99	2.005		15660	2.019		4285	2.007		92	2.006		394	1.992		6350	2.018		4749	2.005		1496	2.007		1479	2.019		15490	2.003		382
2.025		190	2.009		23	2.011		18565	2.024		1566	2.012		51	2.011		212	1.998		5463	2.024		433	2.011		898	2.013		166	2.024		19776	2.009		3796
2.03		81	2.015		39	2.017		16554	2.03		1759	2.018		21	2.017		188	2.003		5824	2.03		658	2.016		1637	2.018		202	2.03		16627	2.014		409
2.036		270	2.021		419	2.022		20325	2.035		712	2.023		331	2.022		2078	2.009		12921	2.035		598	2.022		217	2.024		1034	2.035		13535	2.02		1190
2.041		1	2.026		306	2.028		17501	2.041		426	2.029		84	2.028		485	2.014		14165	2.041		1062	2.028		3428	2.029		67	2.041		19915	2.025		1139
2.047		190	2.032		1539	2.033		28666	2.046		453	2.035		253	2.033		884	2.02		14931	2.046		295	2.033		747	2.035		199	2.046		13005	2.031		3346
2.052		2	2.037		544	2.039		24362	2.052		2916	2.04		129	2.039		50	2.026		19288	2.052		3812	2.039		1173	2.041		374	2.052		9399	2.036		2289
2.058		24	2.043		262	2.044		25007	2.058		274	2.046		0	2.045		74	2.031		12229	2.057		2873	2.044		359	2.046		365	2.058		7179	2.042		562
2.064		0	2.048		2150	2.05		21964	2.063		389	2.051		293	2.05		1092	2.037		16818	2.063		1581	2.05		975	2.052		958	2.063		4222	2.048		559
2.069		26	2.054		257	2.055		15799	2.069		1637	2.057		73	2.056		88	2.042		12083	2.068		4548	2.055		45	2.057		673	2.069		4021	2.053		2332
2.075		2	2.059		1564	2.061		10473	2.074		3932	2.062		544	2.061		865	2.048		9626	2.074		360	2.061		2586	2.063		2028	2.074		2787	2.059		876
2.08		66	2.065		410	2.067		6235	2.08		757	2.068		2	2.067		410	2.053		12540	2.079		621	2.066		719	2.068		1141	2.08		4670	2.064		3985
2.086		4	2.071		426	2.072		5167	2.085		1873	2.073		174	2.072		911	2.059		8434	2.085		826	2.072		422	2.074		980	2.085		7007	2.07		848
2.091		49	2.076		372	2.078		7097	2.091		3785	2.079		1322	2.078		733	2.064		8342	2.091		668	2.077		1117	2.079		1326	2.091		2049	2.075		289
2.097		886	2.082		2413	2.083		4355	2.096		593	2.084		510	2.083		2372	2.07		5223	2.096		6504	2.083		832	2.085		802	2.096		2434	2.081		2117
2.102		0	2.087		412	2.089		4739	2.102		1397	2.09		277	2.089		970	2.076		6568	2.102		2844	2.089		1703	2.091		1385	2.102		2658	2.086		1152
2.108		221	2.093		2671	2.094		3297	2.107		2405	2.096		581	2.095		1471	2.081		2190	2.107		902	2.094		3716	2.096		2468	2.108		2282	2.092		296
2.114		41	2.098		480	2.1		1781	2.113		1304	2.101		157	2.1		4677	2.087		5410	2.113		3473	2.1		3249	2.102		3702	2.113		3696	2.098		1491
2.119		1	2.104		615	2.105		3696	2.119		3073	2.107		30	2.106		440	2.092		2914	2.118		2178	2.105		2977	2.107		278	2.119		1319	2.103		4165
2.125		16	2.109		996	2.111		4626	2.124		6211	2.112		80	2.111		371	2.098		2969	2.124		2445	2.111		3750	2.113		2811	2.124		2141	2.109		2883
2.13		440	2.115		594	2.116		1345	2.13		1357	2.118		18	2.117		1077	2.103		1494	2.129		6383	2.116		1121	2.118		1318	2.13		1715	2.114		3242
2.136		195	2.12		1581	2.122		2767	2.135		1706	2.123		127	2.122		1385	2.109		4315	2.135		2672	2.122		4232	2.124		344	2.135		1792	2.12		1933
2.141		65	2.126		1516	2.128		2987	2.141		5012	2.129		0	2.128		663	2.114		3053	2.141		8587	2.127		1612	2.129		416	2.141		507	2.125		3286
2.147		191	2.132		738	2.133		3626	2.146		3012	2.134		12	2.133		998	2.12		2348	2.146		4057	2.133		4348	2.135		900	2.146		1784	2.131		2326
2.152		619	2.137		839	2.139		4273	2.152		7703	2.14		967	2.139		796	2.126		1727	2.152		3211	2.139		2669	2.14		1529	2.152		1824	2.136		1985
2.158		616	2.143		2749	2.144		1096	2.157		4281	2.146		90	2.145		444	2.131		478	2.157		1562	2.144		4413	2.146		412	2.158		1023	2.142		1078
2.164		245	2.148		364	2.15		2162	2.163		1695	2.151		13	2.15		811	2.137		3300	2.163		3092	2.15		1230	2.152		1912	2.163		3672	2.148		1334
2.169		222	2.154		587	2.155		1529	2.169		1970	2.157		493	2.156		740	2.142		5399	2.168		3648	2.155		7113	2.157		4476	2.169		997	2.153		2858
2.175		399	2.159		1194	2.161		7566	2.174		3196	2.162		238	2.161		1881	2.148		1518	2.174		4570	2.161		3793	2.163		1583	2.174		4705	2.159		2780
2.18		256	2.165		3749	2.166		690	2.18		4204	2.168		141	2.167		2706	2.153		2168	2.179		3958	2.166		9943	2.168		4284	2.18		4013	2.164		1070
2.186		54	2.17		1272	2.172		4379	2.185		1088	2.173		53	2.172		1886	2.159		3990	2.185		1244	2.172		2042	2.174		5249	2.185		3534	2.17		4363
2.191		200	2.176		3789	2.178		4032	2.191		2230	2.179		197	2.178		1849	2.164		9957	2.191		2725	2.177		3243	2.179		5318	2.191		1366	2.175		3270
2.197		569	2.182		1144	2.183		1789	2.196		3395	2.184		18	2.183		1759	2.17		3860	2.196		2767	2.183		2121	2.185		482	2.196		2017	2.181		5008
2.202		204	2.187		952	2.189		3152	2.202		1265	2.19		35	2.189		1321	2.175		5300	2.202		3497	2.189		1489	2.19		1635	2.202		1318	2.186		6614
2.208		782	2.193		1980	2.194		2445	2.207		1906	2.196		130	2.195		2819	2.181		5850	2.207		4016	2.194		625	2.196		2866	2.207		911	2.192		3771
2.213		180	2.198		1149	2.2		1383	2.213		3507	2.201		150	2.2		1299	2.187		1164	2.213		1575	2.2		914	2.202		920	2.213		3021	2.197		794
2.219		604	2.204		1649	2.205		841	2.219		2712	2.207		412	2.206		1206	2.192		756	2.218		2429	2.205		835	2.207		1462	2.219		517	2.203		2197
2.225		210	2.209		2960	2.211		763	2.224		2209	2.212		500	2.211		776	2.198		2502	2.224		1624	2.211		3924	2.213		893	2.224		1419	2.209		1422
2.23		782	2.215		947	2.216		3062	2.23		5485	2.218		291	2.217		1558	2.203		7002	2.229		3252	2.216		3667	2.218		1355	2.23		636	2.214		209
2.236		248	2.22		490	2.222		971	2.235		4244	2.223		608	2.222		1070	2.209		1855	2.235		1496	2.222		1575	2.224		882	2.235		1513	2.22		1953
2.241		440	2.226		830	2.228		1547	2.241		2758	2.229		223	2.228		2254	2.214		944	2.241		2236	2.227		4233	2.229		1701	2.241		1030	2.225		1287
2.247		1237	2.232		753	2.233		3684	2.246		2071	2.234		332	2.233		1681	2.22		2050	2.246		2522	2.233		4313	2.235		1025	2.246		1877	2.231		573
2.252		1547	2.237		2557	2.239		8401	2.252		926	2.24		665	2.239		2250	2.225		4880	2.252		3716	2.238		3958	2.24		882	2.252		308	2.236		2846
2.258		1146	2.243		2543	2.244		2564	2.257		3411	2.246		665	2.245		1192	2.231		932	2.257		7176	2.244		1521	2.246		1578	2.257		1128	2.242		613
2.263		2098	2.248		2927	2.25		1590	2.263		2891	2.251		2020	2.25		248	2.237		1559	2.263		3111	2.25		983	2.252		488	2.263		3794	2.247		2870
2.269		1291	2.254		2485	2.255		1028	2.268		3727	2.257		1036	2.256		981	2.242		3709	2.268		3350	2.255		3055	2.257		2012	2.269		489	2.253		1704
2.275		3130	2.259		2395	2.261		433	2.274		1698	2.262		849	2.261		441	2.248		270	2.274		2219	2.261		619	2.263		3025	2.274		2151	2.259		453
2.28		3362	2.265		3500	2.266		519	2.28		2326	2.268		2205	2.267		3974	2.253		742	2.279		2904	2.266		5053	2.268		4242	2.28		1630	2.264		2117
2.286		1740	2.27		3144	2.272		3740	2.285		152	2.273		2457	2.272		1348	2.259		3873	2.285		975	2.272		2785	2.274		2186	2.285		1723	2.27		3854
2.291		3627	2.276		4544	2.278		8050	2.291		3862	2.279		3292	2.278		3791	2.264		1251	2.29		897	2.277		2921	2.279		3196	2.291		874	2.275		3068
2.297		989	2.282		5002	2.283		353	2.296		1922	2.284		2854	2.283		1265	2.27		585	2.296		2224	2.283		2674	2.285		4860	2.296		456	2.281		3155
2.302		2084	2.287		3010	2.289		3022	2.302		1526	2.29		1673	2.289		3855	2.275		595	2.302		1830	2.288		3709	2.29		3370	2.302		276	2.286		730
2.308		1841	2.293		2449	2.294		441	2.307		3892	2.295		1731	2.295		5313	2.281		291	2.307		2388	2.294		6861	2.296		4201	2.307		5465	2.292		2208
2.313		5537	2.298		1449	2.3		552	2.313		4137	2.301		5273	2.3		2101	2.287		731	2.313		1948	2.3		8402	2.302		2684	2.313		207	2.297		6788
2.319		2996	2.304		4639	2.305		813	2.318		784	2.307		3642	2.306		2223	2.292		761	2.318		6602	2.305		9359	2.307		1649	2.319		2292	2.303		3975
2.325		3306	2.309		1174	2.311		1201	2.324		1297	2.312		2231	2.311		760	2.298		3947	2.324		892	2.311		5832	2.313		2210	2.324		854	2.309		3231
2.33		4870	2.315		674	2.316		1612	2.33		1568	2.318		4609	2.317		654	2.303		1909	2.329		2419	2.316		8819	2.318		490	2.33		321	2.314		2079
2.336		4327	2.32		2141	2.322		3044	2.335		3911	2.323		1382	2.322		131	2.309		297	2.335		1598	2.322		4331	2.324		659	2.335		906	2.32		4047
2.341		3599	2.326		3169	2.327		3285	2.341		949	2.329		3791	2.328		785	2.314		4533	2.34		1493	2.327		6896	2.329		630	2.341		308	2.325		2261
2.347		1505	2.331		851	2.333		3403	2.346		2722	2.334		2404	2.333		434	2.32		699	2.346		4995	2.333		3368	2.335		1625	2.346		446	2.331		4119
2.352		4904	2.337		2055	2.339		305	2.352		772	2.34		2584	2.339		1133	2.325		2285	2.352		216	2.338		5388	2.34		741	2.352		109	2.336		3080
2.358		3910	2.343		163	2.344		2247	2.357		434	2.345		1672	2.345		1858	2.331		576	2.357		810	2.344		2022	2.346		510	2.357		253	2.342		2129
2.363		4821	2.348		478	2.35		766	2.363		3258	2.351		3329	2.35		610	2.337		2285	2.363		1425	2.35		2815	2.351		1415	2.363		171	2.347		2191
2.369		3300	2.354		1016	2.355		425	2.368		106	2.357		908	2.356		2466	2.342		543	2.368		1007	2.355		5915	2.357		320	2.369		500	2.353		268
2.374		4942	2.359		284	2.361		574	2.374		2291	2.362		1538	2.361		1515	2.348		311	2.374		196	2.361		1935	2.363		678	2.374		445	2.359		497
2.38		1646	2.365		1632	2.366		239	2.38		2089	2.368		2011	2.367		629	2.353		580	2.379		4602	2.366		3700	2.368		1414	2.38		46	2.364		2152
2.386		2457	2.37		539	2.372		4108	2.385		3137	2.373		876	2.372		328	2.359		929	2.385		193	2.372		3280	2.374		1938	2.385		405	2.37		1524
2.391		4052	2.376		280	2.377		2669	2.391		1092	2.379		2728	2.378		388	2.364		559	2.39		749	2.377		1777	2.379		3074	2.391		633	2.375		1586
2.397		1662	2.381		525	2.383		969	2.396		709	2.384		1815	2.383		393	2.37		573	2.396		2247	2.383		2266	2.385		1064	2.396		1179	2.381		309
2.402		2550	2.387		1031	2.389		2216	2.402		2243	2.39		1988	2.389		414	2.375		116	2.402		505	2.388		587	2.39		149	2.402		4291	2.386		1312
2.408		824	2.393		573	2.394		361	2.407		405	2.395		4218	2.395		890	2.381		478	2.407		1844	2.394		2625	2.396		282	2.407		1382	2.392		2852
2.413		2461	2.398		2667	2.4		1277	2.413		915	2.401		1435	2.4		667	2.386		832	2.413		785	2.4		5564	2.401		742	2.413		709	2.397		3398
2.419		1039	2.404		47	2.405		842	2.418		2458	2.407		712	2.406		660	2.392		421	2.418		1708	2.405		1769	2.407		629	2.418		408	2.403		2379
2.424		3562	2.409		504	2.411		940	2.424		151	2.412		391	2.411		654	2.398		157	2.424		1016	2.411		1114	2.413		437	2.424		569	2.408		2742
2.43		1304	2.415		1381	2.416		484	2.43		89	2.418		753	2.417		41	2.403		2495	2.429		79	2.416		1241	2.418		1705	2.43		1705	2.414		3671
2.436		3570	2.42		519	2.422		132	2.435		491	2.423		1448	2.422		0	2.409		356	2.435		1185	2.422		1256	2.424		589	2.435		2216	2.42		3512
2.441		2665	2.426		452	2.427		1035	2.441		1027	2.429		2504	2.428		1192	2.414		381	2.44		471	2.427		4413	2.429		218	2.441		1172	2.425		265
2.447		1091	2.431		209	2.433		804	2.446		380	2.434		1524	2.434		63	2.42		2644	2.446		1073	2.433		2459	2.435		419	2.446		1028	2.431		1913
2.452		1782	2.437		671	2.439		572	2.452		69	2.44		1981	2.439		88	2.425		3	2.452		1440	2.438		485	2.44		288	2.452		324	2.436		756
2.458		917	2.443		243	2.444		4903	2.457		34	2.445		2486	2.445		1003	2.431		68	2.457		3795	2.444		1057	2.446		724	2.457		103	2.442		701
2.463		663	2.448		18	2.45		627	2.463		243	2.451		179	2.45		1327	2.436		2398	2.463		454	2.449		866	2.451		829	2.463		168	2.447		39
2.469		1268	2.454		861	2.455		2983	2.468		54	2.457		838	2.456		4	2.442		424	2.468		0	2.455		721	2.457		9	2.468		12	2.453		12
2.474		446	2.459		112	2.461		219	2.474		4	2.462		693	2.461		496	2.448		552	2.474		230	2.461		81	2.463		83	2.474		3	2.458		2587
2.48		2112	2.465		219	2.466		27	2.479		689	2.468		633	2.467		0	2.453		376	2.479		330	2.466		491	2.468		85	2.48		5	2.464		6
2.486		1085	2.47		304	2.472		2266	2.485		0	2.473		356	2.472		177	2.459		314	2.485		264	2.472		959	2.474		24	2.485		3810	2.47		212
2.491		1660	2.476		11	2.477		1	2.491		150	2.479		2739	2.478		15	2.464		0	2.49		224	2.477		1438	2.479		0	2.491		0	2.475		0
2.497		2072	2.481		4	2.483		135	2.496		121	2.484		374	2.483		225	2.47		26	2.496		64	2.483		2795	2.485		154	2.496		14	2.481		0
2.502		2341	2.487		167	2.489		8	2.502		2	2.49		1271	2.489		221	2.475		37	2.501		37	2.488		1847	2.49		2	2.502		138	2.486		157
2.508		266	2.493		6	2.494		2	2.507		320	2.495		1102	2.495		85	2.481		15	2.507		43	2.494		1245	2.496		10	2.507		64	2.492		0
2.513		1507	2.498		75	2.5		1081	2.513		353	2.501		1142	2.5		188	2.486		0	2.513		98	2.499		144	2.501		62	2.513		1	2.497		95
2.519		2310	2.504		15	2.505		462	2.518		3	2.506		2543	2.506		1	2.492		14	2.518		91	2.505		119	2.507		5	2.518		214	2.503		31
2.524		1478	2.509		171	2.511		74	2.524		321	2.512		2894	2.511		0	2.498		8	2.524		110	2.511		540	2.513		2	2.524		260	2.508		3
2.53		2317	2.515		229	2.516		0	2.529		0	2.518		575	2.517		0	2.503		0	2.529		128	2.516		26	2.518		0	2.53		76	2.514		10
2.536		934	2.52		48	2.522		1166	2.535		2	2.523		487	2.522		2	2.509		17	2.535		9	2.522		430	2.524		8	2.535		3	2.52		32
2.541		1637	2.526		24	2.527		212	2.541		348	2.529		461	2.528		6	2.514		11	2.54		122	2.527		1341	2.529		1	2.541		0	2.525		0
2.547		263	2.531		5	2.533		5	2.546		2	2.534		838	2.534		0	2.52		4	2.546		0	2.533		0	2.535		118	2.546		11	2.531		5
2.552		129	2.537		0	2.538		426	2.552		55	2.54		539	2.539		159	2.525		344	2.551		114	2.538		842	2.54		10	2.552		0	2.536		32
2.558		615	2.542		101	2.544		29	2.557		140	2.545		716	2.545		1085	2.531		30	2.557		20	2.544		516	2.546		7	2.557		12	2.542		14
2.563		1209	2.548		0	2.55		321	2.563		107	2.551		1478	2.55		111	2.536		26	2.563		0	2.549		265	2.551		406	2.563		420	2.547		242
2.569		1067	2.554		102	2.555		237	2.568		0	2.556		214	2.556		684	2.542		10	2.568		333	2.555		10	2.557		443	2.568		244	2.553		158
2.574		829	2.559		0	2.561		9	2.574		0	2.562		1754	2.561		259	2.548		23	2.574		7	2.561		96	2.563		384	2.574		92	2.558		59
2.58		1269	2.565		239	2.566		214	2.579		0	2.568		659	2.567		29	2.553		1	2.579		185	2.566		7	2.568		0	2.58		423	2.564		11
2.585		600	2.57		0	2.572		17	2.585		54	2.573		675	2.572		221	2.559		5	2.585		0	2.572		215	2.574		27	2.585		16	2.57		1
2.591		3174	2.576		19	2.577		12	2.591		87	2.579		1040	2.578		0	2.564		75	2.59		62	2.577		293	2.579		4	2.591		160	2.575		255
2.597		1566	2.581		392	2.583		0	2.596		1311	2.584		2171	2.583		414	2.57		0	2.596		130	2.583		47	2.585		0	2.596		5	2.581		0
2.602		1306	2.587		986	2.588		39	2.602		82	2.59		253	2.589		4	2.575		151	2.601		822	2.588		646	2.59		178	2.602		64	2.586		103
2.608		379	2.592		33	2.594		0	2.607		2235	2.595		246	2.595		253	2.581		168	2.607		725	2.594		436	2.596		63	2.607		210	2.592		1451
2.613		2665	2.598		797	2.6		24	2.613		2989	2.601		2599	2.6		629	2.586		329	2.613		733	2.599		21	2.601		36	2.613		19	2.597		533
2.619		477	2.604		117	2.605		10	2.618		3595	2.606		594	2.606		717	2.592		158	2.618		3615	2.605		10	2.607		172	2.618		2	2.603		660
2.624		227	2.609		1146	2.611		434	2.624		3864	2.612		836	2.611		1323	2.597		518	2.624		1520	2.611		331	2.613		3	2.624		207	2.608		2589
2.63		1784	2.615		100	2.616		180	2.629		1177	2.618		300	2.617		1482	2.603		48	2.629		622	2.616		137	2.618		1008	2.629		314	2.614		1023
2.635		1056	2.62		1309	2.622		180	2.635		3736	2.623		2087	2.622		4819	2.609		180	2.635		2972	2.622		2	2.624		4254	2.635		10	2.619		1936
2.641		177	2.626		5219	2.627		398	2.641		3181	2.629		761	2.628		26814	2.614		422	2.64		697	2.627		3195	2.629		10685	2.641		5	2.625		926
2.647		672	2.631		34575	2.633		4	2.646		700	2.634		173	2.633		75290	2.62		441	2.646		1315	2.633		563	2.635		32946	2.646		120	2.631		1053
2.652		332	2.637		111127	2.638		31	2.652		1827	2.64		205	2.639		161822	2.625		177	2.651		884	2.638		444	2.64		63199	2.652		13	2.636		1744
2.658		1652	2.642		156283	2.644		191	2.657		1238	2.645		274	2.645		222516	2.631		1753	2.657		966	2.644		133	2.646		63498	2.657		57	2.642		1179
2.663		2792	2.648		177312	2.65		85	2.663		551	2.651		548	2.65		226881	2.636		348	2.662		909	2.649		242	2.652		59745	2.663		106	2.647		381
2.669		806	2.654		210546	2.655		391	2.668		834	2.656		0	2.656		201890	2.642		32	2.668		707	2.655		820	2.657		47352	2.668		1	2.653		489
2.674		687	2.659		153165	2.661		17	2.674		1212	2.662		201	2.661		145248	2.647		1285	2.674		2497	2.66		1356	2.663		32104	2.674		463	2.658		1275
2.68		1048	2.665		111969	2.666		414	2.679		891	2.668		0	2.667		105509	2.653		0	2.679		1627	2.666		1725	2.668		20682	2.679		54	2.664		813
2.685		283	2.67		74827	2.672		428	2.685		2653	2.673		0	2.672		78639	2.659		1	2.685		1466	2.672		533	2.674		14318	2.685		238	2.669		896
2.691		1695	2.676		67360	2.677		186	2.69		13083	2.679		16	2.678		47100	2.664		385	2.69		10506	2.677		10766	2.679		11688	2.691		227	2.675		1377
2.697		167	2.681		51792	2.683		221	2.696		27522	2.684		81	2.683		68368	2.67		374	2.696		29201	2.683		31109	2.685		28544	2.696		3	2.681		1616
2.702		1197	2.687		85621	2.688		501	2.702		55803	2.69		211	2.689		172144	2.675		3	2.701		52728	2.688		46372	2.69		82315	2.702		272	2.686		672
2.708		497	2.692		221868	2.694		510	2.707		72838	2.695		1	2.695		437333	2.681		38	2.707		66275	2.694		79787	2.696		139379	2.707		230	2.692		11033
2.713		11	2.698		456307	2.699		12	2.713		79438	2.701		303	2.7		693009	2.686		54	2.712		72838	2.699		99833	2.701		190346	2.713		303	2.697		25680
2.719		50	2.704		653311	2.705		65	2.718		68892	2.706		57	2.706		804087	2.692		160	2.718		68938	2.705		88726	2.707		168501	2.718		163	2.703		57054
2.724		320	2.709		695923	2.711		135	2.724		45211	2.712		59	2.711		756728	2.697		341	2.724		47749	2.71		86711	2.713		134495	2.724		166	2.708		58024
2.73		400	2.715		584082	2.716		225	2.729		32983	2.717		9	2.717		591874	2.703		34	2.729		44425	2.716		55308	2.718		112119	2.729		156	2.714		51034
2.735		0	2.72		484364	2.722		99	2.735		18035	2.723		1	2.722		388655	2.709		373	2.735		23981	2.722		33130	2.724		74372	2.735		96	2.719		55717
2.741		81	2.726		299892	2.727		96	2.74		18545	2.729		173	2.728		287837	2.714		811	2.74		22856	2.727		24099	2.729		64243	2.741		2273	2.725		27158
2.747		29	2.731		219554	2.733		163	2.746		13530	2.734		194	2.733		216041	2.72		34	2.746		7287	2.733		19471	2.735		24309	2.746		368	2.731		23866
2.752		19	2.737		136012	2.738		216	2.752		9765	2.74		2	2.739		126832	2.725		250	2.751		9373	2.738		16472	2.74		18128	2.752		345	2.736		11655
2.758		894	2.742		107623	2.744		468	2.757		17423	2.745		551	2.745		100742	2.731		124	2.757		15491	2.744		10948	2.746		20515	2.757		466	2.742		12542
2.763		45	2.748		87216	2.749		675	2.763		34506	2.751		513	2.75		75610	2.736		1294	2.762		31332	2.749		9506	2.752		15231	2.763		219	2.747		6758
2.769		596	2.753		64073	2.755		1496	2.768		67093	2.756		1862	2.756		66629	2.742		216	2.768		61235	2.755		14954	2.757		12885	2.768		140	2.753		6920
2.774		531	2.759		46947	2.761		18	2.774		87418	2.762		4306	2.761		49108	2.747		772	2.774		88470	2.76		23652	2.763		8796	2.774		2018	2.758		15432
2.78		79	2.765		56287	2.766		379	2.779		105682	2.767		6738	2.767		48082	2.753		190	2.779		118270	2.766		32313	2.768		6923	2.779		13387	2.764		23757
2.785		4	2.77		37035	2.772		263	2.785		99303	2.773		10302	2.772		32385	2.759		32	2.785		115779	2.772		43440	2.774		8248	2.785		62884	2.769		44830
2.808		19845	2.776		31753	2.777		10091	2.807		118704	2.779		16247	2.778		31931	2.764		435	2.807		136529	2.777		52581	2.779		6486	2.807		786527	2.775		76767
2.824		64872	2.781		21398	2.783		50254	2.824		44666	2.784		24306	2.783		26990	2.77		540	2.824		44607	2.783		53457	2.785		6804	2.824		451762	2.781		63576
2.841		92974	2.803		35849	2.805		1337144	2.84		19312	2.806		63331	2.806		32297	2.775		1013	2.84		20729	2.805		290313	2.807		6770	2.84		166198	2.803		98418
2.858		119518	2.82		15307	2.822		957499	2.857		13482	2.823		110562	2.822		37862	2.781		3281	2.857		16558	2.821		134289	2.824		9744	2.857		529573	2.819		33659
2.874		266840	2.837		260395	2.838		229831	2.874		8088	2.84		264542	2.839		555244	2.803		334594	2.873		5041	2.838		49570	2.84		210851	2.874		762684	2.836		14071
2.891		406274	2.853		1766372	2.855		860830	2.89		8003	2.856		312287	2.856		2099790	2.82		363485	2.89		6650	2.855		28933	2.857		846494	2.89		318948	2.853		10953
2.908		391501	2.87		3080455	2.872		1590300	2.907		79854	2.873		209803	2.872		3721565	2.836		128284	2.907		49557	2.871		15527	2.874		679144	2.907		105692	2.869		4910
2.924		270545	2.887		1497640	2.888		791154	2.924		254958	2.89		119481	2.889		1531768	2.853		168320	2.923		226878	2.888		9433	2.89		244331	2.924		71370	2.886		2533
2.941		185509	2.903		506099	2.905		262571	2.94		458100	2.906		86211	2.906		566478	2.87		480240	2.94		499231	2.905		9552	2.907		98668	2.94		30307	2.903		26638
2.958		135378	2.92		243353	2.922		143553	2.957		270291	2.923		62698	2.922		256221	2.886		289721	2.957		325611	2.921		3906	2.924		55461	2.957		21216	2.919		136474
2.974		101622	2.937		149220	2.938		72244	2.974		85185	2.94		43623	2.939		154492	2.903		105495	2.973		114549	2.938		4688	2.94		29302	2.974		220663	2.936		311313
2.991		87228	2.953		65976	2.955		40264	2.99		35769	2.956		32130	2.956		72236	2.92		43841	2.99		56426	2.955		2406	2.957		17427	2.99		919466	2.953		219842
3.008		87772	2.97		48981	2.972		229815	3.007		30694	2.973		98633	2.972		53669	2.936		21622	3.007		30677	2.971		2105	2.974		17866	3.007		1582624	2.969		93964
3.024		285367	2.987		31058	2.988		1276254	3.024		14516	2.99		323904	2.989		32687	2.953		19263	3.023		14202	2.988		2637	2.99		8136	3.024		869049	2.986		34354
3.041		786785	3.003		27052	3.005		2620367	3.04		5524	3.006		816492	3.006		24497	2.97		49154	3.04		10904	3.005		2786	3.007		9458	3.04		290702	3.003		22632
3.058		1565002	3.02		20768	3.022		1562058	3.057		6704	3.023		1386787	3.022		16354	2.986		397836	3.057		8066	3.021		6713	3.024		15306	3.057		155265	3.019		8364
3.074		2002257	3.037		18344	3.038		561165	3.074		7615	3.04		1269032	3.039		16373	3.003		1024801	3.073		5489	3.038		3989	3.04		12259	3.074		100793	3.036		6153
3.091		1698020	3.053		16366	3.055		258057	3.09		5145	3.056		767700	3.056		13865	3.02		757478	3.09		1671	3.055		3002	3.057		9311	3.09		37775	3.053		6553
3.108		1055876	3.07		16780	3.072		133229	3.107		3082	3.073		435526	3.072		11644	3.036		286343	3.107		6170	3.071		3968	3.074		9973	3.107		17346	3.069		3523
3.124		764039	3.087		10821	3.088		72787	3.124		5871	3.09		315372	3.089		9682	3.053		103837	3.123		3931	3.088		6024	3.09		10912	3.124		8967	3.086		1840
3.141		483878	3.103		10515	3.105		29938	3.14		2418	3.106		196474	3.106		10933	3.07		58050	3.14		3335	3.105		7169	3.107		3784	3.14		7233	3.103		4075
3.158		347853	3.12		7432	3.122		19141	3.157		3627	3.123		204936	3.122		5680	3.086		37229	3.157		4640	3.121		4608	3.124		2250	3.157		5116	3.119		3059
3.174		343593	3.137		5798	3.138		10170	3.174		5429	3.14		200380	3.139		4844	3.103		13146	3.173		4158	3.138		8661	3.14		3446	3.174		3082	3.136		2644
3.191		309787	3.153		3168	3.155		12823	3.19		1473	3.156		162435	3.156		5111	3.12		11184	3.19		2417	3.155		13816	3.157		2508	3.19		5516	3.153		1440
3.208		265113	3.17		5957	3.172		7822	3.207		3107	3.173		102258	3.172		9271	3.136		6083	3.207		2626	3.171		8251	3.174		4848	3.207		2631	3.169		2333
3.224		170695	3.187		7279	3.188		3313	3.224		6537	3.19		60799	3.189		7503	3.153		3333	3.223		1729	3.188		12726	3.19		5955	3.224		2768	3.186		1266
3.241		103796	3.203		5354	3.205		7606	3.24		1037	3.206		25499	3.206		8789	3.17		3623	3.24		610	3.205		20053	3.207		3910	3.24		2683	3.203		409
3.258		64953	3.22		3500	3.222		4972	3.257		1082	3.223		16124	3.222		4584	3.186		2942	3.257		404	3.221		9999	3.224		4277	3.257		1079	3.219		196
3.274		47241	3.237		4199	3.238		2449	3.274		3290	3.24		9007	3.239		4501	3.203		5443	3.273		1293	3.238		10955	3.24		4915	3.274		3785	3.236		366
3.291		40503	3.253		5557	3.255		5154	3.29		585	3.256		6402	3.256		6247	3.22		927	3.29		1706	3.255		8547	3.257		4112	3.29		1396	3.253		845
3.308		39361	3.27		5463	3.272		1728	3.307		1561	3.273		14104	3.272		4555	3.236		569	3.307		2112	3.271		8103	3.274		2754	3.307		2794	3.269		1717
3.324		28648	3.287		6334	3.288		3241	3.324		4936	3.29		9024	3.289		10395	3.253		1936	3.323		2165	3.288		9486	3.29		5616	3.324		2479	3.286		1191
3.341		29466	3.303		6735	3.305		2065	3.34		2778	3.306		3947	3.306		5034	3.27		4743	3.34		2099	3.305		5778	3.307		9077	3.34		1222	3.303		939
3.358		19358	3.32		6376	3.322		4749	3.357		2449	3.323		3282	3.322		5676	3.286		2253	3.357		529	3.321		15256	3.324		3789	3.357		1136	3.319		1647
3.374		18079	3.337		8818	3.338		4167	3.374		5040	3.34		2782	3.339		6154	3.303		2438	3.373		1456	3.338		8157	3.34		3873	3.374		5378	3.336		1761
3.391		12783	3.353		7457	3.355		3093	3.39		1135	3.356		5732	3.356		7973	3.32		1857	3.39		1430	3.355		6397	3.357		5941	3.39		1870	3.353		1049
3.408		7287	3.37		6055	3.372		2876	3.407		3402	3.373		2058	3.372		5844	3.336		1246	3.407		2382	3.371		5796	3.374		6799	3.407		1975	3.369		1208
3.424		8289	3.387		4925	3.388		4373	3.424		2534	3.39		1112	3.389		6498	3.353		4021	3.423		1642	3.388		5545	3.39		3759	3.424		4185	3.386		1813
3.441		9761	3.403		11463	3.405		4630	3.44		3612	3.406		3200	3.406		7985	3.37		2436	3.44		1250	3.405		9854	3.407		7645	3.44		5754	3.403		2701
3.458		11783	3.42		6399	3.422		4261	3.457		2594	3.423		3473	3.422		6821	3.386		2189	3.457		3364	3.421		10108	3.424		6532	3.457		4227	3.419		1017
3.474		6031	3.437		6818	3.438		4911	3.474		4411	3.44		5595	3.439		4453	3.403		3617	3.473		2105	3.438		11471	3.44		1883	3.474		3170	3.436		2612
3.491		7714	3.453		5713	3.455		4160	3.49		2763	3.456		3968	3.456		4276	3.42		3125	3.49		6163	3.455		7151	3.457		3738	3.49		2385	3.453		5331
3.508		2185	3.47		4410	3.472		4140	3.507		1677	3.473		1818	3.472		4004	3.436		3424	3.507		5005	3.471		13777	3.474		3947	3.507		4609	3.469		1296
3.524		4135	3.487		3151	3.488		1925	3.524		3142	3.49		6204	3.489		4899	3.453		2949	3.523		3368	3.488		10870	3.49		3458	3.524		1258	3.486		2099
3.541		1046	3.503		7779	3.505		2789	3.54		4731	3.506		7573	3.506		3377	3.47		3467	3.54		3549	3.505		10711	3.507		2857	3.54		3201	3.503		2287
3.558		10748	3.52		6002	3.522		6990	3.557		4257	3.523		11665	3.522		4365	3.486		6783	3.557		1268	3.521		4666	3.524		3136	3.557		2605	3.519		1013
3.574		3490	3.537		6583	3.538		4389	3.574		1940	3.54		5142	3.539		3600	3.503		836	3.573		2645	3.538		5772	3.54		2849	3.574		2946	3.536		1708
3.591		7793	3.553		3659	3.555		3909	3.59		3129	3.556		11839	3.556		6021	3.52		1252	3.59		1226	3.555		7348	3.557		1067	3.59		1559	3.553		1172
3.608		5713	3.57		2958	3.572		2538	3.607		2297	3.573		10155	3.572		3171	3.536		2595	3.607		981	3.571		4914	3.574		2685	3.607		1024	3.569		1064
3.624		6384	3.587		2082	3.588		2101	3.624		837	3.59		11257	3.589		3392	3.553		1158	3.623		1996	3.588		5947	3.59		1755	3.624		2538	3.586		696
3.641		8340	3.603		2137	3.605		1716	3.64		242	3.606		5906	3.606		2856	3.57		2147	3.64		1791	3.605		3871	3.607		1849	3.64		1874	3.603		980
3.658		11615	3.62		2404	3.622		2305	3.657		835	3.623		8916	3.622		650	3.586		2415	3.657		1203	3.621		4922	3.624		1565	3.657		1151	3.619		3387
3.674		9431	3.637		4516	3.638		2589	3.674		2326	3.64		6744	3.639		2801	3.603		1218	3.673		380	3.638		2702	3.64		962	3.674		1298	3.636		513
3.691		10509	3.653		4575	3.655		1933	3.69		2567	3.656		5244	3.656		1726	3.62		1436	3.69		1449	3.655		3335	3.657		931	3.69		784	3.653		2688
3.708		4731	3.67		3490	3.672		2700	3.707		1104	3.673		5114	3.672		3777	3.636		1132	3.707		609	3.671		6691	3.674		963	3.707		1044	3.669		1212
3.724		3874	3.687		5134	3.688		2128	3.724		294	3.69		4348	3.689		1900	3.653		1439	3.723		1095	3.688		5709	3.69		1040	3.724		850	3.686		1034
3.741		5574	3.703		3421	3.705		1232	3.74		1902	3.706		2395	3.706		1316	3.67		936	3.74		4011	3.705		2823	3.707		1133	3.74		891	3.703		1606
3.758		5135	3.72		3572	3.722		1433	3.757		572	3.723		2907	3.722		1388	3.686		1083	3.757		685	3.721		3453	3.724		105	3.757		1171	3.719		513
3.774		4513	3.737		3864	3.738		917	3.774		4323	3.74		3508	3.739		3856	3.703		450	3.773		1651	3.738		591	3.74		2146	3.774		1023	3.736		2569
3.791		6185	3.753		7382	3.755		1662	3.79		1813	3.756		3282	3.756		1810	3.72		1316	3.79		1041	3.755		1521	3.757		710	3.79		1265	3.753		1220
3.808		1486	3.77		2408	3.772		3708	3.807		349	3.773		2895	3.772		2472	3.736		1203	3.807		407	3.771		1487	3.774		1358	3.807		679	3.769		967
3.824		1829	3.787		2673	3.788		901	3.824		901	3.79		2580	3.789		1753	3.753		1173	3.823		412	3.788		279	3.79		1543	3.824		1686	3.786		1914
3.841		3103	3.803		4052	3.805		1573	3.84		625	3.806		2336	3.806		2677	3.77		1219	3.84		1106	3.805		1653	3.807		1391	3.84		974	3.803		3003
3.858		2749	3.82		1577	3.822		851	3.857		834	3.823		3819	3.822		2237	3.786		859	3.857		564	3.821		739	3.824		1691	3.857		403	3.819		427
3.874		3800	3.837		2651	3.838		1431	3.874		206	3.84		1692	3.839		1913	3.803		2790	3.873		1336	3.838		1660	3.84		375	3.874		866	3.836		423
3.891		2625	3.853		1593	3.855		1772	3.89		642	3.856		1410	3.856		1709	3.82		624	3.89		897	3.855		776	3.857		645	3.89		954	3.853		587
3.908		2849	3.87		915	3.872		353	3.907		795	3.873		1291	3.872		816	3.836		661	3.907		1242	3.871		243	3.874		1509	3.907		1655	3.869		1031
3.924		3158	3.887		1339	3.888		2598	3.924		582	3.89		2257	3.889		2870	3.853		584	3.923		757	3.888		605	3.89		40	3.924		772	3.886		45
3.941		2682	3.903		1559	3.905		630	3.94		230	3.906		1146	3.906		76	3.87		1490	3.94		353	3.905		789	3.907		6	3.94		184	3.903		2622
3.958		3031	3.92		1936	3.922		471	3.957		1934	3.923		1176	3.922		1387	3.886		588	3.957		1789	3.921		503	3.924		796	3.957		772	3.919		82
3.974		2302	3.937		165	3.938		1685	3.974		889	3.94		1163	3.939		2374	3.903		191	3.973		603	3.938		407	3.94		583	3.974		71	3.936		260
3.991		5002	3.953		368	3.955		16	3.99		152	3.956		1238	3.956		2839	3.92		342	3.99		58	3.955		536	3.957		500	3.99		415	3.953		147
4.008		2705	3.97		31	3.972		23	4.007		276	3.973		967	3.972		525	3.936		640	4.007		12	3.971		332	3.974		497	4.007		1647	3.969		244
4.024		551	3.987		508	3.988		294	4.024		601	3.99		3589	3.989		495	3.953		466	4.023		74	3.988		436	3.99		106	4.024		298	3.986		59
4.041		1648	4.003		1909	4.005		1601	4.04		453	4.006		453	4.006		833	3.97		2253	4.04		527	4.005		617	4.007		165	4.04		411	4.003		961
4.058		405	4.02		1245	4.022		845	4.057		151	4.023		840	4.022		730	3.986		268	4.057		241	4.021		189	4.024		362	4.057		613	4.019		163
4.074		782	4.037		865	4.038		410	4.074		441	4.04		267	4.039		718	4.003		623	4.073		69	4.038		157	4.04		763	4.074		185	4.036		235
4.091		555	4.053		630	4.055		310	4.09		43	4.056		304	4.056		998	4.02		517	4.09		1175	4.055		199	4.057		58	4.09		257	4.053		200
4.108		1520	4.07		17	4.072		243	4.107		1775	4.073		970	4.072		174	4.036		69	4.107		92	4.071		62	4.074		393	4.107		271	4.069		51
4.124		247	4.087		2824	4.088		402	4.124		289	4.09		2199	4.089		625	4.053		109	4.123		183	4.088		155	4.09		100	4.124		229	4.086		212
4.141		176	4.103		83	4.105		311	4.14		158	4.106		624	4.106		266	4.07		145	4.14		443	4.105		6	4.107		494	4.14		920	4.103		389
4.158		597	4.12		301	4.122		20	4.157		1050	4.123		950	4.122		226	4.086		44	4.157		411	4.121		1005	4.124		1255	4.157		297	4.119		264
4.174		522	4.137		150	4.138		939	4.174		366	4.14		1913	4.139		70	4.103		369	4.173		47	4.138		83	4.14		358	4.174		590	4.136		66
4.191		370	4.153		38	4.155		71	4.19		155	4.156		616	4.156		237	4.12		512	4.19		485	4.155		247	4.157		533	4.19		964	4.153		542
4.208		1864	4.17		380	4.172		210	4.207		489	4.173		1668	4.172		1213	4.136		47	4.207		447	4.171		139	4.174		77	4.207		496	4.169		313
4.224		366	4.187		37	4.188		1146	4.224		542	4.19		2208	4.189		28	4.153		293	4.223		142	4.188		205	4.19		1178	4.224		252	4.186		3307
4.241		1990	4.203		710	4.205		727	4.24		154	4.206		87	4.206		548	4.17		117	4.24		154	4.205		111	4.207		168	4.24		309	4.203		498
4.257		776	4.22		4043	4.222		312	4.257		185	4.223		302	4.222		61	4.186		79	4.257		121	4.221		45	4.224		106	4.257		557	4.219		575
4.274		968	4.237		274	4.238		671	4.274		619	4.24		2965	4.239		462	4.203		1062	4.273		449	4.238		495	4.24		63	4.274		829	4.236		196
4.291		461	4.253		515	4.255		1475	4.29		32	4.256		1362	4.256		1525	4.219		495	4.29		258	4.255		577	4.257		371	4.29		204	4.253		149
4.307		1478	4.27		280	4.272		614	4.307		155	4.273		571	4.272		114	4.236		1458	4.307		576	4.271		0	4.274		116	4.307		58	4.269		374
4.324		766	4.287		306	4.288		942	4.324		243	4.29		98	4.289		53	4.253		336	4.323		16	4.288		52	4.29		1618	4.324		342	4.286		36
4.341		1550	4.303		46	4.305		292	4.34		38	4.306		699	4.305		2758	4.269		307	4.34		1897	4.305		167	4.307		771	4.34		111	4.303		390
4.357		793	4.32		154	4.322		269	4.357		430	4.323		564	4.322		352	4.286		174	4.357		232	4.321		61	4.324		608	4.357		198	4.319		273
4.374		662	4.337		40	4.338		731	4.374		57	4.34		49	4.339		706	4.303		169	4.373		336	4.338		24	4.34		375	4.374		39	4.336		61
4.391		1678	4.353		266	4.355		456	4.39		122	4.356		1678	4.355		199	4.319		79	4.39		1150	4.355		303	4.357		90	4.39		1054	4.353		243
4.407		1079	4.37		559	4.372		600	4.407		98	4.373		878	4.372		333	4.336		422	4.407		332	4.371		219	4.374		70	4.407		873	4.369		1713
4.424		854	4.387		201	4.388		237	4.424		460	4.39		1041	4.389		4219	4.353		262	4.423		37	4.388		228	4.39		534	4.424		676	4.386		479
4.441		676	4.403		149	4.405		309	4.44		302	4.406		676	4.405		123	4.369		105	4.44		240	4.405		33	4.407		80	4.44		161	4.403		53
4.457		763	4.42		272	4.422		467	4.457		152	4.423		1000	4.422		24	4.386		308	4.457		437	4.421		126	4.424		1753	4.457		33	4.419		886
4.474		1138	4.437		1764	4.438		534	4.474		30	4.44		570	4.439		69	4.403		92	4.473		220	4.438		216	4.44		281	4.474		931	4.436		249
4.491		1535	4.453		272	4.455		309	4.49		578	4.456		17	4.455		172	4.419		251	4.49		363	4.455		112	4.457		40	4.49		309	4.453		239
			4.47		114	4.472		613				4.473		367	4.472		581	4.436		127				4.471		345	4.474		43				4.469		453
			4.487		33	4.488		527				4.49		927	4.489		2396	4.453		334				4.488		192	4.49		517				4.486		511
																		4.469		198
																		4.486		717
