# Supplementary material for: Expanding the substrate scope of pyrrolysyl-transfer RNA synthetase enzymes to include non-α-amino acids in vitro and in vivo
Source: Nat Chem. 2023 Jun 1;15(7):960–71. doi: 10.1038/s41557-023-01224-y (PMC10322718; doi:10.1038/s41557-023-01224-y)
Supplement: Supplementary file 11 — Numerical fluorescence emission data. [file 41557_2023_1224_MOESM11_ESM.xlsx]

## Sheet: ED6a
	pEVOL				pMega
sfGFP 151-TAG ∆substrate	186	185	184	183	225	242	231	236
sfGFP 151-TAG +1 mM 1	8122	7427	7571	7735	25337	24953	25852	25905
sfGFP 151-TAG +1 mM 2	398	412	407	435	596	615	605	634
sfGFP 200-TAG ∆substrate	299	301	307	300	371	375	391	392
sfGFP 200-TAG +1 mM 1	16558	16288	17790	17598	37729	36818	38923	37248
sfGFP 200-TAG +1 mM 2	11702	11924	11889	12836	23880	25266	25612	24763

## Sheet: ED6b
	pEVOL				pMega
151-TAG ∆substrate	130	125	125	127	352	377	358	361
151-TAG +1 mM 20	13203	13593	14277	14774	38064	39993	40526	41005
151-TAG + 1 mM 21	7277	8233	7901	8196	15467	16165	16005	17489
200-TAG ∆substrate	261	272	260	263	608	640	623	622
200-TAG +1 mM 20	17764	18319	19165	19967	41392	42228	43379	42305
200-TAG +1 mM 21	10535	11077	10440	11302	15546	16993	16759	17888
